# Supplementary material for: Combined genome-wide expression profiling and targeted RNA interference in primary mouse macrophages reveals perturbation of transcriptional networks associated with interferon signalling
Source: BMC Genomics. 2009 Aug 10;10:372. doi: 10.1186/1471-2164-10-372 (PMC2741489; doi:10.1186/1471-2164-10-372)
Supplement: Additional file 1 — Mock transfection gene expression clusters. [file 1471-2164-10-372-S1.xls]

## Sheet: 6.L2K_b50_clusters(581)
ID	Gene	Description	Transcript ID	MCL_1.8_6	L2K_CLUSTERS	gene assignment	5C1	5C2	5C3	5L1	5L2	5L3	5R1	5R2	5R3	24C1	24C2	24C3	24L1	24L2	24L3	24R1	24R2	24R3	p-value(5L vs. 5C)	Log Fold-Change(5L vs. 5C)	Log Fold-Change(5L vs. 5C) (Description)	p-value(5R vs. 5C)	Log Fold-Change(5R vs. 5C)	Log Fold-Change(5R vs. 5C) (Description)	p-value(24L vs. 24C)	Log Fold-Change(24L vs. 24C)	Log Fold-Change(24L vs. 24C) (Description)	p-value(24R vs. 24C)	Log Fold-Change(24R vs. 24C)	Log Fold-Change(24R vs. 24C) (Description)	F(Group)
Coq10b__6749557	Coq10b	coenzyme Q10 homolog B (S. cerevisiae)	6749557	Cluster3	Clr1_Transient_up_5hr	NM_001039710 // Coq10b // coenzyme Q10 homolog B (S. cerevisiae) // 1 C1.2 // 67	77.5406	103.665	103.454	113.23	110.695	96.2944	120.486	165.017	142.689	48.7943	51.2429	45.7174	45.8812	53.1376	43.6412	55.8006	35.6532	66.0483	0.391569	1.13221	5L up vs 5C	0.0126527	1.50539	5R up vs 5C	0.866969	-1.0242	24L down vs 24C	0.745275	1.04754	24R up vs 24C	23.1193
NM_009846 // Cd24a // CD24a antigen // 10 B2|10 26.0 cM // 12484 /// ENSMUST0000			6767537	Cluster3	Clr1_Transient_up_5hr	NM_009846 // Cd24a // CD24a antigen // 10 B2|10 26.0 cM // 12484 /// ENSMUST0000	56.2106	70.6511	81.7524	129.772	104.432	87.9042	125.688	100.236	118.125	35.7896	34.171	38.9216	28.2169	41.8852	21.6555	43.2935	34.0228	41.272	0.016569	1.54239	5L up vs 5C	0.00684216	1.66114	5R up vs 5C	0.208849	-1.22977	24L down vs 24C	0.610068	1.08496	24R up vs 24C	27.7199
Ust__6771995	Ust	uronyl-2-sulfotransferase	6771995	Cluster3	Clr1_Transient_up_5hr	NM_177387 // Ust // uronyl-2-sulfotransferase // 10 A1 // 338362 /// ENSMUST0000	60.9469	59.717	65.6717	78.8796	82.8345	78.4119	110.491	110.319	99.8257	49.9842	38.431	40.0333	34.1442	40.9659	37.7805	50.7452	42.047	44.655	0.00351094	1.28937	5L up vs 5C	5.3478e-06	1.72027	5R up vs 5C	0.10014	-1.13321	24L down vs 24C	0.328968	1.07404	24R up vs 24C	66.8349
Mdm2__6777346	Mdm2	transformed mouse 3T3 cell double minute 2	6777346	Cluster3	Clr1_Transient_up_5hr	NM_010786 // Mdm2 // transformed mouse 3T3 cell double minute 2 // 10 C1-C3|10 6	445.728	593.506	617.943	817.622	711.327	509.109	1021.6	945.622	963.099	365.739	304.76	299.886	366.561	455.277	364.607	490.368	401.351	453.849	0.126739	1.21898	5L up vs 5C	0.00043086	1.78543	5R up vs 5C	0.12387	1.22101	24L up vs 24C	0.0187762	1.38768	24R up vs 24C	21.7283
Vps54__6779270	Vps54	vacuolar protein sorting 54 (yeast)	6779270	Cluster3	Clr1_Transient_up_5hr	ENSMUST00000006221 // Vps54 // vacuolar protein sorting 54 (yeast) (Vps54), mRNA	85.5508	93.4842	102.436	135.689	112.311	94.0164	163.38	144.256	146.825	47.6545	45.7548	46.8089	57.0676	77.4101	55.4333	72.7714	57.3965	63.2494	0.0951059	1.20481	5L up vs 5C	0.000541568	1.61649	5R up vs 5C	0.0149876	1.33874	24L up vs 24C	0.009492	1.37302	24R up vs 24C	35.6671
Myo1d__6790124	Myo1d	myosin ID	6790124	Cluster3	Clr1_Transient_up_5hr	NM_177390 // Myo1d // myosin ID // 11 B5|11 46.0 cM // 338367 /// ENSMUST0000004	44.29	37.7274	43.1432	53.8271	61.22	65.9225	89.3726	80.1966	66.8104	27.4783	29.3189	23.8158	30.8507	32.8791	32.3676	40.767	35.3608	38.4254	0.000592764	1.44439	5L up vs 5C	4.13337e-06	1.87979	5R up vs 5C	0.0441045	1.19609	24L up vs 24C	0.000809488	1.42391	24R up vs 24C	50.3091
H3f3b__6792486	H3f3b	H3 histone, family 3B	6792486	Cluster3	Clr1_Transient_up_5hr	NM_008211 // H3f3b // H3 histone, family 3B // 11 E2 // 15081	867.963	1064.6	1073.12	1580.32	1381.58	1019.5	1580.76	1487.73	1659.46	635.853	595.98	631.925	631.194	872.699	434.331	790.822	553.753	665.055	0.112431	1.30935	5L up vs 5C	0.0132699	1.57885	5R up vs 5C	0.998451	-1.00031	24L down vs 24C	0.685755	1.06741	24R up vs 24C	13.4219
Nol10__6793674	Nol10	nucleolar protein 10	6793674	Cluster3	Clr1_Transient_up_5hr	ENSMUST00000046011 // Nol10 // nucleolar protein 10 (Nol10), mRNA // 12 A1.1 //	55.9164	64.9591	71.617	105.072	95.8037	68.0366	127.884	117.65	113.214	42.7763	41.4603	31.9156	32.408	59.2302	26.5638	30.1871	24.1594	28.0034	0.0948143	1.38082	5L up vs 5C	0.00421953	1.87084	5R up vs 5C	0.848164	-1.03542	24L down vs 24C	0.0803509	-1.40467	24R down vs 24C	20.4533
2010109K11Rik__6794274	2010109K11Rik	RIKEN cDNA 2010109K11 gene	6794274	Cluster3	Clr1_Transient_up_5hr	BC028641 // 2010109K11Rik // RIKEN cDNA 2010109K11 gene // 12 A3 // 72123	72.8279	108.621	121.121	193.903	183.486	86.6363	195.517	193.996	195.48	63.7468	49.0411	54.0016	75.3445	124.422	24.5963	62.9612	35.6621	60.3905	0.283078	1.47623	5L up vs 5C	0.0726147	1.97796	5R up vs 5C	0.76943	1.10951	24L up vs 24C	0.8366	-1.07579	24R down vs 24C	5.11203
Arg2__6796331	Arg2	arginase type II	6796331	Cluster3	Clr1_Transient_up_5hr	NM_009705 // Arg2 // arginase type II // 12 C3 // 11847 /// ENSMUST00000021550 /	25.9014	29.0295	27.67	28.4654	30.1248	22.8825	58.7518	47.7861	43.6954	11.6116	13.1889	13.7626	14.184	16.2135	21.5714	18.4164	18.2123	22.6233	0.866383	-1.01971	5L down vs 5C	0.000218534	1.8066	5R up vs 5C	0.0272524	1.3302	24L up vs 24C	0.00271673	1.53264	24R up vs 24C	34.3078
Ifrd1__6800233	Ifrd1	interferon-related developmental regulator 1	6800233	Cluster3	Clr1_Transient_up_5hr	ENSMUST00000001672 // Ifrd1 // interferon-related developmental regulator 1 (Ifr	300.229	382.774	383.313	635.721	553.186	356.765	745.725	600.995	717	110.116	117.116	120.159	151.797	233.716	129.523	259.986	157.951	214.528	0.0723957	1.4175	5L up vs 5C	0.00282427	1.93943	5R up vs 5C	0.0633674	1.43667	24L up vs 24C	0.0066992	1.78475	24R up vs 24C	29.7924
Nfkbia__6800934	Nfkbia	nuclear factor of kappa light chain gene enhancer in B-ce	6800934	Cluster3	Clr1_Transient_up_5hr	ENSMUST00000021413 // Nfkbia // nuclear factor of kappa light chain gene enhance	318.991	331.46	342.809	366.444	433.69	312.3	766.016	756.712	606.082	234.716	215.935	231.947	178.693	212.83	225.908	161.555	161.036	161.39	0.232682	1.11045	5L up vs 5C	1.00114e-06	2.13213	5R up vs 5C	0.233712	-1.11018	24L down vs 24C	0.00142713	-1.40943	24R down vs 24C	79.8696
Ell2__6808308	Ell2	elongation factor RNA polymerase II 2	6808308	Cluster3	Clr1_Transient_up_5hr	NM_138953 // Ell2 // elongation factor RNA polymerase II 2 // 13 C1 // 192657 //	313.615	372.914	380.433	473.536	424.47	387.276	684.127	523.248	592.577	100.198	87.5703	95.673	85.8859	88.1311	56.6663	109.176	85.7087	83.0524	0.14381	1.20498	5L up vs 5C	0.000917592	1.68307	5R up vs 5C	0.0849803	-1.25086	24L down vs 24C	0.832868	-1.02605	24R down vs 24C	118.606
BC016423__6810659	BC016423	cDNA sequence BC016423	6810659	Cluster3	Clr1_Transient_up_5hr	NM_134063 // BC016423 // cDNA sequence BC016423 // 13 A1 // 105203 /// AF020338	27.4379	35.3723	34.5636	45.0086	43.2255	31.6633	80.095	65.3606	56.1997	25.2834	21.8245	20.3365	24.7069	26.592	26.706	34.2182	25.8387	24.4907	0.12386	1.22458	5L up vs 5C	7.11897e-05	2.06225	5R up vs 5C	0.247005	1.16066	24L up vs 24C	0.0987518	1.24496	24R up vs 24C	20.2687
Wdr37__6810874	Wdr37	WD repeat domain 37	6810874	Cluster3	Clr1_Transient_up_5hr	NM_001039388 // Wdr37 // WD repeat domain 37 // 13 A1 // 207615 /// ENSMUST00000	180.474	226.97	232.541	271.15	268.521	215.071	351.397	348.504	314.235	184.639	154.918	165.519	168.587	231.979	179.409	241.12	187.807	196.578	0.132412	1.18022	5L up vs 5C	0.000684375	1.59267	5R up vs 5C	0.225559	1.14012	24L up vs 24C	0.0628112	1.23425	24R up vs 24C	11.2689
Lrrc16__6811724	Lrrc16	leucine rich repeat containing 16	6811724	Cluster3	Clr1_Transient_up_5hr	NM_026825 // Lrrc16 // leucine rich repeat containing 16 // 13 A3.2 // 68732 ///	62.3773	59.4642	58.8222	55.4875	59.5401	71.2501	102.232	98.1319	78.719	20.179	19.5701	19.9973	20.133	18.6819	20.6207	21.8171	22.0073	19.992	0.720948	1.02562	5L up vs 5C	4.60396e-05	1.53539	5R up vs 5C	0.932215	-1.00603	24L down vs 24C	0.365622	1.06722	24R up vs 24C	202.032
4930486L24Rik__6813740	4930486L24Rik	RIKEN cDNA 4930486L24 gene	6813740	Cluster3	Clr1_Transient_up_5hr	NM_178098 // 4930486L24Rik // RIKEN cDNA 4930486L24 gene // 13 B2 // 214639	24.2293	23.8846	25.3153	31.6637	32.8404	19.9563	50.8875	48.553	33.1186	13.9057	13.2078	16.4895	14.5786	16.9089	17.58	12.3332	12.2144	14.1346	0.405994	1.12306	5L up vs 5C	0.0011174	1.77427	5R up vs 5C	0.392849	1.12687	24L up vs 24C	0.40062	-1.1246	24R down vs 24C	23.4808
Ktn1__6818722	Ktn1	kinectin 1	6818722	Cluster3	Clr1_Transient_up_5hr	NM_008477 // Ktn1 // kinectin 1 // 14 C2 // 16709 /// ENSMUST00000022391 // Ktn1	26.837	30.5595	35.4423	45.5103	33.2915	26.6919	56.6173	50.4824	40.6231	25.7666	23.472	22.2395	23.3005	29.3995	22.6671	29.046	21.2775	21.184	0.449425	1.11637	5L up vs 5C	0.00659146	1.58667	5R up vs 5C	0.739709	1.04904	24L up vs 24C	0.950122	-1.00903	24R down vs 24C	8.099
Mmp14__6819153	Mmp14	matrix metallopeptidase 14 (membrane-inserted)	6819153	Cluster3	Clr1_Transient_up_5hr	NM_008608 // Mmp14 // matrix metallopeptidase 14 (membrane-inserted) // 14 C2|14	199.592	191.586	174.903	287.184	270.659	272.855	461.568	440.907	416.133	34.8834	37.2795	37.648	48.2401	55.6705	78.2159	118.729	154.021	134.818	0.00219648	1.46916	5L up vs 5C	1.93793e-06	2.33079	5R up vs 5C	0.000369916	1.62492	24L up vs 24C	1.70581e-08	3.69276	24R up vs 24C	178.588
Ccdc25__6819885	Ccdc25	coiled-coil domain containing 25	6819885	Cluster3	Clr1_Transient_up_5hr	NM_145944 // Ccdc25 // coiled-coil domain containing 25 // 14 D1 // 67179 /// EN	72.8305	92.2112	110.475	168.505	119.293	83.7699	221.719	179.86	172.424	49.5932	42.6774	49.3193	60.9972	86.801	46.0867	51.3695	42.0414	47.7275	0.161699	1.31417	5L up vs 5C	0.00160703	2.10052	5R up vs 5C	0.148305	1.32716	24L up vs 24C	0.982045	-1.00422	24R down vs 24C	18.4602
Gpr84__6838807	Gpr84	G protein-coupled receptor 84	6838807	Cluster3	Clr1_Transient_up_5hr	ENSMUST00000079824 // Gpr84 // G protein-coupled receptor 84 (Gpr84), mRNA // 15	1224.26	1332.2	1331.37	1610.51	1589.77	865.218	2394.49	2738.56	2174.1	136.976	162.019	174.908	62.6312	92.5307	105.77	144.036	150.704	140.212	0.967666	1.00668	5L up vs 5C	0.00211394	1.8725	5R up vs 5C	0.00242109	-1.8501	24L down vs 24C	0.623406	-1.08446	24R down vs 24C	158.483
Dscr1__6847952	Dscr1	Down syndrome critical region homolog 1 (human)	6847952	Cluster3	Clr1_Transient_up_5hr	NM_001081549 // Rcan1 // regulator of calcineurin 1 // 16 C4|16 62.0 cM // 54720	66.3631	68.0135	72.6887	79.3848	98.6235	81.8522	119.495	123.127	120.301	48.9915	52.0754	50.3109	49.8499	64.1795	50.7684	56.6993	61.4406	55.0878	0.0059199	1.25003	5L up vs 5C	2.27062e-06	1.75386	5R up vs 5C	0.263395	1.08163	24L up vs 24C	0.0680853	1.14347	24R up vs 24C	49.157
Dusp1__6854487	Dusp1	dual specificity phosphatase 1	6854487	Cluster3	Clr1_Transient_up_5hr	ENSMUST00000025025 // Dusp1 // dual specificity phosphatase 1 (Dusp1), mRNA // 1	173.393	183.647	184.397	235.173	258.672	183.42	435.078	432.474	411.62	96.6046	95.3731	107.21	103.149	98.8754	124.159	98.435	131.774	119.644	0.0365514	1.23862	5L up vs 5C	6.56297e-07	2.36275	5R up vs 5C	0.380674	1.08632	24L up vs 24C	0.123727	1.16253	24R up vs 24C	75.3399
Tnf__6855087	Tnf	tumor necrosis factor	6855087	Cluster3	Clr1_Transient_up_5hr	ENSMUST00000025263 // Tnf // tumor necrosis factor (Tnf), mRNA // 17 B1|17 19.06	330.494	298.381	292.084	349.357	341.244	304.443	599.348	585.701	584.383	235.983	192.745	180.153	131.372	132.564	126.528	160.717	152.65	156.212	0.213635	1.08011	5L up vs 5C	1.08846e-07	1.92399	5R up vs 5C	7.61969e-06	-1.54928	24L down vs 24C	0.00100116	-1.28828	24R down vs 24C	179.99
4930503L19Rik__6866504	4930503L19Rik	RIKEN cDNA 4930503L19 gene	6866504	Cluster3	Clr1_Transient_up_5hr	NM_172967 // 4930503L19Rik // RIKEN cDNA 4930503L19 gene // 18 E2 // 269033 ///	57.6425	61.3397	73.9855	97.8561	81.8454	64.6998	109.36	99.9171	93.1646	54.1557	47.9291	52.9629	51.2596	56.3167	44.3988	70.1718	40.8176	50.8167	0.112445	1.25589	5L up vs 5C	0.00522266	1.57292	5R up vs 5C	0.863551	-1.02363	24L down vs 24C	0.888585	1.01922	24R up vs 24C	8.98787
Nfkb2__6870063	Nfkb2	nuclear factor of kappa light polypeptide gene enhancer in	6870063	Cluster3	Clr1_Transient_up_5hr	NM_019408 // Nfkb2 // nuclear factor of kappa light polypeptide gene enhancer in	146.298	140.529	141.202	192.068	189.275	175.919	270.409	263.515	260.923	128.054	121.659	132.248	113.902	112.518	96.856	90.2647	122.626	121.827	0.0026106	1.30118	5L up vs 5C	1.25117e-06	1.85708	5R up vs 5C	0.0319273	-1.18399	24L down vs 24C	0.0651235	-1.15176	24R down vs 24C	49.7368
Ccdc86__6871519	Ccdc86	coiled-coil domain containing 86	6871519	Cluster3	Clr1_Transient_up_5hr	ENSMUST00000025639 // Ccdc86 // coiled-coil domain containing 86 (Ccdc86), mRNA	134.85	131.73	146.936	150.462	164.703	97.9382	225.114	227.358	195.495	71.4103	66.6697	68.5004	100.74	111.769	102.847	92.6616	95.8622	90.4952	0.815187	-1.02454	5L down vs 5C	0.000842502	1.56505	5R up vs 5C	0.00131417	1.52561	24L up vs 24C	0.0118278	1.35082	24R up vs 24C	29.7049
NM_008846 // Pip5k1b // phosphatidylinositol-4-phosphate 5-kinase, type 1 beta /			6872262	Cluster3	Clr1_Transient_up_5hr	NM_008846 // Pip5k1b // phosphatidylinositol-4-phosphate 5-kinase, type 1 beta /	25.7289	22.2157	22.785	34.3524	29.0358	28.44	52.4478	43.2911	35.0567	18.5269	15.6466	17.6436	14.0323	13.3428	17.3658	14.2796	16.5469	14.5289	0.0241392	1.29627	5L up vs 5C	6.24395e-05	1.82833	5R up vs 5C	0.159256	-1.163	24L down vs 24C	0.211196	-1.14213	24R down vs 24C	36.3084
Cbwd1__6872292	Cbwd1	COBW domain containing 1	6872292	Cluster3	Clr1_Transient_up_5hr	BC053745 // Cbwd1 // COBW domain containing 1 // 19 B // 226043 /// NM_146097 //	46.0286	53.8607	47.8826	99.3625	73.9373	35.626	115.586	104.236	92.9923	38.192	35.9231	40.8538	24.1605	44.4225	33.4954	42.5811	27.8547	30.4793	0.258513	1.30154	5L up vs 5C	0.00559416	2.11331	5R up vs 5C	0.517822	-1.15956	24L down vs 24C	0.523009	-1.15741	24R down vs 24C	8.16209
Fmnl2__6877139	Fmnl2	formin-like 2	6877139	Cluster3	Clr1_Transient_up_5hr	NM_172409 // Fmnl2 // formin-like 2 // 2 C1.1 // 71409 /// ENSMUST00000049483 //	64.252	76.1668	82.4747	93.4349	80.1211	89.7058	131.776	116.833	111.593	36.3968	30.2852	28.2097	27.3127	26.8427	28.1104	35.7792	32.173	27.5834	0.0688971	1.18495	5L up vs 5C	0.000101581	1.62065	5R up vs 5C	0.13245	-1.14695	24L down vs 24C	0.935965	1.00699	24R up vs 24C	110.85
Fnbp4__6878984	Fnbp4	formin binding protein 4	6878984	Cluster3	Clr1_Transient_up_5hr	NM_018828 // Fnbp4 // formin binding protein 4 // 2 E1 // 55935 /// ENSMUST00000	108.501	113.191	131.034	144.285	139.931	106.218	195.521	172.776	177.261	106.462	88.7103	97.3467	99.3281	105.602	100.39	126.182	108.224	105.993	0.267524	1.10044	5L up vs 5C	0.000181975	1.5496	5R up vs 5C	0.592658	1.04628	24L up vs 24C	0.0909446	1.16333	24R up vs 24C	14.8904
Tlr2__6906427	Tlr2	toll-like receptor 2	6906427	Cluster3	Clr1_Transient_up_5hr	ENSMUST00000029623 // Tlr2 // toll-like receptor 2 (Tlr2), mRNA // 3 E3 // 24088	142.166	156.855	166.021	205.652	201.474	201.26	280.802	318.889	322.269	66.6462	63.9534	74.7111	61.7125	76.909	52.3319	51.3318	49.9098	57.2625	0.0065696	1.31084	5L up vs 5C	2.5846e-06	1.98275	5R up vs 5C	0.335241	-1.08635	24L down vs 24C	0.00867025	-1.29477	24R down vs 24C	153.721
Tmeff1__6913348	Tmeff1	transmembrane protein with EGF-like and two follistatin-l	6913348	Cluster3	Clr1_Transient_up_5hr	NM_021436 // Tmeff1 // transmembrane protein with EGF-like and two follistatin-l	88.6175	100.862	99.2132	121.317	104.069	81.9925	206.967	159.655	147.069	15.8474	20.0533	19.5916	15.1779	15.1756	20.7848	19.0264	18.8732	19.76	0.670803	1.05293	5L up vs 5C	0.00044107	1.76304	5R up vs 5C	0.473638	-1.09153	24L down vs 24C	0.719201	1.04454	24R up vs 24C	156.192
Ripk2__6919944	Ripk2	receptor (TNFRSF)-interacting serine-threonine kinase 2	6919944	Cluster3	Clr1_Transient_up_5hr	NM_138952 // Ripk2 // receptor (TNFRSF)-interacting serine-threonine kinase 2 //	95.6849	114.723	115.872	143.703	113.387	112.473	215.691	214.742	179.572	60.4315	58.2384	56.5263	69.248	93.5405	77.138	78.6792	68.0956	68.6244	0.200973	1.12945	5L up vs 5C	1.52319e-05	1.86998	5R up vs 5C	0.00515421	1.35931	24L up vs 24C	0.0420176	1.22719	24R up vs 24C	49.32
A530088I07Rik__6929109	A530088I07Rik	RIKEN cDNA A530088I07 gene	6929109	Cluster3	Clr1_Transient_up_5hr	NM_175437 // A530088I07Rik // RIKEN cDNA A530088I07 gene // 5 A3 // 212167 /// B	89.4209	105.725	109.351	140.62	120.659	97.9701	215.073	191.078	183.018	58.3621	50.5767	53.3121	62.376	78.4864	64.7496	76.9719	74.7002	76.5558	0.102533	1.17153	5L up vs 5C	8.43803e-06	1.93769	5R up vs 5C	0.0229573	1.26293	24L up vs 24C	0.00240362	1.40899	24R up vs 24C	52.5154
Cxcl2__6932379	Cxcl2	chemokine (C-X-C motif) ligand 2	6932379	Cluster3	Clr1_Transient_up_5hr	NM_009140 // Cxcl2 // chemokine (C-X-C motif) ligand 2 // 5 E1|5 51.0 cM // 2031	69.5766	73.2004	74.4015	98.9783	110.323	80.065	246.658	243.923	232.149	23.2721	23.274	22.6791	19.5177	18.3661	21.0538	19.536	20.2656	29.8925	0.0161174	1.32139	5L up vs 5C	4.53214e-08	3.32802	5R up vs 5C	0.129048	-1.1763	24L down vs 24C	0.902869	-1.01249	24R down vs 24C	206.296
Cyp51__6935927	Cyp51	cytochrome P450, family 51	6935927	Cluster3	Clr1_Transient_up_5hr	NM_020010 // Cyp51 // cytochrome P450, family 51 // 5 A2|5 1.2 cM // 13121 /// E	270.345	333.077	378.613	572.646	522.689	358.57	562.009	469.243	451.521	136.326	103.811	124.439	160.407	222.793	103.665	84.3923	55.0946	62.5861	0.0649325	1.4656	5L up vs 5C	0.0467943	1.51724	5R up vs 5C	0.212265	1.28132	24L up vs 24C	0.00778087	-1.82235	24R down vs 24C	37.3882
Sdad1__6939986	Sdad1	SDA1 domain containing 1	6939986	Cluster3	Clr1_Transient_up_5hr	NM_172713 // Sdad1 // SDA1 domain containing 1 // 5 E2 // 231452 /// ENSMUST0000	75.9454	83.2495	89.4941	101.825	91.6746	101.397	150.262	123.924	110.845	53.0037	39.4371	33.1915	53.9301	60.6405	50.5392	60.5473	49.8195	48.9966	0.15082	1.18709	5L up vs 5C	0.00226899	1.53939	5R up vs 5C	0.0237014	1.33556	24L up vs 24C	0.0435634	1.28669	24R up vs 24C	29.514
Cav1__6944372	Cav1	caveolin, caveolae protein 1	6944372	Cluster3	Clr1_Transient_up_5hr	NM_007616 // Cav1 // caveolin, caveolae protein 1 // 6 A2 // 12389 /// ENSMUST00	32.1425	46.7405	43.8316	45.3418	42.8297	32.114	74.5275	59.7584	52.3145	13.503	17.4532	15.2555	16.1236	16.9716	15.0337	20.7735	19.9621	27.6523	0.893433	-1.0183	5L down vs 5C	0.0079384	1.52379	5R up vs 5C	0.740494	1.04594	24L up vs 24C	0.012893	1.47199	24R up vs 24C	36.3331
Dusp4__6975335	Dusp4	dual specificity phosphatase 4	6975335	Cluster3	Clr1_Transient_up_5hr	ENSMUST00000033930 // Dusp4 // dual specificity phosphatase 4 (Dusp4), mRNA // 8	408.732	408.177	457.222	534.087	615.447	455.305	718.229	763.291	659.642	211.943	197.46	177.76	369.848	362.342	267.707	258.142	327.65	344.77	0.0511401	1.25188	5L up vs 5C	0.000308297	1.6799	5R up vs 5C	0.000281274	1.68949	24L up vs 24C	0.000879545	1.57672	24R up vs 24C	38.1819
Slc7a2__6975658	Slc7a2	solute carrier family 7 (cationic amino acid transport	6975658	Cluster3	Clr1_Transient_up_5hr	NM_007514 // Slc7a2 // solute carrier family 7 (cationic amino acid transporter,	40.739	38.4191	37.5802	51.0837	42.462	45.0436	78.1888	57.7224	53.6713	13.9073	12.8026	14.1846	14.9299	15.127	20.7326	17.6598	23.7086	20.4489	0.151375	1.18431	5L up vs 5C	0.00108084	1.6029	5R up vs 5C	0.0869627	1.22848	24L up vs 24C	0.00311311	1.50223	24R up vs 24C	61.6538
Acsl1__6975900	Acsl1	acyl-CoA synthetase long-chain family member 1	6975900	Cluster3	Clr1_Transient_up_5hr	NM_007981 // Acsl1 // acyl-CoA synthetase long-chain family member 1 // 8 B2 //	291.326	318.714	322.097	461.837	453.243	390.211	635.355	605.793	567.588	161.919	157.649	134.408	166.421	195.552	146.889	148.859	157.783	157.536	0.000556263	1.39782	5L up vs 5C	8.63168e-07	1.9403	5R up vs 5C	0.150362	1.1169	24L up vs 24C	0.732481	1.0255	24R up vs 24C	135.486
Lrrfip2__6992487	Lrrfip2	leucine rich repeat (in FLII) interacting protein 2	6992487	Cluster3	Clr1_Transient_up_5hr	NM_027742 // Lrrfip2 // leucine rich repeat (in FLII) interacting protein 2 // 9	155.777	178.925	204.532	288.584	254.853	175.568	322.644	286.41	286.349	175.472	111.535	118.727	145.455	208.439	90.943	152.719	118.148	121.742	0.188093	1.31328	5L up vs 5C	0.0223636	1.66811	5R up vs 5C	0.775215	1.05869	24L up vs 24C	0.925143	-1.01891	24R down vs 24C	6.13029
Sc5d__6994935	Sc5d	sterol-C5-desaturase (fungal ERG3, delta-5-desaturase) homo	6994935	Cluster3	Clr1_Transient_up_5hr	ENSMUST00000052725 // Sc5d // sterol-C5-desaturase (fungal ERG3, delta-5-desatur	351.724	338.218	377.955	606.721	602.693	442.573	559.401	602.48	612.404	212.116	174.388	199.696	209.102	289.233	162.219	200.716	118.372	153.716	0.0145898	1.53253	5L up vs 5C	0.00534136	1.66197	5R up vs 5C	0.539392	1.09921	24L up vs 24C	0.142838	-1.26465	24R down vs 24C	28.3685
Stat1__6749376	Stat1	signal transducer and activator of transcription 1	6749376	Cluster5	Clr2_Sustained_5-24hr	NM_009283 // Stat1 // signal transducer and activator of transcription 1 // 1 C1	400.984	429.868	413.247	620.591	523.549	543.735	919.751	967.475	898.721	342.512	302.697	255.902	1014.85	959.674	971.534	1035.56	952.094	931.376	0.000443655	1.35361	5L up vs 5C	2.46824e-08	2.23917	5R up vs 5C	2.809e-10	3.29161	24L up vs 24C	3.09774e-10	3.25893	24R up vs 24C	128.228
2700049P18Rik__6753058	2700049P18Rik	RIKEN cDNA 2700049P18 gene	6753058	Cluster4	Clr2_Sustained_5-24hr	BC090647 // 2700049P18Rik // RIKEN cDNA 2700049P18 gene // 1 E4 // 108900 /// NM	29.0767	34.2521	33.9044	45.6458	52.6941	40.1053	86.5481	84.6771	78.8987	36.4903	34.7478	27.0532	41.0622	45.6395	36.1737	33.883	30.2066	26.8958	0.0032394	1.41892	5L up vs 5C	3.92207e-07	2.57752	5R up vs 5C	0.0348791	1.25492	24L up vs 24C	0.45727	-1.0761	24R down vs 24C	31.5567
Zfp281__6753439	Zfp281	zinc finger protein 281	6753439	Cluster4	Clr2_Sustained_5-24hr	ENSMUST00000112046 // Zfp281 // zinc finger protein 281 (Zfp281), mRNA // 1 E4 /	119.666	139.347	130.442	142.958	145.051	119.24	201.332	213.136	187.302	85.0241	84.831	72.8411	116.8	140.811	108.989	137.381	105.177	112.169	0.628868	1.04365	5L up vs 5C	0.000281136	1.546	5R up vs 5C	0.00047324	1.50544	24L up vs 24C	0.000930175	1.45574	24R up vs 24C	22.9349
Vcpip1__6756792	Vcpip1	valosin containing protein (p97)/p47 complex interacting	6756792	Cluster5	Clr2_Sustained_5-24hr	NM_173443 // Vcpip1 // valosin containing protein (p97)/p47 complex interacting	308.698	299.221	310.169	318.65	348.472	336.131	459.611	499.853	475.414	354.831	293.598	307.252	458.142	504.252	505.995	505.214	480.323	521.81	0.0783632	1.09217	5L up vs 5C	4.77903e-07	1.56216	5R up vs 5C	6.77804e-07	1.53995	24L up vs 24C	3.56202e-07	1.58155	24R up vs 24C	53.419
Mitd1__6757982	Mitd1	MIT, microtubule interacting and transport, domain contain	6757982	Cluster4	Clr2_Sustained_5-24hr	NM_026913 // Mitd1 // MIT, microtubule interacting and transport, domain contain	59.8807	63.302	78.6481	122.07	101.379	59.4152	153.316	144.273	164.39	57.7584	52.4569	59.9792	95.2258	120.375	75.3502	116.041	68.8121	98.9241	0.123011	1.3511	5L up vs 5C	0.000614777	2.30189	5R up vs 5C	0.0142353	1.68133	24L up vs 24C	0.0192985	1.632	24R up vs 24C	7.18364
Wdfy1__6760006	Wdfy1	WD repeat and FYVE domain containing 1	6760006	Cluster5	Clr2_Sustained_5-24hr	NM_027057 // Wdfy1 // WD repeat and FYVE domain containing 1 // 1 C4 // 69368 //	84.6067	88.3483	87.8768	91.6409	100.133	94.7747	115.294	119.039	103.789	83.8094	78.8462	85.858	112.59	118.203	121.981	131.693	132.722	134.13	0.0217779	1.09806	5L up vs 5C	9.90645e-06	1.29436	5R up vs 5C	4.12329e-07	1.41967	24L up vs 24C	1.49842e-08	1.60469	24R up vs 24C	54.6625
Rgs2__6762784	Rgs2	regulator of G-protein signaling 2	6762784	Cluster4	Clr2_Sustained_5-24hr	ENSMUST00000027606 // Rgs2 // regulator of G-protein signaling 2 (Rgs2), mRNA //	311.636	385.292	356.404	567.911	503.724	388.567	665.945	586.489	597.129	299.304	279.786	335.084	444.343	568.758	404.078	424.438	412.106	435.739	0.00898971	1.37463	5L up vs 5C	0.00013035	1.75979	5R up vs 5C	0.0012075	1.53818	24L up vs 24C	0.00686069	1.39525	24R up vs 24C	11.9155
Tor3a__6763273	Tor3a	torsin family 3, member A	6763273	Cluster5	Clr2_Sustained_5-24hr	ENSMUST00000079625 // Tor3a // torsin family 3, member A (Tor3a), mRNA // 1 H1 /	502.643	513.731	533.18	737.93	721.137	700.543	1126.79	1116.83	1041.75	344.591	313.107	299.803	1256.94	1122.73	1085.47	975.38	1074.61	960.712	8.19647e-06	1.3938	5L up vs 5C	1.08765e-09	2.11954	5R up vs 5C	2.00129e-12	3.61792	24L up vs 24C	7.80369e-12	3.14578	24R up vs 24C	254.917
Ifi205__6764243	Ifi205	interferon activated gene 205	6764243	Cluster5	Clr2_Sustained_5-24hr	NM_172648 // Ifi205 // interferon activated gene 205 // 1 H3|1 95.3 cM // 226695	15.4703	16.3412	20.4026	28.4091	21.8373	20.4438	83.666	74.6122	67.9334	16.5155	14.4907	13.5821	65.9673	66.6448	43.206	60.8772	57.8903	54.1151	0.031812	1.34974	5L up vs 5C	5.29739e-08	4.34836	5R up vs 5C	1.29193e-07	3.88058	24L up vs 24C	1.27803e-07	3.88577	24R up vs 24C	64.8407
Ifi204__6764246	Ifi204	interferon activated gene 204	6764246	Cluster5	Clr2_Sustained_5-24hr	NM_008329 // Ifi204 // interferon activated gene 204 // 1 H3|1 95.2 cM // 15951	245.386	290.01	300.621	593.066	360.639	374.033	824.297	608.996	815.296	219.963	189.76	153	863.684	852.183	660.379	811.637	601.875	740.656	0.0117918	1.55215	5L up vs 5C	2.40682e-05	2.67451	5R up vs 5C	4.74832e-07	4.23784	24L up vs 24C	1.00796e-06	3.84072	24R up vs 24C	32.6168
Ifi202b__6764289	Ifi202b	interferon activated gene 202B	6764289	Cluster5	Clr2_Sustained_5-24hr	NM_008327 // Ifi202b // interferon activated gene 202B // 1 H3 // 26388 /// NM_0	136.65	168.118	149.729	403.387	226.915	147.363	511.291	453.353	523.531	126.769	94.9075	111.693	531.712	657.415	373.408	588.415	304.114	450.449	0.0733364	1.57694	5L up vs 5C	0.000254486	3.27974	5R up vs 5C	2.64522e-05	4.59678	24L up vs 24C	7.48925e-05	3.9145	24R up vs 24C	15.8789
Atf3__6765218	Atf3	activating transcription factor 3	6765218	Cluster4	Clr2_Sustained_5-24hr	ENSMUST00000027941 // Atf3 // activating transcription factor 3 (Atf3), mRNA //	653.952	739.256	705.768	985.143	1047.77	880.934	1510.38	1474.59	1453.18	443.156	456.224	456.497	787.884	817.191	885.716	810.906	949.195	990.196	6.44126e-05	1.38644	5L up vs 5C	1.07455e-08	2.11686	5R up vs 5C	1.14201e-07	1.835	24L up vs 24C	2.20319e-08	2.02127	24R up vs 24C	102.5
Gadd45b__6769255	Gadd45b	growth arrest and DNA-damage-inducible 45 beta	6769255	Cluster4	Clr2_Sustained_5-24hr	NM_008655 // Gadd45b // growth arrest and DNA-damage-inducible 45 beta // 10 C1|	69.6953	70.834	74.4949	120.644	114.718	64.5077	200.89	205.011	175.488	68.1088	54.3768	69.6625	100.252	126.709	102.185	81.3816	103.393	110.418	0.0650803	1.34398	5L up vs 5C	1.8545e-05	2.69859	5R up vs 5C	0.00304243	1.71353	24L up vs 24C	0.0125291	1.53278	24R up vs 24C	14.2958
Stat2__6771641	Stat2	signal transducer and activator of transcription 2	6771641	Cluster5	Clr2_Sustained_5-24hr	NM_019963 // Stat2 // signal transducer and activator of transcription 2 // 10 D	478.614	501.693	488.583	700.067	632.293	718.538	1229.88	1174.8	1113.74	426.798	380.425	322.483	1386.18	1278.47	1173.66	1104.13	1161.76	1115.75	0.000180863	1.39438	5L up vs 5C	8.66666e-09	2.39377	5R up vs 5C	1.70595e-10	3.41207	24L up vs 24C	5.92322e-10	3.01233	24R up vs 24C	135.209
Tnfaip3__6772417	Tnfaip3	tumor necrosis factor, alpha-induced protein 3	6772417	Cluster4	Clr2_Sustained_5-24hr	ENSMUST00000019997 // Tnfaip3 // tumor necrosis factor, alpha-induced protein 3	81.3308	86.6742	85.35	126.108	129.639	137.831	207.289	199.394	206.372	52.3581	55.947	53.7723	73.9127	67.2886	76.4392	84.2135	81.5408	77.4455	2.6713e-08	1.55296	5L up vs 5C	8.38926e-12	2.42027	5R up vs 5C	2.15503e-06	1.34138	24L up vs 24C	6.65629e-08	1.50018	24R up vs 24C	370.883
2700019D07Rik__6773158	2700019D07Rik	RIKEN cDNA 2700019D07 gene	6773158	Cluster4	Clr2_Sustained_5-24hr	BC089514 // 2700019D07Rik // RIKEN cDNA 2700019D07 gene // 10 B1 // 72580 /// NM	41.749	62.0023	68.0862	143.245	85.8044	74.123	254.666	246.858	218.747	49.9153	37.2418	36.8004	115.708	144.51	90.5147	141.528	72.3499	84.9611	0.0234564	1.72906	5L up vs 5C	1.69399e-05	4.27316	5R up vs 5C	0.00037149	2.8073	24L up vs 24C	0.00171022	2.33414	24R up vs 24C	16.8079
Prdm1__6773655	Prdm1	PR domain containing 1, with ZNF domain	6773655	Cluster4	Clr2_Sustained_5-24hr	NM_007548 // Prdm1 // PR domain containing 1, with ZNF domain // 10 B2|10 27.0 c	23.2873	25.8158	25.9748	27.1111	27.0972	31.3904	50.8403	50.5949	40.8318	17.6728	16.9563	20.8777	20.7877	20.3579	23.2323	22.4864	22.9469	23.3472	0.0882475	1.13877	5L up vs 5C	1.01571e-06	1.88764	5R up vs 5C	0.0525133	1.16262	24L up vs 24C	0.00887993	1.24409	24R up vs 24C	43.7663
Peli1__6779264	Peli1	pellino 1	6779264	Cluster4	Clr2_Sustained_5-24hr	NM_023324 // Peli1 // pellino 1 // 11 A3.2|11 13.5 cM // 67245 /// ENSMUST000000	348.388	340.915	375.641	522.697	455.722	396.704	910.528	884.397	815.33	276.877	227.269	235.98	414.446	427.112	366.874	502.814	402.206	420.15	0.00820067	1.28424	5L up vs 5C	9.17712e-08	2.45055	5R up vs 5C	4.4806e-05	1.63534	24L up vs 24C	8.88099e-06	1.78862	24R up vs 24C	54.5051
Pnpt1__6779688	Pnpt1	polyribonucleotide nucleotidyltransferase 1	6779688	Cluster4	Clr2_Sustained_5-24hr	NM_027869 // Pnpt1 // polyribonucleotide nucleotidyltransferase 1 // 11 A4 // 71	135.404	182.839	186.482	316.827	216.423	141.707	405.368	321.04	339.541	124.652	104.318	105.985	213.769	285.94	176.347	244.122	161.526	208.935	0.213874	1.28152	5L up vs 5C	0.00181271	2.12318	5R up vs 5C	0.00346312	1.98501	24L up vs 24C	0.00831359	1.8149	24R up vs 24C	8.01761
Olfr56__6780707	Olfr56	olfactory receptor 56	6780707	Cluster5	Clr2_Sustained_5-24hr	NM_010999 // Olfr56 // olfactory receptor 56 // 11 B1.2 // 18356 /// ENSMUST0000	22.6389	24.3321	23.86	38.5348	33.1735	26.363	66.1042	74.2151	60.0416	27.5693	28.3016	22.2675	50.4129	60.667	48.5345	60.2759	49.4953	52.4834	0.00883153	1.36871	5L up vs 5C	2.5774e-07	2.8194	5R up vs 5C	1.22841e-05	2.0443	24L up vs 24C	9.63034e-06	2.08101	24R up vs 24C	37.118
Irf1__6780996	Irf1	interferon regulatory factor 1	6780996	Cluster4	Clr2_Sustained_5-24hr	BC003821 // Irf1 // interferon regulatory factor 1 // 11 B1.3|11 29.0 cM // 1636	78.543	79.7598	85.1704	150.91	133.788	105.684	424.02	392.28	347.279	116.735	80.6118	83.6695	218.661	211.85	207.804	161.661	190.061	179.019	0.000693003	1.58728	5L up vs 5C	3.09581e-09	4.76607	5R up vs 5C	3.00184e-06	2.30372	24L up vs 24C	3.66785e-05	1.91166	24R up vs 24C	64.31
Igtp__6781248	Igtp	interferon gamma induced GTPase	6781248	Cluster4	Clr2_Sustained_5-24hr	NM_018738 // Igtp // interferon gamma induced GTPase // 11 B1.3|11 32.0 cM // 16	94.06	120.235	133.581	266.463	233.283	198.917	558.421	563.734	591.789	54.7156	55.5263	44.2894	360.191	356.706	290.06	307.161	286.895	309.769	1.23763e-05	2.01529	5L up vs 5C	1.5247e-09	4.97746	5R up vs 5C	2.52246e-10	6.51839	24L up vs 24C	4.88926e-10	5.87587	24R up vs 24C	152.546
Slfn5__6782979	Slfn5	schlafen 5	6782979	Cluster5	Clr2_Sustained_5-24hr	ENSMUST00000108158 // Slfn5 // schlafen 5 (Slfn5), mRNA // 11 C // 327978 /// EN	324.726	322.664	352.305	648.863	499.753	534.431	1053.08	1093.17	1130.93	262.976	248.329	187.403	1169.03	1086.82	957.999	1139.83	1026.49	1100.47	6.88897e-05	1.67445	5L up vs 5C	1.11795e-08	3.27944	5R up vs 5C	5.97878e-10	4.63315	24L up vs 24C	5.19336e-10	4.72081	24R up vs 24C	122.355
Slfn2__6782988	Slfn2	schlafen 2	6782988	Cluster5	Clr2_Sustained_5-24hr	NM_011408 // Slfn2 // schlafen 2 // 11 C|11 48.0 cM // 20556 /// ENSMUST00000038	938.192	928.624	935.9	1282.64	1235.6	1351.55	1912.71	2067.97	1976.73	1041.47	890.332	867.175	1791.81	1855.9	1815.56	1915.63	1959.81	1930.82	2.88847e-06	1.37981	5L up vs 5C	2.22959e-10	2.12451	5R up vs 5C	8.4231e-10	1.95817	24L up vs 24C	3.07761e-10	2.08124	24R up vs 24C	164.672
Ccl4__6783035	Ccl4	chemokine (C-C motif) ligand 4	6783035	Cluster4	Clr2_Sustained_5-24hr	NM_013652 // Ccl4 // chemokine (C-C motif) ligand 4 // 11 C|11 47.6 cM // 20303	121.124	146.912	166.037	248.37	222.669	185.803	621.582	658.044	540.125	118.281	111.451	109.98	262.896	228.855	198.955	133.32	119.536	179.835	0.00393942	1.5151	5L up vs 5C	3.62035e-08	4.21294	5R up vs 5C	5.97772e-05	2.02113	24L up vs 24C	0.0755638	1.25502	24R up vs 24C	52.7652
Trim25__6783439	Trim25	tripartite motif protein 25	6783439	Cluster5	Clr2_Sustained_5-24hr	NM_009546 // Trim25 // tripartite motif protein 25 // 11 C // 217069 /// BC03427	250.683	245.248	302.171	376.671	383.571	334.353	539.13	558.437	508.936	270.998	255.187	239.125	518.119	522.776	420.628	487.825	478.731	468.969	0.000466426	1.37513	5L up vs 5C	2.10165e-07	2.02045	5R up vs 5C	5.51072e-07	1.90282	24L up vs 24C	6.87343e-07	1.87795	24R up vs 24C	46.5219
Stard3__6783998	Stard3	START domain containing 3	6783998	Cluster5	Clr2_Sustained_5-24hr	NM_021547 // Stard3 // START domain containing 3 // 11 D // 59045 /// ENSMUST000	241.36	258.633	264.674	281.685	315.33	229.134	377.698	414.526	368.799	243.333	216.852	231.192	455.905	518.392	419.536	313.776	392.147	446.483	0.472033	1.07198	5L up vs 5C	0.000784821	1.51755	5R up vs 5C	7.61952e-06	2.01058	24L up vs 24C	0.000171186	1.65137	24R up vs 24C	17.6798
Tlk2__6784558	Tlk2	tousled-like kinase 2 (Arabidopsis)	6784558	Cluster4	Clr2_Sustained_5-24hr	ENSMUST00000106936 // Tlk2 // tousled-like kinase 2 (Arabidopsis) (Tlk2), mRNA /	80.7819	83.8722	90.0254	131.808	99.5701	88.48	168.013	158.02	147.978	70.6359	65.5835	64.2106	87.0474	109.84	72.785	95.2429	72.1401	78.6339	0.081078	1.23938	5L up vs 5C	0.000134064	1.86059	5R up vs 5C	0.0271921	1.32753	24L up vs 24C	0.102894	1.22011	24R up vs 24C	13.6249
Rnf213__6785384	Rnf213	ring finger protein 213	6785384	Cluster5	Clr2_Sustained_5-24hr	NM_001040005 // Rnf213 // ring finger protein 213 // 11 E2 // 629974	643.381	805.93	762.223	1032.48	904.96	943.926	1514.26	1572.78	1468.17	491.719	495.033	367.816	1593.19	1765.55	1994.76	1963.48	1614.76	1473.37	0.0161684	1.30677	5L up vs 5C	6.3865e-06	2.06823	5R up vs 5C	6.13106e-09	3.97209	24L up vs 24C	1.02593e-08	3.7367	24R up vs 24C	65.1952
Aftph__6786504	Aftph	aftiphilin	6786504	Cluster5	Clr2_Sustained_5-24hr	ENSMUST00000035350 // Aftph // aftiphilin (Aftph), mRNA // 11 A3.1 // 216549 ///	277.751	316.16	326.369	363.969	329.029	352.539	460.951	453.334	478.402	279.245	279.435	256.355	528.683	570.155	458.447	568.198	510.091	556.786	0.0412691	1.13783	5L up vs 5C	8.60361e-06	1.51658	5R up vs 5C	8.52242e-08	1.90454	24L up vs 24C	3.61179e-08	2.00559	24R up vs 24C	53.0209
Irgm__6787896	Irgm	immunity-related GTPase family, M	6787896	Cluster5	Clr2_Sustained_5-24hr	NM_008326 // Irgm // immunity-related GTPase family, M // 11 B1.2 // 15944 /// E	436.171	494.731	544.35	1084.41	884.783	703.287	1712.99	1609.17	1841.29	306.404	262.991	229.217	1374.51	1479.51	1095.98	1477.76	1047.55	1274.49	0.000526301	1.79096	5L up vs 5C	3.23099e-07	3.50906	5R up vs 5C	2.25048e-08	4.94153	24L up vs 24C	3.00538e-08	4.74472	24R up vs 24C	64.5777
Tgtp__6787909	Tgtp	T-cell specific GTPase	6787909	Cluster5	Clr2_Sustained_5-24hr	NM_011579 // Tgtp // T-cell specific GTPase // 11 B1.2 // 21822 /// ENSMUST00000	19.4096	24.6274	19.4236	33.0322	25.3677	27.0525	65.7264	69.1041	62.1589	24.4359	21.0369	20.7006	79.2621	78.9677	82.7427	111.744	91.5311	84.0741	0.00577355	1.34654	5L up vs 5C	2.31238e-08	3.12124	5R up vs 5C	5.3618e-09	3.65105	24L up vs 24C	1.31307e-09	4.32336	24R up vs 24C	118.445
Psme2__6787918	Psme2	proteasome (prosome, macropain) 28 subunit, beta	6787918	Cluster5	Clr2_Sustained_5-24hr	NM_011190 // Psme2 // proteasome (prosome, macropain) 28 subunit, beta // 14 C2-	90.3317	68.8899	89.7973	120.201	94.6237	146.479	309.306	295.127	259.95	93.6294	113.89	68.9639	469.939	443.641	414.837	479.631	367.729	368.329	0.021543	1.43927	5L up vs 5C	1.02675e-06	3.4888	5R up vs 5C	7.57726e-08	4.89941	24L up vs 24C	1.49906e-07	4.45366	24R up vs 24C	61.4579
Tnip1__6788380	Tnip1	TNFAIP3 interacting protein 1	6788380	Cluster4	Clr2_Sustained_5-24hr	ENSMUST00000018482 // Tnip1 // TNFAIP3 interacting protein 1 (Tnip1), mRNA // 11	133.635	138.034	141.449	167.047	178.114	178.826	262.448	266.463	258.122	89.8838	92.4685	95.555	125.541	131.903	122.467	159.034	164.473	152.604	1.13449e-06	1.2681	5L up vs 5C	1.37534e-11	1.90546	5R up vs 5C	5.77557e-08	1.36682	24L up vs 24C	1.14479e-10	1.71293	24R up vs 24C	346.928
Slfn8__6790244	Slfn8	schlafen 8	6790244	Cluster5	Clr2_Sustained_5-24hr	NM_181545 // Slfn8 // schlafen 8 // 11 C // 276950 /// ENSMUST00000038141 // Slf	94.5922	107.396	110.974	227.484	159.358	199.992	490.262	441.359	455.804	78.5016	70.7717	57.8478	305.716	307.999	198.86	312.519	219.057	289.476	0.000619967	1.85962	5L up vs 5C	1.2279e-07	4.43926	5R up vs 5C	3.4726e-07	3.87671	24L up vs 24C	2.98892e-07	3.9507	24R up vs 24C	53.2467
Ccl3__6790294	Ccl3	chemokine (C-C motif) ligand 3	6790294	Cluster5	Clr2_Sustained_5-24hr	NM_011337 // Ccl3 // chemokine (C-C motif) ligand 3 // 11 C|11 47.59 cM // 20302	2136.15	2343.58	2449.04	3209.43	3318.69	2158.18	4318.46	4673.54	4123.63	2343.1	2356.29	2488.22	3298.51	3790.05	3524.98	4082.96	3318.92	3555.16	0.0500134	1.23308	5L up vs 5C	2.40051e-05	1.89343	5R up vs 5C	0.00163894	1.47481	24L up vs 24C	0.00094624	1.51929	24R up vs 24C	13.9096
D11Lgp2e__6791437	D11Lgp2e	DNA segment, Chr 11, Lothar Hennighausen 2, expressed /	6791437	Cluster5	Clr2_Sustained_5-24hr	NM_030150 // Dhx58 // DEXH (Asp-Glu-X-His) box polypeptide 58 // 11 D|11 61.5 cM	130.185	142.616	146.997	214.274	189.101	134.108	290.085	364.564	262.498	115.76	107.503	92.4922	356.827	416.306	388.591	302.263	335.191	328.99	0.0633325	1.25804	5L up vs 5C	1.67201e-05	2.16669	5R up vs 5C	6.84455e-08	3.68774	24L up vs 24C	3.58388e-07	3.07085	24R up vs 24C	43.4088
Tyki__6793961	Tyki	thymidylate kinase family LPS-inducible member	6793961	Cluster4	Clr2_Sustained_5-24hr	NM_020557 // Tyki // thymidylate kinase family LPS-inducible member // 12 A2|12	197.09	211.436	211.51	441.399	423.351	435.836	1837.59	1734.13	1627.68	105.757	105.275	73.3589	430.772	414.995	416.387	311.144	342.044	328.377	4.95954e-07	2.09842	5L up vs 5C	2.86724e-12	8.37996	5R up vs 5C	1.67444e-10	4.50021	24L up vs 24C	1.40492e-09	3.49765	24R up vs 24C	319.368
Rsad2__6799525	Rsad2	radical S-adenosyl methionine domain containing 2	6799525	Cluster4	Clr2_Sustained_5-24hr	ENSMUST00000020970 // Rsad2 // radical S-adenosyl methionine domain containing 2	464.553	541.647	538.275	1344.92	1211.43	1066.38	4089.48	4261.96	3921.8	168.713	163.418	150.46	1185.27	1256.24	997.816	896.419	900.804	913.335	2.69306e-08	2.3409	5L up vs 5C	8.47394e-13	7.96163	5R up vs 5C	1.65897e-12	7.10161	24L up vs 24C	7.4295e-12	5.62299	24R up vs 24C	504.386
1110018G07Rik__6802355	1110018G07Rik	RIKEN cDNA 1110018G07 gene	6802355	Cluster5	Clr2_Sustained_5-24hr	NM_178065 // 1110018G07Rik // RIKEN cDNA 1110018G07 gene // 12 D2 // 68497	224.763	222.708	240.161	276.769	276.881	294.354	375.341	392.367	371.315	234.833	224.284	190.186	459.245	456.975	465.785	461.447	429.469	470.813	0.000587427	1.23341	5L up vs 5C	1.11637e-07	1.65691	5R up vs 5C	1.10584e-09	2.13696	24L up vs 24C	1.40318e-09	2.10405	24R up vs 24C	110.069
Asb13__6804497	Asb13	ankyrin repeat and SOCS box-containing protein 13	6804497	Cluster5	Clr2_Sustained_5-24hr	NM_178283 // Asb13 // ankyrin repeat and SOCS box-containing protein 13 // 13 A1	36.5827	38.4084	39.3562	45.4564	52.0115	49.4662	73.0398	78.7392	61.5864	35.9161	34.8979	39.1128	67.8135	74.2748	67.2569	58.2534	61.677	63.104	0.00100332	1.2836	5L up vs 5C	1.71437e-07	1.85712	5R up vs 5C	1.10427e-07	1.90471	24L up vs 24C	1.35873e-06	1.66609	24R up vs 24C	51.3723
Fbxw17__6806991	Fbxw17	F-box and WD-40 domain protein 17	6806991	Cluster5	Clr2_Sustained_5-24hr	NM_175401 // Fbxw17 // F-box and WD-40 domain protein 17 // 13 A5 // 109082 ///	81.0781	87.2002	87.8354	99.9414	93.0304	76.5839	139.149	139.271	125.109	71.2456	69.0132	78.0881	140.157	136.917	158.945	123.571	143.892	130.339	0.513343	1.04666	5L up vs 5C	2.17739e-05	1.57463	5R up vs 5C	2.88021e-07	1.99533	24L up vs 24C	1.31659e-06	1.82075	24R up vs 24C	36.8725
Gadd45g__6807041	Gadd45g	growth arrest and DNA-damage-inducible 45 gamma	6807041	Cluster4	Clr2_Sustained_5-24hr	ENSMUST00000021903 // Gadd45g // growth arrest and DNA-damage-inducible 45 gamma	40.2615	56.897	65.6562	82.8759	79.6007	32.581	298.567	277.617	193.365	16.7192	17.442	19.7551	20.006	24.5827	26.7905	26.9643	31.7017	53.2973	0.639681	1.12638	5L up vs 5C	4.06626e-05	4.741	5R up vs 5C	0.287581	1.31753	24L up vs 24C	0.0165983	1.99234	24R up vs 24C	28.4749
Sema4d__6813187	Sema4d	sema domain, immunoglobulin domain (Ig), transmembrane do	6813187	Cluster5	Clr2_Sustained_5-24hr	NM_013660 // Sema4d // sema domain, immunoglobulin domain (Ig), transmembrane do	544.689	567.391	564.594	672.09	683.53	705.078	909.349	871.87	841.413	479.983	452.565	411.68	777.565	714.371	741.761	731.255	829.093	827.147	0.000331225	1.229	5L up vs 5C	1.62862e-07	1.56366	5R up vs 5C	3.85245e-08	1.664	24L up vs 24C	9.86396e-09	1.77663	24R up vs 24C	71.1462
Pnp__6818944	Pnp	purine-nucleoside phosphorylase	6818944	Cluster4	Clr2_Sustained_5-24hr	M84563 // Pnp // purine-nucleoside phosphorylase // 14 B-C1|14 19.5 cM // 18950	121.304	141.814	143.079	172.641	160.424	121.349	277.445	267.351	234.859	116.212	99.5459	108.512	158.601	182.392	142.286	159.744	145.861	143.453	0.279825	1.10941	5L up vs 5C	1.2295e-05	1.91999	5R up vs 5C	0.00100533	1.48562	24L up vs 24C	0.00393517	1.38603	24R up vs 24C	19.8869
Rnf31__6819257	Rnf31	ring finger protein 31	6819257	Cluster5	Clr2_Sustained_5-24hr	NM_194346 // Rnf31 // ring finger protein 31 // 14 C3 // 268749 /// AK131160 //	148.843	150.991	145.405	161.616	166.468	168.713	231.788	227.474	209.189	129.362	136.463	106.928	198.919	189.383	186.558	159.001	188.179	191.703	0.09115	1.11575	5L up vs 5C	1.90518e-05	1.50003	5R up vs 5C	8.8828e-06	1.54991	24L up vs 24C	4.50394e-05	1.44842	24R up vs 24C	23.633
NM_172812 // Htr2a // 5-hydroxytryptamine (serotonin) receptor 2A // 14 D2|14 41			6820282	Cluster4	Clr2_Sustained_5-24hr	NM_172812 // Htr2a // 5-hydroxytryptamine (serotonin) receptor 2A // 14 D2|14 41	26.9516	19.4582	21.6064	23.4735	24.793	22.3814	50.6135	48.1792	42.3474	15.2957	18.4631	15.9937	14.4041	13.3432	18.9557	18.5523	18.8167	20.8423	0.644225	1.04755	5L up vs 5C	7.12695e-06	2.08878	5R up vs 5C	0.479106	-1.07427	24L down vs 24C	0.131058	1.17226	24R up vs 24C	33.4063
Gch1__6824321	Gch1	GTP cyclohydrolase 1	6824321	Cluster5	Clr2_Sustained_5-24hr	NM_008102 // Gch1 // GTP cyclohydrolase 1 // 14 C2-3|14 19.5 cM // 14528 /// ENS	72.2442	74.781	88.5598	112.686	97.3953	88.7011	174.392	193.438	161.874	77.6767	63.4149	54.3282	130.329	145.448	116.337	152.747	116.963	134.054	0.041493	1.26717	5L up vs 5C	4.72252e-06	2.2515	5R up vs 5C	1.96734e-05	2.01985	24L up vs 24C	1.3529e-05	2.07618	24R up vs 24C	25.9302
6330409N04Rik__6825223	6330409N04Rik	RIKEN cDNA 6330409N04 gene	6825223	Cluster4	Clr2_Sustained_5-24hr	BC037015 // 6330409N04Rik // RIKEN cDNA 6330409N04 gene // 14 D1 // 66674 /// NM	398.377	381.186	384.932	431.322	435.389	430.691	602.781	590.716	590.249	285.204	280.835	232.174	332.479	382.212	340.62	415.061	297.169	356.409	0.161515	1.11432	5L up vs 5C	7.48624e-05	1.53198	5R up vs 5C	0.0021809	1.32528	24L up vs 24C	0.00191769	1.33213	24R up vs 24C	27.2193
Fndc3a__6825853	Fndc3a	fibronectin type III domain containing 3a	6825853	Cluster5	Clr2_Sustained_5-24hr	NM_207636 // Fndc3a // fibronectin type III domain containing 3a // 14 D2 // 319	246.368	260.302	295.995	421.01	385.568	420.228	618.136	615.204	643.47	373.548	319.557	276.127	677.816	647.762	528.218	693.932	571.037	649.223	0.000251232	1.53171	5L up vs 5C	2.76277e-07	2.34474	5R up vs 5C	4.76265e-06	1.91622	24L up vs 24C	2.80179e-06	1.98361	24R up vs 24C	41.7541
Slc11a2__6838557	Slc11a2	solute carrier family 11 (proton-coupled divalent metal	6838557	Cluster4	Clr2_Sustained_5-24hr	NM_008732 // Slc11a2 // solute carrier family 11 (proton-coupled divalent metal	565.381	574.001	613.262	803.62	878.282	681.599	1072.75	1108.97	1017.77	464.569	458.478	436.041	513.279	588.028	522.117	562.34	585.1	605.633	0.000204609	1.34206	5L up vs 5C	1.6491e-07	1.82553	5R up vs 5C	0.00845907	1.19273	24L up vs 24C	0.000677393	1.28978	24R up vs 24C	59.3763
Rtp4__6840129	Rtp4	receptor transporter protein 4	6840129	Cluster5	Clr2_Sustained_5-24hr	ENSMUST00000038423 // Rtp4 // receptor transporter protein 4 (Rtp4), mRNA // 16	782.155	838.037	778.709	1105.9	1036.35	768.862	1344.26	1319.43	1273.43	570.317	505.718	506.469	1312.95	1488.56	1227.83	1234.15	1158.63	1145.77	0.0395891	1.19963	5L up vs 5C	4.02137e-05	1.64174	5R up vs 5C	5.65243e-08	2.5421	24L up vs 24C	2.83094e-07	2.23843	24R up vs 24C	41.4221
Parp9__6840734	Parp9	poly (ADP-ribose) polymerase family, member 9	6840734	Cluster5	Clr2_Sustained_5-24hr	NM_030253 // Parp9 // poly (ADP-ribose) polymerase family, member 9 // 16 B3 //	169.601	156.55	164.249	272.94	211.733	202.743	391.756	328.377	371.642	150.627	133.003	130.316	308.847	354.217	300.075	340.715	289.663	314.529	0.0013031	1.39018	5L up vs 5C	3.21781e-07	2.22148	5R up vs 5C	1.75537e-07	2.32538	24L up vs 24C	2.24036e-07	2.28241	24R up vs 24C	50.3626
Mx2__6843550	Mx2	myxovirus (influenza virus) resistance 2	6843550	Cluster4	Clr2_Sustained_5-24hr	NR_003508 // Mx2 // myxovirus (influenza virus) resistance 2 // 16 C4|16 71.2 cM	30.3613	34.0105	42.6505	172.525	150.829	95.7725	673.867	608.866	605.868	22.4038	20.947	21.7444	162.236	207.125	162.062	158.384	127.311	167.346	4.61109e-07	3.83919	5L up vs 5C	8.29823e-11	17.8049	5R up vs 5C	3.34075e-09	8.1113	24L up vs 24C	8.25211e-09	6.91513	24R up vs 24C	154.516
Parp14__6845375	Parp14	poly (ADP-ribose) polymerase family, member 14	6845375	Cluster5	Clr2_Sustained_5-24hr	ENSMUST00000042665 // Parp14 // poly (ADP-ribose) polymerase family, member 14 (	1044.43	1157.26	974.474	1487.94	1368.99	1515.84	2665.7	2751.11	2644.17	992.45	909.853	784.984	1920.68	1953.17	1894.89	2102.66	1812.54	1622.61	0.000514979	1.37886	5L up vs 5C	1.12923e-08	2.54396	5R up vs 5C	9.97902e-08	2.15648	24L up vs 24C	1.97798e-07	2.05862	24R up vs 24C	71.3598
Dtx3l__6845377	Dtx3l	deltex 3-like (Drosophila)	6845377	Cluster5	Clr2_Sustained_5-24hr	NM_001013371 // Dtx3l // deltex 3-like (Drosophila) // 16 B3 // 209200 /// ENSMU	262.831	241.047	272.568	361.004	338.967	446.127	737.092	719.225	681.212	279.513	209.077	185.534	761.991	714.198	643.725	732.665	743.428	790.362	0.00152689	1.46766	5L up vs 5C	1.58727e-07	2.75511	5R up vs 5C	3.61046e-08	3.18502	24L up vs 24C	1.89115e-08	3.41151	24R up vs 24C	68.7515
Tagap__6848553	Tagap	T-cell activation Rho GTPase-activating protein	6848553	Cluster4	Clr2_Sustained_5-24hr	NM_145968 // Tagap // T-cell activation Rho GTPase-activating protein // 17 A1 /	27.3901	24.0629	29.3787	39.3014	43.0509	25.7686	82.5399	75.5579	51.33	26.6058	26.3891	27.0044	31.0749	35.3503	39.1565	29.5905	27.8765	27.3815	0.0683295	1.3107	5L up vs 5C	1.60096e-05	2.5475	5R up vs 5C	0.0661375	1.31399	24L up vs 24C	0.673503	1.06008	24R up vs 24C	13.9837
1300018I05Rik__6849665	1300018I05Rik	RIKEN cDNA 1300018I05 gene	6849665	Cluster5	Clr2_Sustained_5-24hr	NM_028791 // 1300018I05Rik // RIKEN cDNA 1300018I05 gene // 17 A3.3 // 74157	347.58	357.191	378.421	496.762	431.528	370.564	549.014	500.189	508.259	348.772	352.754	308.601	564.387	636.501	551.857	565.021	556.701	575.136	0.0188828	1.19132	5L up vs 5C	0.000112038	1.43755	5R up vs 5C	1.92684e-06	1.73486	24L up vs 24C	3.47297e-06	1.68273	24R up vs 24C	26.3755
Daxx__6849986	Daxx	Fas death domain-associated protein	6849986	Cluster4	Clr2_Sustained_5-24hr	NM_007829 // Daxx // Fas death domain-associated protein // 17 B1|17 17.0 cM //	179.831	221.233	206.962	345.349	304.817	207.918	802.874	732.081	709.889	124.769	131.573	134.296	345.936	388.241	390.647	285.528	344.132	287.017	0.010051	1.38525	5L up vs 5C	3.82945e-08	3.70053	5R up vs 5C	4.01689e-07	2.87639	24L up vs 24C	3.97599e-06	2.33874	24R up vs 24C	60.9413
Tap1__6850019	Tap1	transporter 1, ATP-binding cassette, sub-family B (MDR/TAP)	6850019	Cluster5	Clr2_Sustained_5-24hr	ENSMUST00000041633 // Tap1 // transporter 1, ATP-binding cassette, sub-family B	231.313	243.654	251.32	342.897	319.46	244.038	636.426	583.371	510.133	218.309	196.749	190.671	670.433	747.702	641.604	483.151	583.06	568.761	0.0314388	1.23579	5L up vs 5C	3.81391e-07	2.37352	5R up vs 5C	8.0451e-09	3.39908	24L up vs 24C	8.53761e-08	2.69455	24R up vs 24C	69.2491
Trim26__6850250	Trim26	tripartite motif protein 26	6850250	Cluster4	Clr2_Sustained_5-24hr	NM_001025599 // Trim26 // tripartite motif protein 26 // 17 B1|17 20.4 cM // 226	92.2387	99.5521	97.6731	128.242	133.089	105.193	182.801	204.522	174.978	94.3768	78.4271	89.2772	125.105	143.153	112.179	99.7137	101.372	112.878	0.0104968	1.2603	5L up vs 5C	1.63438e-06	1.93934	5R up vs 5C	0.000396941	1.44867	24L up vs 24C	0.0345552	1.19969	24R up vs 24C	24.9734
Nfkbie__6850645	Nfkbie	nuclear factor of kappa light polypeptide gene enhancer i	6850645	Cluster4	Clr2_Sustained_5-24hr	NM_008690 // Nfkbie // nuclear factor of kappa light polypeptide gene enhancer i	113.579	115.951	113.366	124.036	174.1	133.033	308.678	377.863	287.959	100.932	99.8244	99.834	110.376	111.929	116.752	96.5798	132.205	119.672	0.0379212	1.2438	5L up vs 5C	1.15428e-07	2.82297	5R up vs 5C	0.223274	1.12766	24L up vs 24C	0.162084	1.14955	24R up vs 24C	42.6381
B430306N03Rik__6850831	B430306N03Rik	RIKEN cDNA B430306N03 gene	6850831	Cluster5	Clr2_Sustained_5-24hr	DQ087180 // B430306N03Rik // RIKEN cDNA B430306N03 gene // 17 C // 320148 /// NM	43.5391	43.6651	43.4438	42.212	50.2893	40.9182	64.9357	60.3227	60.2371	41.9265	33.1282	34.724	76.8653	81.4945	65.2647	63.9703	72.1851	69.0835	0.819619	1.01694	5L up vs 5C	0.000394511	1.41893	5R up vs 5C	4.05176e-07	2.03895	24L up vs 24C	1.50517e-06	1.87713	24R up vs 24C	31.847
Eef1a1__6857435	Eef1a1	eukaryotic translation elongation factor 1 alpha 1	6857435	Cluster4	Clr2_Sustained_5-24hr	NR_003363 // EG625054 // predicted gene, EG625054 // 17 E3 // 625054 /// NM_0101	209.647	241.478	291.152	436.937	300.963	286.919	532.073	484.966	532.412	223.801	186.529	154.653	395.91	447.859	361.62	437.073	284.811	345.581	0.0441061	1.36794	5L up vs 5C	0.000176374	2.10449	5R up vs 5C	0.00013797	2.14952	24L up vs 24C	0.000680901	1.88176	24R up vs 24C	13.4489
Rnf14__6860254	Rnf14	ring finger protein 14	6860254	Cluster4	Clr2_Sustained_5-24hr	NM_020012 // Rnf14 // ring finger protein 14 // 18 B3|18 17.0 cM // 56736 /// BC	269.477	332.233	301.896	416.672	396.493	258.033	480.886	411.007	426.295	237.174	207.954	198.994	297.693	358.16	287.267	304.64	239.466	292.315	0.223685	1.16402	5L up vs 5C	0.00760789	1.46081	5R up vs 5C	0.00756419	1.46134	24L up vs 24C	0.0494295	1.2952	24R up vs 24C	8.12638
Iigp1__6861308	Iigp1	interferon inducible GTPase 1	6861308	Cluster5	Clr2_Sustained_5-24hr	NM_001033767 // EG240327 // predicted gene, EG240327 // 18 D3 // 240327 /// ENSM	35.5382	39.9557	45.6622	130.544	85.4572	85.0748	316.932	335.112	327.32	33.4066	40.2872	42.6901	210.794	271.958	237.285	308.849	186.888	206.037	3.86429e-05	2.4462	5L up vs 5C	4.57717e-09	8.12392	5R up vs 5C	2.22139e-08	6.18636	24L up vs 24C	2.9375e-08	5.91538	24R up vs 24C	87.9044
Cd274__6869032	Cd274	CD274 antigen	6869032	Cluster5	Clr2_Sustained_5-24hr	ENSMUST00000016640 // Cd274 // CD274 antigen (Cd274), mRNA // 19 C2 // 60533	101.311	126.426	116.026	338.91	298.865	222.421	1108.27	1006	899.008	81.1208	97.594	100.849	602.89	595.489	565.115	703.136	706.732	707.61	7.65052e-07	2.47493	5L up vs 5C	3.85217e-11	8.76974	5R up vs 5C	2.57081e-10	6.33393	24L up vs 24C	8.51399e-11	7.60828	24R up vs 24C	207.323
Ifit2__6869324	Ifit2	interferon-induced protein with tetratricopeptide repeats	6869324	Cluster5	Clr2_Sustained_5-24hr	NM_008332 // Ifit2 // interferon-induced protein with tetratricopeptide repeats	135.798	140.297	137.29	306.878	269.111	230.295	770.911	844.826	737.25	109.725	95.7022	85.2277	799.464	835.902	795.953	819.954	732.939	685.228	1.38121e-06	1.93732	5L up vs 5C	2.51366e-11	5.68332	5R up vs 5C	2.28458e-12	8.40771	24L up vs 24C	3.70587e-12	7.72019	24R up vs 24C	321.375
Ifit3__6869327	Ifit3	interferon-induced protein with tetratricopeptide repeats	6869327	Cluster4	Clr2_Sustained_5-24hr	ENSMUST00000102825 // Ifit3 // interferon-induced protein with tetratricopeptide	25.57	35.3861	30.278	220.201	109.153	61.1063	593.638	438.764	504.049	11.1206	8.38041	10.4182	244.441	320.96	114.185	123.175	69.8031	118.041	0.00109172	3.77066	5L up vs 5C	1.00052e-06	16.8595	5R up vs 5C	4.51963e-07	20.9741	24L up vs 24C	7.71402e-06	10.1488	24R up vs 24C	40.5578
Ifit1__6869334	Ifit1	interferon-induced protein with tetratricopeptide repeats	6869334	Cluster4	Clr2_Sustained_5-24hr	NM_008331 // Ifit1 // interferon-induced protein with tetratricopeptide repeats	238.676	426.733	224.155	671.82	544.395	512.018	2240.03	2293.44	2096.4	69.308	76.1314	62.7229	852.42	969.952	424.912	626.322	737.281	633.153	0.00445103	2.01672	5L up vs 5C	2.84673e-07	7.78457	5R up vs 5C	7.32491e-08	10.201	24L up vs 24C	9.84229e-08	9.59523	24R up vs 24C	65.8256
Pcgf5__6869414	Pcgf5	polycomb group ring finger 5	6869414	Cluster4	Clr2_Sustained_5-24hr	NM_029508 // Pcgf5 // polycomb group ring finger 5 // 19 C2 // 76073 /// ENSMUST	60.8755	72.1686	74.796	88.5874	91.1759	74.4299	141.663	161.944	129.781	62.4093	51.5968	49.3049	81.1416	102.304	85.7129	91.6009	61.1992	71.2308	0.0914523	1.22305	5L up vs 5C	2.2145e-05	2.08475	5R up vs 5C	0.000659406	1.64869	24L up vs 24C	0.0160037	1.35993	24R up vs 24C	17.8525
Ccnj__6869656	Ccnj	cyclin J	6869656	Cluster4	Clr2_Sustained_5-24hr	NM_172839 // Ccnj // cyclin J // 19 C3 // 240665 /// ENSMUST00000025983 // Ccnj	36.5176	35.8689	34.889	46.9584	49.5571	48.0042	104.43	90.3592	85.6214	30.0098	27.991	30.9599	35.3204	44.0665	38.0538	41.8655	34.337	40.2005	0.000633855	1.34709	5L up vs 5C	4.84282e-09	2.6051	5R up vs 5C	0.00119707	1.31568	24L up vs 24C	0.00149859	1.30494	24R up vs 24C	75.7014
Frmd4a__6874584	Frmd4a	FERM domain containing 4A	6874584	Cluster5	Clr2_Sustained_5-24hr	ENSMUST00000091497 // Frmd4a // FERM domain containing 4A (Frmd4a), mRNA // 2 A1	64.8921	62.1051	57.9272	72.7079	75.4725	75.8864	109.174	109.253	98.6714	58.2845	58.9165	48.7014	91.2878	90.9953	85.2909	90.9827	97.2732	92.3705	0.00190503	1.21277	5L up vs 5C	1.19378e-07	1.71467	5R up vs 5C	4.12203e-07	1.61808	24L up vs 24C	1.47481e-07	1.69714	24R up vs 24C	54.0212
Ralgds__6875966	Ralgds	ral guanine nucleotide dissociation stimulator	6875966	Cluster4	Clr2_Sustained_5-24hr	ENSMUST00000028170 // Ralgds // ral guanine nucleotide dissociation stimulator (	47.4613	42.0677	39.6715	60.7878	69.223	76.6785	128.29	113.401	102.269	51.8183	47.8226	50.8174	65.944	61.8576	56.0884	54.9261	58.8516	59.2183	2.442e-05	1.59707	5L up vs 5C	9.73741e-09	2.65825	5R up vs 5C	0.0155441	1.22022	24L up vs 24C	0.0716404	1.1498	24R up vs 24C	45.525
Tank__6877584	Tank	TRAF family member-associated Nf-kappa B activator	6877584	Cluster4	Clr2_Sustained_5-24hr	NM_011529 // Tank // TRAF family member-associated Nf-kappa B activator // 2 C1.	123.266	126.714	151.568	244.953	194.503	149.018	283.24	309.143	285.066	115.159	91.8196	100.973	169.859	179.963	110.465	186.993	121.326	136.671	0.0340095	1.44209	5L up vs 5C	0.000248981	2.19278	5R up vs 5C	0.0275186	1.46787	24L up vs 24C	0.0386243	1.42672	24R up vs 24C	10.99
Gca__6877608	Gca	grancalcin	6877608	Cluster4	Clr2_Sustained_5-24hr	NM_145523 // Gca // grancalcin // 2 C1.3 // 227960 /// ENSMUST00000028257 // Gca	21.0318	22.4571	28.2299	40.3811	38.8712	21.466	83.2472	93.0175	61.5348	18.9753	18.2723	20.7437	23.9327	33.3032	28.7701	34.7033	31.9772	29.6424	0.0788786	1.36209	5L up vs 5C	8.18327e-06	3.29386	5R up vs 5C	0.0334033	1.47181	24L up vs 24C	0.00838498	1.65991	24R up vs 24C	17.8552
Lass6__6877895	Lass6	longevity assurance homolog 6 (S. cerevisiae)	6877895	Cluster5	Clr2_Sustained_5-24hr	NM_172856 // Lass6 // longevity assurance homolog 6 (S. cerevisiae) // 2 C2 // 2	380.502	422.267	433.597	533.036	496.452	499.403	696.8	646.26	656.773	317.711	318.88	262.021	564.261	552.523	432.171	536.673	465.611	544.814	0.0142802	1.2379	5L up vs 5C	3.09288e-05	1.6192	5R up vs 5C	9.96069e-06	1.71856	24L up vs 24C	9.35126e-06	1.72449	24R up vs 24C	26.5034
Cd40__6883132	Cd40	CD40 antigen	6883132	Cluster4	Clr2_Sustained_5-24hr	NM_170701 // Cd40 // CD40 antigen // 2 H3|2 97.0 cM // 21939 /// NM_011611 // Cd	35.9219	36.0668	31.2746	44.9775	40.4414	28.5694	79.9203	73.4428	69.3815	29.8184	34.2167	34.4695	42.7061	45.9263	53.5732	41.9274	50.1108	48.0345	0.439245	1.08648	5L up vs 5C	8.05928e-06	2.15806	5R up vs 5C	0.00423044	1.44028	24L up vs 24C	0.00537381	1.42105	24R up vs 24C	16.9306
Zfp313__6883320	Zfp313	zinc finger protein 313	6883320	Cluster5	Clr2_Sustained_5-24hr	NM_030743 // Zfp313 // zinc finger protein 313 // --- // 81018 /// ENSMUST000001	330.879	353.78	376.337	440.931	420.176	333.8	536.532	523.701	493.361	300.51	300.419	278.656	550.741	586.769	507.4	424.535	481.566	528.507	0.145314	1.1197	5L up vs 5C	0.000199753	1.4654	5R up vs 5C	1.76302e-06	1.86797	24L up vs 24C	2.21995e-05	1.62551	24R up vs 24C	22.2286
Ifih1__6887196	Ifih1	interferon induced with helicase C domain 1	6887196	Cluster5	Clr2_Sustained_5-24hr	ENSMUST00000028259 // Ifih1 // interferon induced with helicase C domain 1 (Ifih	188.635	214.331	208.52	308.069	253.196	274.271	588.835	593.86	555.741	172.151	165.281	116.209	546.33	526.442	496.824	549.433	459.719	461.546	0.00524428	1.36399	5L up vs 5C	8.02613e-08	2.84598	5R up vs 5C	1.03712e-08	3.50923	24L up vs 24C	1.94288e-08	3.27906	24R up vs 24C	75.8351
2600010E01Rik__6889197	2600010E01Rik	RIKEN cDNA 2600010E01 gene	6889197	Cluster4	Clr2_Sustained_5-24hr	NM_001083810 // 2600010E01Rik // RIKEN cDNA 2600010E01 gene // 2 E2 // 72446 ///	36.5072	36.1517	43.8812	59.7841	61.7741	35.0215	93.6768	92.0835	84.8069	29.4838	26.9423	30.0266	47.8587	63.3631	58.6911	40.5483	52.4282	52.0895	0.0692153	1.30712	5L up vs 5C	3.95647e-05	2.32891	5R up vs 5C	0.000313894	1.95411	24L up vs 24C	0.00247173	1.66822	24R up vs 24C	16.2143
Trib3__6892139	Trib3	tribbles homolog 3 (Drosophila)	6892139	Cluster5	Clr2_Sustained_5-24hr	NM_175093 // Trib3 // tribbles homolog 3 (Drosophila) // 2 G3 // 228775 /// ENSM	50.43	44.6807	44.5027	53.4779	60.1999	45.3204	80.8861	65.9157	75.1296	33.6417	33.3254	35.2556	70.7011	88.4052	91.8915	91.0565	93.9564	88.3562	0.145425	1.13316	5L up vs 5C	9.15969e-05	1.58669	5R up vs 5C	1.13363e-07	2.44024	24L up vs 24C	3.83403e-08	2.67422	24R up vs 24C	45.0551
BC006779__6894274	BC006779	cDNA sequence BC006779	6894274	Cluster4	Clr2_Sustained_5-24hr	NM_183162 // BC006779 // cDNA sequence BC006779 // 2 H4 // 229003 /// AK173259 /	121.408	144.15	151.226	150.843	175.509	169.086	268.67	287.752	264.518	89.8434	82.2127	69.8898	193.793	197.68	202.454	159.469	183.525	180.497	0.0278719	1.19146	5L up vs 5C	4.81039e-07	1.97697	5R up vs 5C	2.16281e-08	2.46753	24L up vs 24C	1.1856e-07	2.17104	24R up vs 24C	68.3433
Car13__6895838	Car13	carbonic anhydrase 13	6895838	Cluster4	Clr2_Sustained_5-24hr	NM_024495 // Car13 // carbonic anhydrase 13 // 3 A2 // 71934 /// ENSMUST00000029	577.053	620.243	606.587	812.802	746.635	676.807	906.812	957.82	894.185	506.272	460.348	430.691	642.254	725.881	546.296	750.933	591.732	673.507	0.01636	1.23679	5L up vs 5C	0.000120509	1.52939	5R up vs 5C	0.00154319	1.36392	24L up vs 24C	0.000448827	1.43928	24R up vs 24C	17.739
Tnfsf10__6896353	Tnfsf10	tumor necrosis factor (ligand) superfamily, member 10	6896353	Cluster4	Clr2_Sustained_5-24hr	NM_009425 // Tnfsf10 // tumor necrosis factor (ligand) superfamily, member 10 //	15.7429	16.6583	13.0038	33.1901	22.3071	20.0802	189.077	227.408	127.571	12.1072	14.7193	12.9155	34.0634	44.7746	47.3667	24.1332	30.8937	25.6899	0.00992944	1.63359	5L up vs 5C	3.01596e-09	11.7167	5R up vs 5C	1.15014e-05	3.1544	24L up vs 24C	0.000863474	2.02645	24R up vs 24C	68.8811
Adar__6899262	Adar	adenosine deaminase, RNA-specific	6899262	Cluster5	Clr2_Sustained_5-24hr	ENSMUST00000098924 // Adar // adenosine deaminase, RNA-specific (Adar), transcri	312.422	312.97	335.838	417.818	406.897	383.215	649.691	616.108	624.488	278.843	230.016	206.346	614.109	526.369	545.736	447.645	492.695	477.885	0.00376583	1.25655	5L up vs 5C	1.87545e-07	1.96715	5R up vs 5C	1.24335e-08	2.37102	24L up vs 24C	1.47408e-07	1.99698	24R up vs 24C	65.535
Gbp5__6901944	Gbp5	guanylate nucleotide binding protein 5	6901944	Cluster4	Clr2_Sustained_5-24hr	ENSMUST00000090127 // Gbp5 // guanylate nucleotide binding protein 5 (Gbp5), mRN	16.2601	17.5583	16.1797	38.0615	34.5327	30.5438	207.12	210.41	182.141	14.3902	13.0568	14.3181	44.6919	50.7941	44.5684	44.5264	40.4812	39.2557	5.67642e-08	2.05599	5L up vs 5C	3.08672e-14	11.9777	5R up vs 5C	1.52987e-10	3.35038	24L up vs 24C	5.11783e-10	2.97391	24R up vs 24C	484.758
Gbp6__6901950	Gbp6	guanylate binding protein 6	6901950	Cluster5	Clr2_Sustained_5-24hr	NM_001083312 // Gbp6 // guanylate binding protein 6 // 3 H1 // 229900 /// NM_145	138.225	154.093	168.558	314.963	222.058	251.071	693.72	652.123	638.902	101.19	90.9278	100.503	530.217	490.776	521.499	622.241	459.267	447.403	0.000127159	1.69747	5L up vs 5C	3.04353e-09	4.31794	5R up vs 5C	6.94804e-10	5.27464	24L up vs 24C	7.98402e-10	5.17095	24R up vs 24C	128.144
Gbp1__6901952	Gbp1	guanylate nucleotide binding protein 1	6901952	Cluster5	Clr2_Sustained_5-24hr	NM_010259 // Gbp1 // guanylate nucleotide binding protein 1 // 3 H1|3 67.4 cM //	71.8188	89.1634	77.1717	295.587	151.341	122.345	700.31	584.735	645.154	37.1652	41.5291	38.218	365.427	432.774	379.798	391.872	349.449	349.186	0.00041156	2.22903	5L up vs 5C	2.75709e-08	8.11602	5R up vs 5C	9.15889e-09	10.0605	24L up vs 24C	1.33828e-08	9.32416	24R up vs 24C	82.9597
Gbp3__6901953	Gbp3	guanylate nucleotide binding protein 3	6901953	Cluster4	Clr2_Sustained_5-24hr	NM_018734 // Gbp3 // guanylate nucleotide binding protein 3 // 3 H1 // 55932 ///	105.423	116.028	99.8091	306.24	189.251	126.335	789.12	675.284	631.505	34.2706	26.0114	26.726	245.429	309.231	214.94	241.978	188.059	185.683	0.00634093	1.81685	5L up vs 5C	2.46241e-07	6.50798	5R up vs 5C	4.71277e-08	8.81392	24L up vs 24C	1.52484e-07	7.0785	24R up vs 24C	67.9759
Gbp2__6901957	Gbp2	guanylate nucleotide binding protein 2	6901957	Cluster5	Clr2_Sustained_5-24hr	ENSMUST00000029937 // Gbp2 // guanylate nucleotide binding protein 2 (Gbp2), mRN	100.57	101.124	105.185	272.62	198.307	141.618	698.134	646.887	698.429	52.4147	40.5528	49.8914	527.336	592.651	532.855	438.934	436.601	463.017	0.000164056	1.92714	5L up vs 5C	2.55657e-09	6.65587	5R up vs 5C	1.28954e-10	11.6234	24L up vs 24C	3.65532e-10	9.42309	24R up vs 24C	149.72
Slc7a11__6904892	Slc7a11	solute carrier family 7 (cationic amino acid transporter	6904892	Cluster4	Clr2_Sustained_5-24hr	NM_011990 // Slc7a11 // solute carrier family 7 (cationic amino acid transporter	17.9199	20.9148	24.7249	48.9929	41.4764	32.2841	121.733	119.321	108.521	10.17	11.2761	10.8631	21.9646	24.7303	22.7291	39.0687	34.7052	35.2725	2.07633e-05	1.92014	5L up vs 5C	5.83205e-10	5.5408	5R up vs 5C	4.29011e-06	2.148	24L up vs 24C	2.90406e-08	3.37346	24R up vs 24C	136.644
Ccnl1__6905657	Ccnl1	cyclin L1	6905657	Cluster4	Clr2_Sustained_5-24hr	NM_019937 // Ccnl1 // cyclin L1 // 3 E1 // 56706 /// ENSMUST00000029416 // Ccnl1	158.077	200.372	205.462	281.935	225.664	188.393	344.536	292.919	312.502	169.7	150.527	156.1	223.354	223.487	183.306	256.311	179.823	233.232	0.101919	1.22578	5L up vs 5C	0.000636125	1.69225	5R up vs 5C	0.032992	1.31899	24L up vs 24C	0.0139356	1.39177	24R up vs 24C	8.05609
Pde4dip__6907351	Pde4dip	phosphodiesterase 4D interacting protein (myomegalin)	6907351	Cluster4	Clr2_Sustained_5-24hr	NM_001039376 // Pde4dip // phosphodiesterase 4D interacting protein (myomegalin)	72.2452	69.2494	75.3539	80.7298	98.2959	86.1626	122.483	116.25	105.302	57.0941	57.0688	51.9323	65.1381	70.1188	63.1605	70.5053	79.149	73.018	0.00354422	1.21951	5L up vs 5C	2.31947e-06	1.58438	5R up vs 5C	0.00709064	1.19462	24L up vs 24C	0.000177347	1.34037	24R up vs 24C	41.5708
Gem__6911727	Gem	GTP binding protein (gene overexpressed in skeletal muscle)	6911727	Cluster4	Clr2_Sustained_5-24hr	ENSMUST00000108304 // Gem // GTP binding protein (gene overexpressed in skeletal	14.0634	11.9319	13.3119	17.2764	19.3001	18.0219	51.8632	55.6847	35.8053	11.4016	11.093	12.1854	11.977	12.1371	14.5673	15.5011	14.8152	16.2403	0.00489579	1.39078	5L up vs 5C	1.48637e-08	3.59061	5R up vs 5C	0.291067	1.11172	24L up vs 24C	0.00968181	1.34257	24R up vs 24C	58.3219
Tdrd7__6913194	Tdrd7	tudor domain containing 7	6913194	Cluster5	Clr2_Sustained_5-24hr	ENSMUST00000102929 // Tdrd7 // tudor domain containing 7 (Tdrd7), mRNA // 4 B1 /	193.456	210.056	228.348	273.512	245.342	208.715	385.314	363.041	333.148	210.991	210.517	192.646	500.737	514.344	485.03	452.264	416.921	416.15	0.0523186	1.14709	5L up vs 5C	2.1586e-06	1.7125	5R up vs 5C	8.36726e-09	2.44403	24L up vs 24C	7.10492e-08	2.09312	24R up vs 24C	72.9224
Stk40__6917129	Stk40	serine/threonine kinase 40	6917129	Cluster4	Clr2_Sustained_5-24hr	NM_028800 // Stk40 // serine/threonine kinase 40 // 4 D2.2 // 74178 /// ENSMUST0	78.7272	81.1703	77.7483	81.7938	88.6335	89.5903	131.42	142.265	127.35	74.1662	66.2285	64.3313	89.7967	91.6759	82.7519	74.9117	76.6519	77.6859	0.0501327	1.09342	5L up vs 5C	2.48963e-08	1.68596	5R up vs 5C	4.3034e-05	1.29183	24L up vs 24C	0.0159903	1.1218	24R up vs 24C	63.9695
Mthfr__6918694	Mthfr	5,10-methylenetetrahydrofolate reductase	6918694	Cluster5	Clr2_Sustained_5-24hr	NM_010840 // Mthfr // 5,10-methylenetetrahydrofolate reductase // 4 E2|4 76.4 cM	146.08	136.173	144.825	176.692	196.953	221.908	384.633	382.984	368.528	153.4	139.55	122.76	442.054	369.974	409.395	336.602	401.818	360.831	0.000488189	1.38913	5L up vs 5C	7.95699e-09	2.66108	5R up vs 5C	2.60462e-09	2.94256	24L up vs 24C	8.4201e-09	2.64817	24R up vs 24C	105.687
Tmem67__6919741	Tmem67	transmembrane protein 67	6919741	Cluster4	Clr2_Sustained_5-24hr	ENSMUST00000050686 // Tmem67 // transmembrane protein 67 (Tmem67), mRNA // 4 A1	29.5952	33.2804	35.2781	51.8075	47.2322	33.6616	96.9024	100.634	75.775	26.6169	27.276	27.0855	43.1479	54.2691	43.7579	51.5607	39.3906	38.0839	0.0324924	1.33337	5L up vs 5C	1.86633e-06	2.77053	5R up vs 5C	0.00058762	1.73366	24L up vs 24C	0.00237336	1.57855	24R up vs 24C	24.0322
Ddx58__6920954	Ddx58	DEAD (Asp-Glu-Ala-Asp) box polypeptide 58	6920954	Cluster5	Clr2_Sustained_5-24hr	NM_172689 // Ddx58 // DEAD (Asp-Glu-Ala-Asp) box polypeptide 58 // 4 A5 // 23007	391.153	414.679	416.023	628.845	526.314	547.881	981.409	1000.8	1056	408.522	380.051	301.545	1284.95	1164.67	1060.48	1251.29	1084.87	1149.27	0.00089319	1.39027	5L up vs 5C	4.3566e-08	2.48635	5R up vs 5C	2.44538e-09	3.23639	24L up vs 24C	2.58595e-09	3.21797	24R up vs 24C	101.242
Nub1__6929312	Nub1	negative regulator of ubiquitin-like proteins 1	6929312	Cluster4	Clr2_Sustained_5-24hr	NM_016736 // Nub1 // negative regulator of ubiquitin-like proteins 1 // 5 A3 //	522.979	568.218	596.716	948.445	697.379	645.405	1136.2	940.98	938.713	509.059	463.11	456.253	742.28	857.903	595.968	713.347	554.41	699.272	0.0234869	1.34024	5L up vs 5C	0.00025414	1.78211	5R up vs 5C	0.00291275	1.52238	24L up vs 24C	0.0163993	1.36996	24R up vs 24C	10.352
Oasl1__6933627	Oasl1	2'-5' oligoadenylate synthetase-like 1	6933627	Cluster4	Clr2_Sustained_5-24hr	NM_145209 // Oasl1 // 2'-5' oligoadenylate synthetase-like 1 // 5 F // 231655 //	436.679	430.449	393.533	705.127	722.298	604.551	1653.84	1722.51	1614.98	232.889	252.652	180.511	970.134	988.577	1053.15	856.453	986.845	1053.81	6.69366e-05	1.60861	5L up vs 5C	7.84826e-10	3.96204	5R up vs 5C	2.52093e-10	4.56443	24L up vs 24C	3.49143e-10	4.37703	24R up vs 24C	161.767
C330023M02Rik__6934053	C330023M02Rik	RIKEN cDNA C330023M02 gene	6934053	Cluster4	Clr2_Sustained_5-24hr	NM_172722 // C330023M02Rik // RIKEN cDNA C330023M02 gene // 5 F // 231713 /// BC	137.838	145.686	162.012	182.809	162.287	132.162	291.172	291.54	254.941	99.6218	94.1305	77.7704	160.835	184.416	158.357	159.65	145.663	149.235	0.480634	1.06418	5L up vs 5C	8.37629e-06	1.88069	5R up vs 5C	9.94165e-06	1.86054	24L up vs 24C	5.46311e-05	1.68201	24R up vs 24C	35.4651
Tpst1__6934652	Tpst1	protein-tyrosine sulfotransferase 1	6934652	Cluster4	Clr2_Sustained_5-24hr	NM_013837 // Tpst1 // protein-tyrosine sulfotransferase 1 // 5 F-G1 // 22021 ///	153.696	113.837	138.447	168.362	148.599	148.863	313.011	328.009	271.318	115.869	98.6714	79.0295	182.006	204.987	153.29	125.818	149.864	127.887	0.210501	1.15417	5L up vs 5C	7.12233e-06	2.25717	5R up vs 5C	0.000103089	1.84981	24L up vs 24C	0.0106808	1.3871	24R up vs 24C	25.0045
Mafk__6935232	Mafk	v-maf musculoaponeurotic fibrosarcoma oncogene family, prot	6935232	Cluster4	Clr2_Sustained_5-24hr	NM_010757 // Mafk // v-maf musculoaponeurotic fibrosarcoma oncogene family, prot	60.6115	53.5621	51.0412	64.5287	79.566	64.8143	153.505	132.724	145.093	55.9948	62.7886	61.1652	85.0471	91.9884	70.5053	63.7207	83.5472	79.154	0.022057	1.26165	5L up vs 5C	1.45827e-07	2.61293	5R up vs 5C	0.00399516	1.36886	24L up vs 24C	0.0261568	1.25137	24R up vs 24C	29.6803
Kdr__6939241	Kdr	kinase insert domain protein receptor	6939241	Cluster5	Clr2_Sustained_5-24hr	NM_010612 // Kdr // kinase insert domain protein receptor // 5 C3.3|5 42.0 cM //	97.065	104.851	113.92	144.204	151.831	161.512	261.533	269.378	267.911	62.762	58.0997	47.1711	168.189	163.488	175.2	222.004	245.703	223.932	7.58139e-05	1.45023	5L up vs 5C	4.93691e-09	2.53444	5R up vs 5C	6.39462e-10	3.03685	24L up vs 24C	3.61534e-11	4.14108	24R up vs 24C	162.792
Cxcl10__6939990	Cxcl10	chemokine (C-X-C motif) ligand 10	6939990	Cluster4	Clr2_Sustained_5-24hr	NM_021274 // Cxcl10 // chemokine (C-X-C motif) ligand 10 // 5 E2|5 53.0 cM // 15	258.405	237.249	273.889	828.484	784.522	646.354	2241.73	2376.79	2535.58	106.162	95.5246	86.5247	140.931	191.779	153.519	160.279	88.2926	104.854	3.09854e-06	2.92478	5L up vs 5C	9.60078e-10	9.30088	5R up vs 5C	0.00198476	1.67847	24L up vs 24C	0.208178	1.19139	24R up vs 24C	179.618
Cxcl11__6939991	Cxcl11	chemokine (C-X-C motif) ligand 11	6939991	Cluster4	Clr2_Sustained_5-24hr	NM_019494 // Cxcl11 // chemokine (C-X-C motif) ligand 11 // 5 E3 // 56066 /// AF	15.6274	16.2047	13.3373	34.9325	25.3594	15.9571	287.277	313.756	267.831	13.3185	11.2942	12.8029	16.3635	17.6612	18.9791	33.1372	24.0283	27.3445	0.00894301	1.61155	5L up vs 5C	2.10308e-10	19.2628	5R up vs 5C	0.0418926	1.41748	24L up vs 24C	0.000195671	2.24438	24R up vs 24C	114.472
Rasgef1b__6940303	Rasgef1b	RasGEF domain family, member 1B	6940303	Cluster4	Clr2_Sustained_5-24hr	NM_145839 // Rasgef1b // RasGEF domain family, member 1B // 5 E3 // 320292 /// N	531.826	596.964	609.968	846.197	848.194	641.213	1116.53	1119.55	1048.2	376.916	329.551	300.05	766.148	839.537	623.117	701.7	668.267	759.555	0.00768039	1.33449	5L up vs 5C	1.31858e-05	1.89137	5R up vs 5C	1.44773e-06	2.20726	24L up vs 24C	2.46316e-06	2.1221	24R up vs 24C	38.2194
Oas2__6941647	Oas2	2'-5' oligoadenylate synthetase 2	6941647	Cluster5	Clr2_Sustained_5-24hr	ENSMUST00000081491 // Oas2 // 2'-5' oligoadenylate synthetase 2 (Oas2), mRNA //	231.213	253.41	243.642	318.432	278.747	278.704	433.822	425.106	420.345	218.689	189.923	157.223	616.407	487.548	475.618	459.726	454.259	468.193	0.039116	1.20114	5L up vs 5C	1.20619e-05	1.75769	5R up vs 5C	1.98301e-08	2.79731	24L up vs 24C	8.58731e-08	2.46473	24R up vs 24C	52.4458
Oas1g__6941657	Oas1g	2'-5' oligoadenylate synthetase 1G	6941657	Cluster5	Clr2_Sustained_5-24hr	NM_145211 // Oas1a // 2'-5' oligoadenylate synthetase 1A // 5 F|5 67.0 cM // 246	197.799	272.231	247.124	289.079	287.528	270.779	372.227	374.105	354.753	159.982	201.794	163.109	398.742	515.068	497.806	505.655	561.888	444.321	0.0856591	1.19146	5L up vs 5C	0.000537565	1.5484	5R up vs 5C	1.96144e-07	2.68773	24L up vs 24C	9.22491e-08	2.88346	24R up vs 24C	38.4568
Trafd1__6941672	Trafd1	TRAF type zinc finger domain containing 1	6941672	Cluster5	Clr2_Sustained_5-24hr	NM_172275 // Trafd1 // TRAF type zinc finger domain containing 1 // 5 F // 23171	528.427	539.811	509.872	724.203	654.083	598.642	1093.02	1020.89	998.203	553.565	523.712	513.489	1014.95	1003.35	1007.61	874.588	941.091	960.905	0.000202481	1.24927	5L up vs 5C	1.82102e-09	1.97112	5R up vs 5C	3.35013e-09	1.90312	24L up vs 24C	1.73871e-08	1.74491	24R up vs 24C	111.641
Tmem140__6945339	Tmem140	transmembrane protein 140	6945339	Cluster5	Clr2_Sustained_5-24hr	ENSMUST00000074949 // Tmem140 // transmembrane protein 140 (Tmem140), mRNA // 6	174.834	120.302	149.121	259.777	240.603	191.201	406.421	444.836	373.01	122.735	106.489	122.796	415.36	415.099	347.315	306.325	366.63	409.611	0.00151412	1.56189	5L up vs 5C	7.21868e-07	2.78069	5R up vs 5C	1.20448e-07	3.34155	24L up vs 24C	2.75356e-07	3.06038	24R up vs 24C	48.2066
Snx10__6946204	Snx10	sorting nexin 10	6946204	Cluster4	Clr2_Sustained_5-24hr	NM_028035 // Snx10 // sorting nexin 10 // 6 B3 // 71982 /// ENSMUST00000049152 /	105.372	138.805	128.607	176.684	147.054	96.6723	233.981	192.555	191.815	103.779	78.8572	85.8746	127.151	156.548	95.3334	122.267	97.7531	118.668	0.553726	1.10118	5L up vs 5C	0.00745396	1.66242	5R up vs 5C	0.0582728	1.39251	24L up vs 24C	0.164773	1.26373	24R up vs 24C	6.04874
Zc3hav1__6952873	Zc3hav1	zinc finger CCCH type, antiviral 1	6952873	Cluster4	Clr2_Sustained_5-24hr	NM_028864 // Zc3hav1 // zinc finger CCCH type, antiviral 1 // 6 B1 // 78781 ///	153.818	192.221	202.028	245.084	234.823	233.933	411.158	384.937	372.134	167.997	150.745	119.307	299.363	305.007	210.301	222.047	207.638	233.695	0.025908	1.31112	5L up vs 5C	1.15672e-05	2.14434	5R up vs 5C	8.72104e-05	1.8523	24L up vs 24C	0.00184261	1.52779	24R up vs 24C	20.1957
Parp12__6952926	Parp12	poly (ADP-ribose) polymerase family, member 12	6952926	Cluster5	Clr2_Sustained_5-24hr	ENSMUST00000038398 // Parp12 // poly (ADP-ribose) polymerase family, member 12 (	548.049	541.786	538.798	767.206	634.818	599.045	1007.71	1000.73	986.435	360.134	311.157	304.454	1150.22	1193.85	969.193	851.197	832.617	959.893	0.0138094	1.22175	5L up vs 5C	1.46438e-06	1.83886	5R up vs 5C	6.30809e-10	3.3915	24L up vs 24C	6.44894e-09	2.71172	24R up vs 24C	86.184
Nt5c3__6953906	Nt5c3	5'-nucleotidase, cytosolic III	6953906	Cluster4	Clr2_Sustained_5-24hr	NM_026004 // Nt5c3 // 5'-nucleotidase, cytosolic III // 6 B3 // 107569 /// ENSMU	85.2283	94.9016	103.697	221.272	164.036	106.478	400.714	341.27	378.6	64.8565	54.9417	50.3594	229.385	272.418	231.558	247.683	171.665	213.432	0.00607523	1.66406	5L up vs 5C	1.14705e-06	3.95212	5R up vs 5C	5.88499e-07	4.32025	24L up vs 24C	1.92908e-06	3.698	24R up vs 24C	39.6626
Whdc1__6962065	Whdc1	WAS protein homology region 2 domain containing 1	6962065	Cluster4	Clr2_Sustained_5-24hr	NM_001004185 // Whdc1 // WAS protein homology region 2 domain containing 1 // 7	33.7036	34.9507	34.268	33.3196	36.7933	35.7009	55.8932	53.1306	49.6045	31.8215	34.3044	31.5533	38.2713	35.8917	36.1201	37.8064	40.4173	37.7169	0.463607	1.02733	5L up vs 5C	4.3402e-08	1.53958	5R up vs 5C	0.0051151	1.12936	24L up vs 24C	0.000420343	1.18718	24R up vs 24C	47.2868
Spty2d1__6967096	Spty2d1	SPT2, Suppressor of Ty, domain containing 1 (S. cerevisi	6967096	Cluster4	Clr2_Sustained_5-24hr	NM_175318 // Spty2d1 // SPT2, Suppressor of Ty, domain containing 1 (S. cerevisi	46.2971	38.9916	49.9215	55.9269	66.206	55.1248	87.6335	94.6742	85.0654	39.3614	35.2881	37.7321	57.0111	57.714	47.7547	50.9235	45.4428	50.5147	0.00281955	1.31326	5L up vs 5C	6.82943e-07	1.98585	5R up vs 5C	0.000297356	1.44195	24L up vs 24C	0.00320528	1.30656	24R up vs 24C	32.835
Trim21__6969940	Trim21	tripartite motif protein 21	6969940	Cluster4	Clr2_Sustained_5-24hr	NM_009277 // Trim21 // tripartite motif protein 21 // --- // 20821 /// NM_001082	174.587	189.496	198.784	342.256	312.692	171.93	729.154	663.145	585.652	138.962	142.9	154.877	288.367	395.886	309.186	276.942	233.335	252.845	0.0379205	1.4091	5L up vs 5C	1.94074e-06	3.50503	5R up vs 5C	0.000129525	2.25566	24L up vs 24C	0.00259662	1.74489	24R up vs 24C	24.9448
Trim30__6970065	Trim30	tripartite motif protein 30	6970065	Cluster5	Clr2_Sustained_5-24hr	NM_009099 // Trim30 // tripartite motif protein 30 // 7 E3|7 50.4 cM // 20128 //	1016.94	1086.52	1203.65	1675.18	1264.37	1080.21	1953.17	1834.54	1844.35	1074.31	973.617	872.112	2033.57	2179.53	1986.62	2023.73	1929.75	1819.21	0.0691465	1.19822	5L up vs 5C	7.27086e-05	1.70644	5R up vs 5C	2.44534e-06	2.12919	24L up vs 24C	6.75081e-06	1.98221	24R up vs 24C	25.146
BC013672__6976609	BC013672	cDNA sequence BC013672	6976609	Cluster5	Clr2_Sustained_5-24hr	NM_001081215 // BC013672 // cDNA sequence BC013672 // 8 B3.1 // 234311	53.125	51.6387	61.7754	143.293	90.8396	58.6667	230.469	233.233	208.868	78.6345	69.764	62.7773	329.154	360.211	250.695	422.553	226.289	255.807	0.0292543	1.65171	5L up vs 5C	1.66827e-05	4.04634	5R up vs 5C	9.12977e-06	4.41929	24L up vs 24C	1.42028e-05	4.1413	24R up vs 24C	28.2485
Nod2__6977995	Nod2	nucleotide-binding oligomerization domain containing 2	6977995	Cluster4	Clr2_Sustained_5-24hr	NM_145857 // Nod2 // nucleotide-binding oligomerization domain containing 2 // -	18.8647	24.9461	21.9149	19.9473	23.5584	22.194	51.4515	49.9402	45.2316	21.43	21.3301	22.2963	26.9628	27.7799	32.2078	24.3008	30.189	25.5787	0.962181	1.00375	5L up vs 5C	2.22153e-07	2.24199	5R up vs 5C	0.00294007	1.33271	24L up vs 24C	0.0218307	1.22565	24R up vs 24C	33.143
AA960436__6978368	AA960436	expressed sequence AA960436	6978368	Cluster4	Clr2_Sustained_5-24hr	ENSMUST00000034245 // AA960436 // expressed sequence AA960436 (AA960436), mRNA /	256.325	296.143	302.848	375.966	411.403	298.412	643.381	611.501	546.755	232.058	219.749	207.79	358.14	429.329	393.227	359.406	380.945	453.324	0.0206089	1.26155	5L up vs 5C	1.89407e-06	2.10724	5R up vs 5C	2.33329e-05	1.78695	24L up vs 24C	2.02043e-05	1.80262	24R up vs 24C	30.2842
Tlr3__6982102	Tlr3	toll-like receptor 3	6982102	Cluster5	Clr2_Sustained_5-24hr	NM_126166 // Tlr3 // toll-like receptor 3 // 8 B2 // 142980 /// ENSMUST000000340	97.6237	104.988	109.6	178.741	146.131	162.922	322.986	353.55	320.444	88.8697	80.3887	74.3005	269.726	268.741	213.83	281.379	205.986	238.726	0.000237603	1.55889	5L up vs 5C	1.29724e-08	3.1937	5R up vs 5C	1.85963e-08	3.07937	24L up vs 24C	2.7323e-08	2.96503	24R up vs 24C	81.3231
Il15__6983744	Il15	interleukin 15	6983744	Cluster4	Clr2_Sustained_5-24hr	NM_008357 // Il15 // interleukin 15 // 8 C2|8 38.0 cM // 16168 /// BC023698 // I	59.0473	74.7183	78.4341	130.64	86.5475	59.7965	199.783	180.041	179.357	59.4296	58.8814	70.3969	127.067	165.04	108.729	117.142	85.0424	102.139	0.213602	1.25014	5L up vs 5C	9.35378e-05	2.65158	5R up vs 5C	0.000922131	2.09963	24L up vs 24C	0.0166034	1.60448	24R up vs 24C	11.3735
Mlkl__6985361	Mlkl	mixed lineage kinase domain-like	6985361	Cluster5	Clr2_Sustained_5-24hr	NM_029005 // Mlkl // mixed lineage kinase domain-like // 8 D3 // 74568 /// ENSMU	176.667	199.721	189.376	304.367	235.878	210.614	377.575	332.68	341.322	130.862	119.445	123.499	362.177	419.277	383.17	477.345	417.068	388.12	0.00672869	1.31288	5L up vs 5C	7.85691e-06	1.85822	5R up vs 5C	1.15679e-08	3.11212	24L up vs 24C	4.65755e-09	3.42075	24R up vs 24C	65.6393
Icam1__6987350	Icam1	intercellular adhesion molecule	6987350	Cluster4	Clr2_Sustained_5-24hr	NM_010493 // Icam1 // intercellular adhesion molecule // 9 A3|9 7.0 cM // 15894	256.684	273.035	255.486	314.725	340.819	311.902	562.52	541.677	526.515	201.156	169.747	213.053	238.236	227.97	227.457	208.026	234.335	220.559	0.00142573	1.23168	5L up vs 5C	5.97791e-09	2.07699	5R up vs 5C	0.00447888	1.19304	24L up vs 24C	0.0243927	1.13908	24R up vs 24C	108.126
Azi2__6992830	Azi2	5-azacytidine induced gene 2	6992830	Cluster5	Clr2_Sustained_5-24hr	NM_013727 // Azi2 // 5-azacytidine induced gene 2 // 9 F3 // 27215 /// NM_001048	193.119	199.421	202.746	242.026	229.927	211.656	329.188	313.265	307.51	183.217	160.734	138.589	272.169	292.481	243.354	288.603	246.027	273.63	0.0654608	1.14686	5L up vs 5C	1.62582e-05	1.59547	5R up vs 5C	5.69901e-06	1.68057	24L up vs 24C	5.59185e-06	1.68221	24R up vs 24C	26.5191
Pml__6995964	Pml	promyelocytic leukemia	6995964	Cluster5	Clr2_Sustained_5-24hr	ENSMUST00000085673 // Pml // promyelocytic leukemia (Pml), transcript variant 2,	148.665	129.003	147.506	164.419	162.166	162.64	250.77	262.574	234.001	187.465	161.256	153.077	336.684	307.101	273.559	296.246	301.689	280.641	0.0368228	1.15303	5L up vs 5C	7.64058e-07	1.75944	5R up vs 5C	3.77273e-07	1.82839	24L up vs 24C	7.8776e-07	1.7566	24R up vs 24C	59.9805
Ccrl2__6998919	Ccrl2	chemokine (C-C motif) receptor-like 2	6998919	Cluster4	Clr2_Sustained_5-24hr	ENSMUST00000111888 // Ccrl2 // chemokine (C-C motif) receptor-like 2 (Ccrl2), mR	28.5182	24.1704	21.4899	56.0006	52.2066	34.8032	195.901	195.279	150.624	23.7715	22.7899	25.1004	52.6277	57.1717	57.9007	61.7972	63.9025	68.5978	0.000109096	1.90093	5L up vs 5C	6.80239e-10	7.29987	5R up vs 5C	7.59604e-06	2.33992	24L up vs 24C	1.47553e-06	2.71085	24R up vs 24C	85.2028
Gsta3__6748020	Gsta3	glutathione S-transferase, alpha 3	6748020	Cluster9	Clr3_Late_up_24hr	NM_001077353 // Gsta3 // glutathione S-transferase, alpha 3 // 1 A4|1 15.0 cM //	13.6812	13.7526	10.5544	14.6399	15.6403	14.2568	17.5638	18.5032	17.1849	14.0323	13.1818	14.4825	25.4189	31.6256	41.0617	72.5709	68.7692	85.1515	0.140001	1.1802	5L up vs 5C	0.00648653	1.41153	5R up vs 5C	3.83234e-06	2.30973	24L up vs 24C	1.71397e-09	5.41336	24R up vs 24C	86.5753
Lmbrd1__6748213	Lmbrd1	LMBR1 domain containing 1	6748213	Cluster2	Clr3_Late_up_24hr	NM_026719 // Lmbrd1 // LMBR1 domain containing 1 // 1 A5 // 68421 /// BC027774 /	272.403	261.783	281.149	355.358	322.041	265.789	321.403	328.136	317.438	311.874	309.98	294.126	422.199	469.998	375.456	482.706	424.026	509.176	0.0754712	1.14906	5L up vs 5C	0.0339167	1.18638	5R up vs 5C	0.00073092	1.37861	24L up vs 24C	5.64078e-05	1.54182	24R up vs 24C	17.4564
NM_013673 // Sp100 // nuclear antigen Sp100 // 1 C5|1 50.0 cM // 20684 /// BC069			6751219	Cluster2	Clr3_Late_up_24hr	NM_013673 // Sp100 // nuclear antigen Sp100 // 1 C5|1 50.0 cM // 20684 /// BC069	468.56	566.806	545.426	913.632	620.699	672.369	902.123	786.831	982.164	625.25	567.427	497.154	1444.85	1548.23	1210.43	1523.63	1203.4	1378.8	0.0121562	1.38073	5L up vs 5C	0.000442146	1.68836	5R up vs 5C	2.50062e-06	2.48531	24L up vs 24C	3.25127e-06	2.4291	24R up vs 24C	30.0391
Ctse__6753067	Ctse	cathepsin E	6753067	Cluster2	Clr3_Late_up_24hr	ENSMUST00000073350 // Ctse // cathepsin E (Ctse), mRNA // 1 F|1 69.1 cM // 13034	62.9904	82.7312	71.2437	101.591	108.005	65.4177	102.106	117.363	75.138	63.583	80.2678	85.5995	195.617	235.666	236.407	201.768	191.508	195.291	0.148674	1.24576	5L up vs 5C	0.0602413	1.34354	5R up vs 5C	6.93834e-06	2.92193	24L up vs 24C	2.2913e-05	2.58497	24R up vs 24C	23.691
Jarid1b__6753289	Jarid1b	jumonji, AT rich interactive domain 1B (Rbp2 like)	6753289	Cluster9	Clr3_Late_up_24hr	NM_152895 // Jarid1b // jumonji, AT rich interactive domain 1B (Rbp2 like) // 1	39.6998	45.0127	47.1181	45.0911	47.8916	46.758	37.8117	41.4236	34.4691	41.6955	44.2498	43.4752	63.4466	65.0754	73.2918	91.3308	92.2355	83.8931	0.289008	1.06242	5L up vs 5C	0.0188157	-1.15967	5R down vs 5C	3.27496e-06	1.55673	24L up vs 24C	1.54059e-08	2.06538	24R up vs 24C	71.5793
Creg1__6754798	Creg1	cellular repressor of E1A-stimulated genes 1	6754798	Cluster2	Clr3_Late_up_24hr	NM_011804 // Creg1 // cellular repressor of E1A-stimulated genes 1 // 1 H2.3 //	988.324	1148.71	1114.21	1234.66	1282.28	933.024	1335.53	1264.89	1200.57	1062.47	994.771	993.668	1593.52	1780.54	1578.68	1616.55	1575.62	1734.25	0.491425	1.05305	5L up vs 5C	0.0516613	1.17041	5R up vs 5C	2.40075e-05	1.62171	24L up vs 24C	2.63361e-05	1.6142	24R up vs 24C	16.6532
Fcgr4__6755146	Fcgr4	Fc receptor, IgG, low affinity IV	6755146	Cluster2	Clr3_Late_up_24hr	ENSMUST00000078825 // Fcgr4 // Fc receptor, IgG, low affinity IV (Fcgr4), mRNA /	81.464	114.451	93.1349	150.734	154.551	88.2455	191.804	187.725	165.959	173.742	113.454	159.804	897.433	1007.68	897.545	943.632	922.011	1147.28	0.0815926	1.33278	5L up vs 5C	0.00111827	1.90207	5R up vs 5C	3.85711e-08	6.36341	24L up vs 24C	2.56047e-08	6.81761	24R up vs 24C	94.9225
Pvrl4__6755175	Pvrl4	poliovirus receptor-related 4	6755175	Cluster2	Clr3_Late_up_24hr	NM_027893 // Pvrl4 // poliovirus receptor-related 4 // --- // 71740 /// ENSMUST0	45.4324	38.8575	46.0117	43.2201	50.9443	43.5877	64.4487	75.0562	71.9489	61.0191	60.1378	61.745	127.056	142.828	160.229	96.6568	118.34	115.712	0.468132	1.05717	5L up vs 5C	2.78439e-05	1.6242	5R up vs 5C	8.03058e-08	2.34124	24L up vs 24C	4.12018e-06	1.80098	24R up vs 24C	82.6403
Slamf9__6755240	Slamf9	SLAM family member 9	6755240	Cluster9	Clr3_Late_up_24hr	ENSMUST00000027830 // Slamf9 // SLAM family member 9 (Slamf9), mRNA // 1 H3 // 9	74.6277	82.308	88.5487	75.1786	81.6794	70.275	91.5546	92.0579	94.8115	79.4756	66.9146	59.8525	154.618	163.015	219.999	348.467	348.161	346.533	0.398798	-1.0802	5L down vs 5C	0.171527	1.13682	5R up vs 5C	1.54608e-07	2.59233	24L up vs 24C	3.54701e-10	5.09272	24R up vs 24C	103.993
Slc40a1__6758435	Slc40a1	solute carrier family 40 (iron-regulated transporter), m	6758435	Cluster2	Clr3_Late_up_24hr	NM_016917 // Slc40a1 // solute carrier family 40 (iron-regulated transporter), m	214.257	281.014	320.613	445.787	427.832	275.285	366.63	391.056	337.569	951.032	968.105	1048.13	1383.49	1596.84	1535.51	1843.84	1580.1	1693.74	0.0178914	1.39587	5L up vs 5C	0.026999	1.35851	5R up vs 5C	0.00485776	1.5205	24L up vs 24C	0.000764501	1.72283	24R up vs 24C	87.0098
Obfc2a__6758588	Obfc2a	oligonucleotide/oligosaccharide-binding fold containing 2	6758588	Cluster2	Clr3_Late_up_24hr	NM_028696 // Obfc2a // oligonucleotide/oligosaccharide-binding fold containing 2	108.723	129.213	145.322	171.137	158.961	112.063	140.292	134.641	148.557	161.506	162.567	151.62	213.072	267.208	223.381	326.195	238.949	267.049	0.260973	1.143	5L up vs 5C	0.367794	1.11185	5R up vs 5C	0.0051027	1.47282	24L up vs 24C	0.000387019	1.73566	24R up vs 24C	15.0069
Mr1__6763208	Mr1	major histocompatibility complex, class I-related	6763208	Cluster2	Clr3_Late_up_24hr	NM_008209 // Mr1 // major histocompatibility complex, class I-related // 1 H1 //	98.0686	145.887	122.143	204.335	187.187	114.161	154.311	166.584	130.455	202.133	214.349	233.622	307.384	474.078	387.765	555.095	365.734	412.011	0.0932358	1.35698	5L up vs 5C	0.218747	1.24268	5R up vs 5C	0.00504181	1.77396	24L up vs 24C	0.00122125	2.02173	24R up vs 24C	19.7063
Pcp4l1__6764046	Pcp4l1	Purkinje cell protein 4-like 1	6764046	Cluster2	Clr3_Late_up_24hr	NM_025557 // Pcp4l1 // Purkinje cell protein 4-like 1 // 1 H3 // 66425 /// ENSMU	41.7811	68.5997	51.6748	61.6582	67.6088	55.1019	48.3485	62.7372	51.6634	115.775	96.1204	134.38	275.879	301.426	316.598	245.22	255.286	239.681	0.237861	1.15751	5L up vs 5C	0.875722	1.01899	5R up vs 5C	3.22845e-06	2.60145	24L up vs 24C	2.81877e-05	2.15684	24R up vs 24C	87.2611
Ly9__6764089	Ly9	lymphocyte antigen 9	6764089	Cluster2	Clr3_Late_up_24hr	NM_008534 // Ly9 // lymphocyte antigen 9 // 1 H3|1 93.3 cM // 17085 /// AF244130	222.727	224.944	247.072	327.652	286.083	292.893	382.451	285.615	293.727	222.901	204.881	201.203	573.111	571.251	477.352	783.549	625.246	713.782	0.00738346	1.30411	5L up vs 5C	0.00232073	1.37365	5R up vs 5C	8.16373e-08	2.57169	24L up vs 24C	4.89237e-09	3.36366	24R up vs 24C	67.0628
Slamf7__6764093	Slamf7	SLAM family member 7	6764093	Cluster2	Clr3_Late_up_24hr	AK089525 // Slamf7 // SLAM family member 7 // 1 H2 // 75345	17.5658	19.525	17.5309	35.8207	37.718	29.139	70.4291	60.7621	52.3167	18.8937	17.327	19.7707	81.9453	93.6307	94.2075	134.114	117.268	125.219	5.63917e-06	1.87081	5L up vs 5C	4.53584e-09	3.33929	5R up vs 5C	2.12365e-10	4.81566	24L up vs 24C	2.22325e-11	6.72596	24R up vs 24C	198.336
Ifi203__6764274	Ifi203	interferon activated gene 203	6764274	Cluster2	Clr3_Late_up_24hr	NM_008328 // Ifi203 // interferon activated gene 203 // 1 H3|1 95.31 cM // 15950	105.258	105.22	124.997	300.546	172.793	159.039	377.384	322.915	380.747	139.522	126.545	139.736	667.808	584.136	381.091	646.596	443.325	541.268	0.00451704	1.81368	5L up vs 5C	1.7729e-05	3.22417	5R up vs 5C	3.79007e-06	3.92042	24L up vs 24C	3.40749e-06	3.9767	24R up vs 24C	32.1475
Hal__6769878	Hal	histidine ammonia lyase	6769878	Cluster2	Clr3_Late_up_24hr	NM_010401 // Hal // histidine ammonia lyase // 10 C2-D1|10 51.0 cM // 15109 ///	1450.47	1546.08	1617	1872.31	1954.39	1669.96	1419.63	1441.25	1553.06	1546.08	1571.69	1703.63	2868.34	2965.38	2616.46	2464.71	2386.86	2579.01	0.00326081	1.19	5L up vs 5C	0.372551	-1.045	5R down vs 5C	5.83818e-08	1.75179	24L up vs 24C	9.6966e-07	1.54178	24R up vs 24C	64.5953
Tmcc3__6769928	Tmcc3	transmembrane and coiled coil domains 3	6769928	Cluster2	Clr3_Late_up_24hr	NM_172051 // Tmcc3 // transmembrane and coiled coil domains 3 // 10 C2 // 319880	23.6906	26.8623	21.5159	30.7388	31.1876	27.9272	49.5774	57.8899	37.0764	31.1017	28.1189	30.3766	138.222	169.23	149.889	112.3	105.351	123.768	0.0420669	1.25047	5L up vs 5C	1.52527e-05	1.98078	5R up vs 5C	1.24373e-09	5.09136	24L up vs 24C	1.183e-08	3.8057	24R up vs 24C	123.569
Pde7b__6772550	Pde7b	phosphodiesterase 7B	6772550	Cluster2	Clr3_Late_up_24hr	NM_013875 // Pde7b // phosphodiesterase 7B // 10 A3 // 29863 /// ENSMUST00000020	56.1927	56.5177	56.3256	111.957	90.0167	90.5536	123.672	131.342	97.9959	115.317	124.052	110.573	554.71	540.035	492.241	581.175	495.874	497.937	1.52467e-05	1.72148	5L up vs 5C	7.52493e-07	2.07222	5R up vs 5C	2.03888e-10	4.53426	24L up vs 24C	2.18693e-10	4.49334	24R up vs 24C	286.356
1500041B16Rik__6778984	1500041B16Rik	RIKEN cDNA 1500041B16 gene	6778984	Cluster2	Clr3_Late_up_24hr	ENSMUST00000058159 // Cnrip1 // RIKEN cDNA 1500041B16 gene (1500041B16Rik), mRNA	146.62	169.072	209.976	294.405	327.159	219.944	187.889	214.326	204.275	386.06	397.323	445.728	868.968	1008.58	677.821	792.578	579.068	647.811	0.00355294	1.59659	5L up vs 5C	0.26148	1.1648	5R up vs 5C	0.000122429	2.05583	24L up vs 24C	0.00260148	1.63224	24R up vs 24C	49.0428
Slfn1__6782989	Slfn1	schlafen 1	6782989	Cluster2	Clr3_Late_up_24hr	NM_011407 // Slfn1 // schlafen 1 // 11 C|11 48.0 cM // 20555 /// ENSMUST00000037	31.2296	29.5046	27.0996	33.8384	36.8328	32.1046	104.198	131.035	93.4343	24.7818	28.2009	26.3326	317.62	320.449	325.091	396.438	428.143	370.295	0.0551491	1.17021	5L up vs 5C	5.71329e-10	3.7106	5R up vs 5C	2.9036e-13	12.1598	24L up vs 24C	1.09314e-13	15.0594	24R up vs 24C	550.714
Ttyh2__6785079	Ttyh2	tweety homolog 2 (Drosophila)	6785079	Cluster2	Clr3_Late_up_24hr	NM_053273 // Ttyh2 // tweety homolog 2 (Drosophila) // 11 E2 // 117160 /// ENSMU	437.355	463.315	499.455	552.599	643.479	660.498	531.093	527.183	495.871	423.433	420.543	409.483	994.729	863.475	813.253	804.869	972.43	967.649	0.000974886	1.32395	5L up vs 5C	0.129727	1.11113	5R up vs 5C	6.86112e-08	2.12381	24L up vs 24C	4.64069e-08	2.18184	24R up vs 24C	51.8982
Gaa__6785367	Gaa	glucosidase, alpha, acid	6785367	Cluster2	Clr3_Late_up_24hr	ENSMUST00000026666 // Gaa // glucosidase, alpha, acid (Gaa), mRNA // 11 D-E|11 7	192.016	213.519	219.593	227.842	250.587	266.136	232.708	223.825	215.283	234.595	211.904	219.726	421.667	397.979	335.212	290.779	363.399	360.186	0.0303791	1.19061	5L up vs 5C	0.323675	1.07592	5R up vs 5C	5.66443e-06	1.72691	24L up vs 24C	7.80711e-05	1.51604	24R up vs 24C	24.9778
Tnfsf13__6789329	Tnfsf13	tumor necrosis factor (ligand) superfamily, member 13	6789329	Cluster2	Clr3_Late_up_24hr	NM_023517 // Tnfsf13 // tumor necrosis factor (ligand) superfamily, member 13 //	103.134	107.09	114.33	132.781	150.109	102.374	121.665	128.21	129.505	120.949	109.227	108.837	159.368	193.985	221.253	244.134	246.46	235.601	0.101987	1.17347	5L up vs 5C	0.10857	1.16956	5R up vs 5C	9.09764e-05	1.68184	24L up vs 24C	2.15516e-06	2.14428	24R up vs 24C	25.5148
Srr__6789696	Srr	serine racemase	6789696	Cluster2	Clr3_Late_up_24hr	NM_013761 // Srr // serine racemase // 11 B4 // 27364 /// ENSMUST00000065211 //	29.6595	30.4032	30.4933	43.4119	32.3771	31.1982	38.7593	33.9232	34.4552	31.531	29.9192	31.6642	53.0389	60.5767	46.8517	59.3123	52.6503	48.8616	0.0928963	1.16832	5L up vs 5C	0.0745397	1.18108	5R up vs 5C	3.79817e-05	1.71444	24L up vs 24C	3.51034e-05	1.72221	24R up vs 24C	18.2481
Ezh1__6791472	Ezh1	enhancer of zeste homolog 1 (Drosophila)	6791472	Cluster2	Clr3_Late_up_24hr	NM_007970 // Ezh1 // enhancer of zeste homolog 1 (Drosophila) // 11 C-D|11 62.0	163.987	156.408	168.942	179.27	178.483	185.592	167.775	172.729	159.103	219.411	227.457	215.298	296.063	317.273	312.289	424.57	407.99	371.181	0.00978542	1.11076	5L up vs 5C	0.556984	1.02091	5R up vs 5C	4.5906e-07	1.39763	24L up vs 24C	7.00532e-10	1.8155	24R up vs 24C	229.811
Lgals3bp__6792657	Lgals3bp	lectin, galactoside-binding, soluble, 3 binding protein	6792657	Cluster2	Clr3_Late_up_24hr	NM_011150 // Lgals3bp // lectin, galactoside-binding, soluble, 3 binding protein	1606.94	2111.57	1991.45	2663.67	2540.51	1652.46	2537.69	2567.24	2428.58	1949.11	1722.16	1930.02	3967.74	4166.15	4374.49	4431.26	4477.57	4549.84	0.133618	1.18282	5L up vs 5C	0.0186971	1.32789	5R up vs 5C	5.50694e-06	2.23483	24L up vs 24C	2.23374e-06	2.40638	24R up vs 24C	27.5665
Atxn7l1__6794331	Atxn7l1	ataxin 7-like 1	6794331	Cluster2	Clr3_Late_up_24hr	NM_001033436 // Atxn7l1 // ataxin 7-like 1 // 12 A3 // 380753 /// ENSMUST0000009	89.4023	105.756	104.912	118.434	117.175	109.347	114.172	114.298	103.776	105.336	113.058	126.492	176.403	182.516	182.441	209.537	182.627	191.702	0.0252375	1.15225	5L up vs 5C	0.0859116	1.10936	5R up vs 5C	3.00081e-06	1.57397	24L up vs 24C	6.12399e-07	1.695	24R up vs 24C	51.4568
Evl__6797917	Evl	Ena-vasodilator stimulated phosphoprotein	6797917	Cluster2	Clr3_Late_up_24hr	NM_007965 // Evl // Ena-vasodilator stimulated phosphoprotein // 12 F2 // 14026	243.096	252.6	252.577	245.604	311.684	232.955	255.885	286.117	270.379	296.938	287.357	293.993	388.931	435.766	489.593	460.207	507.97	505.918	0.519825	1.04763	5L up vs 5C	0.269007	1.08472	5R up vs 5C	0.000101853	1.48997	24L up vs 24C	8.65983e-06	1.6768	24R up vs 24C	33.9809
Ncoa1__6798601	Ncoa1	nuclear receptor coactivator 1	6798601	Cluster2	Clr3_Late_up_24hr	BC080866 // Ncoa1 // nuclear receptor coactivator 1 // 12 A2-A3 // 17977 /// NM_	93.6534	92.3807	99.3384	89.8079	92.8159	111.541	94.363	86.995	85.2466	117.004	111.08	93.5107	175.477	162.325	173.857	190.755	166.884	155.661	0.715132	1.02656	5L up vs 5C	0.347983	-1.0709	5R down vs 5C	2.27072e-05	1.59722	24L up vs 24C	2.26103e-05	1.59756	24R up vs 24C	36.0963
Aoah__6805180	Aoah	acyloxyacyl hydrolase	6805180	Cluster2	Clr3_Late_up_24hr	NM_012054 // Aoah // acyloxyacyl hydrolase // 13 A2 // 27052 /// ENSMUST00000021	107.038	138.121	143.541	193.954	193.162	123.031	154.396	175.637	179.639	161.374	128.395	164.561	282.745	284.434	244.819	318.478	260.1	277.54	0.0583892	1.29505	5L up vs 5C	0.0447224	1.31915	5R up vs 5C	0.00048959	1.79407	24L up vs 24C	0.000242266	1.88921	24R up vs 24C	13.6572
NM_010745 // Ly86 // lymphocyte antigen 86 // 13 A3.3 // 17084 /// ENSMUST000000			6806245	Cluster2	Clr3_Late_up_24hr	NM_010745 // Ly86 // lymphocyte antigen 86 // 13 A3.3 // 17084 /// ENSMUST000000	1057.91	1267.7	1280.33	1364.54	1309.68	1046.31	954.473	981.477	1100.62	1309.23	1310.23	1535.61	2543.68	2639.23	2515.27	2822.97	2513.71	2798.43	0.712167	1.02883	5L up vs 5C	0.0431942	-1.18532	5R down vs 5C	2.7981e-06	1.85763	24L up vs 24C	1.16858e-06	1.96079	24R up vs 24C	62.2791
Mylip__6806701	Mylip	myosin regulatory light chain interacting protein	6806701	Cluster2	Clr3_Late_up_24hr	NM_153789 // Mylip // myosin regulatory light chain interacting protein // 13 A5	147.887	171.601	172.926	191.72	231.495	171.357	221.069	209.033	208.818	285.855	254.47	275.974	473.539	531.376	573.95	583.12	495.52	478.681	0.0384798	1.20116	5L up vs 5C	0.00599368	1.30037	5R up vs 5C	2.44806e-06	1.93046	24L up vs 24C	3.07697e-06	1.90285	24R up vs 24C	80.9815
Ibrdc2__6806831	Ibrdc2	IBR domain containing 2	6806831	Cluster2	Clr3_Late_up_24hr	NM_146042 // Rnf144b // ring finger protein 144B // 13 A5 // 218215	96.4627	112.529	102.729	149.606	167.032	124.215	198.793	184.537	176.687	147.8	146.545	180.683	398.982	385.592	442.904	334.02	381.527	336.108	0.00104379	1.4067	5L up vs 5C	8.48403e-06	1.798	5R up vs 5C	4.91472e-08	2.59185	24L up vs 24C	3.4463e-07	2.22026	24R up vs 24C	89.6239
Naip5__6815523	Naip5	NLR family, apoptosis inhibitory protein 5	6815523	Cluster2	Clr3_Late_up_24hr	NM_010870 // Naip5 // NLR family, apoptosis inhibitory protein 5 // 13 D1|13 55.	30.9807	33.6674	40.9744	51.5775	49.6358	42.4449	65.6954	51.6838	57.0209	61.097	48.1933	46.8959	119.444	117.096	100.173	133.818	106.546	140.331	0.0114479	1.36486	5L up vs 5C	0.000413835	1.65464	5R up vs 5C	8.22977e-06	2.1649	24L up vs 24C	1.90858e-06	2.43793	24R up vs 24C	46.9971
Rnase6__6818958	Rnase6	ribonuclease, RNase A family, 6	6818958	Cluster2	Clr3_Late_up_24hr	NM_030098 // Rnase6 // ribonuclease, RNase A family, 6 // 14 C1 // 78416 /// BC0	39.7885	41.6574	42.7336	43.2162	42.7082	39.6783	68.6839	71.1608	49.0721	55.571	61.934	59.3831	100.408	131.611	114.636	133.182	85.2785	109.688	0.923826	1.01118	5L up vs 5C	0.00385799	1.50165	5R up vs 5C	7.69652e-05	1.94976	24L up vs 24C	0.00019164	1.8267	24R up vs 24C	30.4494
5031414D18Rik__6820323	5031414D18Rik	RIKEN cDNA 5031414D18 gene	6820323	Cluster2	Clr3_Late_up_24hr	NM_198642 // 5031414D18Rik // RIKEN cDNA 5031414D18 gene // 14 D3 // 271221	18.5494	20.1121	18.1401	20.3321	18.6596	17.6146	34.4103	37.0975	29.3521	31.6133	32.261	37.7606	62.0715	67.9683	73.4179	59.314	53.0709	62.0113	0.953869	-1.0042	5L down vs 5C	3.61334e-06	1.76908	5R up vs 5C	4.53494e-07	2.00357	24L up vs 24C	6.19245e-06	1.71777	24R up vs 24C	115.099
Epsti1__6820472	Epsti1	epithelial stromal interaction 1 (breast)	6820472	Cluster2	Clr3_Late_up_24hr	NM_029495 // Epsti1 // epithelial stromal interaction 1 (breast) // 14 D3 // 108	56.9254	54.138	56.121	84.0456	67.2732	51.5486	137.322	134.631	129.462	49.0639	56.2624	51.5332	306.533	253.466	193.087	236.967	194.445	199.96	0.175993	1.19	5L up vs 5C	1.02836e-05	2.40085	5R up vs 5C	2.27477e-08	4.72456	24L up vs 24C	7.81111e-08	4.01594	24R up vs 24C	64.7095
Ly6e__6831538	Ly6e	lymphocyte antigen 6 complex, locus E	6831538	Cluster2	Clr3_Late_up_24hr	ENSMUST00000023251 // Ly6e // lymphocyte antigen 6 complex, locus E (Ly6e), mRNA	2747.68	2982.69	2874.71	3098.17	2872.52	2681.45	3154.73	2905.36	3246.12	3088.73	3016.79	2959.22	5840.19	5544.34	5049.06	4900.12	5349.54	5530.91	0.929318	1.00428	5L up vs 5C	0.12514	1.0809	5R up vs 5C	2.8711e-08	1.80993	24L up vs 24C	6.26204e-08	1.73889	24R up vs 24C	84.8839
Grina__6831637	Grina	glutamate receptor, ionotropic, N-methyl D-asparate-associ	6831637	Cluster2	Clr3_Late_up_24hr	ENSMUST00000023225 // Grina // glutamate receptor, ionotropic, N-methyl D-aspara	538.914	479.089	578.755	565.318	624.137	723.094	574.284	679.552	689.511	653.807	586.192	500.401	1343.52	1136.04	1030.84	1134.86	1147.76	1305.24	0.0776147	1.19521	5L up vs 5C	0.0553571	1.21662	5R up vs 5C	6.40168e-06	2.01685	24L up vs 24C	4.43777e-06	2.06963	24R up vs 24C	30.3336
Txnl4__6831775	Txnl4	thioredoxin-like 4	6831775	Cluster2	Clr3_Late_up_24hr	BC020489 // BC020489 // cDNA sequence BC020489 // 15 E1 // 223672 /// NM_173743	22.551	18.3446	15.251	27.7701	16.2845	46.9336	141.278	152.676	111.802	11.9239	11.7245	15.4241	234.769	256.115	371.696	288.065	387.22	329.353	0.0955946	1.49838	5L up vs 5C	1.29437e-06	7.25729	5R up vs 5C	1.01645e-08	21.8031	24L up vs 24C	5.60481e-09	25.7316	24R up vs 24C	82.0877
H1f0__6831858	H1f0	H1 histone family, member 0	6831858	Cluster2	Clr3_Late_up_24hr	NM_008197 // H1f0 // H1 histone family, member 0 // 15 E1|15 46.75 cM // 14958	135.599	168.93	182.493	183.095	188.691	161.064	154.152	175.869	194.972	178.114	196.413	195.648	338.936	337.586	260.253	302.083	267.171	313.065	0.324711	1.10003	5L up vs 5C	0.416017	1.08135	5R up vs 5C	0.000194911	1.63249	24L up vs 24C	0.000523944	1.5455	24R up vs 24C	18.9218
Ly6a__6836728	Ly6a	lymphocyte antigen 6 complex, locus A	6836728	Cluster9	Clr3_Late_up_24hr	NM_010738 // Ly6a // lymphocyte antigen 6 complex, locus A // 15 D3|15 42.7 cM /	13.6034	19.6804	15.5046	42.0621	19.4411	11.7971	28.0424	23.4481	21.3218	16.9244	17.4305	12.2913	127.774	182.343	146.715	528.196	500.383	606.906	0.275276	1.32459	5L up vs 5C	0.124874	1.50038	5R up vs 5C	7.9455e-07	9.80533	24L up vs 24C	5.72047e-09	35.3672	24R up vs 24C	71.5846
Ndufa6__6837373	Ndufa6	NADH dehydrogenase (ubiquinone) 1 alpha subcomplex, 6 (B1	6837373	Cluster9	Clr3_Late_up_24hr	ENSMUST00000023085 // Ndufa6 // NADH dehydrogenase (ubiquinone) 1 alpha subcompl	84.8004	60.5599	80.125	88.2791	76.2386	67.8092	75.7661	97.3291	83.361	95.1525	73.843	56.6762	110.125	110.993	113.762	175.138	157.586	204.005	0.793859	1.03512	5L up vs 5C	0.320734	1.14317	5R up vs 5C	0.0072668	1.5171	24L up vs 24C	1.81021e-05	2.41808	24R up vs 24C	14.4072
A930001N09Rik__6849466	A930001N09Rik	RIKEN cDNA A930001N09 gene	6849466	Cluster2	Clr3_Late_up_24hr	NM_029870 // A930001N09Rik // RIKEN cDNA A930001N09 gene // 17 B1 // 77128	46.0772	50.2625	51.5078	62.3981	61.9752	66.1409	68.929	81.0477	65.9321	97.4669	88.2418	99.1836	175.763	166.296	117.583	169.211	149.031	133.523	0.020656	1.28949	5L up vs 5C	0.00197345	1.45617	5R up vs 5C	0.000387517	1.59121	24L up vs 24C	0.000437547	1.58039	24R up vs 24C	46.801
Abcg1__6849766	Abcg1	ATP-binding cassette, sub-family G (WHITE), member 1	6849766	Cluster2	Clr3_Late_up_24hr	NM_009593 // Abcg1 // ATP-binding cassette, sub-family G (WHITE), member 1 // --	372.349	408.972	390.546	485.494	493.276	439.257	541.644	564.246	516.144	624.22	569.645	684.222	1675.06	1568.1	1444.85	1275.28	1476.84	1378.99	0.00485671	1.20937	5L up vs 5C	7.35316e-05	1.38424	5R up vs 5C	1.22069e-09	2.49859	24L up vs 24C	6.70151e-09	2.20185	24R up vs 24C	219.448
Tapbp__6849990	Tapbp	TAP binding protein	6849990	Cluster2	Clr3_Late_up_24hr	NM_001025313 // Tapbp // TAP binding protein // 17 B1|17 18.41 cM // 21356 /// N	962.171	1100.85	1047.98	1079.39	1139.99	973.927	1298.11	1355.77	1290.84	1096.13	1042.69	1076.03	2567.24	2196.06	2277.13	2162.67	2615.01	2545.09	0.664181	1.02586	5L up vs 5C	0.00132022	1.26964	5R up vs 5C	1.15828e-08	2.1855	24L up vs 24C	6.74656e-09	2.27043	24R up vs 24C	98.2319
Pla2g7__6850534	Pla2g7	phospholipase A2, group VII (platelet-activating factor a	6850534	Cluster2	Clr3_Late_up_24hr	NM_013737 // Pla2g7 // phospholipase A2, group VII (platelet-activating factor a	155.205	211.608	231.603	259.745	220.166	126.583	165.534	174.342	168.945	283.566	296.209	358.731	431.447	564.277	341.417	527.618	428.764	571.065	0.9279	-1.01665	5L down vs 5C	0.42285	-1.1598	5R down vs 5C	0.0826791	1.40247	24L up vs 24C	0.0187429	1.62455	24R up vs 24C	13.3984
Cyp4f13__6854910	Cyp4f13	cytochrome P450, family 4, subfamily f, polypeptide 13 /	6854910	Cluster2	Clr3_Late_up_24hr	NM_130882 // Cyp4f13 // cytochrome P450, family 4, subfamily f, polypeptide 13 /	53.4586	45.3428	45.7361	60.5074	52.1292	46.111	51.1591	54.5788	43.3972	70.5283	57.583	69.5028	107.977	116.261	122.913	101.578	117.576	129.331	0.334442	1.09472	5L up vs 5C	0.747514	1.03009	5R up vs 5C	3.99715e-05	1.76157	24L up vs 24C	3.97392e-05	1.76219	24R up vs 24C	41.9835
Psmb9__6855013	Psmb9	proteosome (prosome, macropain) subunit, beta type 9 (larg	6855013	Cluster2	Clr3_Late_up_24hr	ENSMUST00000076602 // Psmb9 // proteasome (prosome, macropain) subunit, beta typ	276.146	283.261	271.672	319.994	290.364	237.32	401.223	401.126	353.087	300.289	304.346	300.937	627.769	645.391	728.598	436.41	613.407	591.125	0.891506	1.01239	5L up vs 5C	0.0029883	1.38801	5R up vs 5C	1.17305e-06	2.20585	24L up vs 24C	2.54674e-05	1.7919	24R up vs 24C	34.9933
H2-Aa__6855018	H2-Aa	histocompatibility 2, class II antigen A, alpha	6855018	Cluster2	Clr3_Late_up_24hr	NM_010378 // H2-Aa // histocompatibility 2, class II antigen A, alpha // 17 B1|1	33.54	34.2623	34.8619	41.2797	33.9265	34.4244	41.1714	38.6664	32.1365	30.139	20.9415	26.2281	51.4675	54.5252	63.8981	51.7117	71.8751	70.1811	0.585115	1.06366	5L up vs 5C	0.472996	1.08492	5R up vs 5C	1.05878e-05	2.21261	24L up vs 24C	2.40532e-06	2.50704	24R up vs 24C	19.1405
Cfb__6855061	Cfb	complement factor B	6855061	Cluster9	Clr3_Late_up_24hr	NM_008198 // Cfb // complement factor B // 17 B1|17 18.85 cM // 14962 /// ENSMUS	35.8256	32.7815	28.9357	34.9621	34.6788	28.7773	41.8336	39.8147	39.3352	25.1946	25.4536	27.4085	77.5949	94.7773	88.3967	224.242	290.89	275.823	0.913121	1.00883	5L up vs 5C	0.0168568	1.2446	5R up vs 5C	3.20789e-09	3.33179	24L up vs 24C	1.56865e-12	10.0781	24R up vs 24C	247.467
Aif1__6855084	Aif1	allograft inflammatory factor 1	6855084	Cluster2	Clr3_Late_up_24hr	NM_019467 // Aif1 // allograft inflammatory factor 1 // 17 B1|17 19.05 cM // 116	133.115	160.152	161.363	187.032	176.82	129.721	202.925	202.544	204.71	169.97	168.343	147.125	213.205	275.6	304.5	306.959	335.173	354.91	0.490606	1.07638	5L up vs 5C	0.0138188	1.34734	5R up vs 5C	0.000550809	1.61983	24L up vs 24C	1.52255e-05	2.05465	24R up vs 24C	18.4904
C3__6856290	C3	complement component 3	6856290	Cluster9	Clr3_Late_up_24hr	NM_009778 // C3 // complement component 3 // 17 E1-E3|17 34.3 cM // 12266 /// EN	93.987	93.6508	102.155	113.47	115.53	115.135	143.139	143.366	134.656	109.312	98.5675	96.8426	239.022	253.8	290.987	520.08	619.895	521.929	0.00956271	1.18845	5L up vs 5C	2.28233e-05	1.45389	5R up vs 5C	1.04847e-09	2.56711	24L up vs 24C	1.0827e-12	5.44307	24R up vs 24C	298.533
Ndst1__6865926	Ndst1	N-deacetylase/N-sulfotransferase (heparan glucosaminyl) 1	6865926	Cluster2	Clr3_Late_up_24hr	NM_008306 // Ndst1 // N-deacetylase/N-sulfotransferase (heparan glucosaminyl) 1	106.208	97.1256	96.7963	105.237	132.328	135.925	72.4624	68.2601	82.4993	127.88	133.961	129.387	235.823	208.808	164.264	184.176	206.036	230.11	0.0417571	1.23763	5L up vs 5C	0.00779819	-1.34754	5R down vs 5C	0.000597814	1.53957	24L up vs 24C	0.000375173	1.57935	24R up vs 24C	35.9558
Ms4a4c__6868091	Ms4a4c	membrane-spanning 4-domains, subfamily A, member 4C	6868091	Cluster2	Clr3_Late_up_24hr	NM_029499 // Ms4a4c // membrane-spanning 4-domains, subfamily A, member 4C // 19	53.3158	72.3655	59.5723	245.201	103.951	56.36	442.796	365.002	428.506	58.1396	50.4978	47.2211	1664.3	1868.03	1363.6	2415.49	1816.82	2277.29	0.0407873	1.84203	5L up vs 5C	1.18219e-05	6.70411	5R up vs 5C	2.12044e-08	31.2709	24L up vs 24C	8.60604e-09	41.6183	24R up vs 24C	75.3002
Ms4a6c__6868098	Ms4a6c	membrane-spanning 4-domains, subfamily A, member 6C	6868098	Cluster2	Clr3_Late_up_24hr	NM_028595 // Ms4a6c // membrane-spanning 4-domains, subfamily A, member 6C // 19	1561.05	1531.15	1675.53	2188.31	1807.65	1573.43	2137.64	1972.35	2247.18	1485.67	1459.34	1481.25	2721.34	2863.57	2303.96	2961.06	2395.98	2852.08	0.0965522	1.15832	5L up vs 5C	0.00421504	1.33247	5R up vs 5C	1.36085e-05	1.77481	24L up vs 24C	6.98148e-06	1.84698	24R up vs 24C	19.5134
Ms4a6b__6868105	Ms4a6b	membrane-spanning 4-domains, subfamily A, member 6B	6868105	Cluster2	Clr3_Late_up_24hr	NM_027209 // Ms4a6b // membrane-spanning 4-domains, subfamily A, member 6B // 19	444.112	469.451	525.359	687.731	550.371	398.686	632.135	610.023	646.094	559.653	476.39	520.657	1012.53	1158.95	998.446	1127.1	884.587	1157.42	0.370355	1.11273	5L up vs 5C	0.0343273	1.31514	5R up vs 5C	4.61973e-05	2.03605	24L up vs 24C	4.93832e-05	2.02576	24R up vs 24C	19.524
Entpd1__6869635	Entpd1	ectonucleoside triphosphate diphosphohydrolase 1	6869635	Cluster2	Clr3_Late_up_24hr	NM_009848 // Entpd1 // ectonucleoside triphosphate diphosphohydrolase 1 // 19 C3	143.459	170.516	165.241	207.52	192.034	151.709	135.212	142.584	122.442	280.419	304.285	323.291	472.923	590.773	516.108	547.855	489.688	568.694	0.139717	1.14362	5L up vs 5C	0.056219	-1.19637	5R down vs 5C	2.94697e-05	1.73549	24L up vs 24C	2.13591e-05	1.76846	24R up vs 24C	102.657
Ms4a7__6871545	Ms4a7	membrane-spanning 4-domains, subfamily A, member 7	6871545	Cluster2	Clr3_Late_up_24hr	NM_027836 // Ms4a7 // membrane-spanning 4-domains, subfamily A, member 7 // 19 A	242.011	201.572	208.11	355.375	264.29	287.624	335.554	314.387	372.987	316.838	289.269	233.07	637.897	660.241	514.53	708.346	584.229	711.52	0.00825046	1.38573	5L up vs 5C	0.000909627	1.5708	5R up vs 5C	7.46551e-06	2.16477	24L up vs 24C	2.09675e-06	2.39771	24R up vs 24C	37.4665
Asah2__6872646	Asah2	N-acylsphingosine amidohydrolase 2	6872646	Cluster2	Clr3_Late_up_24hr	NM_018830 // Asah2 // N-acylsphingosine amidohydrolase 2 // 19 C3 // 54447 /// E	39.053	34.4822	35.2747	45.7563	40.8451	39.71	50.2109	51.9222	43.9756	62.7098	53.0176	57.1115	108.143	116.855	94.947	99.7255	86.1973	91.686	0.0482411	1.16036	5L up vs 5C	0.000958391	1.34138	5R up vs 5C	9.99801e-07	1.84877	24L up vs 24C	1.40694e-05	1.60709	24R up vs 24C	82.0767
Pnpla7__6875666	Pnpla7	patatin-like phospholipase domain containing 7	6875666	Cluster2	Clr3_Late_up_24hr	NM_146251 // Pnpla7 // patatin-like phospholipase domain containing 7 // 2 A3 //	117.299	119.755	126.146	134.617	144.13	128.913	120.224	118.364	114.296	187.77	195.484	209.061	327.756	317.339	324.029	321.74	371.642	372.86	0.017128	1.12175	5L up vs 5C	0.50488	-1.02898	5R down vs 5C	5.46169e-08	1.63763	24L up vs 24C	7.78115e-09	1.79772	24R up vs 24C	282.149
Eng__6876212	Eng	endoglin	6876212	Cluster2	Clr3_Late_up_24hr	AY679531 // Eng // endoglin // 2 B|2 21.4 cM // 13805 /// ENSMUST00000009705 //	203.849	195.004	189.132	185.704	198.027	231.794	221.782	214.444	211.441	188.904	177.491	176.624	329.07	265.942	306.91	274.34	328.247	312.283	0.525154	1.04274	5L up vs 5C	0.1554	1.1018	5R up vs 5C	4.38211e-06	1.65529	24L up vs 24C	3.22548e-06	1.68083	24R up vs 24C	24.3426
Ube2l6__6878709	Ube2l6	ubiquitin-conjugating enzyme E2L 6	6878709	Cluster2	Clr3_Late_up_24hr	NM_019949 // Ube2l6 // ubiquitin-conjugating enzyme E2L 6 // 2 E1 // 56791	331.825	390.095	361.828	712.492	565.185	282.185	831.654	754.894	779.043	319.923	365.263	414.937	1409.04	1508.08	1351.93	1130.86	991.26	1275.99	0.118118	1.34372	5L up vs 5C	0.000785324	2.18576	5R up vs 5C	5.18069e-06	3.89843	24L up vs 24C	3.26554e-05	3.08984	24R up vs 24C	22.3302
Mertk__6881087	Mertk	c-mer proto-oncogene tyrosine kinase	6881087	Cluster2	Clr3_Late_up_24hr	NM_008587 // Mertk // c-mer proto-oncogene tyrosine kinase // 2 F1 // 17289 ///	120.941	143.298	147.794	144.115	138.651	138.027	126.821	151.398	119.519	141.503	148.943	131.157	260.571	263.913	222.447	254.577	260.062	271.149	0.722936	1.02497	5L up vs 5C	0.599672	-1.0373	5R down vs 5C	2.28945e-06	1.7688	24L up vs 24C	8.95837e-07	1.8657	24R up vs 24C	44.6217
Acss2__6882538	Acss2	acyl-CoA synthetase short-chain family member 2	6882538	Cluster2	Clr3_Late_up_24hr	NM_019811 // Acss2 // acyl-CoA synthetase short-chain family member 2 // 2 H2 //	56.3225	76.7306	79.6261	92.2393	121.37	68.9797	154.242	155.001	124.075	106.439	87.8165	124.132	504.479	600.462	472.811	332.724	291.876	312.229	0.0823068	1.30923	5L up vs 5C	0.000283349	2.0504	5R up vs 5C	9.46194e-08	4.97912	24L up vs 24C	5.89554e-06	2.96755	24R up vs 24C	59.9647
Stx16__6883717	Stx16	syntaxin 16	6883717	Cluster2	Clr3_Late_up_24hr	NM_172675 // Stx16 // syntaxin 16 // 2 H4 // 228960 /// NM_001102423 // Stx16 //	86.9516	127.023	112.115	135.656	126.864	99.7068	193.959	172.785	148.162	152.601	157.012	148.631	264.879	347.669	304.769	310.362	288.301	248.951	0.352271	1.11487	5L up vs 5C	0.00142128	1.5887	5R up vs 5C	5.14292e-05	1.99004	24L up vs 24C	0.000150358	1.84251	24R up vs 24C	29.5249
Surf1__6885504	Surf1	surfeit gene 1	6885504	Cluster2	Clr3_Late_up_24hr	BC052500 // Surf1 // surfeit gene 1 // 2 A3|2 15.5 cM // 20930 /// NM_013677 //	256.565	276.503	297.47	311.958	324.081	250.006	309.139	309.894	297.041	273.724	280.643	253.702	365.179	448.141	367.477	406.212	398.316	480.143	0.446414	1.06199	5L up vs 5C	0.216548	1.10479	5R up vs 5C	0.000356056	1.45586	24L up vs 24C	5.90675e-05	1.58558	24R up vs 24C	12.6611
Cat__6889281	Cat	catalase	6889281	Cluster2	Clr3_Late_up_24hr	NM_009804 // Cat // catalase // 2 E3|2 57.0 cM // 12359 /// ENSMUST00000028610 /	485.733	550.791	504.594	605.05	593.762	577.874	678.267	616.604	572.876	775.149	717.771	701.393	1105.36	1028.77	954.598	1227.32	1197.49	1167.74	0.0110854	1.15426	5L up vs 5C	0.00176919	1.21073	5R up vs 5C	1.19817e-05	1.40638	24L up vs 24C	2.54213e-07	1.63838	24R up vs 24C	96.8497
Gpr176__6890120	Gpr176	G protein-coupled receptor 176	6890120	Cluster2	Clr3_Late_up_24hr	NM_201367 // Gpr176 // G protein-coupled receptor 176 // 2 E5 // 381413 /// ENSM	42.8591	36.8492	33.8978	68.4434	81.6545	55.9463	78.2555	77.3227	51.8949	72.3886	72.495	73.9998	139.695	162.056	163.016	158.109	147.009	162.751	0.000221465	1.80086	5L up vs 5C	0.000216904	1.80344	5R up vs 5C	2.40872e-05	2.11815	24L up vs 24C	2.1681e-05	2.13569	24R up vs 24C	46.9844
Siglec1__6890981	Siglec1	sialic acid binding Ig-like lectin 1, sialoadhesin	6890981	Cluster2	Clr3_Late_up_24hr	NM_011426 // Siglec1 // sialic acid binding Ig-like lectin 1, sialoadhesin // 2	461.543	457.628	452.351	429.746	443.205	523.324	401.234	412.114	484.701	608.904	601.341	492.172	1395.05	1137.78	1136.36	1159.19	1338.13	1350.05	0.862576	1.01421	5L up vs 5C	0.477058	-1.06032	5R down vs 5C	5.42288e-07	2.15505	24L up vs 24C	2.75397e-07	2.26502	24R up vs 24C	80.2602
Samhd1__6892504	Samhd1	SAM domain and HD domain, 1	6892504	Cluster2	Clr3_Late_up_24hr	NM_018851 // Samhd1 // SAM domain and HD domain, 1 // 2 H2 // 56045 /// ENSMUST0	758.481	772.928	812.96	1013.78	831.896	921.794	1201.57	1143.47	1202.65	818.297	798.611	726.621	1669.04	1509.13	1421.3	1634.69	1508.92	1540.62	0.00840497	1.17715	5L up vs 5C	3.76279e-06	1.51351	5R up vs 5C	1.97698e-08	1.96084	24L up vs 24C	1.42354e-08	2.00024	24R up vs 24C	74.7332
Ada__6892852	Ada	adenosine deaminase	6892852	Cluster2	Clr3_Late_up_24hr	NM_007398 // Ada // adenosine deaminase // 2 H3|2 94.0 cM // 11486 /// ENSMUST00	95.1585	86.6429	94.9674	107.59	120.427	96.3732	97.8392	108.935	88.5721	104.734	89.0646	95.2905	166.627	163.431	152.488	136.674	143.679	165.966	0.0480323	1.16833	5L up vs 5C	0.395073	1.06433	5R up vs 5C	9.87061e-06	1.6717	24L up vs 24C	5.11733e-05	1.542	24R up vs 24C	22.985
Zbp1__6893556	Zbp1	Z-DNA binding protein 1	6893556	Cluster2	Clr3_Late_up_24hr	NM_021394 // Zbp1 // Z-DNA binding protein 1 // 2 H3 // 58203 /// ENSMUST0000002	169.203	134.563	135.972	227.437	191.407	185.534	470.073	454.86	456.503	122.967	109.612	74.9834	1235.77	1123.2	1293.08	1089.99	1131.64	1145.93	0.0109979	1.37664	5L up vs 5C	1.53698e-07	3.15913	5R up vs 5C	2.17768e-11	12.1098	24L up vs 24C	3.18871e-11	11.183	24R up vs 24C	198.464
Pdgfc__6898686	Pdgfc	platelet-derived growth factor, C polypeptide	6898686	Cluster2	Clr3_Late_up_24hr	NM_019971 // Pdgfc // platelet-derived growth factor, C polypeptide // 3 E3 // 5	35.6391	38.9057	39.3142	46.4685	48.9667	38.5455	42.429	55.1187	45.1765	47.1158	47.8707	58.7277	95.5749	120.375	142.183	139.028	133.817	137.343	0.144168	1.17178	5L up vs 5C	0.0504388	1.24679	5R up vs 5C	2.71332e-06	2.31144	24L up vs 24C	4.84708e-07	2.68193	24R up vs 24C	58.24
Ctsk__6899682	Ctsk	cathepsin K	6899682	Cluster2	Clr3_Late_up_24hr	ENSMUST00000015664 // Ctsk // cathepsin K (Ctsk), mRNA // 3 F2.1|3 47.9 cM // 13	23.2966	23.6191	22.1275	36.588	32.3553	21.035	34.5954	34.2875	29.8169	19.986	22.1301	24.1785	38.292	52.1223	58.7607	58.4163	52.8884	59.4626	0.0937205	1.26934	5L up vs 5C	0.0188475	1.42684	5R up vs 5C	5.39352e-05	2.22174	24L up vs 24C	1.03595e-05	2.58028	24R up vs 24C	17.6925
Mcoln2__6902183	Mcoln2	mucolipin 2	6902183	Cluster2	Clr3_Late_up_24hr	NM_026656 // Mcoln2 // mucolipin 2 // 3 H2 // 68279 /// NM_001005846 // Mcoln2 /	213.089	231.78	203.04	325.213	329.757	246.149	319.998	349.411	331.92	293.79	317.136	313.887	403.843	472.441	458.192	491.828	466.13	475.453	0.000545215	1.38075	5L up vs 5C	3.89849e-05	1.5468	5R up vs 5C	0.000194962	1.44051	24L up vs 24C	3.70531e-05	1.55045	24R up vs 24C	35.1369
Gyg__6903549	Gyg	glycogenin	6903549	Cluster2	Clr3_Late_up_24hr	NM_013755 // Gyg // glycogenin // 3 A2|3 12.5 cM // 27357 /// ENSMUST00000019672	356.399	386.987	391.354	488.752	505.361	460.967	441.831	379.462	434.954	527.892	527.304	535.21	1013.88	1019.7	863.301	852.768	727.725	879.579	0.00116579	1.28249	5L up vs 5C	0.113827	1.10549	5R up vs 5C	3.05434e-07	1.8162	24L up vs 24C	8.72449e-06	1.54163	24R up vs 24C	81.0591
P2ry14__6905408	P2ry14	purinergic receptor P2Y, G-protein coupled, 14	6905408	Cluster2	Clr3_Late_up_24hr	NM_133200 // P2ry14 // purinergic receptor P2Y, G-protein coupled, 14 // 3 D|3 2	52.3156	78.902	73.1097	197.061	126.962	64.7039	179.679	234.662	170.239	143.677	123.954	204.011	563.558	670.582	523.07	772.462	553.017	519.612	0.0379845	1.75053	5L up vs 5C	0.00086818	2.87587	5R up vs 5C	0.000126481	3.78922	24L up vs 24C	9.7986e-05	3.9385	24R up vs 24C	27.091
BC028528__6907222	BC028528	cDNA sequence BC028528	6907222	Cluster2	Clr3_Late_up_24hr	NM_153513 // BC028528 // cDNA sequence BC028528 // 3 F2.1 // 229600	56.4222	64.6393	78.8058	106.333	87.6438	47.3585	96.8681	92.7927	80.1577	73.798	69.7035	70.4452	139.992	171.166	128.223	148.915	138.745	187.311	0.420104	1.1537	5L up vs 5C	0.0988987	1.35845	5R up vs 5C	0.00132158	2.03913	24L up vs 24C	0.000600744	2.2022	24R up vs 24C	9.55886
Fcgr1__6907262	Fcgr1	Fc receptor, IgG, high affinity I	6907262	Cluster2	Clr3_Late_up_24hr	NM_010186 // Fcgr1 // Fc receptor, IgG, high affinity I // 3 F2.1|3 45.2 cM // 1	568.529	626.508	626.313	772.532	643.493	561.126	1129.84	1182.64	1018.37	484.734	449.488	377.382	1529.35	1680.88	1769.71	1505.16	1794.17	1707.54	0.39766	1.07733	5L up vs 5C	1.25254e-05	1.82712	5R up vs 5C	2.21868e-09	3.81049	24L up vs 24C	2.13462e-09	3.8277	24R up vs 24C	87.6971
Mov10__6907869	Mov10	Moloney leukemia virus 10	6907869	Cluster2	Clr3_Late_up_24hr	NM_008619 // Mov10 // Moloney leukemia virus 10 // 3 F2 // 17454 /// ENSMUST0000	186.125	173.162	156.007	198.929	193.188	186.557	301.576	253.366	268.701	202.336	191.75	201.944	657.916	629.111	545.521	522.541	607.192	561.507	0.0741457	1.12554	5L up vs 5C	5.15255e-06	1.59835	5R up vs 5C	3.39519e-10	3.06589	24L up vs 24C	7.9257e-10	2.83305	24R up vs 24C	172.844
Cept1__6907958	Cept1	choline/ethanolaminephosphotransferase 1	6907958	Cluster2	Clr3_Late_up_24hr	NM_133869 // Cept1 // choline/ethanolaminephosphotransferase 1 // 3 F2.3 // 9971	252.752	236.24	274.03	365.445	327.554	234.293	315.269	312.309	334.02	323.937	314.459	347.874	395.883	525.046	457.225	674.69	398.587	497.565	0.193406	1.19676	5L up vs 5C	0.0995216	1.26201	5R up vs 5C	0.0267819	1.38936	24L up vs 24C	0.00529512	1.5572	24R up vs 24C	8.21799
Ifi44__6910592	Ifi44	interferon-induced protein 44	6910592	Cluster2	Clr3_Late_up_24hr	NM_133871 // Ifi44 // interferon-induced protein 44 // 3 H3 // 99899 /// ENSMUST	874.115	1179.21	1072.97	1964.03	1415.9	1076.25	2408.63	2308.12	2304.92	1030.77	987.276	857.272	3844.29	3884.46	3837.9	3970.76	3442.64	3732.69	0.0169747	1.39353	5L up vs 5C	1.8612e-05	2.2628	5R up vs 5C	6.76554e-08	4.03498	24L up vs 24C	9.23924e-08	3.88171	24R up vs 24C	53.233
1300002K09Rik__6913193	1300002K09Rik	RIKEN cDNA 1300002K09 gene	6913193	Cluster9	Clr3_Late_up_24hr	NM_028788 // 1300002K09Rik // RIKEN cDNA 1300002K09 gene // 4 B1 // 74152	28.7554	31.0691	28.9341	32.0384	35.7616	28.3163	38.3717	35.4256	36.0443	23.7819	27.2535	28.0409	44.8937	46.8975	59.1014	61.3283	69.5486	68.106	0.336007	1.07867	5L up vs 5C	0.015433	1.23757	5R up vs 5C	2.04351e-06	1.89885	24L up vs 24C	3.92378e-08	2.51898	24R up vs 24C	43.0058
Pdzk1ip1__6916488	Pdzk1ip1	PDZK1 interacting protein 1	6916488	Cluster2	Clr3_Late_up_24hr	ENSMUST00000030488 // Pdzk1ip1 // PDZK1 interacting protein 1 (Pdzk1ip1), mRNA /	44.2048	55.4979	54.4357	51.5496	50.7843	49.7836	43.9381	39.7518	48.2979	56.3096	52.7808	63.8786	107.117	98.8206	122.616	104.567	106.919	106.378	0.912458	-1.00816	5L down vs 5C	0.0559564	-1.16547	5R down vs 5C	1.31237e-06	1.89793	24L up vs 24C	2.1347e-06	1.84345	24R up vs 24C	60.8004
Csf3r__6917120	Csf3r	colony stimulating factor 3 receptor (granulocyte)	6917120	Cluster2	Clr3_Late_up_24hr	ENSMUST00000106162 // Csf3r // colony stimulating factor 3 receptor (granulocyte	37.7836	32.2646	30.3916	51.6748	47.6846	42.7861	41.0105	42.7236	35.6653	40.9066	45.9248	43.8769	137.509	127.855	112.769	143.058	159.414	157.184	0.000435361	1.41707	5L up vs 5C	0.0336351	1.19035	5R up vs 5C	5.33569e-09	2.88661	24L up vs 24C	7.49651e-10	3.51661	24R up vs 24C	158.896
AU040320__6917198	AU040320	expressed sequence AU040320	6917198	Cluster2	Clr3_Late_up_24hr	NM_133886 // AU040320 // expressed sequence AU040320 // 4 D2.2 // 100317 /// ENS	53.9578	53.1107	55.6639	52.6784	60.5309	65.144	62.9162	69.1142	61.9774	61.31	59.6682	63.5178	89.7768	95.2984	89.3236	96.133	97.0428	92.1716	0.0776431	1.09201	5L up vs 5C	0.00238584	1.19102	5R up vs 5C	1.57713e-06	1.48713	24L up vs 24C	5.7993e-07	1.54675	24R up vs 24C	54.0121
Sdc3__6917389	Sdc3	syndecan 3	6917389	Cluster2	Clr3_Late_up_24hr	NM_011520 // Sdc3 // syndecan 3 // 4 D2.3|4 60.8 cM // 20970 /// U52826 // Sdc3	1258.77	1259.64	1297.21	1184.2	1279.18	1521.21	1083.66	1130.93	1194.34	1524.69	1601.71	1400.96	2738.94	2337.74	2168.68	2241.89	2399.47	2442.77	0.580303	1.0386	5L up vs 5C	0.114532	-1.12008	5R down vs 5C	1.41903e-05	1.59512	24L up vs 24C	2.09838e-05	1.56605	24R up vs 24C	47.4937
Pla2g2e__6918021	Pla2g2e	phospholipase A2, group IIE	6918021	Cluster2	Clr3_Late_up_24hr	NM_012044 // Pla2g2e // phospholipase A2, group IIE // 4 D3 // 26970 /// ENSMUST	31.8984	33.9811	33.4838	36.1173	42.3075	33.3381	36.4291	37.6947	33.2493	45.7189	40.3761	52.5162	67.7275	73.27	73.7811	77.1091	89.5325	64.289	0.215038	1.11964	5L up vs 5C	0.392946	1.0795	5R up vs 5C	0.00024865	1.55731	24L up vs 24C	7.54829e-05	1.66049	24R up vs 24C	35.7192
Atp6v0d2__6920056	Atp6v0d2	ATPase, H+ transporting, lysosomal V0 subunit D2	6920056	Cluster2	Clr3_Late_up_24hr	ENSMUST00000029900 // Atp6v0d2 // ATPase, H+ transporting, lysosomal V0 subunit	35.5363	47.0985	43.6791	69.853	63.1368	46.9955	52.2551	48.0945	41.4497	57.3213	48.944	64.5046	148.248	178.818	161.14	138.411	122.747	120.439	0.00876195	1.41533	5L up vs 5C	0.309068	1.12529	5R up vs 5C	6.33873e-07	2.86857	24L up vs 24C	9.807e-06	2.24447	24R up vs 24C	50.354
Cd72__6921154	Cd72	CD72 antigen	6921154	Cluster2	Clr3_Late_up_24hr	BC003824 // Cd72 // CD72 antigen // 4 B1|4 22.5 cM // 12517 /// NM_007654 // Cd7	707.983	748.999	744.542	864.013	708.925	531.859	893.584	773.41	684.549	976.591	885.39	902.142	1368.9	1624.64	1794.67	1536.57	1659.46	1775	0.564003	-1.06617	5L down vs 5C	0.586886	1.06215	5R up vs 5C	0.000289777	1.72318	24L up vs 24C	0.000153213	1.79693	24R up vs 24C	26.429
Abca1__6921670	Abca1	ATP-binding cassette, sub-family A (ABC1), member 1	6921670	Cluster2	Clr3_Late_up_24hr	NM_013454 // Abca1 // ATP-binding cassette, sub-family A (ABC1), member 1 // 4 A	207.16	232.967	249.064	205.424	250.239	282.838	184.03	233.962	231.931	422.249	401.384	396.325	927.446	844.767	663.844	770.98	771.755	737.439	0.52592	1.06548	5L up vs 5C	0.536397	-1.06375	5R down vs 5C	1.38091e-05	1.97835	24L up vs 24C	3.19127e-05	1.86935	24R up vs 24C	77.2945
Tnfrsf14__6927231	Tnfrsf14	tumor necrosis factor receptor superfamily, member 14 (	6927231	Cluster2	Clr3_Late_up_24hr	NM_178931 // Tnfrsf14 // tumor necrosis factor receptor superfamily, member 14 (	101.509	117.591	133.062	147.167	147.254	102.153	147.208	131.601	127.82	168.018	163.903	175.087	289.057	267.221	283.228	257.103	281.307	272.396	0.243509	1.11703	5L up vs 5C	0.126834	1.15954	5R up vs 5C	0.000118599	1.65551	24L up vs 24C	0.000221987	1.59869	24R up vs 24C	35.6425
Fgl2__6929119	Fgl2	fibrinogen-like protein 2	6929119	Cluster2	Clr3_Late_up_24hr	NM_008013 // Fgl2 // fibrinogen-like protein 2 // 5 A3|5 7.0 cM // 14190 /// ENS	23.9153	29.8368	27.1943	50.5788	38.9003	29.5642	59.8156	62.9983	63.3095	40.4487	38.5575	42.7956	167.269	200.463	175.194	236.952	186.773	229.088	0.006859	1.44188	5L up vs 5C	7.78352e-06	2.308	5R up vs 5C	1.54324e-08	4.44822	24L up vs 24C	4.17772e-09	5.33566	24R up vs 24C	118.749
Oasl2__6933625	Oasl2	2'-5' oligoadenylate synthetase-like 2	6933625	Cluster2	Clr3_Late_up_24hr	NM_011854 // Oasl2 // 2'-5' oligoadenylate synthetase-like 2 // 5 F // 23962 ///	235.87	255.785	216.132	296.122	250.176	270.927	371.74	356.276	342.823	218.614	214.489	192.865	627.725	581.647	544.527	544.467	560.539	550.852	0.0196413	1.15461	5L up vs 5C	4.97067e-06	1.51569	5R up vs 5C	2.13787e-10	2.80137	24L up vs 24C	4.09128e-10	2.64906	24R up vs 24C	133.728
P2rx4__6934164	P2rx4	purinergic receptor P2X, ligand-gated ion channel 4	6934164	Cluster2	Clr3_Late_up_24hr	NM_011026 // P2rx4 // purinergic receptor P2X, ligand-gated ion channel 4 // 5 F	692.764	712.818	719.22	932.843	899.394	738.923	844.217	813.783	816.801	747.407	777.991	814.754	1587.57	1685.08	1432.78	1558.02	1692.69	1758.71	0.00664176	1.20405	5L up vs 5C	0.0197022	1.16471	5R up vs 5C	3.70118e-08	2.00751	24L up vs 24C	1.38728e-08	2.13925	24R up vs 24C	87.8051
Asahl__6939985	Asahl	N-acylsphingosine amidohydrolase (acid ceramidase)-like	6939985	Cluster2	Clr3_Late_up_24hr	NM_025972 // Asahl // N-acylsphingosine amidohydrolase (acid ceramidase)-like //	182.848	194.977	190.941	225.296	229.252	208.918	221.97	231.804	221.383	252.845	235.364	282.914	384.801	381.431	379.512	400.948	400.337	429.758	0.00239749	1.16598	5L up vs 5C	0.0010696	1.18721	5R up vs 5C	3.79601e-07	1.49008	24L up vs 24C	6.26662e-08	1.60016	24R up vs 24C	123.454
Hpse__6940363	Hpse	heparanase	6940363	Cluster2	Clr3_Late_up_24hr	NM_152803 // Hpse // heparanase // 5 E4 // 15442 /// ENSMUST00000045617 // Hpse	294.373	375.089	357.703	526.69	504.643	362.056	300.927	317.55	344.261	604.308	621.534	659.277	1593.19	1643.66	1447.65	1322.54	1251.46	1437.75	0.00676805	1.34561	5L up vs 5C	0.515424	-1.06283	5R down vs 5C	3.57092e-07	2.48304	24L up vs 24C	2.58841e-06	2.12605	24R up vs 24C	112.338
Gbp4__6940648	Gbp4	guanylate nucleotide binding protein 4	6940648	Cluster9	Clr3_Late_up_24hr	AK155365 // 5830443L24Rik // RIKEN cDNA 5830443L24 gene // 5 E5 // 76074	8.07029	6.66207	6.7059	9.23595	8.05894	7.75814	23.8649	19.9758	16.7403	7.22371	7.62649	7.83759	23.1828	35.0757	33.7817	94.9055	74.8754	73.6279	0.20924	1.17	5L up vs 5C	1.5307e-06	2.80774	5R up vs 5C	6.41498e-08	3.99204	24L up vs 24C	1.39436e-10	10.6611	24R up vs 24C	134.251
Oas3__6941649	Oas3	2'-5' oligoadenylate synthetase 3	6941649	Cluster2	Clr3_Late_up_24hr	NM_145226 // Oas3 // 2'-5' oligoadenylate synthetase 3 // 5 F|5 67.1 cM // 24672	275.479	259.68	235.369	314.898	294.179	319.475	421.547	401.359	386.325	245.802	210.448	163.777	1188.89	985.772	1044.07	890.684	1082.84	1009.69	0.0560943	1.20683	5L up vs 5C	0.000268504	1.57164	5R up vs 5C	3.16383e-10	5.24672	24L up vs 24C	5.46065e-10	4.86218	24R up vs 24C	124.668
B230342M21Rik__6943387	B230342M21Rik	RIKEN cDNA B230342M21 gene	6943387	Cluster2	Clr3_Late_up_24hr	BC019754 // B230342M21Rik // RIKEN cDNA B230342M21 gene // 5 G3 // 100637 /// NM	45.3292	45.4538	46.1334	58.3447	56.1931	45.4274	50.1908	57.843	44.1597	97.9932	82.8845	89.8004	148.579	139.894	151.042	167.921	157.614	165.983	0.0589071	1.16148	5L up vs 5C	0.189697	1.10487	5R up vs 5C	1.95091e-05	1.62668	24L up vs 24C	2.43799e-06	1.81944	24R up vs 24C	123.609
Npy__6946119	Npy	neuropeptide Y	6946119	Cluster2	Clr3_Late_up_24hr	NM_023456 // Npy // neuropeptide Y // 6 B3|6 26.0 cM // 109648 /// ENSMUST000000	300.098	334.006	296.523	332.065	333.749	387.003	394.264	360.141	360.609	431.453	369.705	318.215	664.474	526.442	658.035	597.158	720.937	807.031	0.214291	1.13004	5L up vs 5C	0.0756189	1.19878	5R up vs 5C	0.000158717	1.65522	24L up vs 24C	1.70494e-05	1.8987	24R up vs 24C	25.8159
Itpr1__6948906	Itpr1	inositol 1,4,5-triphosphate receptor 1	6948906	Cluster2	Clr3_Late_up_24hr	NM_010585 // Itpr1 // inositol 1,4,5-triphosphate receptor 1 // 6 E1-E2|6 48.0 c	29.7936	28.7378	31.155	29.1867	29.531	31.2412	40.6445	40.9752	33.705	43.0028	42.3791	38.1206	85.7111	81.3737	85.2874	73.7658	76.7763	59.8164	0.962425	1.00314	5L up vs 5C	0.00252025	1.28146	5R up vs 5C	1.30059e-07	2.04581	24L up vs 24C	3.32352e-06	1.69576	24R up vs 24C	89.2903
Clec4a1__6949722	Clec4a1	C-type lectin domain family 4, member a1	6949722	Cluster2	Clr3_Late_up_24hr	NM_199311 // Clec4a1 // C-type lectin domain family 4, member a1 // 6 F2 // 2697	192.01	259.324	254.36	309.956	286.277	166.611	270.512	250.155	274.096	267.675	230.824	227.416	476.07	601.066	368.49	653.254	473.992	569.14	0.757024	1.05291	5L up vs 5C	0.450073	1.13561	5R up vs 5C	0.00140867	1.9578	24L up vs 24C	0.000230912	2.32338	24R up vs 24C	11.3217
Clec4a3__6949727	Clec4a3	C-type lectin domain family 4, member a3	6949727	Cluster2	Clr3_Late_up_24hr	NM_153197 // Clec4a3 // C-type lectin domain family 4, member a3 // 6 F2 // 7314	52.7745	67.6192	62.1374	101.044	77.0675	37.1327	75.0141	67.9725	62.8382	78.873	77.6487	108.528	209.16	273.279	177.52	287.532	207.81	286.645	0.685683	1.09252	5L up vs 5C	0.575928	1.13054	5R up vs 5C	0.0011119	2.4807	24L up vs 24C	0.000272649	2.95368	24R up vs 24C	18.1405
Parp11__6949992	Parp11	poly (ADP-ribose) polymerase family, member 11	6949992	Cluster2	Clr3_Late_up_24hr	NM_181402 // Parp11 // poly (ADP-ribose) polymerase family, member 11 // 6 F3 //	146.52	160.929	183.803	259.464	231.894	201.568	509.811	475.216	476.536	205.274	164.786	140.418	688.651	760.914	782.594	819.312	674.722	709.604	0.0036267	1.40918	5L up vs 5C	7.81637e-08	2.98656	5R up vs 5C	2.46277e-09	4.41976	24L up vs 24C	2.76239e-09	4.35483	24R up vs 24C	111.082
Gpr162__6957140	Gpr162	G protein-coupled receptor 162	6957140	Cluster2	Clr3_Late_up_24hr	NM_013533 // Gpr162 // G protein-coupled receptor 162 // 6 F2|6 60.18 cM // 1478	13.296	13.8247	14.5489	18.6787	20.0426	17.0092	15.5861	19.7755	17.826	18.2416	17.971	22.9683	32.3383	37.425	41.5948	42.584	52.2968	47.8342	0.00618987	1.33534	5L up vs 5C	0.0176129	1.27127	5R up vs 5C	1.00689e-05	1.88387	24L up vs 24C	3.15408e-07	2.41861	24R up vs 24C	60.0656
Ccnd2__6957263	Ccnd2	cyclin D2	6957263	Cluster2	Clr3_Late_up_24hr	NM_009829 // Ccnd2 // cyclin D2 // 6 F3|6 61.1 cM // 12444 /// ENSMUST0000000018	93.5464	76.481	81.6692	87.5187	70.0717	74.0958	104.551	104.985	95.3301	85.4939	85.0872	72.7956	130.069	123.578	142.272	166.053	169.681	148.777	0.260476	-1.08743	5L down vs 5C	0.0180417	1.21436	5R up vs 5C	1.72e-05	1.62846	24L up vs 24C	4.87732e-07	1.99298	24R up vs 24C	35.6112
Clec7a__6957410	Clec7a	C-type lectin domain family 7, member a	6957410	Cluster2	Clr3_Late_up_24hr	XM_001480292 // LOC100048461 // similar to dendritic cell-associated C-type lect	60.7773	103.183	84.3444	117.803	102.511	52.0379	68.8861	55.541	51.3902	119.438	83.3708	110.678	273.296	346.983	347.491	370.814	288.813	343.061	0.777902	1.05913	5L up vs 5C	0.123496	-1.39079	5R down vs 5C	0.000101031	3.10376	24L up vs 24C	7.59662e-05	3.21841	24R up vs 24C	28.1931
Dbp__6960404	Dbp	D site albumin promoter binding protein	6960404	Cluster2	Clr3_Late_up_24hr	ENSMUST00000080885 // Dbp // D site albumin promoter binding protein (Dbp), mRNA	53.0676	48.9335	44.1239	52.0592	58.1501	54.1384	29.9184	27.4263	40.6899	119.557	131.555	166.197	271.664	238.919	285.794	220.435	222.315	225.182	0.260891	1.12672	5L up vs 5C	0.00156763	-1.50836	5R down vs 5C	3.11434e-05	1.92166	24L up vs 24C	0.000473857	1.61619	24R up vs 24C	150.15
Tmem86a__6960516	Tmem86a	transmembrane protein 86A	6960516	Cluster2	Clr3_Late_up_24hr	NM_026436 // Tmem86a // transmembrane protein 86A // 7 B4 // 67893 /// ENSMUST00	384.175	421.299	440.153	592.943	681.066	446.514	586.001	589.844	503.347	342.835	354.394	437.246	1111.27	1052.35	982.184	911.204	1025.28	1114.75	0.00946798	1.36282	5L up vs 5C	0.0118063	1.34667	5R up vs 5C	2.86819e-07	2.78586	24L up vs 24C	4.07115e-07	2.69637	24R up vs 24C	37.6074
Isg20__6961896	Isg20	interferon-stimulated protein	6961896	Cluster2	Clr3_Late_up_24hr	AF217484 // Isg20 // interferon-stimulated protein // 7 D3 // 57444 /// ENSMUST0	28.8272	24.6065	23.488	31.635	28.9956	34.5892	98.4357	102.738	91.6822	25.8862	22.3134	25.7454	134.412	117.104	155.039	174.272	170.283	172.944	0.0134742	1.2395	5L up vs 5C	4.58125e-10	3.81788	5R up vs 5C	2.83104e-11	5.47486	24L up vs 24C	5.69884e-12	7.0144	24R up vs 24C	286.17
Axl__6965982	Axl	AXL receptor tyrosine kinase	6965982	Cluster2	Clr3_Late_up_24hr	NM_009465 // Axl // AXL receptor tyrosine kinase // 7 A3-B1|7 6.0 cM // 26362 //	47.4939	48.9325	47.046	62.4821	53.3897	53.5628	88.6218	82.7725	70.4911	36.6045	37.4281	35.4278	159.482	150.092	199.906	198.226	259.142	252.281	0.0833884	1.17789	5L up vs 5C	6.47512e-05	1.67855	5R up vs 5C	5.97157e-10	4.61962	24L up vs 24C	6.05171e-11	6.43925	24R up vs 24C	144.446
Anpep__6968735	Anpep	alanyl (membrane) aminopeptidase	6968735	Cluster2	Clr3_Late_up_24hr	ENSMUST00000107392 // Anpep // alanyl (membrane) aminopeptidase (Anpep), mRNA //	1225.28	1239.98	1350.33	1511.01	1599.83	1898.57	1357.84	1222.82	1433.77	1458.03	1563.11	1388.68	3025.17	2680.9	2341.63	2329.49	2397.81	2519.29	0.00254861	1.30785	5L up vs 5C	0.496503	1.05083	5R up vs 5C	2.14385e-06	1.81718	24L up vs 24C	1.36705e-05	1.64437	24R up vs 24C	39.1734
AI451617__6970066	AI451617	expressed sequence AI451617	6970066	Cluster2	Clr3_Late_up_24hr	NM_199146 // AI451617 // expressed sequence AI451617 // 7 E3 // 209387 /// NM_00	25.1426	22.3261	23.685	45.7316	33.8171	25.2726	134.99	122.544	107.882	26.8768	24.2927	23.334	295.516	293.914	208.521	224.944	197.038	189.392	0.0186893	1.43252	5L up vs 5C	3.51403e-08	5.12015	5R up vs 5C	5.25556e-10	10.5934	24L up vs 24C	1.9822e-09	8.19812	24R up vs 24C	136.296
1110032O16Rik__6971307	1110032O16Rik	RIKEN cDNA 1110032O16 gene	6971307	Cluster2	Clr3_Late_up_24hr	NM_026827 // 1110032O16Rik // RIKEN cDNA 1110032O16 gene // 7 F4 // 68742 /// NM	114.873	110.107	121.625	144.18	153.193	141.178	159.101	172.582	175.198	128.442	112.292	87.4599	243.112	229.096	228.972	214.921	267.23	274.093	0.0163043	1.26557	5L up vs 5C	0.000721507	1.46233	5R up vs 5C	9.38019e-07	2.16229	24L up vs 24C	3.69284e-07	2.31953	24R up vs 24C	34.5939
Cox6a2__6971424	Cox6a2	cytochrome c oxidase, subunit VI a, polypeptide 2	6971424	Cluster9	Clr3_Late_up_24hr	NM_009943 // Cox6a2 // cytochrome c oxidase, subunit VI a, polypeptide 2 // 7 F3	31.3423	28.7363	29.9236	24.4667	27.8858	39.8324	34.6533	29.2673	39.9017	31.469	33.3517	31.9619	43.0977	46.7547	39.7907	81.938	85.663	83.7159	0.979134	1.00278	5L up vs 5C	0.217395	1.14511	5R up vs 5C	0.0163264	1.33703	24L up vs 24C	9.06286e-07	2.59707	24R up vs 24C	28.9281
Ifitm3__6972168	Ifitm3	interferon induced transmembrane protein 3	6972168	Cluster2	Clr3_Late_up_24hr	NM_025378 // Ifitm3 // interferon induced transmembrane protein 3 // 7 F5 // 661	2278.39	2605.6	2475.15	2748.64	2510.92	1914.7	2938.17	2689.27	2661.46	2947.34	2342.45	2524.18	5165.89	5407.7	4625.2	4651.89	4464.24	5000.65	0.687776	-1.03601	5L down vs 5C	0.18948	1.12693	5R up vs 5C	5.03959e-06	1.94994	24L up vs 24C	1.59227e-05	1.81298	24R up vs 24C	31.7059
Irf7__6972192	Irf7	interferon regulatory factor 7	6972192	Cluster2	Clr3_Late_up_24hr	ENSMUST00000026571 // Irf7 // interferon regulatory factor 7 (Irf7), mRNA // 7 F	373.9	392.046	369.467	552.791	417.939	425.841	795.446	738.206	712.304	399.79	373.447	335.026	1861.05	1712.16	1664.07	1511.75	1910.59	1943.04	0.0308673	1.22016	5L up vs 5C	2.35074e-06	1.97664	5R up vs 5C	2.38348e-10	4.73272	24L up vs 24C	2.07013e-10	4.82313	24R up vs 24C	160.646
Cdkn1c__6972405	Cdkn1c	cyclin-dependent kinase inhibitor 1C (P57)	6972405	Cluster9	Clr3_Late_up_24hr	ENSMUST00000037287 // Cdkn1c // cyclin-dependent kinase inhibitor 1C (P57) (Cdkn	40.998	39.6371	36.1675	30.1037	34.1194	40.5517	32.5113	29.1156	34.5061	39.6825	39.8904	39.2723	66.2423	57.5327	68.0706	115.034	156.491	138.784	0.205866	-1.12163	5L down vs 5C	0.0415544	-1.2163	5R down vs 5C	0.000126	1.60997	24L up vs 24C	6.4643e-09	3.42532	24R up vs 24C	81.8542
ENSMUST00000038176 // Pira3 // paired-Ig-like receptor A3 (Pira3), mRNA // 7 A1			6973561	Cluster2	Clr3_Late_up_24hr	ENSMUST00000038176 // Pira3 // paired-Ig-like receptor A3 (Pira3), mRNA // 7 A1	40.137	44.0634	59.4255	67.8417	63.8002	37.4201	46.3864	55.8668	42.0251	78.2316	63.7658	79.3622	119.911	132.856	105.466	147.826	145.7	125.415	0.360174	1.15507	5L up vs 5C	0.938881	1.01193	5R up vs 5C	0.00792412	1.61903	24L up vs 24C	0.00117984	1.89668	24R up vs 24C	19.3511
Tnfsf13b__6973937	Tnfsf13b	tumor necrosis factor (ligand) superfamily, member 13b	6973937	Cluster9	Clr3_Late_up_24hr	NM_033622 // Tnfsf13b // tumor necrosis factor (ligand) superfamily, member 13b	24.9036	24.8467	23.7233	28.97	26.4398	24.7511	29.909	32.1695	27.1272	22.2603	22.3058	22.0187	38.8424	43.3443	40.368	53.697	51.1432	60.3637	0.129654	1.08901	5L up vs 5C	0.0032613	1.21148	5R up vs 5C	6.90021e-08	1.8387	24L up vs 24C	7.55898e-10	2.47509	24R up vs 24C	86.4822
Bst2__6983265	Bst2	bone marrow stromal cell antigen 2	6983265	Cluster2	Clr3_Late_up_24hr	NM_198095 // Bst2 // bone marrow stromal cell antigen 2 // 8 B3.3 // 69550 /// E	359.383	283.676	292.727	318.171	283.715	311.766	425.419	451.327	374.017	309.728	287.114	229.968	1028.34	927.337	867.41	759.244	964.147	1002.22	0.842461	-1.01974	5L down vs 5C	0.0102561	1.34004	5R up vs 5C	2.32118e-08	3.43267	24L up vs 24C	3.35973e-08	3.29808	24R up vs 24C	67.7353
Large__6983351	Large	like-glycosyltransferase	6983351	Cluster2	Clr3_Late_up_24hr	ENSMUST00000004497 // Large // like-glycosyltransferase (Large), mRNA // 8 C1|8	107.112	108.612	114.032	125.757	149.314	134.176	145.5	142.923	120.956	142.181	135.201	134.754	217.506	229.33	184.663	206.535	215.378	201.818	0.0044418	1.23838	5L up vs 5C	0.00451594	1.2377	5R up vs 5C	1.63293e-05	1.52634	24L up vs 24C	1.99212e-05	1.51332	24R up vs 24C	36.4394
Tk2__6984899	Tk2	thymidine kinase 2, mitochondrial	6984899	Cluster2	Clr3_Late_up_24hr	ENSMUST00000050211 // Tk2 // thymidine kinase 2, mitochondrial (Tk2), mRNA // 8	90.4908	109.094	114.55	135.622	131.013	113.439	100.599	104.507	95.0622	142.163	124.73	132.93	241.716	272.963	195.745	184.223	214.743	234.144	0.0551717	1.21247	5L up vs 5C	0.657976	-1.04204	5R down vs 5C	4.25405e-05	1.76295	24L up vs 24C	0.000294796	1.57806	24R up vs 24C	31.1923
Tlr9__6992159	Tlr9	toll-like receptor 9	6992159	Cluster2	Clr3_Late_up_24hr	NM_031178 // Tlr9 // toll-like receptor 9 // 9 F1 // 81897 /// ENSMUST0000006224	25.2978	21.5692	23.2834	21.6426	25.8392	31.1347	29.2219	27.6589	23.5633	40.6913	42.6591	35.7054	77.5551	55.2702	77.0915	75.1729	84.203	88.1305	0.349344	1.11077	5L up vs 5C	0.234777	1.14447	5R up vs 5C	0.000232437	1.74698	24L up vs 24C	1.93043e-05	2.08012	24R up vs 24C	50.1932
Hyal1__6992224	Hyal1	hyaluronoglucosaminidase 1	6992224	Cluster2	Clr3_Late_up_24hr	NM_008317 // Hyal1 // hyaluronoglucosaminidase 1 // 9 F1-F2|9 60.1 cM // 15586 /	231.924	223.425	248.85	412.486	429.862	439.927	196.356	238.881	264.309	262.512	288.439	324.007	753.289	676.722	863.146	786.689	772.799	829.984	5.35238e-06	1.82208	5L up vs 5C	0.868754	-1.01319	5R down vs 5C	3.3737e-08	2.61758	24L up vs 24C	2.00498e-08	2.73986	24R up vs 24C	104.686
Nat6__6992225	Nat6	N-acetyltransferase 6	6992225	Cluster2	Clr3_Late_up_24hr	ENSMUST00000093785 // Nat6 // N-acetyltransferase 6 (Nat6), mRNA // 9 F1|9 60.15	93.5276	83.691	112.603	126.666	138.44	166.568	78.6879	98.1611	115.075	96.436	121.268	106.542	230.559	218.37	204.62	207.801	223.46	224.772	0.00233226	1.4909	5L up vs 5C	0.978867	1.00281	5R up vs 5C	1.96193e-05	2.02211	24L up vs 24C	1.84815e-05	2.03093	24R up vs 24C	27.6142
Ube1l__6992280	Ube1l	ubiquitin-activating enzyme E1-like	6992280	Cluster2	Clr3_Late_up_24hr	NM_023738 // Ube1l // ubiquitin-activating enzyme E1-like // 9 F2|9 60.0 cM // 7	77.7823	87.0619	77.4267	97.9518	95.6133	85.6256	147.421	154.604	149.559	90.7754	88.385	92.8918	206.41	219.733	261.829	174.819	229.683	223.091	0.0774869	1.15216	5L up vs 5C	1.99591e-06	1.86637	5R up vs 5C	2.85481e-08	2.51636	24L up vs 24C	9.43565e-08	2.29065	24R up vs 24C	76.4128
Gramd1b__6994830	Gramd1b	GRAM domain containing 1B	6994830	Cluster2	Clr3_Late_up_24hr	BC070451 // Gramd1b // GRAM domain containing 1B // 9 B // 235283 /// NM_172768	136.15	141.195	154.439	161.983	151.999	167.636	145.448	128.26	132.064	214.271	203.115	207.41	425.342	397.106	338.103	349.915	322.606	314.176	0.0759073	1.11608	5L up vs 5C	0.292993	-1.06415	5R down vs 5C	1.43413e-07	1.8495	24L up vs 24C	3.44772e-06	1.57794	24R up vs 24C	122.513
Aph1c__6996438	Aph1c	anterior pharynx defective 1c homolog (C. elegans)	6996438	Cluster2	Clr3_Late_up_24hr	NM_026674 // Aph1c // anterior pharynx defective 1c homolog (C. elegans) // 9 C	138.505	158	148.616	190.765	230.34	126.354	173.58	212.112	160.729	279.722	268.69	378.214	449.594	489.027	518.313	580.845	599.493	649.308	0.209271	1.19515	5L up vs 5C	0.163321	1.22084	5R up vs 5C	0.00485222	1.58858	24L up vs 24C	0.000243228	1.99615	24R up vs 24C	38.0377
H2-T22__7005505	H2-T22	histocompatibility 2, T region locus 22	7005505	Cluster2	Clr3_Late_up_24hr	NM_010397 // H2-T22 // histocompatibility 2, T region locus 22 // 17 B1|17 19.74	315.295	293.672	334.898	408.468	411.241	373.564	786.428	815.087	589.791	414.633	434.174	219.072	762.065	1152.86	959.674	1090.75	1031.41	1106.66	0.166705	1.26486	5L up vs 5C	0.000213657	2.30156	5R up vs 5C	3.42268e-05	2.7754	24L up vs 24C	1.07177e-05	3.16047	24R up vs 24C	22.9998
NM_029851 // Dync2h1 // dynein cytoplasmic 2 heavy chain 1 // 9 A1|9 1.0 cM // 1			7007282	Cluster2	Clr3_Late_up_24hr	NM_029851 // Dync2h1 // dynein cytoplasmic 2 heavy chain 1 // 9 A1|9 1.0 cM // 1	102.094	279.891	270.85	322.924	299.099	211.097	378.073	383.39	393.866	236.399	189.01	200.904	536.688	707.262	806.153	787.508	828.473	917.548	0.171092	1.38111	5L up vs 5C	0.0109975	1.94663	5R up vs 5C	0.000187149	3.2424	24L up vs 24C	3.87478e-05	4.05522	24R up vs 24C	15.087
Cybb__7015521	Cybb	cytochrome b-245, beta polypeptide	7015521	Cluster2	Clr3_Late_up_24hr	ENSMUST00000015484 // Cybb // cytochrome b-245, beta polypeptide (Cybb), mRNA //	2212.87	2270.51	2379.76	2940	2534	2499.29	2978.56	2667.18	2914.64	2761.43	2835.13	2458.22	3868.88	3918.27	3626.6	4923.61	4202.41	4257.23	0.0214972	1.1591	5L up vs 5C	0.00195507	1.24646	5R up vs 5C	4.18594e-05	1.41889	24L up vs 24C	1.01411e-06	1.66033	24R up vs 24C	40.36
Il2rg__7018531	Il2rg	interleukin 2 receptor, gamma chain	7018531	Cluster9	Clr3_Late_up_24hr	NM_013563 // Il2rg // interleukin 2 receptor, gamma chain // X D|X 38.0 cM // 16	650.913	711.791	729.134	883	820.438	864.661	851.203	835.074	864.343	758.208	677.422	650.931	1340.54	1207.49	1114.28	1671.24	1528.82	1648.11	0.00141856	1.22854	5L up vs 5C	0.00178845	1.22064	5R up vs 5C	9.91226e-08	1.75385	24L up vs 24C	9.82471e-10	2.32666	24R up vs 24C	89.864
Cxcr3__7018564	Cxcr3	chemokine (C-X-C motif) receptor 3	7018564	Cluster2	Clr3_Late_up_24hr	NM_009910 // Cxcr3 // chemokine (C-X-C motif) receptor 3 // X D|X 41.0 cM // 127	16.6488	26.5013	26.2406	32.2168	39.713	27.5092	19.8732	26.731	29.3126	41.4052	53.429	49.1459	99.271	101.282	88.0457	84.0869	87.4351	74.6816	0.0208931	1.44862	5L up vs 5C	0.492267	1.10383	5R up vs 5C	0.000303111	2.01179	24L up vs 24C	0.00222581	1.71568	24R up vs 24C	38.0705
Sgol2__6749701	Sgol2	shugoshin-like 2 (S. pombe)	6749701	Cluster1	Clr4_Repressed	NM_199007 // Sgol2 // shugoshin-like 2 (S. pombe) // 1 C1.3|1 30.1 cM // 68549 /	139.271	166.441	169.246	173.692	171.586	150.893	192.338	164.584	162.102	191.698	165.623	178.486	88.3342	86.2947	68.3083	78.2083	50.2872	53.2659	0.687752	1.04656	5L up vs 5C	0.433805	1.09362	5R up vs 5C	1.08585e-05	-2.21608	24L down vs 24C	3.79315e-07	-3.00189	24R down vs 24C	36.3254
Atic__6750351	Atic	5-aminoimidazole-4-carboxamide ribonucleotide formyltransfe	6750351	Cluster1	Clr4_Repressed	ENSMUST00000027384 // Atic // 5-aminoimidazole-4-carboxamide ribonucleotide form	465.169	583.816	530.004	551.669	590.765	400.914	493.433	452.317	474.512	342.305	367.423	352.605	255.697	327.915	276.463	208.55	225.675	232.349	0.735469	-1.03278	5L down vs 5C	0.294345	-1.10768	5R down vs 5C	0.0388616	-1.24141	24L down vs 24C	0.000307302	-1.5947	24R down vs 24C	28.0934
Nucks1__6753085	Nucks1	nuclear casein kinase and cyclin-dependent kinase substra	6753085	Cluster1	Clr4_Repressed	NM_175294 // Nucks1 // nuclear casein kinase and cyclin-dependent kinase substra	717.766	755.737	831.147	818.977	730.444	751.995	809.979	767.674	795.374	729.66	817.084	694.668	506.515	514.505	358.431	411.252	310.459	362.29	0.993845	-1.00074	5L down vs 5C	0.746588	1.03133	5R up vs 5C	0.000181827	-1.64283	24L down vs 24C	4.66405e-06	-2.0765	24R down vs 24C	26.6267
Aspm__6753592	Aspm	asp (abnormal spindle)-like, microcephaly associated (Droso	6753592	Cluster1	Clr4_Repressed	NM_009791 // Aspm // asp (abnormal spindle)-like, microcephaly associated (Droso	87.0354	100.378	114.467	97.2988	109.109	97.5101	113.451	103.024	92.2783	167.065	140.49	125.164	49.5963	57.0166	42.3491	32.2375	22.1202	22.5465	0.922854	1.01158	5L up vs 5C	0.832294	1.02552	5R up vs 5C	9.15831e-07	-2.90562	24L down vs 24C	4.16745e-09	-5.6745	24R down vs 24C	60.5003
Ivns1abp__6754014	Ivns1abp	influenza virus NS1A binding protein	6754014	Cluster1	Clr4_Repressed	NM_054102 // Ivns1abp // influenza virus NS1A binding protein // 1 G2 // 117198	530.857	679.825	730.004	768.307	708.424	541.31	631.965	583.869	545.99	569.018	489.773	556.173	378.723	495.225	314.961	419.888	257.618	301.748	0.800485	1.03799	5L up vs 5C	0.547004	-1.09354	5R down vs 5C	0.0457265	-1.37927	24L down vs 24C	0.00365237	-1.68084	24R down vs 24C	8.3751
Nsl1__6756345	Nsl1	NSL1, MIND kinetochore complex component, homolog (S. cerev	6756345	Cluster1	Clr4_Repressed	ENSMUST00000078259 // Nsl1 // NSL1, MIND kinetochore complex component, homolog	74.2887	81.1996	86.1369	98.573	100.631	66.1106	105.734	82.8558	99.8001	90.6434	90.6195	81.5278	57.2467	57.4741	49.3278	44.275	35.4322	34.6012	0.491666	1.08068	5L up vs 5C	0.13878	1.18942	5R up vs 5C	0.000997777	-1.60392	24L down vs 24C	5.87455e-06	-2.31067	24R down vs 24C	21.8157
ENSMUST00000027931 // Nek2 // NIMA (never in mitosis gene a)-related expressed k			6756394	Cluster1	Clr4_Repressed	ENSMUST00000027931 // Nek2 // NIMA (never in mitosis gene a)-related expressed k	230.743	233.01	261.562	311.714	291.627	224.816	311.153	274.642	270.325	276.744	244.222	201.695	100.175	141.687	98.1543	59.3337	42.8452	48.6821	0.329894	1.13269	5L up vs 5C	0.202419	1.17991	5R up vs 5C	4.60905e-05	-2.13888	24L down vs 24C	2.40225e-08	-4.7936	24R down vs 24C	64.1122
Mcm3__6757282	Mcm3	minichromosome maintenance deficient 3 (S. cerevisiae)	6757282	Cluster1	Clr4_Repressed	ENSMUST00000053266 // Mcm3 // minichromosome maintenance deficient 3 (S. cerevis	601.833	660.022	713.119	781.461	750.168	537.966	781.32	654.99	592.405	609.229	559.937	576.837	379.456	481.312	411.107	344.307	271.451	291.659	0.740268	1.03643	5L up vs 5C	0.83371	1.02289	5R up vs 5C	0.0101818	-1.37872	24L down vs 24C	4.27436e-05	-1.93265	24R down vs 24C	19.622
Prim2__6757732	Prim2	DNA primase, p58 subunit	6757732	Cluster1	Clr4_Repressed	NM_008922 // Prim2 // DNA primase, p58 subunit // 1 B|1 18.5 cM // 19076 /// ENS	144.104	137.576	151.97	199.237	180.482	120.081	187.738	147.301	165.693	172.203	154.897	154.162	108.665	145.208	95.2753	103.591	79.2001	95.7752	0.384052	1.12746	5L up vs 5C	0.31329	1.14999	5R up vs 5C	0.0266135	-1.39851	24L down vs 24C	0.00133531	-1.73615	24R down vs 24C	6.40663
Ugcgl1__6757896	Ugcgl1	UDP-glucose ceramide glucosyltransferase-like 1	6757896	Cluster1	Clr4_Repressed	NM_198899 // Ugcgl1 // UDP-glucose ceramide glucosyltransferase-like 1 // 1 B //	508.495	555.522	596.96	599.032	604.882	553.466	600.433	544.871	564.492	580.612	535.636	474.015	413.559	469.451	363.845	349.9	309.615	329.243	0.412318	1.05948	5L up vs 5C	0.66391	1.03077	5R up vs 5C	0.00361374	-1.27791	24L down vs 24C	1.53202e-05	-1.6048	24R down vs 24C	22.567
6430706D22Rik__6760490	6430706D22Rik	RIKEN cDNA 6430706D22 gene	6760490	Cluster1	Clr4_Repressed	BC004768 // 6430706D22Rik // RIKEN cDNA 6430706D22 gene // 1 D // 381280 /// NM_	471.93	553.949	647.259	592.976	593.72	494.673	571.952	493.269	538.417	682.938	620.101	563.742	352.471	377.083	356.839	218.443	167.942	184.42	0.914954	1.00965	5L up vs 5C	0.69007	-1.03662	5R down vs 5C	5.18579e-05	-1.71381	24L down vs 24C	1.29759e-08	-3.27999	24R down vs 24C	52.3816
Dtymk__6760802	Dtymk	deoxythymidylate kinase	6760802	Cluster1	Clr4_Repressed	NM_001105667 // Dtymk // deoxythymidylate kinase // 1 D|1 38.0 cM // 21915 /// B	132.633	153.283	158.502	149.587	144.652	96.622	151.269	145.003	120.786	125.935	121.996	140.81	83.2738	107.051	85.4347	62.846	68.2464	74.5729	0.225301	-1.15513	5L down vs 5C	0.573574	-1.06745	5R down vs 5C	0.00945368	-1.41622	24L down vs 24C	0.000107555	-1.89116	24R down vs 24C	13.9493
Mcm6__6762017	Mcm6	minichromosome maintenance deficient 6 (MIS5 homolog, S. po	6762017	Cluster1	Clr4_Repressed	NM_008567 // Mcm6 // minichromosome maintenance deficient 6 (MIS5 homolog, S. po	564.371	566.841	563.121	635.743	572.813	572.138	643.818	551.532	573.043	582.539	535.87	476.856	400.148	412.763	323.612	263.747	218.306	240.723	0.513927	1.04968	5L up vs 5C	0.583651	1.04143	5R up vs 5C	0.000483048	-1.40694	24L down vs 24C	1.2948e-07	-2.20631	24R down vs 24C	49.9644
BC055324__6763682	BC055324	cDNA sequence BC055324	6763682	Cluster1	Clr4_Repressed	NM_201364 // BC055324 // cDNA sequence BC055324 // 1 H2.2 // 381306	54.9909	53.8114	70.3725	84.5311	76.754	43.4797	76.5845	64.5176	51.887	67.2807	60.8987	67.5479	29.2958	40.1927	28.1377	24.3642	19.0694	20.1629	0.553047	1.10648	5L up vs 5C	0.683287	1.07177	5R up vs 5C	0.00109283	-2.02904	24L down vs 24C	1.88371e-05	-3.09141	24R down vs 24C	16.7374
Nuf2__6763972	Nuf2	NUF2, NDC80 kinetochore complex component, homolog (S. cere	6763972	Cluster1	Clr4_Repressed	NM_023284 // Nuf2 // NUF2, NDC80 kinetochore complex component, homolog (S. cere	312.225	388.855	418.673	532.139	412.386	231.229	475.358	361.76	400.062	375.745	348.992	393.95	160.659	247.985	133.312	101.87	67.0005	76.4058	0.997773	-1.00058	5L down vs 5C	0.630447	1.10615	5R up vs 5C	0.00297709	-2.1346	24L down vs 24C	7.26786e-06	-4.627	24R down vs 24C	20.3051
Fbxo5__6765519	Fbxo5	F-box protein 5	6765519	Cluster1	Clr4_Repressed	NM_025995 // Fbxo5 // F-box protein 5 // 10 A1 // 67141 /// ENSMUST00000019907 /	356.77	387.585	352.268	395.482	361.898	258.92	357.396	363.026	320.238	403.429	407.623	415.476	186.536	287.666	145.474	112.163	82.1814	77.0183	0.568025	-1.09543	5L down vs 5C	0.738657	-1.05444	5R down vs 5C	0.000552961	-2.06084	24L down vs 24C	4.42618e-07	-4.58266	24R down vs 24C	27.9114
Tube1__6767235	Tube1	epsilon-tubulin 1	6767235	Cluster1	Clr4_Repressed	NM_028006 // Tube1 // epsilon-tubulin 1 // 10 B1 // 71924 /// ENSMUST00000019991	42.8066	47.5351	56.6063	65.5253	62.8473	39.7993	59.4222	47.6558	45.0592	57.7588	49.036	69.1832	29.7138	38.118	29.1243	32.0424	23.4863	25.4798	0.440984	1.12476	5L up vs 5C	0.820983	1.03471	5R up vs 5C	0.00168254	-1.81105	24L down vs 24C	0.000203967	-2.17003	24R down vs 24C	9.16832
Prep__6767610	Prep	prolyl endopeptidase	6767610	Cluster1	Clr4_Repressed	ENSMUST00000099858 // Prep // prolyl endopeptidase (Prep), mRNA // 10 B2-B3|10 2	551.597	539.037	570.685	562.91	566.778	513.788	615.404	597.08	563.722	426.754	391.845	377.146	273.169	289.139	237.445	193.438	214.797	230.34	0.839407	-1.01158	5L down vs 5C	0.254831	1.06874	5R up vs 5C	9.85014e-06	-1.49819	24L down vs 24C	9.37109e-08	-1.8748	24R down vs 24C	119.815
Gja1__6768014	Gja1	gap junction membrane channel protein alpha 1	6768014	Cluster1	Clr4_Repressed	NM_010288 // Gja1 // gap junction protein, alpha 1 // 10 B4|10 29.0 cM // 14609	39.1218	46.9102	48.1365	40.4621	53.0639	43.7281	52.2895	48.5039	46.9512	58.9966	56.62	48.1679	17.8962	17.6161	18.8692	17.6629	16.8712	15.2889	0.796875	1.02051	5L up vs 5C	0.221227	1.10465	5R up vs 5C	6.97284e-09	-3.00177	24L down vs 24C	2.86806e-09	-3.28088	24R down vs 24C	95.8736
Dna2l__6768324	Dna2l	DNA2 DNA replication helicase 2-like (yeast)	6768324	Cluster1	Clr4_Repressed	NM_177372 // Dna2l // DNA2 DNA replication helicase 2-like (yeast) // 10 B4 // 3	111.164	118.495	116.916	119.59	123.856	91.0306	126.79	114.62	83.0225	105.333	85.4702	102.661	60.6914	79.4998	66.2092	57.5889	54.6962	56.9147	0.697089	-1.04531	5L down vs 5C	0.478213	-1.08476	5R down vs 5C	0.00782908	-1.42493	24L down vs 24C	0.00035442	-1.72752	24R down vs 24C	14.01
NM_178609 // E2f7 // E2F transcription factor 7 // 10 D1|10 59.0 cM // 52679 ///			6770646	Cluster1	Clr4_Repressed	NM_178609 // E2f7 // E2F transcription factor 7 // 10 D1|10 59.0 cM // 52679 ///	61.8722	59.787	59.5149	58.5708	69.9223	66.3774	62.0999	61.1648	52.0646	79.635	72.1446	71.8422	37.5633	34.9829	34.8445	28.8045	30.3726	26.7543	0.22777	1.07283	5L up vs 5C	0.530028	-1.03641	5R down vs 5C	1.587e-08	-2.08119	24L down vs 24C	7.53976e-10	-2.60286	24R down vs 24C	92.4213
Cdk4__6771538	Cdk4	cyclin-dependent kinase 4	6771538	Cluster1	Clr4_Repressed	ENSMUST00000006911 // Cdk4 // cyclin-dependent kinase 4 (Cdk4), mRNA // 10 D3 //	1420.91	1511.43	1442.74	1514.16	1551.66	1221.3	1471.94	1399.5	1388.97	1288.61	1230.05	1316.78	1006.25	1144.1	996.247	719.629	823.28	852.177	0.686677	-1.02593	5L down vs 5C	0.675812	-1.0269	5R down vs 5C	0.00732748	-1.22088	24L down vs 24C	6.02381e-06	-1.60493	24R down vs 24C	29.7313
BC030440__6771578	BC030440	cDNA sequence BC030440	6771578	Cluster1	Clr4_Repressed	ENSMUST00000048099 // Tmem194 // cDNA sequence BC030440 (BC030440), mRNA // 10 D	164.948	181.62	191.31	184.613	224.676	173.937	191.542	187.872	192.816	156.579	160.744	162.858	109.674	133.335	94.947	89.6008	77.4917	83.9972	0.360121	1.07974	5L up vs 5C	0.44471	1.0658	5R up vs 5C	0.000758648	-1.43455	24L down vs 24C	3.47831e-06	-1.9155	24R down vs 24C	35.9129
Prim1__6771620	Prim1	DNA primase, p49 subunit	6771620	Cluster1	Clr4_Repressed	NM_008921 // Prim1 // DNA primase, p49 subunit // 10 D3|10 77.0 cM // 19075 ///	151.576	161.892	197.067	235.429	215.281	115.393	221.967	203.203	181.186	140.302	149.109	166.859	91.7884	128.994	79.7526	82.9563	44.3379	51.4443	0.755423	1.06543	5L up vs 5C	0.396393	1.19113	5R up vs 5C	0.0488697	-1.54622	24L down vs 24C	0.0003746	-2.64232	24R down vs 24C	11.5042
Cdc2a__6774794	Cdc2a	cell division cycle 2 homolog A (S. pombe)	6774794	Cluster1	Clr4_Repressed	NM_007659 // Cdc2a // cell division cycle 2 homolog A (S. pombe) // 10 B5.3|10 3	434.433	456.772	495.328	458.771	429.57	382.642	487.22	419.443	428.85	462.068	391.859	358.803	253.201	257.691	141.395	115.223	101.09	124.806	0.524985	-1.09236	5L down vs 5C	0.781724	-1.03897	5R down vs 5C	0.000417358	-1.91674	24L down vs 24C	7.05672e-07	-3.5487	24R down vs 24C	35.5184
Lmnb2__6775411	Lmnb2	lamin B2	6775411	Cluster1	Clr4_Repressed	NM_010722 // Lmnb2 // lamin B2 // 10 C|10 43.0 cM // 16907 /// ENSMUST0000005762	94.1344	88.0316	94.8996	89.1745	91.3885	75.8328	89.7656	104.668	86.6694	113.957	89.5878	103.493	47.0405	60.2225	49.552	31.8955	37.5219	30.5644	0.364558	-1.08365	5L down vs 5C	0.89383	1.01169	5R up vs 5C	4.31184e-06	-1.95976	24L down vs 24C	1.72944e-08	-3.06825	24R down vs 24C	54.0984
NM_029249 // 4930547N16Rik // RIKEN cDNA 4930547N16 gene // 10 C2 // 75317			6775830	Cluster1	Clr4_Repressed	NM_029249 // 4930547N16Rik // RIKEN cDNA 4930547N16 gene // 10 C2 // 75317	67.6839	79.5164	96.5644	100.743	98.2789	67.7008	107.201	94.4298	81.867	96.1883	81.315	84.5311	38.284	48.6366	30.6053	24.3529	21.9744	20.5079	0.546696	1.08852	5L up vs 5C	0.277562	1.1683	5R up vs 5C	6.4632e-05	-2.26383	24L down vs 24C	3.62098e-07	-3.92019	24R down vs 24C	37.46
Tmpo__6775984	Tmpo	thymopoietin	6775984	Cluster1	Clr4_Repressed	NM_001080129 // Tmpo // thymopoietin // 10 C2|10 49.0 cM // 21917 /// NM_0010801	486.552	515.583	565.656	552.197	522.505	522.421	507.207	470.197	550.821	576.609	525.61	528.496	320.969	352.948	274.136	272.445	189.337	220.435	0.81739	1.02033	5L up vs 5C	0.768165	-1.02605	5R down vs 5C	3.34269e-05	-1.72776	24L down vs 24C	2.49497e-07	-2.41508	24R down vs 24C	37.384
Nup107__6777353	Nup107	nucleoporin 107	6777353	Cluster1	Clr4_Repressed	NM_134010 // Nup107 // nucleoporin 107 // 10 D2 // 103468 /// ENSMUST00000064848	82.1341	89.5654	96.207	115.25	100.81	70.9401	99.2139	94.0131	83.4321	95.809	81.9209	86.4462	48.5665	64.1372	49.5118	44.1545	39.6993	39.1242	0.656711	1.0521	5L up vs 5C	0.781297	1.03215	5R up vs 5C	0.000818809	-1.63857	24L down vs 24C	1.75772e-05	-2.14675	24R down vs 24C	19.9715
Sf3a1__6778375	Sf3a1	splicing factor 3a, subunit 1	6778375	Cluster1	Clr4_Repressed	ENSMUST00000002198 // Sf3a1 // splicing factor 3a, subunit 1 (Sf3a1), mRNA // 11	141.002	162.417	174.724	158.179	194.275	148.985	161.474	155.021	163.687	132.951	108.239	124.623	104.045	115.109	99.7061	80.4846	78.1893	78.7097	0.553391	1.04592	5L up vs 5C	0.916266	1.00794	5R up vs 5C	0.0904683	-1.14518	24L down vs 24C	8.15616e-05	-1.53554	24R down vs 24C	31.9604
Ykt6__6778528	Ykt6	YKT6 homolog (S. Cerevisiae)	6778528	Cluster1	Clr4_Repressed	ENSMUST00000002818 // Ykt6 // YKT6 homolog (S. Cerevisiae) (Ykt6), mRNA // 11 A1	594.589	644.953	624.596	653.652	656.026	525.592	620.071	596.981	634.08	342.206	310.466	306.963	320.767	382.809	234.559	192.558	201.23	204.798	0.838007	-1.02049	5L down vs 5C	0.945686	-1.00678	5R down vs 5C	0.677211	-1.04229	24L down vs 24C	0.000396468	-1.60178	24R down vs 24C	49.2679
Pank3__6780007	Pank3	pantothenate kinase 3	6780007	Cluster1	Clr4_Repressed	NM_145962 // Pank3 // pantothenate kinase 3 // 11 A4 // 211347 /// ENSMUST000000	388.982	502.988	568.462	563.495	620.815	606.259	565.616	618.41	570.127	436.434	407.659	397.541	328.145	344.03	219.549	251.548	182.719	217.954	0.100249	1.24005	5L up vs 5C	0.133166	1.21486	5R up vs 5C	0.0134988	-1.41841	24L down vs 24C	0.000162061	-1.91842	24R down vs 24C	22.4585
Nola2__6780863	Nola2	nucleolar protein family A, member 2	6780863	Cluster1	Clr4_Repressed	NM_026631 // Nola2 // nucleolar protein family A, member 2 // 11 B1.3|11 28.5 cM	440.317	522.505	466.299	455.132	425.363	333.992	471.064	384.711	407.665	309.531	271.602	338.697	225.656	279.893	187.094	121.624	165.232	169.661	0.1889	-1.18385	5L down vs 5C	0.325009	-1.1324	5R down vs 5C	0.0323405	-1.34065	24L down vs 24C	7.97093e-05	-2.02885	24R down vs 24C	26.0913
RP23-336J1.4__6781138	RP23-336J1.4	Ras-GTPase-activating protein SH3-domain binding pr	6781138	Cluster1	Clr4_Repressed	NM_013716 // G3bp1 // Ras-GTPase-activating protein SH3-domain binding protein 1	416.473	421.907	488.993	531.288	504.909	439.698	485.888	470.112	531.601	352.402	411.11	330.92	193.101	238.802	164.23	180.568	133.11	168.877	0.324235	1.11138	5L up vs 5C	0.283687	1.12221	5R up vs 5C	6.33436e-05	-1.8499	24L down vs 24C	3.70565e-06	-2.27736	24R down vs 24C	45.9604
Aurkb__6781970	Aurkb	aurora kinase B	6781970	Cluster1	Clr4_Repressed	NM_011496 // Aurkb // aurora kinase B // 11 B3|11 40.0 cM // 20877 /// ENSMUST00	337.476	425.257	424.232	362.895	428.618	344.49	386.164	402.309	363.429	429.713	449.722	427.05	249.252	239.925	167.851	108.764	112.747	116.204	0.664928	-1.04349	5L down vs 5C	0.797664	-1.02545	5R down vs 5C	9.16835e-06	-2.01831	24L down vs 24C	7.79845e-09	-3.86898	24R down vs 24C	60.4338
6720460F02Rik__6782214	6720460F02Rik	RIKEN cDNA 6720460F02 gene	6782214	Cluster1	Clr4_Repressed	NM_144526 // 6720460F02Rik // RIKEN cDNA 6720460F02 gene // 11 B4 // 109212	238.251	253.282	265.697	266.514	288.221	199.216	256.713	270.085	231.696	217.72	220.775	242.276	114.231	123.624	96.444	53.5016	65.3783	70.6305	0.876967	-1.01567	5L down vs 5C	0.994876	1.00064	5R up vs 5C	9.78429e-06	-2.04487	24L down vs 24C	1.86506e-08	-3.61234	24R down vs 24C	70.9296
Spag5__6782691	Spag5	sperm associated antigen 5	6782691	Cluster1	Clr4_Repressed	ENSMUST00000045026 // Spag5 // sperm associated antigen 5 (Spag5), mRNA // 11 B5	113.462	120.659	137.448	144.369	143.474	102.03	147.713	124.486	126.117	124.092	119.7	130.455	52.5763	64.2396	44.2854	33.0285	28.363	29.5245	0.721021	1.03946	5L up vs 5C	0.522938	1.07215	5R up vs 5C	3.45945e-06	-2.34864	24L down vs 24C	1.42557e-08	-4.12248	24R down vs 24C	69.2252
1110001A07Rik__6783296	1110001A07Rik	RIKEN cDNA 1110001A07 gene	6783296	Cluster1	Clr4_Repressed	BC117001 // 1110001A07Rik // RIKEN cDNA 1110001A07 gene // 11 C // 66140 /// NM_	656.773	662.947	598.157	667.29	703.336	485.578	673.069	678.389	616.98	701.972	835.838	801.079	377.486	507.565	360.691	335.519	282.808	231.589	0.710483	-1.0455	5L down vs 5C	0.826824	1.02652	5R up vs 5C	0.000145414	-1.89465	24L down vs 24C	1.53504e-06	-2.77586	24R down vs 24C	20.9902
Trim37__6783297	Trim37	tripartite motif protein 37	6783297	Cluster1	Clr4_Repressed	NM_197987 // Trim37 // tripartite motif protein 37 // 11 C // 68729 /// ENSMUST0	144.843	175.884	173.181	174.536	177.496	170.676	180.841	182.768	157.131	172.268	168.91	164.448	114.384	133.332	94.1142	99.1788	89.3998	96.0544	0.446912	1.0622	5L up vs 5C	0.492193	1.05587	5R up vs 5C	0.000211096	-1.49387	24L down vs 24C	7.2569e-06	-1.77776	24R down vs 24C	23.5322
Tubg1__6784244	Tubg1	tubulin, gamma 1	6784244	Cluster1	Clr4_Repressed	NM_134024 // Tubg1 // tubulin, gamma 1 // 11 D|11 60.0 cM // 103733 /// ENSMUST0	190.843	172.047	189.643	212.549	221.383	145.798	204.505	196.409	198.684	191.294	165.612	163.47	119.103	131.069	89.8957	67.3268	86.4785	79.6587	0.783645	1.03284	5L up vs 5C	0.485983	1.08623	5R up vs 5C	0.00261102	-1.54534	24L down vs 24C	1.45452e-05	-2.23512	24R down vs 24C	21.8232
Nup85__6785147	Nup85	nucleoporin 85	6785147	Cluster1	Clr4_Repressed	NM_001002929 // Nup85 // nucleoporin 85 // 11 E2 // 445007 /// ENSMUST0000002108	110.148	102.303	104.04	98.5695	107.842	89.6045	102.462	110.227	92.0145	101.05	98.9378	92.5653	57.8727	66.9634	62.9241	48.3706	51.0391	59.3633	0.301882	-1.07168	5L down vs 5C	0.54293	-1.041	5R down vs 5C	1.5882e-05	-1.55981	24L down vs 24C	5.73223e-07	-1.84834	24R down vs 24C	42.5507
NM_009689 // Birc5 // baculoviral IAP repeat-containing 5 // 11 E2 // 11799 ///			6785307	Cluster1	Clr4_Repressed	NM_009689 // Birc5 // baculoviral IAP repeat-containing 5 // 11 E2 // 11799 ///	103.697	115.194	128.043	105.451	120.198	109.333	108.279	108.928	105.726	113.259	95.8781	101.389	61.3857	52.4154	38.7652	33.979	31.3675	36.5797	0.738781	-1.03344	5L down vs 5C	0.493453	-1.07044	5R down vs 5C	6.92071e-06	-2.06667	24L down vs 24C	7.35539e-08	-3.04521	24R down vs 24C	58.3078
Smtn__6785609	Smtn	smoothelin	6785609	Cluster1	Clr4_Repressed	ENSMUST00000020721 // Smtn // smoothelin (Smtn), mRNA // 11 A2-A3 // 29856 /// N	43.4839	47.1838	41.688	38.7348	46.3128	49.9433	41.2637	44.2179	40.6586	54.1718	44.8918	47.3827	30.982	30.1336	27.6911	25.7728	27.5693	26.8189	0.813323	1.01558	5L up vs 5C	0.473178	-1.04859	5R down vs 5C	5.01897e-06	-1.64571	24L down vs 24C	7.25223e-07	-1.82184	24R down vs 24C	29.8814
Fignl1__6786044	Fignl1	fidgetin-like 1	6786044	Cluster1	Clr4_Repressed	NM_021891 // Fignl1 // fidgetin-like 1 // 11 A2 // 60530 /// ENSMUST00000047689	127.342	130.218	146.196	138.965	171.503	93.8289	160.454	143.652	118.192	120.284	129.074	112.389	54.971	82.5107	49.1619	36.4604	25.4496	31.1681	0.870405	-1.02728	5L down vs 5C	0.813754	1.03966	5R up vs 5C	0.0011339	-1.98533	24L down vs 24C	2.10437e-06	-3.9221	24R down vs 24C	28.9997
Hmmr__6787469	Hmmr	hyaluronan mediated motility receptor (RHAMM)	6787469	Cluster1	Clr4_Repressed	AK020144 // Hmmr // hyaluronan mediated motility receptor (RHAMM) // 11 A5|11 19	102.009	111.885	132.881	169.42	121.426	95.3784	156.983	106.535	117.55	137.803	104.888	108.831	66.1014	69.0481	29.787	32.114	20.3982	23.4671	0.705178	1.08964	5L up vs 5C	0.703082	1.09035	5R up vs 5C	0.00312752	-2.26177	24L down vs 24C	1.51049e-05	-4.67731	24R down vs 24C	18.2006
Hnrpab__6788120	Hnrpab	heterogeneous nuclear ribonucleoprotein A/B	6788120	Cluster1	Clr4_Repressed	NM_001048061 // Hnrpab // heterogeneous nuclear ribonucleoprotein A/B // 11 B1.3	1327.6	1426.73	1540.2	1622.5	1561.7	1296.76	1554.89	1448.05	1529.03	1205.24	1072.68	1081.11	861.263	978.712	703.887	764.197	588.378	723.044	0.665707	1.04044	5L up vs 5C	0.549005	1.05675	5R up vs 5C	0.00776676	-1.33058	24L down vs 24C	0.000152319	-1.62603	24R down vs 24C	27.4031
Rpa1__6789725	Rpa1	replication protein A1	6789725	Cluster1	Clr4_Repressed	ENSMUST00000092907 // Rpa1 // replication protein A1 (Rpa1), mRNA // 11 B5|11 44	483.519	492.937	499.597	517.968	528.288	448.679	545.823	473.145	490.592	441.947	397.905	385.848	310.657	370.968	263.124	237.169	200.545	231.76	0.899803	1.01025	5L up vs 5C	0.798656	1.02089	5R up vs 5C	0.00540636	-1.30796	24L down vs 24C	6.00102e-06	-1.83268	24R down vs 24C	34.5799
NM_175563 // Prr11 // proline rich 11 // 11 C // 270906 /// ENSMUST00000051395 /			6790538	Cluster1	Clr4_Repressed	NM_175563 // Prr11 // proline rich 11 // 11 C // 270906 /// ENSMUST00000051395 /	179.443	195.045	211.997	252.311	220.568	210.876	228.198	189.743	224.144	204.427	159.237	154.978	107.35	112.523	68.7806	69.8559	52.0018	50.0019	0.269041	1.16512	5L up vs 5C	0.510199	1.09363	5R up vs 5C	0.000655618	-1.82438	24L down vs 24C	2.26731e-06	-3.02841	24R down vs 24C	35.3688
Eme1__6790966	Eme1	essential meiotic endonuclease 1 homolog 1 (S. pombe)	6790966	Cluster1	Clr4_Repressed	NM_177752 // Eme1 // essential meiotic endonuclease 1 homolog 1 (S. pombe) // 11	70.6242	75.4992	63.3499	79.2764	80.2028	60.696	92.8777	83.4922	61.341	56.1366	57.8029	57.859	28.6021	36.295	27.5702	23.1498	24.8057	22.2188	0.687949	1.0454	5L up vs 5C	0.311106	1.12087	5R up vs 5C	8.33307e-05	-1.87195	24L down vs 24C	2.55343e-06	-2.45047	24R down vs 24C	44.2419
Kpnb1__6791151	Kpnb1	karyopherin (importin) beta 1	6791151	Cluster1	Clr4_Repressed	NM_008379 // Kpnb1 // karyopherin (importin) beta 1 // 11 D // 16211 /// ENSMUST	1164.1	1220.79	1268.49	1222.4	1230.48	1245.75	1241.44	1167.9	1193.18	930.105	929.435	814.454	574.081	655.231	509.148	560.853	477.412	496.239	0.831777	1.01298	5L up vs 5C	0.821124	-1.01382	5R down vs 5C	9.37812e-06	-1.54337	24L down vs 24C	7.28426e-07	-1.74339	24R down vs 24C	89.7545
Top2a__6791298	Top2a	topoisomerase (DNA) II alpha	6791298	Cluster1	Clr4_Repressed	NM_011623 // Top2a // topoisomerase (DNA) II alpha // 11 D|11 57.0 cM // 21973 /	954.102	1113.28	1203.4	1248.6	1105.9	1164.02	1056.59	998.39	1213.11	1157.34	970.975	859.289	493.775	536.168	322.642	319.101	184.41	236.216	0.617624	1.07935	5L up vs 5C	0.997989	1.00038	5R up vs 5C	0.000153675	-2.24433	24L down vs 24C	6.30771e-07	-4.11083	24R down vs 24C	38.1684
Aarsd1__6791493	Aarsd1	alanyl-tRNA synthetase domain containing 1	6791493	Cluster1	Clr4_Repressed	ENSMUST00000070395 // Aarsd1 // alanyl-tRNA synthetase domain containing 1 (Aars	89.7805	88.3789	100.242	104.917	103.273	78.3173	111.779	86.9281	102.049	107.441	82.7014	88.6771	61.4853	78.0312	59.5484	42.1763	49.7478	48.5857	0.838139	1.02181	5L up vs 5C	0.490589	1.07626	5R up vs 5C	0.00667467	-1.40237	24L down vs 24C	2.55104e-05	-1.97719	24R down vs 24C	16.7008
Brca1__6791504	Brca1	breast cancer 1	6791504	Cluster1	Clr4_Repressed	NM_009764 // Brca1 // breast cancer 1 // 11 D|11 60.5 cM // 12189 /// ENSMUST000	72.6016	82.0664	84.404	100.966	95.0141	81.8137	88.6949	91.0325	78.5822	106.51	87.5982	83.3044	42.9724	54.5966	43.6533	38.3039	30.5121	31.2334	0.129425	1.15995	5L up vs 5C	0.411841	1.08056	5R up vs 5C	8.1246e-06	-1.96514	24L down vs 24C	1.05216e-07	-2.77166	24R down vs 24C	44.1609
NM_197959 // 3000004C01Rik // RIKEN cDNA 3000004C01 gene // 11 E1 // 70218			6791644	Cluster1	Clr4_Repressed	NM_197959 // 3000004C01Rik // RIKEN cDNA 3000004C01 gene // 11 E1 // 70218	99.8493	102.405	113.208	103.204	118.525	120.116	111.095	103.176	103.68	128.19	114.834	118.003	58.3657	55.5209	53.8457	34.4531	34.2749	35.3336	0.10409	1.08273	5L up vs 5C	0.849386	1.00881	5R up vs 5C	9.54742e-10	-2.15122	24L down vs 24C	3.29872e-12	-3.46584	24R down vs 24C	248.072
Hn1__6792442	Hn1	hematological and neurological expressed sequence 1	6792442	Cluster1	Clr4_Repressed	NM_008258 // Hn1 // hematological and neurological expressed sequence 1 // 11 E2	1149.19	1213.7	1351.55	1327.69	1227.49	1079.31	1481.97	1391.38	1283.8	1123.43	1023.13	865.266	935.498	919.783	826.591	489.288	544.38	594.21	0.771614	-1.02335	5L down vs 5C	0.171132	1.11982	5R up vs 5C	0.176115	-1.11824	24L down vs 24C	4.38321e-06	-1.84533	24R down vs 24C	38.1146
Sfrs2__6792554	Sfrs2	splicing factor, arginine/serine-rich 2 (SC-35)	6792554	Cluster1	Clr4_Repressed	ENSMUST00000092404 // Sfrs2 // splicing factor, arginine/serine-rich 2 (SC-35) (	1144.18	1293.89	1375.27	1396.89	1399.6	1086.22	1305.6	1223.42	1246.87	967.575	917.535	974.076	701.024	816.693	609.258	525.301	414.262	510.628	0.876553	1.01415	5L up vs 5C	0.935221	-1.00737	5R down vs 5C	0.0050901	-1.35343	24L down vs 24C	5.36041e-06	-1.9817	24R down vs 24C	41.1067
6030408C04Rik__6795024	6030408C04Rik	RIKEN cDNA 6030408C04 gene	6795024	Cluster1	Clr4_Repressed	NM_001015099 // 6030408C04Rik // RIKEN cDNA 6030408C04 gene // 12 C1 // 217558	88.442	94.1096	113.811	142.014	114.793	94.047	105.506	88.5862	95.3526	112.807	87.132	78.6803	53.3021	68.9716	41.9695	53.901	33.4879	40.0842	0.32636	1.1741	5L up vs 5C	0.898961	-1.02055	5R down vs 5C	0.00502674	-1.71137	24L down vs 24C	0.000291749	-2.20279	24R down vs 24C	13.167
Mthfd1__6796164	Mthfd1	methylenetetrahydrofolate dehydrogenase (NADP+ dependent)	6796164	Cluster1	Clr4_Repressed	ENSMUST00000021443 // Mthfd1 // methylenetetrahydrofolate dehydrogenase (NADP+ d	157.943	166.116	171.36	176.051	176.894	156.912	183.857	178.793	156.892	160.001	138.692	121.646	97.3109	111.817	89.7351	89.7407	80.2222	87.7046	0.710794	1.02816	5L up vs 5C	0.543327	1.04682	5R up vs 5C	0.000575548	-1.4035	24L down vs 24C	2.46031e-05	-1.62302	24R down vs 24C	33.9835
D12Ertd647e__6797544	D12Ertd647e	DNA segment, Chr 12, ERATO Doi 647, expressed	6797544	Cluster1	Clr4_Repressed	NM_026790 // D12Ertd647e // DNA segment, Chr 12, ERATO Doi 647, expressed // 12	64.2035	61.2514	72.8173	73.5585	71.5485	62.7455	64.3461	80.4199	61.4683	83.3673	70.5297	83.2518	25.8817	30.3335	26.7519	20.4357	22.1226	23.4236	0.561011	1.04866	5L up vs 5C	0.667278	1.03564	5R up vs 5C	1.64993e-08	-2.85648	24L down vs 24C	1.75062e-09	-3.5889	24R down vs 24C	95.9768
Ncapg2__6798403	Ncapg2	non-SMC condensin II complex, subunit G2	6798403	Cluster1	Clr4_Repressed	NM_133762 // Ncapg2 // non-SMC condensin II complex, subunit G2 // 12 F2 // 7604	201.188	202.471	230.242	229.285	223.009	212.603	217.135	194.158	210.375	227.329	222.353	184.433	122.481	138.774	102.613	118.119	73.9911	77.1824	0.669305	1.05044	5L up vs 5C	0.871146	-1.0188	5R down vs 5C	0.000325008	-1.74845	24L down vs 24C	4.94831e-06	-2.39979	24R down vs 24C	23.9276
5830483C08Rik__6798946	5830483C08Rik	RIKEN cDNA 5830483C08 gene	6798946	Cluster1	Clr4_Repressed	ENSMUST00000052581 // Gen1 // RIKEN cDNA 5830483C08 gene (5830483C08Rik), mRNA /	87.4393	94.8082	96.6033	133.781	111.756	95.9413	128.64	122.138	98.5053	108.193	89.877	77.2033	43.4574	54.4047	37.0767	36.4786	23.408	25.1382	0.186424	1.21444	5L up vs 5C	0.139135	1.24561	5R up vs 5C	0.000235612	-2.04594	24L down vs 24C	1.899e-06	-3.27026	24R down vs 24C	35.0572
Bzw2__6800082	Bzw2	basic leucine zipper and W2 domains 2	6800082	Cluster1	Clr4_Repressed	ENSMUST00000020856 // Bzw2 // basic leucine zipper and W2 domains 2 (Bzw2), mRNA	65.4508	71.7094	71.4271	75.8533	60.4529	56.7717	78.3163	58.4261	58.5375	58.8316	49.0918	58.1118	39.3557	43.0252	30.3058	28.6184	29.3916	25.0485	0.450391	-1.08795	5L down vs 5C	0.501908	-1.07767	5R down vs 5C	0.00329185	-1.48437	24L down vs 24C	3.39223e-05	-1.99716	24R down vs 24C	23.3755
C79407__6801335	C79407	expressed sequence C79407	6801335	Cluster1	Clr4_Repressed	BC021832 // C79407 // expressed sequence C79407 // 12 C1 // 217653 /// NM_172578	90.6742	103.021	121.814	147.894	122.083	102.983	135.046	99.8576	107.777	109.012	87.8786	84.1412	64.5176	69.5737	42.0473	62.0702	32.2324	36.0326	0.383951	1.17784	5L up vs 5C	0.660481	1.08499	5R up vs 5C	0.0203469	-1.62244	24L down vs 24C	0.000802796	-2.23613	24R down vs 24C	11.3374
4930534B04Rik__6802732	4930534B04Rik	RIKEN cDNA 4930534B04 gene	6802732	Cluster1	Clr4_Repressed	NM_181815 // 4930534B04Rik // RIKEN cDNA 4930534B04 gene // 12 E // 75216	148.349	164.765	179.002	183.263	174.863	147.672	184.919	200.808	147.531	239.983	203.506	207.656	108.128	126.054	87.4642	76.9607	58.0349	59.4247	0.819858	1.02649	5L up vs 5C	0.517241	1.07782	5R up vs 5C	3.6421e-05	-2.04139	24L down vs 24C	1.53007e-07	-3.36816	24R down vs 24C	31.1784
2610021K21Rik__6803070	2610021K21Rik	RIKEN cDNA 2610021K21 gene	6803070	Cluster1	Clr4_Repressed	NM_030172 // 2610021K21Rik // RIKEN cDNA 2610021K21 gene // 12 F1 // 78767	39.8255	49.0864	55.082	67.0154	62.6047	37.2149	72.6681	63.2867	47.9534	47.208	41.0548	50.702	24.7923	34.0259	22.7378	19.5996	16.404	18.6041	0.46309	1.13185	5L up vs 5C	0.169309	1.26993	5R up vs 5C	0.00596677	-1.72389	24L down vs 24C	9.75899e-05	-2.54214	24R down vs 24C	16.3285
Elmo1__6805158	Elmo1	engulfment and cell motility 1, ced-12 homolog (C. elegans	6805158	Cluster1	Clr4_Repressed	ENSMUST00000072519 // Elmo1 // engulfment and cell motility 1, ced-12 homolog (C	552.925	599.834	647.762	675.228	648.607	733.605	694.726	656.604	638.809	527.922	464.734	422.753	401.729	379.291	280.081	314.226	274.011	290.34	0.145282	1.14356	5L up vs 5C	0.260964	1.10694	5R up vs 5C	0.0049204	-1.34449	24L down vs 24C	0.000134699	-1.60687	24R down vs 24C	33.7522
Mboat1__6805794	Mboat1	membrane bound O-acyltransferase domain containing 1	6805794	Cluster1	Clr4_Repressed	NM_153546 // Mboat1 // membrane bound O-acyltransferase domain containing 1 // 1	100.717	98.2306	99.6184	122.737	119.39	85.7937	137.703	122.796	103.776	97.4898	93.9708	102.624	35.0631	47.5825	36.7252	33.0178	30.8257	31.0986	0.434264	1.08452	5L up vs 5C	0.0793086	1.21203	5R up vs 5C	1.01046e-06	-2.48493	24L down vs 24C	9.69025e-08	-3.09695	24R down vs 24C	66.2575
Emb__6810548	Emb	embigin	6810548	Cluster1	Clr4_Repressed	ENSMUST00000022242 // Emb // embigin (Emb), mRNA // 13 D2.3 // 13723 /// NM_0103	836.337	961.025	982.409	1052.06	921.979	735.117	909.305	840.533	840.672	1042.69	1009.01	965.043	661.611	709.958	419.867	515.422	385.838	454.312	0.794358	-1.03458	5L down vs 5C	0.599953	-1.07112	5R down vs 5C	0.00106428	-1.7267	24L down vs 24C	3.8165e-05	-2.23989	24R down vs 24C	12.4743
ENSMUST00000080511 // Hist1h1b // histone cluster 1, H1b (Hist1h1b), mRNA // 13			6811530	Cluster1	Clr4_Repressed	ENSMUST00000080511 // Hist1h1b // histone cluster 1, H1b (Hist1h1b), mRNA // 13	2404.96	2462.14	2419.85	2334.83	2209.8	1839.12	2566.17	1996.42	2115.09	2197.88	2063.82	1656.7	1441.05	1291.11	672.024	375.787	494.693	476.925	0.423519	-1.14727	5L down vs 5C	0.584646	-1.09761	5R down vs 5C	0.00360876	-1.81816	24L down vs 24C	1.20485e-06	-4.3927	24R down vs 24C	31.3403
Gmds__6812143	Gmds	GDP-mannose 4, 6-dehydratase	6812143	Cluster1	Clr4_Repressed	NM_146041 // Gmds // GDP-mannose 4, 6-dehydratase // 13 A3.2 // 218138 /// ENSMU	81.0921	93.2932	91.5057	111.436	93.1562	88.7066	100.757	107.506	97.4277	66.2083	64.9096	53.7827	62.6868	58.7652	45.6423	33.7057	39.179	34.2397	0.304723	1.09978	5L up vs 5C	0.139087	1.1509	5R up vs 5C	0.254875	-1.1119	24L down vs 24C	5.09059e-05	-1.72263	24R down vs 24C	42.2747
Cltb__6813327	Cltb	clathrin, light polypeptide (Lcb)	6813327	Cluster1	Clr4_Repressed	BC070404 // Cltb // clathrin, light polypeptide (Lcb) // 13 B1 // 74325 /// NM_0	342.716	422.999	417.256	328.5	401.576	358.222	441.213	441.88	339.908	245.067	215.948	172.227	166.159	206.294	129.878	87.1489	116.523	113.876	0.546694	-1.08578	5L down vs 5C	0.822506	1.03089	5R up vs 5C	0.0970066	-1.26978	24L down vs 24C	0.000226784	-1.99011	24R down vs 24C	34.7127
Cenph__6815555	Cenph	centromere protein H	6815555	Cluster1	Clr4_Repressed	NM_021886 // Cenph // centromere protein H // 13 D1|13 51.0 cM // 26886 /// ENSM	48.6656	50.0924	57.5423	88.2338	73.0362	37.4019	68.014	63.3973	58.5367	60.0795	53.1656	59.6149	28.4876	44.8501	29.8281	29.0986	21.372	23.7693	0.349162	1.19774	5L up vs 5C	0.311212	1.2163	5R up vs 5C	0.0134398	-1.70958	24L down vs 24C	0.00061094	-2.34419	24R down vs 24C	8.73925
Nt5dc2__6817970	Nt5dc2	5'-nucleotidase domain containing 2	6817970	Cluster1	Clr4_Repressed	NM_027289 // Nt5dc2 // 5'-nucleotidase domain containing 2 // 14 B // 70021 ///	667.165	710.445	693.533	663.908	748.968	781.943	676.183	616.394	594.87	806.472	750.152	712.398	580.346	515.015	439.062	288.645	327.089	395.713	0.510527	1.05756	5L up vs 5C	0.276841	-1.09857	5R down vs 5C	0.000431165	-1.48643	24L down vs 24C	4.0887e-07	-2.25953	24R down vs 24C	28.1705
Cdkn3__6818647	Cdkn3	cyclin-dependent kinase inhibitor 3	6818647	Cluster1	Clr4_Repressed	BC049694 // Cdkn3 // cyclin-dependent kinase inhibitor 3 // 14 C1 // 72391	60.5435	65.3846	82.7691	90.3242	72.8946	85.8841	83.6759	72.1786	86.6838	81.1934	59.7758	54.2616	52.1784	58.3876	33.3658	23.6458	24.0466	30.7493	0.248082	1.1995	5L up vs 5C	0.317674	1.16908	5R up vs 5C	0.0557535	-1.37344	24L down vs 24C	5.90266e-05	-2.46963	24R down vs 24C	17.2296
Pbk__6819883	Pbk	PDZ binding kinase	6819883	Cluster1	Clr4_Repressed	ENSMUST00000022612 // Pbk // PDZ binding kinase (Pbk), mRNA // 14 D1|14 28.0 cM	414.159	428.479	470.578	524.577	498.017	263.225	519.392	527.04	471.476	454.712	477.002	469.265	165.855	275.254	133.88	126.153	36.4723	43.8031	0.825387	-1.06688	5L down vs 5C	0.622389	1.15618	5R up vs 5C	0.00675873	-2.55367	24L down vs 24C	1.04709e-05	-7.96349	24R down vs 24C	17.3685
6720463M24Rik__6821298	6720463M24Rik	RIKEN cDNA 6720463M24 gene	6821298	Cluster1	Clr4_Repressed	NM_175265 // 6720463M24Rik // RIKEN cDNA 6720463M24 gene // 14 E2.2 // 77744	69.525	76.1567	79.3792	78.537	77.6175	55.9114	72.352	61.0268	64.5381	79.029	70.1086	76.2508	35.4337	40.4058	33.9839	32.5055	21.2631	24.9573	0.534126	-1.07236	5L down vs 5C	0.25824	-1.1383	5R down vs 5C	2.53321e-05	-2.05537	24L down vs 24C	4.61061e-07	-2.90407	24R down vs 24C	34.1601
Dnajc9__6823058	Dnajc9	DnaJ (Hsp40) homolog, subfamily C, member 9	6823058	Cluster1	Clr4_Repressed	NM_134081 // Dnajc9 // DnaJ (Hsp40) homolog, subfamily C, member 9 // 14 A3 // 1	193.201	195.594	202.961	195.883	198.751	180.328	207.885	190.031	195.754	213.615	175.423	214.54	132.651	164.759	131.415	130.27	106.078	111.338	0.689348	-1.02992	5L down vs 5C	0.970183	1.00275	5R up vs 5C	0.00045888	-1.40931	24L down vs 24C	5.86868e-06	-1.73529	24R down vs 24C	20.6728
Wdhd1__6824325	Wdhd1	WD repeat and HMG-box DNA binding protein 1	6824325	Cluster1	Clr4_Repressed	NM_172598 // Wdhd1 // WD repeat and HMG-box DNA binding protein 1 // 14 C1 // 21	96.2677	98.5436	109.487	137.417	128.197	91.9941	109.155	94.1142	89.7755	113.885	110.161	107.509	61.7326	79.2396	54.2989	50.7505	43.0115	43.0843	0.200595	1.15985	5L up vs 5C	0.723815	-1.04041	5R down vs 5C	0.000338369	-1.71882	24L down vs 24C	3.28053e-06	-2.42958	24R down vs 24C	23.0761
Dlg7__6824346	Dlg7	discs, large homolog 7 (Drosophila)	6824346	Cluster1	Clr4_Repressed	ENSMUST00000043296 // Dlg7 // discs, large homolog 7 (Drosophila) (Dlg7), mRNA /	165.584	212.187	221.007	291.643	222.614	177.622	256.604	215.591	204.513	209.501	169.415	184.425	120.175	142.244	85.0943	77.7882	51.8205	58.622	0.419234	1.14091	5L up vs 5C	0.441431	1.13368	5R up vs 5C	0.00790397	-1.65096	24L down vs 24C	1.38513e-05	-3.02571	24R down vs 24C	21.2102
Tinf2__6824835	Tinf2	Terf1 (TRF1)-interacting nuclear factor 2	6824835	Cluster1	Clr4_Repressed	BC017142 // Tinf2 // Terf1 (TRF1)-interacting nuclear factor 2 // 14 C3|14 22.5	86.2995	89.5288	88.3195	87.9932	93.7892	74.1431	87.3993	82.7198	79.9896	75.1317	64.334	65.1589	40.201	53.5996	45.3324	38.9548	39.1172	45.8294	0.647309	-1.03701	5L down vs 5C	0.489941	-1.05672	5R down vs 5C	0.00029026	-1.47733	24L down vs 24C	3.01463e-05	-1.65217	24R down vs 24C	36.8981
F630043A04Rik__6824974	F630043A04Rik	RIKEN cDNA F630043A04 gene	6824974	Cluster1	Clr4_Repressed	NM_198605 // F630043A04Rik // RIKEN cDNA F630043A04 gene // 14 C3 // 219114	159.892	179.695	173.252	240.341	206.447	163.306	221.234	233.646	192.465	195.54	156.354	167.926	75.3816	104.252	65.3434	65.4182	37.3877	44.0247	0.302562	1.17634	5L up vs 5C	0.151713	1.25962	5R up vs 5C	0.000265995	-2.15429	24L down vs 24C	1.9047e-06	-3.62615	24R down vs 24C	32.4216
ENSMUST00000022613 // Esco2 // establishment of cohesion 1 homolog 2 (S. cerevis			6825436	Cluster1	Clr4_Repressed	ENSMUST00000022613 // Esco2 // establishment of cohesion 1 homolog 2 (S. cerevis	51.419	63.5341	64.4152	88.4261	68.1896	62.5822	86.6105	62.0066	58.7815	72.3133	66.5741	71.9209	33.4265	38.1431	29.2134	26.7317	20.2	21.7364	0.135966	1.21491	5L up vs 5C	0.28879	1.14475	5R up vs 5C	5.32182e-05	-2.10263	24L down vs 24C	8.14468e-07	-3.08986	24R down vs 24C	31.3073
NM_001110162 // Cdca2 // cell division cycle associated 2 // 14 D1 // 108912 ///			6825544	Cluster1	Clr4_Repressed	NM_001110162 // Cdca2 // cell division cycle associated 2 // 14 D1 // 108912 ///	119.509	121.514	133.714	124.119	131.257	118.194	123.116	104.05	103.777	149.009	114.785	115.526	57.6205	74.8043	44.2081	39.416	31.9154	35.4806	0.980928	-1.0028	5L down vs 5C	0.292577	-1.13462	5R down vs 5C	1.91545e-05	-2.18067	24L down vs 24C	1.25155e-07	-3.53756	24R down vs 24C	43.2307
Diap3__6826546	Diap3	diaphanous homolog 3 (Drosophila)	6826546	Cluster1	Clr4_Repressed	NM_019670 // Diap3 // diaphanous homolog 3 (Drosophila) // 14 D3 // 56419 /// EN	103.231	107.048	127.133	131.601	127.037	111.921	157.895	133.104	141.316	139.464	114.414	113.671	60.0807	71.1055	46.635	45.1167	29.3889	33.875	0.44791	1.10023	5L up vs 5C	0.0629269	1.28342	5R up vs 5C	5.78323e-05	-2.08808	24L down vs 24C	3.1287e-07	-3.43081	24R down vs 24C	40.6801
Dis3__6826927	Dis3	DIS3 mitotic control homolog (S. cerevisiae)	6826927	Cluster1	Clr4_Repressed	NM_028315 // Dis3 // DIS3 mitotic control homolog (S. cerevisiae) // 14 E2.2 //	142.212	139.34	156.864	171.543	164.167	145.564	173.925	152.898	150.073	102.418	91.782	89.085	54.7649	77.5884	57.5147	75.3304	51.1641	55.434	0.399486	1.09663	5L up vs 5C	0.445462	1.08687	5R up vs 5C	0.00215646	-1.5076	24L down vs 24C	0.00100979	-1.57667	24R down vs 24C	37.8109
Nup155__6828573	Nup155	nucleoporin 155	6828573	Cluster1	Clr4_Repressed	NM_133227 // Nup155 // nucleoporin 155 // 15 A2 // 170762 /// ENSMUST00000022742	194.102	205.058	234.743	190.088	229.871	194.389	207.387	214.815	204.933	216.762	190.313	165.851	119.408	134.582	88.3599	92.3225	74.9549	76.695	0.767083	-1.03228	5L down vs 5C	0.94261	-1.00774	5R down vs 5C	0.000309871	-1.68901	24L down vs 24C	3.19653e-06	-2.34476	24R down vs 24C	29.9432
Gtse1__6832394	Gtse1	G two S phase expressed protein 1	6832394	Cluster1	Clr4_Repressed	NM_013882 // Gtse1 // G two S phase expressed protein 1 // 15 E2|15 46.4 cM // 2	115.476	138.147	131.926	156.501	162.44	124.293	192.139	153.775	138.014	133.292	127.078	142.166	85.4963	95.0326	79.3991	55.994	66.9559	59.4065	0.170722	1.14507	5L up vs 5C	0.0352862	1.24668	5R up vs 5C	0.000494428	-1.55124	24L down vs 24C	1.92297e-06	-2.21124	24R down vs 24C	32.0797
ENSMUST00000064924 // Espl1 // extra spindle poles-like 1 (S. cerevisiae) (Espl1			6833404	Cluster1	Clr4_Repressed	ENSMUST00000064924 // Espl1 // extra spindle poles-like 1 (S. cerevisiae) (Espl1	97.9586	94.8522	110.592	96.2137	100.371	95.4782	113.467	93.1478	89.3391	89.8166	71.4197	73.4693	44.7439	37.1116	31.3667	27.0191	27.5811	30.2963	0.698314	-1.03678	5L down vs 5C	0.76199	-1.02859	5R down vs 5C	3.4396e-06	-2.0838	24L down vs 24C	1.11067e-07	-2.7534	24R down vs 24C	75.3201
Rad21__6835640	Rad21	RAD21 homolog (S. pombe)	6835640	Cluster1	Clr4_Repressed	ENSMUST00000022927 // Rad21 // RAD21 homolog (S. pombe) (Rad21), mRNA // 15 D3 /	1025.42	1049.44	1164.02	1233.12	1082.01	1076.1	1110.5	1049	1145.37	1170.01	1061.51	1022.99	798.938	872.336	625.172	593.98	453.912	557.211	0.607231	1.04654	5L up vs 5C	0.811188	1.02127	5R up vs 5C	0.00137307	-1.42866	24L down vs 24C	2.71545e-06	-2.03739	24R down vs 24C	24.9651
Myh9__6836973	Myh9	myosin, heavy polypeptide 9, non-muscle	6836973	Cluster1	Clr4_Repressed	ENSMUST00000016771 // Myh9 // myosin, heavy polypeptide 9, non-muscle (Myh9), tr	1136.67	1129.99	1211.69	1007.38	1046.82	1239.12	1104.21	1042.84	1035.13	971.783	944.528	814.291	757.977	684.729	631.269	547.267	663.563	579.908	0.410709	-1.06	5L down vs 5C	0.217871	-1.09298	5R down vs 5C	0.00169624	-1.31641	24L down vs 24C	4.75582e-05	-1.52537	24R down vs 24C	31.7035
Rangap1__6837301	Rangap1	RAN GTPase activating protein 1	6837301	Cluster1	Clr4_Repressed	NM_011241 // Rangap1 // RAN GTPase activating protein 1 // 15 E1|15 43.3 cM // 1	404.821	430.157	412.097	442.474	458.841	316.39	465.501	436.244	396.594	383.786	349.241	353.886	201.577	245.873	203.808	148.945	148.593	172.802	0.686995	-1.03762	5L down vs 5C	0.674868	1.03921	5R up vs 5C	8.97291e-05	-1.67456	24L down vs 24C	7.09846e-07	-2.31473	24R down vs 24C	44.1686
Racgap1__6838469	Racgap1	Rac GTPase-activating protein 1	6838469	Cluster1	Clr4_Repressed	ENSMUST00000023756 // Racgap1 // Rac GTPase-activating protein 1 (Racgap1), mRNA	621.34	644.091	722.744	707.325	670.308	710.677	718.368	638.322	681.288	726.354	689.057	636.656	367.627	404.636	306.253	213.581	162.074	207.515	0.538825	1.05221	5L up vs 5C	0.75504	1.02601	5R up vs 5C	3.48095e-06	-1.91243	24L down vs 24C	2.27929e-09	-3.53993	24R down vs 24C	86.3741
Cbx5__6838797	Cbx5	chromobox homolog 5 (Drosophila HP1a)	6838797	Cluster1	Clr4_Repressed	NM_001110216 // Cbx5 // chromobox homolog 5 (Drosophila HP1a) // 15 F3 // 12419	582.171	585.198	662.943	634.392	673.465	488.705	606.797	636.246	591.375	651.648	648.971	646.564	308.71	409.753	212.399	195.093	141.951	147.683	0.854024	-1.02653	5L down vs 5C	0.979751	1.00362	5R up vs 5C	0.000125085	-2.16708	24L down vs 24C	3.36033e-07	-4.05863	24R down vs 24C	33.5334
Nde1__6839552	Nde1	nuclear distribution gene E homolog 1 (A nidulans)	6839552	Cluster1	Clr4_Repressed	BC023267 // Nde1 // nuclear distribution gene E homolog 1 (A nidulans) // 16 A1	259.183	278.785	322.383	355.346	320.136	236.717	321.338	222.558	275.214	292.372	259.018	257.054	135.268	172.774	115.039	91.4639	81.2164	99.6515	0.713348	1.04952	5L up vs 5C	0.669766	-1.05777	5R down vs 5C	0.000246403	-1.9346	24L down vs 24C	2.05281e-06	-2.97375	24R down vs 24C	29.6504
Polq__6840782	Polq	polymerase (DNA directed), theta	6840782	Cluster1	Clr4_Repressed	ENSMUST00000054034 // Polq // polymerase (DNA directed), theta (Polq), mRNA // 1	43.4378	49.3617	54.9562	51.4183	58.6252	46.6505	61.1754	62.3397	54.1909	46.4968	41.4914	39.1031	22.6532	25.5004	21.5975	18.8189	18.4994	17.6633	0.439655	1.0607	5L up vs 5C	0.0259432	1.20596	5R up vs 5C	3.1654e-06	-1.82182	24L down vs 24C	9.11469e-08	-2.30634	24R down vs 24C	84.1789
C330027C09Rik__6841372	C330027C09Rik	RIKEN cDNA C330027C09 gene	6841372	Cluster1	Clr4_Repressed	NM_172616 // C330027C09Rik // RIKEN cDNA C330027C09 gene // 16 B5 // 224171	159.025	189.587	241.349	316.618	231.678	175.2	264.224	198.804	247.004	211.838	192.923	181.63	94.8858	112.643	57.4371	68.5208	35.1999	50.6489	0.382293	1.20877	5L up vs 5C	0.374619	1.21262	5R up vs 5C	0.00184588	-2.29523	24L down vs 24C	2.73638e-05	-3.9314	24R down vs 24C	18.9438
Dcbld2__6841849	Dcbld2	discoidin, CUB and LCCL domain containing 2	6841849	Cluster1	Clr4_Repressed	NM_028523 // Dcbld2 // discoidin, CUB and LCCL domain containing 2 // 16 C1.2 //	84.3321	79.4662	94.6696	107.978	103.053	122.45	122.495	116.973	106.213	76.1531	66.0337	57.4454	43.0192	48.6868	32.7173	37.1479	32.86	26.8435	0.0393575	1.2902	5L up vs 5C	0.0213324	1.33864	5R up vs 5C	0.000942891	-1.61542	24L down vs 24C	2.60376e-05	-2.0658	24R down vs 24C	45.9819
Chaf1b__6843343	Chaf1b	chromatin assembly factor 1, subunit B (p60)	6843343	Cluster1	Clr4_Repressed	NM_028083 // Chaf1b // chromatin assembly factor 1, subunit B (p60) // 16 C4|16	151.687	177.096	166.519	201.744	195.124	161.183	202.764	203.26	179.474	143.702	135.362	132.543	102.361	114.866	81.6935	61.2862	59.3415	65.328	0.179097	1.12358	5L up vs 5C	0.062535	1.18252	5R up vs 5C	0.00166776	-1.38974	24L down vs 24C	4.79404e-07	-2.21394	24R down vs 24C	58.3902
Mcm4__6844177	Mcm4	minichromosome maintenance deficient 4 homolog (S. cerevisi	6844177	Cluster1	Clr4_Repressed	ENSMUST00000023353 // Mcm4 // minichromosome maintenance deficient 4 homolog (S.	302.963	318.98	331.729	361.685	331.887	326.333	350.298	315.324	292.779	253.154	252.39	236.797	191.229	192.21	121.943	133.91	95.0273	100.397	0.568514	1.06909	5L up vs 5C	0.980005	1.00292	5R up vs 5C	0.00393155	-1.50008	24L down vs 24C	1.04178e-05	-2.27938	24R down vs 24C	32.125
Cdc45l__6844359	Cdc45l	cell division cycle 45 homolog (S. cerevisiae)-like	6844359	Cluster1	Clr4_Repressed	ENSMUST00000000028 // Cdc45l // cell division cycle 45 homolog (S. cerevisiae)-l	94.12	95.0424	111.236	123.319	122.423	85.9735	121.513	106.176	99.3384	113.193	106.45	104.613	64.7317	73.4627	59.1268	50.0001	41.2311	45.0508	0.379359	1.09262	5L up vs 5C	0.401723	1.08803	5R up vs 5C	0.000239799	-1.6489	24L down vs 24C	1.16067e-06	-2.38534	24R down vs 24C	28.4512
Donson__6847899	Donson	downstream neighbor of SON	6847899	Cluster1	Clr4_Repressed	NM_021720 // Donson // downstream neighbor of SON // 16 C3.3 // 60364 /// ENSMUS	44.8026	57.461	55.6998	64.7649	57.6556	46.6699	63.0502	55.3492	50.2837	57.1955	50.7125	59.3173	31.9705	34.8996	31.7688	27.7036	26.3117	26.1852	0.473197	1.06716	5L up vs 5C	0.457983	1.06963	5R up vs 5C	6.22101e-05	-1.69315	24L down vs 24C	2.41782e-06	-2.08116	24R down vs 24C	27.647
Lsm2__6850090	Lsm2	LSM2 homolog, U6 small nuclear RNA associated (S. cerevisiae	6850090	Cluster1	Clr4_Repressed	NM_030597 // Lsm2 // LSM2 homolog, U6 small nuclear RNA associated (S. cerevisia	73.5636	70.2137	77.8319	70.9072	83.9012	71.0051	68.5892	74.4464	72.9098	78.5342	68.6944	62.5037	56.3459	50.2865	39.6484	42.6898	39.293	46.7246	0.851115	1.01664	5L up vs 5C	0.771185	-1.02593	5R down vs 5C	0.00111337	-1.4425	24L down vs 24C	0.00010704	-1.62642	24R down vs 24C	16.3372
Vars__6850092	Vars	valyl-tRNA synthetase	6850092	Cluster1	Clr4_Repressed	NM_011690 // Vars // valyl-tRNA synthetase // 17 B1|17 19.02 cM // 22321 /// ENS	172.104	167.141	173.959	166.935	172.644	169.435	192.837	183.691	157.91	173.863	166.62	150.342	138.159	125.262	121.933	87.8628	116.95	100.226	0.906984	-1.00818	5L down vs 5C	0.596632	1.03782	5R up vs 5C	0.00409264	-1.27321	24L down vs 24C	1.35895e-05	-1.61712	24R down vs 24C	21.3332
Chaf1a__6851204	Chaf1a	chromatin assembly factor 1, subunit A (p150)	6851204	Cluster1	Clr4_Repressed	NM_013733 // Chaf1a // chromatin assembly factor 1, subunit A (p150) // 17 D //	137.083	136.749	124.031	131.871	130.776	131.87	122.379	112.535	104.136	159.165	144.163	125.71	78.0886	81.951	76.5309	50.6795	67.4516	47.0597	0.93013	-1.00741	5L down vs 5C	0.074538	-1.17476	5R down vs 5C	1.13701e-05	-1.80592	24L down vs 24C	6.61249e-08	-2.61738	24R down vs 24C	42.0708
Uhrf1__6851232	Uhrf1	ubiquitin-like, containing PHD and RING finger domains, 1	6851232	Cluster1	Clr4_Repressed	ENSMUST00000001258 // Uhrf1 // ubiquitin-like, containing PHD and RING finger do	698.216	700.111	672.794	757.825	771.895	598.924	698.303	675.288	578.739	827.571	756.172	748.459	436.328	464.041	377.115	249.868	233.767	203.037	0.794172	1.0213	5L up vs 5C	0.446472	-1.06416	5R down vs 5C	5.90241e-06	-1.83056	24L down vs 24C	2.64942e-09	-3.40545	24R down vs 24C	70.3609
Hn1l__6854401	Hn1l	hematological and neurological expressed 1-like	6854401	Cluster1	Clr4_Repressed	ENSMUST00000024981 // Hn1l // hematological and neurological expressed 1-like (H	734.363	645.61	750.829	791.14	769.048	713.411	743.413	665.581	729.543	586.798	604.798	579.832	449.261	511.408	358.036	453.676	313.945	361.424	0.498052	1.06834	5L up vs 5C	0.9616	1.00466	5R up vs 5C	0.00721164	-1.35749	24L down vs 24C	0.000377163	-1.58706	24R down vs 24C	19.3701
Fkbp5__6854604	Fkbp5	FK506 binding protein 5	6854604	Cluster1	Clr4_Repressed	NM_010220 // Fkbp5 // FK506 binding protein 5 // 17 A3.3|17 13.0 cM // 14229 ///	146.863	172.298	174.728	157.545	161.446	136.892	185.697	181.018	147.326	138.553	99.6999	92.7079	42.7876	57.3237	51.9409	39.876	37.1675	32.0069	0.492626	-1.08289	5L down vs 5C	0.742686	1.03853	5R up vs 5C	1.80472e-05	-2.15818	24L down vs 24C	4.63263e-07	-2.99987	24R down vs 24C	69.7906
Ppil1__6854690	Ppil1	peptidylprolyl isomerase (cyclophilin)-like 1	6854690	Cluster1	Clr4_Repressed	NM_026845 // Ppil1 // peptidylprolyl isomerase (cyclophilin)-like 1 // 17 A3.3 /	155.326	195.199	200.166	167.297	184.053	138.87	182.272	205.425	143.478	144.924	141.733	170.945	101.667	107.849	93.61	51.2109	74.512	67.2886	0.344453	-1.1238	5L down vs 5C	0.737758	-1.04148	5R down vs 5C	0.00474395	-1.50678	24L down vs 24C	8.83444e-06	-2.39136	24R down vs 24C	24.2676
Tubb5__6855134	Tubb5	tubulin, beta 5	6855134	Cluster1	Clr4_Repressed	NM_011655 // Tubb5 // tubulin, beta 5 // 17 B1 // 22154 /// ENSMUST00000001566 /	3592.32	4013.65	4119.35	4099.69	4062.63	3750.85	3710.51	3383.97	3936.23	3904.98	3513.52	3190.79	2689.46	2706.66	2122.87	2205.36	1800.52	2195.75	0.834912	1.01699	5L up vs 5C	0.453611	-1.06317	5R down vs 5C	0.000881983	-1.41497	24L down vs 24C	1.89866e-05	-1.71238	24R down vs 24C	23.7197
Polh__6855672	Polh	polymerase (DNA directed), eta (RAD 30 related)	6855672	Cluster1	Clr4_Repressed	ENSMUST00000024749 // Polh // polymerase (DNA directed), eta (RAD 30 related) (P	216.418	254.713	274.049	257.772	290.695	186.954	234.199	223.979	216.317	332.196	301.932	298.246	136.857	192.05	130.257	92.4903	84.0636	89.8097	0.830413	-1.02547	5L down vs 5C	0.42258	-1.1001	5R down vs 5C	4.01473e-05	-2.05967	24L down vs 24C	1.39913e-07	-3.49905	24R down vs 24C	31.031
ENSMUST00000024736 // Sgol1 // shugoshin-like 1 (S. pombe) (Sgol1), mRNA // 17 C			6856096	Cluster1	Clr4_Repressed	ENSMUST00000024736 // Sgol1 // shugoshin-like 1 (S. pombe) (Sgol1), mRNA // 17 C	53.87	52.7661	61.1758	76.8088	58.8015	38.6097	70.2292	54.6887	52.5358	45.0168	43.4062	47.4705	27.9489	35.8778	25.7855	23.0371	18.0244	19.6888	0.995101	1.00093	5L up vs 5C	0.744299	1.05082	5R up vs 5C	0.0141668	-1.53083	24L down vs 24C	0.00014735	-2.24706	24R down vs 24C	17.0545
ENSMUST00000024851 // Ndc80 // NDC80 homolog, kinetochore complex component (S.			6857078	Cluster1	Clr4_Repressed	ENSMUST00000024851 // Ndc80 // NDC80 homolog, kinetochore complex component (S.	89.203	88.0036	108.967	144.732	95.8456	73.7423	130.33	96.946	128.006	99.548	72.9098	92.6835	47.2548	58.8814	36.5916	36.5693	25.3046	28.9504	0.739124	1.06143	5L up vs 5C	0.248182	1.23654	5R up vs 5C	0.00365921	-1.87646	24L down vs 24C	5.00518e-05	-2.92831	24R down vs 24C	18.6322
Mib1__6858819	Mib1	mindbomb homolog 1 (Drosophila)	6858819	Cluster1	Clr4_Repressed	NM_144860 // Mib1 // mindbomb homolog 1 (Drosophila) // 18 A1 // 225164 /// ENSM	338.87	356.439	388.301	332.028	336.457	338.906	344.71	316.318	322.376	351.619	305.909	296.293	279.627	283.462	221.662	229.959	188.96	199.423	0.330426	-1.07399	5L down vs 5C	0.196984	-1.1009	5R down vs 5C	0.0154396	-1.21957	24L down vs 24C	4.80803e-05	-1.54358	24R down vs 24C	17.7916
Kif20a__6859953	Kif20a	kinesin family member 20A	6859953	Cluster1	Clr4_Repressed	NM_009004 // Kif20a // kinesin family member 20A // 18 B1|18 17.0 cM // 19348 //	312.543	313.235	333.536	329.293	309.411	343.73	332.525	289.071	314.457	333.675	278.704	270.837	177.101	179.789	144.763	111.342	82.7301	90.189	0.779671	1.02362	5L up vs 5C	0.757837	-1.02607	5R down vs 5C	1.56403e-05	-1.76134	24L down vs 24C	8.96448e-09	-3.11816	24R down vs 24C	77.4293
Tubb6__6861707	Tubb6	tubulin, beta 6	6861707	Cluster1	Clr4_Repressed	ENSMUST00000001513 // Tubb6 // tubulin, beta 6 (Tubb6), mRNA // 18 E1 // 67951 /	825.509	985.581	1003.48	803.208	945.19	728.901	876.627	818.881	851.54	730.242	728.311	680.853	411.147	478.313	337.431	239.794	262.17	386.885	0.296434	-1.13842	5L down vs 5C	0.432459	-1.10127	5R down vs 5C	0.000461985	-1.76055	24L down vs 24C	6.5036e-06	-2.46005	24R down vs 24C	31.9169
Stard4__6864444	Stard4	StAR-related lipid transfer (START) domain containing 4 /	6864444	Cluster1	Clr4_Repressed	NM_133774 // Stard4 // StAR-related lipid transfer (START) domain containing 4 /	256.746	263.518	313.12	334.006	355.713	209.245	305.776	329.519	327.597	180.324	187.235	227.782	173.291	208.667	154.042	116.064	88.3905	97.573	0.692149	1.05478	5L up vs 5C	0.282846	1.15931	5R up vs 5C	0.429386	-1.11352	24L down vs 24C	0.000233309	-1.97322	24R down vs 24C	21.8893
NM_009860 // Cdc25c // cell division cycle 25 homolog C (S. pombe) // 18 B1|18 1			6864529	Cluster1	Clr4_Repressed	NM_009860 // Cdc25c // cell division cycle 25 homolog C (S. pombe) // 18 B1|18 1	58.3759	56.6353	72.1601	68.1178	67.2942	57.0126	75.7908	70.681	63.4444	69.5332	59.6169	56.4672	31.4439	31.2181	30.052	19.8984	16.5413	19.5426	0.711558	1.03085	5L up vs 5C	0.167304	1.1252	5R up vs 5C	1.77267e-06	-1.99456	24L down vs 24C	4.10179e-09	-3.31382	24R down vs 24C	89.1423
Hars__6864709	Hars	histidyl-tRNA synthetase	6864709	Cluster1	Clr4_Repressed	ENSMUST00000001416 // Hars // histidyl-tRNA synthetase (Hars), mRNA // 18 B2 //	322.088	351.985	381.244	412.423	353.67	295.964	387.773	366.851	353.962	278.027	268.251	239.805	228.313	283.926	192.215	157.424	154.769	170.692	0.996761	-1.0004	5L down vs 5C	0.607246	1.05222	5R up vs 5C	0.235423	-1.12803	24L down vs 24C	0.000288451	-1.6262	24R down vs 24C	22.5797
Cdca5__6867830	Cdca5	cell division cycle associated 5	6867830	Cluster1	Clr4_Repressed	NM_026410 // Cdca5 // cell division cycle associated 5 // 19 A // 67849 /// ENSM	166.567	163.87	159.201	157.265	164.624	124.883	171.3	142.656	137.82	158.914	151.156	157.545	100.222	118.727	101.983	75.754	70.1854	70.7623	0.198869	-1.10358	5L down vs 5C	0.26391	-1.08866	5R down vs 5C	0.000210881	-1.461	24L down vs 24C	1.86852e-07	-2.15863	24R down vs 24C	38.4308
Mphosph1__6869370	Mphosph1	M-phase phosphoprotein 1	6869370	Cluster1	Clr4_Repressed	NM_183046 // Mphosph1 // M-phase phosphoprotein 1 // 19 C2 // 240641 /// ENSMUST	90.9764	104.076	127.068	174.716	119.892	108.436	140.598	115.954	130.01	142.032	95.7148	99.3336	61.98	70.3828	36.8773	55.419	25.2824	29.8827	0.355133	1.23593	5L up vs 5C	0.408205	1.20775	5R up vs 5C	0.00735329	-2.03233	24L down vs 24C	0.000201951	-3.18313	24R down vs 24C	12.2101
Kif11__6869503	Kif11	kinesin family member 11	6869503	Cluster1	Clr4_Repressed	NM_010615 // Kif11 // kinesin family member 11 // 19 C2 // 16551 /// ENSMUST0000	298.244	339.282	385.653	356.103	366.886	325.132	382.061	359.075	357.587	400.525	329.517	291.698	147.937	170.978	100.886	101.813	69.2077	67.4301	0.842709	1.02868	5L up vs 5C	0.594409	1.07925	5R up vs 5C	2.98998e-05	-2.47095	24L down vs 24C	2.09504e-07	-4.32723	24R down vs 24C	43.764
ENSMUST00000096096 // Cep55 // centrosomal protein 55 (Cep55), mRNA // 19 C3 //			6869537	Cluster1	Clr4_Repressed	ENSMUST00000096096 // Cep55 // centrosomal protein 55 (Cep55), mRNA // 19 C3 //	166.657	189.84	203.044	234.312	183.954	136.874	239.581	185.843	179.392	204.635	168.288	181.434	80.3742	104.325	61.5245	61.3329	35.1553	36.2297	0.875911	-1.02879	5L down vs 5C	0.690394	1.07531	5R up vs 5C	0.000538863	-2.2965	24L down vs 24C	2.88315e-06	-4.30858	24R down vs 24C	25.4027
Hells__6869577	Hells	helicase, lymphoid specific	6869577	Cluster1	Clr4_Repressed	ENSMUST00000025965 // Hells // helicase, lymphoid specific (Hells), mRNA // 19 C	142.277	156.215	176.986	225.061	188.696	138.591	197.83	168.674	160.156	146.059	120.381	122.473	65.019	94.4461	40.6079	45.9416	26.4133	33.0331	0.510049	1.14376	5L up vs 5C	0.615002	1.10755	5R up vs 5C	0.00343459	-2.05162	24L down vs 24C	2.1569e-05	-3.77326	24R down vs 24C	23.3159
Rbm14__6871051	Rbm14	RNA binding motif protein 14	6871051	Cluster1	Clr4_Repressed	ENSMUST00000006625 // Rbm14 // RNA binding motif protein 14 (Rbm14), mRNA // 19	218.054	192.522	213.825	175.371	215.664	178.253	204.761	200.311	201.969	192.028	172.392	135.734	128.443	132.016	124.958	99.5873	95.8921	89.2055	0.238417	-1.10013	5L down vs 5C	0.733922	-1.02712	5R down vs 5C	0.00685524	-1.28476	24L down vs 24C	1.07647e-05	-1.74073	24R down vs 24C	32.0445
Incenp__6871457	Incenp	inner centromere protein	6871457	Cluster1	Clr4_Repressed	NM_016692 // Incenp // inner centromere protein // 19 A|19 0.0 cM // 16319 /// E	365.44	353.112	403.18	375.485	372.798	362.938	382.384	322.517	339.988	451.64	375.667	344.049	222.295	245.594	172.078	153.259	133.899	134.714	0.930563	-1.00796	5L down vs 5C	0.435171	-1.07458	5R down vs 5C	1.81036e-05	-1.83843	24L down vs 24C	8.4469e-08	-2.76397	24R down vs 24C	43.7355
Tmem109__6871515	Tmem109	transmembrane protein 109	6871515	Cluster1	Clr4_Repressed	NM_134142 // Tmem109 // transmembrane protein 109 // 19 A // 68539 /// ENSMUST00	432.426	461.6	453.859	429.273	489.427	376.355	542.098	482.953	410.603	356.295	284.064	292.757	316.77	337.555	179.35	137.745	142.512	139.379	0.750341	-1.04639	5L down vs 5C	0.689387	1.05869	5R up vs 5C	0.318274	-1.15606	24L down vs 24C	9.88635e-05	-2.21243	24R down vs 24C	22.188
D19Wsu12e__6872543	D19Wsu12e	DNA segment, Chr 19, Wayne State University 12, exp	6872543	Cluster1	Clr4_Repressed	NM_001081213 // Ermp1 // endoplasmic reticulum metallopeptidase 1 // 19 C1|19 24	155.3	176.934	207.613	182.728	190.795	208.754	184.975	197.444	192.518	157.454	171.122	137.574	93.8022	119.494	76.2407	96.8513	86.8763	96.689	0.441062	1.08457	5L up vs 5C	0.506996	1.07217	5R up vs 5C	0.000433196	-1.63086	24L down vs 24C	0.00033001	-1.65782	24R down vs 24C	22.4699
Arhgap19__6873150	Arhgap19	Rho GTPase activating protein 19	6873150	Cluster1	Clr4_Repressed	NM_027667 // Arhgap19 // Rho GTPase activating protein 19 // 19 D1 // 71085 ///	87.8165	102.011	120.234	126.07	122.392	92.3622	110.777	91.9457	101.429	123.764	99.163	91.3954	63.3121	66.8428	39.1847	33.3906	30.8537	28.9411	0.520597	1.09783	5L up vs 5C	0.923129	-1.01399	5R down vs 5C	0.000703998	-1.8912	24L down vs 24C	1.83728e-06	-3.35074	24R down vs 24C	26.7661
Sephs1__6874626	Sephs1	selenophosphate synthetase 1	6874626	Cluster1	Clr4_Repressed	NM_175400 // Sephs1 // selenophosphate synthetase 1 // 2 A1 // 109079 /// ENSMUS	124.55	120.467	135.133	152.008	136.251	124.066	152.262	126.945	126.554	124.65	108.246	105.311	68.4263	84.831	58.014	62.8068	56.5921	57.5558	0.396734	1.08216	5L up vs 5C	0.499519	1.06456	5R up vs 5C	0.000176055	-1.61593	24L down vs 24C	1.10099e-05	-1.90799	24R down vs 24C	33.0795
Dnajc10__6878511	Dnajc10	DnaJ (Hsp40) homolog, subfamily C, member 10	6878511	Cluster1	Clr4_Repressed	NM_024181 // Dnajc10 // DnaJ (Hsp40) homolog, subfamily C, member 10 // 2 D // 6	691.157	778.498	829.829	945.196	858.253	701.199	847.665	829.467	891.357	793.024	704.268	706.11	639.708	772.837	464.321	564.074	402.903	473.136	0.518435	1.08406	5L up vs 5C	0.369883	1.11965	5R up vs 5C	0.162844	-1.19767	24L down vs 24C	0.00384712	-1.54214	24R down vs 24C	6.68827
Ssrp1__6878730	Ssrp1	structure specific recognition protein 1	6878730	Cluster1	Clr4_Repressed	NM_182990 // Ssrp1 // structure specific recognition protein 1 // 2 D|2 47.8 cM	428.452	388.093	453.252	440.797	418.931	418.522	445.796	427.212	411.247	426.896	393.546	329.168	312.541	332.5	251.006	218.878	222.262	232.51	0.911591	1.00842	5L up vs 5C	0.865197	1.0129	5R up vs 5C	0.00538267	-1.28465	24L down vs 24C	1.15424e-05	-1.69724	24R down vs 24C	25.2969
Nup160__6878978	Nup160	nucleoporin 160	6878978	Cluster1	Clr4_Repressed	NM_021512 // Nup160 // nucleoporin 160 // 2 E1 // 59015 /// ENSMUST00000057481 /	190.882	231.698	247.836	255.972	251.705	230.731	255.173	246.308	235.098	201.173	201.417	185.404	120.023	154.197	111.636	139.293	96.7225	104.577	0.332443	1.10691	5L up vs 5C	0.341759	1.10468	5R up vs 5C	0.00107165	-1.53773	24L down vs 24C	0.000126299	-1.74702	24R down vs 24C	23.2124
Bub1b__6880451	Bub1b	budding uninhibited by benzimidazoles 1 homolog, beta (S.	6880451	Cluster1	Clr4_Repressed	NM_009773 // Bub1b // budding uninhibited by benzimidazoles 1 homolog, beta (S.	202.873	211.117	228.681	257.39	235.797	183.621	256.277	237.854	213.854	269.735	228.21	251.712	90.2403	127.293	89.3094	63.1824	50.5483	57.6465	0.694532	1.04398	5L up vs 5C	0.390566	1.09998	5R up vs 5C	2.11409e-06	-2.47187	24L down vs 24C	9.952e-09	-4.38229	24R down vs 24C	63.7245
NM_026412 // D2Ertd750e // DNA segment, Chr 2, ERATO Doi 750, expressed // 2 E5			6880468	Cluster1	Clr4_Repressed	NM_026412 // D2Ertd750e // DNA segment, Chr 2, ERATO Doi 750, expressed // 2 E5	171.428	184.968	194.669	203.749	181.924	143.369	186.279	180.104	187.672	243.874	195.39	198.006	114.24	135.954	104.845	95.0813	75.9485	88.0805	0.612208	-1.05118	5L down vs 5C	0.946185	1.00663	5R up vs 5C	5.28683e-05	-1.79609	24L down vs 24C	7.17282e-07	-2.45707	24R down vs 24C	25.6885
Casc5__6880492	Casc5	cancer susceptibility candidate 5	6880492	Cluster1	Clr4_Repressed	NM_029617 // Casc5 // cancer susceptibility candidate 5 // 2 E5 // 76464 /// BC0	64.6187	60.819	77.8476	66.4589	65.9193	72.0697	76.9148	84.4602	60.2964	86.8702	67.998	63.8812	41.0466	39.4078	29.0054	23.3214	17.4003	19.5305	0.932725	1.01055	5L up vs 5C	0.511591	1.08585	5R up vs 5C	9.80105e-05	-2.00355	24L down vs 24C	1.95013e-07	-3.62442	24R down vs 24C	38.1759
NM_011234 // Rad51 // RAD51 homolog (S. cerevisiae) // 2 F1|2 66.8 cM // 19361 /			6880497	Cluster1	Clr4_Repressed	NM_011234 // Rad51 // RAD51 homolog (S. cerevisiae) // 2 F1|2 66.8 cM // 19361 /	83.0236	92.964	101.459	108.974	105.96	62.7255	132.896	134.039	94.5031	104.155	82.2869	101.417	35.5092	57.5084	40.6265	27.0684	26.9841	24.701	0.872829	-1.02636	5L down vs 5C	0.134872	1.2906	5R up vs 5C	0.000353196	-2.18817	24L down vs 24C	3.23969e-06	-3.63869	24R down vs 24C	26.8743
NM_133851 // Nusap1 // nucleolar and spindle associated protein 1 // 2 E5 // 108			6880529	Cluster1	Clr4_Repressed	NM_133851 // Nusap1 // nucleolar and spindle associated protein 1 // 2 E5 // 108	132.432	162.378	170.484	257.598	201.344	152.292	209.695	179.857	216.925	169.267	127.298	154.105	87.0734	94.4337	48.9711	61.3614	28.0506	41.2051	0.247965	1.29157	5L up vs 5C	0.228167	1.3068	5R up vs 5C	0.00591227	-2.02032	24L down vs 24C	5.45859e-05	-3.60419	24R down vs 24C	18.0537
Dut__6880853	Dut	deoxyuridine triphosphatase	6880853	Cluster1	Clr4_Repressed	NM_023595 // Dut // deoxyuridine triphosphatase // 2 F1|2 70.0 cM // 110074 ///	118.159	108.934	120.292	91.526	97.6813	74.5145	113.061	116.63	109.519	86.1142	91.3948	118.812	56.1421	73.657	35.5006	36.7632	28.5176	32.4922	0.0873585	-1.32462	5L down vs 5C	0.880366	-1.02349	5R down vs 5C	0.00150849	-1.8537	24L down vs 24C	9.34125e-06	-3.0166	24R down vs 24C	22.3805
Gins1__6882189	Gins1	GINS complex subunit 1 (Psf1 homolog)	6882189	Cluster1	Clr4_Repressed	BC027537 // Gins1 // GINS complex subunit 1 (Psf1 homolog) // 2 H1 // 69270	117.025	135.879	120.824	141.615	138.161	68.6596	131.207	139.192	114.806	103.319	89.9792	130.48	49.7092	95.5935	38.994	25.4854	23.7116	24.3939	0.598075	-1.12667	5L down vs 5C	0.896976	1.02956	5R up vs 5C	0.0147961	-1.87068	24L down vs 24C	2.27778e-05	-4.34954	24R down vs 24C	17.4354
Tpx2__6882333	Tpx2	TPX2, microtubule-associated protein homolog (Xenopus laevi	6882333	Cluster1	Clr4_Repressed	NM_028109 // Tpx2 // TPX2, microtubule-associated protein homolog (Xenopus laevi	478.697	536.019	635.25	787.18	719.679	488.603	701.233	666.966	660.544	535.395	427.417	440.614	241.542	304.507	177.7	181.664	125.438	153.326	0.268007	1.19306	5L up vs 5C	0.186122	1.23754	5R up vs 5C	0.000750641	-1.97592	24L down vs 24C	8.55767e-06	-3.0673	24R down vs 24C	32.1027
BC064129 // 2310007D09Rik // RIKEN cDNA 2310007D09 gene // 2 H1 // 71878 /// NM_			6882774	Cluster1	Clr4_Repressed	BC064129 // 2310007D09Rik // RIKEN cDNA 2310007D09 gene // 2 H1 // 71878 /// NM_	35.4715	41.9425	44.9223	39.8769	50.2966	38.9891	42.6576	48.1515	44.5419	45.581	48.6009	47.9135	32.1318	29.0607	24.5634	20.5324	19.8831	22.0003	0.535574	1.05375	5L up vs 5C	0.226341	1.11035	5R up vs 5C	4.43832e-05	-1.66642	24L down vs 24C	3.46943e-07	-2.27778	24R down vs 24C	31.2962
NM_008652 // Mybl2 // myeloblastosis oncogene-like 2 // 2 H2|2 93.0 cM // 17865			6883000	Cluster1	Clr4_Repressed	NM_008652 // Mybl2 // myeloblastosis oncogene-like 2 // 2 H2|2 93.0 cM // 17865	57.9847	72.7956	67.4698	68.9678	78.4358	63.1403	71.9469	62.7825	49.8676	85.2584	64.1568	65.0695	42.8983	44.8965	38.1881	28.1792	25.493	28.0166	0.567217	1.06246	5L up vs 5C	0.462409	-1.08132	5R down vs 5C	0.000260222	-1.69145	24L down vs 24C	7.81418e-07	-2.60534	24R down vs 24C	27.418
Cse1l__6883267	Cse1l	chromosome segregation 1-like (S. cerevisiae)	6883267	Cluster1	Clr4_Repressed	ENSMUST00000002790 // Cse1l // chromosome segregation 1-like (S. cerevisiae) (Cs	453.017	504.839	574.535	698.7	609.714	472.411	616.967	568.923	606.427	418.699	390.452	402.111	279.017	360.749	245.829	273.451	174.255	217.001	0.285804	1.1527	5L up vs 5C	0.2302	1.17446	5R up vs 5C	0.0249871	-1.385	24L down vs 24C	0.000400503	-1.85252	24R down vs 24C	20.5535
Rtel1__6884262	Rtel1	regulator of telomere elongation helicase 1	6884262	Cluster1	Clr4_Repressed	ENSMUST00000054622 // Rtel1 // regulator of telomere elongation helicase 1 (Rtel	62.2905	63.9379	68.844	61.2488	67.0879	62.9175	66.9504	68.6682	62.1271	58.9251	62.0638	52.3926	47.014	46.7703	42.9772	39.6399	37.9127	34.0504	0.709607	-1.01979	5L down vs 5C	0.795509	1.01371	5R up vs 5C	0.000627213	-1.26568	24L down vs 24C	1.86039e-06	-1.55283	24R down vs 24C	41.4575
Hspa14__6884352	Hspa14	heat shock protein 14	6884352	Cluster1	Clr4_Repressed	NM_015765 // Hspa14 // heat shock protein 14 // 2 A1 // 50497	113.195	118.374	127.384	146.522	119.655	88.8057	134.628	126.102	112.462	100.616	94.0711	86.4252	78.6814	98.1407	69.6726	53.947	47.2876	62.2184	0.80313	-1.03112	5L down vs 5C	0.761395	1.03806	5R up vs 5C	0.26792	-1.1499	24L down vs 24C	0.000670582	-1.72734	24R down vs 24C	13.9384
Mastl__6885287	Mastl	microtubule associated serine/threonine kinase-like	6885287	Cluster1	Clr4_Repressed	ENSMUST00000028119 // Mastl // microtubule associated serine/threonine kinase-li	83.4471	90.9121	110.134	168.279	127.546	87.5351	175.013	162.138	138.125	107.942	106.061	99.6508	65.9792	80.4762	47.1495	41.4509	23.5328	27.8385	0.165902	1.31011	5L up vs 5C	0.0156357	1.67401	5R up vs 5C	0.0172441	-1.6579	24L down vs 24C	1.88936e-05	-3.47636	24R down vs 24C	20.8044
Spc25__6887520	Spc25	SPC25, NDC80 kinetochore complex component, homolog (S. cer	6887520	Cluster1	Clr4_Repressed	AK011893 // Spc25 // SPC25, NDC80 kinetochore complex component, homolog (S. cer	294.616	339.672	344.106	342.875	290.036	261.872	319.612	300.036	348.516	299.363	308.563	284.387	165.177	201.584	101.094	114.925	54.8344	92.5217	0.621644	-1.0976	5L down vs 5C	0.957643	-1.01002	5R down vs 5C	0.00289789	-1.98353	24L down vs 24C	1.64077e-05	-3.55833	24R down vs 24C	18.4964
Arhgap11a__6889894	Arhgap11a	Rho GTPase activating protein 11A	6889894	Cluster1	Clr4_Repressed	NM_181416 // Arhgap11a // Rho GTPase activating protein 11A // 2 E4 // 228482 //	345.648	341.149	390.354	451.781	403.955	397.037	453.378	393.342	419.83	406.796	375.917	298.397	208.748	261.332	170.697	209.11	138.2	172.838	0.231821	1.16328	5L up vs 5C	0.201849	1.17604	5R up vs 5C	0.000848253	-1.69853	24L down vs 24C	5.01897e-05	-2.09048	24R down vs 24C	20.1519
Ncaph__6890658	Ncaph	non-SMC condensin I complex, subunit H	6890658	Cluster1	Clr4_Repressed	ENSMUST00000037712 // Ncaph // non-SMC condensin I complex, subunit H (Ncaph), m	211.05	235.689	253.087	289.851	277.099	213.362	264.474	250.7	236.322	266.943	265.322	255.876	153.263	179.488	100.9	87.6037	63.0634	69.8743	0.450459	1.10827	5L up vs 5C	0.590029	1.07568	5R up vs 5C	0.000475363	-1.86904	24L down vs 24C	4.77832e-07	-3.60746	24R down vs 24C	30.4456
Bub1__6890715	Bub1	budding uninhibited by benzimidazoles 1 homolog (S. cerevis	6890715	Cluster1	Clr4_Repressed	NM_009772 // Bub1 // budding uninhibited by benzimidazoles 1 homolog (S. cerevis	269.362	339.802	403.42	444.639	366.19	282.663	371.14	343.758	385.581	330.448	291.405	296.484	140.726	186.804	92.3865	81.8046	47.2362	58.3269	0.696098	1.07619	5L up vs 5C	0.611782	1.10035	5R up vs 5C	0.000757278	-2.27375	24L down vs 24C	1.40798e-06	-5.02219	24R down vs 24C	31.7415
Dsn1__6892496	Dsn1	DSN1, MIND kinetochore complex component, homolog (S. cerev	6892496	Cluster1	Clr4_Repressed	ENSMUST00000103129 // Dsn1 // DSN1, MIND kinetochore complex component, homolog	69.592	71.9753	76.5155	100.215	94.6861	64.338	119.596	85.2283	92.7214	84.8298	70.3808	76.5898	38.318	51.174	34.1511	33.0212	30.3324	31.7224	0.245773	1.16788	5L up vs 5C	0.0356693	1.35102	5R up vs 5C	0.000291452	-1.89717	24L down vs 24C	1.45494e-05	-2.4324	24R down vs 24C	25.0109
Rbl1__6892505	Rbl1	retinoblastoma-like 1 (p107)	6892505	Cluster1	Clr4_Repressed	ENSMUST00000029170 // Rbl1 // retinoblastoma-like 1 (p107) (Rbl1), mRNA // 2 H1|	315.812	345.263	354.804	392.555	383.97	344.152	403.004	395.091	393.639	364.395	334.912	325.689	241.802	251.808	205.346	210.664	158.98	162.172	0.208048	1.10271	5L up vs 5C	0.0491113	1.17448	5R up vs 5C	0.000205431	-1.47038	24L down vs 24C	1.06661e-06	-1.94148	24R down vs 24C	37.6711
Aurka__6893486	Aurka	aurora kinase A	6893486	Cluster1	Clr4_Repressed	NM_011497 // Aurka // aurora kinase A // 2 H3|2 100.0 cM // 20878 /// ENSMUST000	454.804	447.291	464.135	485.057	474.436	463.993	471.159	484.341	444.386	466.813	438.314	398.443	227.051	241.184	182.453	148.265	116.909	129.304	0.572319	1.04186	5L up vs 5C	0.741884	1.0241	5R up vs 5C	3.96503e-07	-2.01322	24L down vs 24C	9.47376e-10	-3.31334	24R down vs 24C	117.584
Smc4__6898241	Smc4	structural maintenance of chromosomes 4	6898241	Cluster1	Clr4_Repressed	NM_133786 // Smc4 // structural maintenance of chromosomes 4 // 3 E2 // 70099 //	241.656	306.266	372.274	454.624	349.251	278.793	372.994	298.819	347.999	305.967	263.847	253.224	225.373	259.338	144.06	190.469	111.936	160.452	0.401648	1.17122	5L up vs 5C	0.542296	1.12075	5R up vs 5C	0.129781	-1.34402	24L down vs 24C	0.00660079	-1.81467	24R down vs 24C	6.62384
Ilf2__6899353	Ilf2	interleukin enhancer binding factor 2	6899353	Cluster1	Clr4_Repressed	NM_026374 // Ilf2 // interleukin enhancer binding factor 2 // 3 F2 // 67781 ///	166.747	170.535	179.3	224.386	188.194	151.659	183.758	186.001	187.155	156.86	155.716	136.62	105.728	116.07	91.7464	101.913	84.2106	99.8873	0.409001	1.07896	5L up vs 5C	0.411343	1.07854	5R up vs 5C	0.00153449	-1.43643	24L down vs 24C	0.000261873	-1.57307	24R down vs 24C	22.3569
Cenpe__6901592	Cenpe	centromere protein E	6901592	Cluster1	Clr4_Repressed	NM_173762 // Cenpe // centromere protein E // 3 H2 // 229841 /// ENSMUST00000062	169.929	176.873	216.639	247.129	192.433	206.891	268.947	221.964	236.266	219.959	160.644	144.957	81.629	89.6561	56.6824	59.8185	33.2474	36.0916	0.425274	1.14752	5L up vs 5C	0.1482	1.29388	5R up vs 5C	0.00029648	-2.3113	24L down vs 24C	1.93148e-06	-4.14777	24R down vs 24C	35.3044
Ssx2ip__6902192	Ssx2ip	synovial sarcoma, X breakpoint 2 interacting protein	6902192	Cluster1	Clr4_Repressed	NM_138744 // Ssx2ip // synovial sarcoma, X breakpoint 2 interacting protein // 3	107.6	121.123	136.423	133.428	121.984	105.847	128.179	118.377	108.683	117.432	113.119	93.7138	62.2456	84.6067	71.0706	79.6278	57.9795	61.6082	0.922683	-1.01057	5L down vs 5C	0.817006	-1.0254	5R down vs 5C	0.00263469	-1.49271	24L down vs 24C	0.000569559	-1.63575	24R down vs 24C	13.6157
Ect2__6903753	Ect2	ect2 oncogene	6903753	Cluster1	Clr4_Repressed	NM_007900 // Ect2 // ect2 oncogene // 3 B // 13605 /// ENSMUST00000075155 // Ect	278.399	340.453	363.15	419.024	378.755	309.801	387.997	312.517	354.259	383.361	355.127	341.1	158.847	208.136	136.182	128.378	69.7673	82.5805	0.444509	1.12622	5L up vs 5C	0.632168	1.07664	5R up vs 5C	0.000231771	-2.17676	24L down vs 24C	8.97256e-07	-3.97452	24R down vs 24C	29.4723
Ccna2__6904300	Ccna2	cyclin A2	6904300	Cluster1	Clr4_Repressed	ENSMUST00000029270 // Ccna2 // cyclin A2 (Ccna2), mRNA // 3 B|3 19.2 cM // 12428	907.032	904.847	997.394	870.47	893.993	1050.75	892.377	839.095	888.132	942.494	817.055	791.755	531.071	490.735	319.442	324.371	207.899	269.041	0.997761	-1.00037	5L down vs 5C	0.599013	-1.07171	5R down vs 5C	0.000230787	-1.94197	24L down vs 24C	9.41099e-07	-3.22703	24R down vs 24C	34.0839
Trim59__6905821	Trim59	tripartite motif-containing 59	6905821	Cluster1	Clr4_Repressed	ENSMUST00000107802 // Trim59 // tripartite motif-containing 59 (Trim59), mRNA //	103.79	127.238	151.337	249.693	139.156	144.209	166.468	146.773	140.692	139.416	117.268	112.866	74.6629	79.1715	27.9185	49.2025	18.0102	36.7576	0.316611	1.35851	5L up vs 5C	0.549027	1.19815	5R up vs 5C	0.017772	-2.23613	24L down vs 24C	0.000621932	-3.84062	24R down vs 24C	10.2146
EG624855__6906840	EG624855	predicted gene, EG624855	6906840	Cluster1	Clr4_Repressed	NM_016904 // Cks1b // CDC28 protein kinase 1b // 3 F1 // 54124 /// ENSMUST000000	633.899	587.771	534.924	503.811	573.607	430.124	541.696	571.774	517.975	425.826	450.468	531.402	297.06	338.553	258.921	212.668	177.311	205.071	0.101693	-1.17044	5L down vs 5C	0.431207	-1.075	5R down vs 5C	0.000251953	-1.57601	24L down vs 24C	5.07751e-07	-2.36225	24R down vs 24C	45.4489
Ttf2__6907615	Ttf2	transcription termination factor, RNA polymerase II	6907615	Cluster1	Clr4_Repressed	ENSMUST00000076941 // Ttf2 // transcription termination factor, RNA polymerase I	64.9852	67.7515	70.8841	81.7366	72.1586	63.1543	90.5065	72.1286	65.1566	59.7104	52.9651	55.2694	41.5429	48.7426	39.6715	38.4782	35.1326	36.7306	0.498623	1.06074	5L up vs 5C	0.24544	1.10872	5R up vs 5C	0.0097785	-1.29583	24L down vs 24C	0.000328461	-1.52121	24R down vs 24C	24.1573
Ccne2__6911682	Ccne2	cyclin E2	6911682	Cluster1	Clr4_Repressed	NM_009830 // Ccne2 // cyclin E2 // 4 A2 // 12448 /// ENSMUST00000029866 // Ccne2	100.893	133.573	134.133	208.973	153.045	128.515	147.682	113.937	128.698	157.837	123.715	141.009	63.0651	82.3142	30.5271	41.5694	20.4862	26.5358	0.27278	1.31497	5L up vs 5C	0.804734	1.06206	5R up vs 5C	0.00177769	-2.59006	24L down vs 24C	2.13271e-05	-4.95758	24R down vs 24C	16.5748
F730047E07Rik__6912179	F730047E07Rik	RIKEN cDNA F730047E07 gene	6912179	Cluster1	Clr4_Repressed	BC094429 // F730047E07Rik // RIKEN cDNA F730047E07 gene // 4 A3 // 212377 /// NM	48.1599	52.4936	60.7208	66.6744	62.938	56.9404	55.2844	50.7755	53.741	58.6586	54.9044	48.6194	33.4441	37.1363	31.5868	28.9568	23.8942	23.7766	0.0722739	1.15892	5L up vs 5C	0.939417	-1.00583	5R down vs 5C	4.83796e-05	-1.58626	24L down vs 24C	3.44759e-07	-2.11926	24R down vs 24C	42.7589
Melk__6913080	Melk	maternal embryonic leucine zipper kinase	6913080	Cluster1	Clr4_Repressed	NM_010790 // Melk // maternal embryonic leucine zipper kinase // 4 B1|4 26.7 cM	97.64	103.596	112.958	157.651	123.45	93.7522	147.577	122.954	123.172	116.621	98.3893	99.7013	51.4201	63.2757	43.7269	34.007	28.4988	27.048	0.237329	1.16886	5L up vs 5C	0.0999039	1.25063	5R up vs 5C	0.000127984	-2.0034	24L down vs 24C	3.45355e-07	-3.52072	24R down vs 24C	43.9145
Smc2__6913499	Smc2	structural maintenance of chromosomes 2	6913499	Cluster1	Clr4_Repressed	ENSMUST00000102915 // Smc2 // structural maintenance of chromosomes 2 (Smc2), mR	208.113	262.303	277.957	334.548	283.654	266.851	302.393	269.464	280.11	287.046	232.88	220.148	117.647	149.623	83.6382	97.23	55.992	66.1409	0.302144	1.18617	5L up vs 5C	0.406902	1.1458	5R up vs 5C	0.000400757	-2.15413	24L down vs 24C	4.79996e-06	-3.44456	24R down vs 24C	27.2764
Dhcr24__6916089	Dhcr24	24-dehydrocholesterol reductase	6916089	Cluster1	Clr4_Repressed	NM_053272 // Dhcr24 // 24-dehydrocholesterol reductase // 4 C7 // 74754 /// ENSM	464.904	449.997	531.343	446.671	502.866	508.463	558.367	480.136	441.638	346.113	315.82	294.889	315.871	308.193	229.176	120.351	124.06	108.223	0.920521	1.00906	5L up vs 5C	0.816203	1.02126	5R up vs 5C	0.191054	-1.1305	24L down vs 24C	9.69153e-08	-2.71209	24R down vs 24C	78.7648
Tmem48__6916127	Tmem48	transmembrane protein 48	6916127	Cluster1	Clr4_Repressed	NM_028355 // Tmem48 // transmembrane protein 48 // 4 C7 // 72787 /// ENSMUST0000	309.597	333.541	377.303	377.144	376.105	376.511	385.958	367.416	379.58	281.789	245.019	205.85	143.617	170.976	110.232	104.196	78.5114	88.7854	0.348199	1.11084	5L up vs 5C	0.336786	1.11375	5R up vs 5C	0.000247439	-1.7381	24L down vs 24C	8.68217e-07	-2.69473	24R down vs 24C	61.2637
Lrp8__6916143	Lrp8	low density lipoprotein receptor-related protein 8, apol	6916143	Cluster1	Clr4_Repressed	NM_053073 // Lrp8 // low density lipoprotein receptor-related protein 8, apolipo	143.516	148.565	144.811	117.17	153.496	167.211	153.636	150.468	135.535	101.647	95.9726	86.1525	58.557	56.6624	52.1241	48.3164	49.6468	43.7503	0.911927	-1.00882	5L down vs 5C	0.950903	1.0049	5R up vs 5C	1.95732e-05	-1.69381	24L down vs 24C	1.20936e-06	-2.00069	24R down vs 24C	87.3235
Stil__6916483	Stil	Scl/Tal1 interrupting locus	6916483	Cluster1	Clr4_Repressed	ENSMUST00000030490 // Stil // Scl/Tal1 interrupting locus (Stil), mRNA // 4 D1 /	66.0772	70.0183	84.5586	85.6244	90.5291	90.8157	82.9972	74.3113	69.107	86.0468	73.4831	66.8451	38.7289	43.8766	29.4556	27.3504	22.869	24.5105	0.076948	1.2163	5L up vs 5C	0.782562	1.02898	5R up vs 5C	1.38231e-05	-2.03635	24L down vs 24C	1.36827e-07	-3.02095	24R down vs 24C	50.4888
Mycbp__6916996	Mycbp	c-myc binding protein	6916996	Cluster1	Clr4_Repressed	BC048478 // Mycbp // c-myc binding protein // 4 D2.2 // 56309 /// NM_019660 // M	56.62	62.0492	65.7573	55.419	62.389	55.8254	60.9671	64.4277	65.0984	58.4103	42.437	47.4449	38.9027	42.8362	30.5462	27.7464	34.003	31.945	0.534134	-1.06174	5L down vs 5C	0.723953	1.03442	5R up vs 5C	0.0114316	-1.32198	24L down vs 24C	0.000398721	-1.57434	24R down vs 24C	19.531
Clspn__6917180	Clspn	claspin homolog (Xenopus laevis)	6917180	Cluster1	Clr4_Repressed	ENSMUST00000048391 // Clspn // claspin homolog (Xenopus laevis) (Clspn), mRNA //	83.5982	84.5997	92.6648	100.81	90.4444	77.8087	86.1793	90.2084	72.7689	103.953	110.029	90.6717	47.1962	55.7906	36.8081	34.3817	27.585	26.8386	0.810843	1.02678	5L up vs 5C	0.657983	-1.05026	5R down vs 5C	9.29351e-06	-2.20361	24L down vs 24C	8.22038e-08	-3.441	24R down vs 24C	40.5787
Sfpq__6917208	Sfpq	splicing factor proline/glutamine rich (polypyrimidine trac	6917208	Cluster1	Clr4_Repressed	NM_023603 // Sfpq // splicing factor proline/glutamine rich (polypyrimidine trac	809.855	987.242	974.474	912.696	861.239	870.983	907.435	890.795	945.399	673.073	618.963	628.352	460.102	495.17	371.39	403.56	297.326	327.825	0.615396	-1.04403	5L down vs 5C	0.939814	-1.00646	5R down vs 5C	0.000719168	-1.45713	24L down vs 24C	6.65991e-06	-1.88097	24R down vs 24C	51.7509
Rpa2__6917524	Rpa2	replication protein A2	6917524	Cluster1	Clr4_Repressed	NM_011284 // Rpa2 // replication protein A2 // 4 D2.3 // 19891 /// ENSMUST000001	344.068	363.847	352.3	334.887	389.395	220.002	350.286	360.854	279.573	341.105	293.906	364.734	145.208	208.802	173.936	93.4395	90.2472	101.839	0.298921	-1.15413	5L down vs 5C	0.586165	-1.07665	5R down vs 5C	0.000372848	-1.90686	24L down vs 24C	6.41929e-07	-3.49193	24R down vs 24C	31.5032
E130306D19Rik__6921158	E130306D19Rik	RIKEN cDNA E130306D19 gene	6921158	Cluster1	Clr4_Repressed	NM_001013377 // E130306D19Rik // RIKEN cDNA E130306D19 gene // 4 B1 // 230098	137.77	145.747	168.655	136.585	135.425	106.734	121.82	102.232	109.13	150.836	117.647	146.604	78.659	76.008	60.2918	35.1743	35.1989	39.0792	0.08302	-1.19706	5L down vs 5C	0.0076425	-1.35571	5R down vs 5C	1.59167e-05	-1.93251	24L down vs 24C	8.79049e-09	-3.77436	24R down vs 24C	64.0572
Exosc3__6921284	Exosc3	exosome component 3	6921284	Cluster1	Clr4_Repressed	ENSMUST00000030003 // Exosc3 // exosome component 3 (Exosc3), mRNA // 4 B2 // 66	40.8844	44.8197	45.7291	47.9979	47.2555	38.4825	46.5962	52.5992	48.4136	39.5413	37.1933	36.5994	28.5762	33.7487	25.2414	27.8146	20.5305	24.4379	0.878918	1.01369	5L up vs 5C	0.209235	1.12295	5R up vs 5C	0.0105301	-1.30278	24L down vs 24C	0.000241374	-1.56826	24R down vs 24C	20.2297
Pole3__6922244	Pole3	polymerase (DNA directed), epsilon 3 (p17 subunit)	6922244	Cluster1	Clr4_Repressed	ENSMUST00000030091 // Pole3 // polymerase (DNA directed), epsilon 3 (p17 subunit	142.837	155.606	165.443	149.056	164.284	142.263	175.323	167.165	154.993	141.685	110.127	130.311	120.78	130.104	98.3668	75.681	77.3919	76.3359	0.817075	-1.01818	5L down vs 5C	0.37352	1.07299	5R up vs 5C	0.253615	-1.09569	24L down vs 24C	2.44824e-05	-1.65677	24R down vs 24C	27.9521
Psip1__6922924	Psip1	PC4 and SFRS1 interacting protein 1	6922924	Cluster1	Clr4_Repressed	NM_133948 // Psip1 // PC4 and SFRS1 interacting protein 1 // 4 C3 // 101739 ///	50.5406	55.9025	54.8352	65.2656	61.609	48.8952	61.574	57.867	62.1533	66.6425	51.9132	45.0427	32.1358	38.9862	26.8917	27.4636	23.5302	28.8708	0.491925	1.08265	5L up vs 5C	0.308647	1.12647	5R up vs 5C	0.000657766	-1.66614	24L down vs 24C	3.85454e-05	-2.02895	24R down vs 24C	19.3081
Kif2c__6924834	Kif2c	kinesin family member 2C	6924834	Cluster1	Clr4_Repressed	NM_134471 // Kif2c // kinesin family member 2C // 4 D1 // 73804 /// ENSMUST00000	424.547	467.574	500.869	557.474	511.252	382.032	526.898	444.694	517.627	456.629	455.176	414.343	223.815	243.276	143.657	121.246	85.1958	90.4532	0.831074	1.03075	5L up vs 5C	0.642025	1.06849	5R up vs 5C	9.07424e-05	-2.22466	24L down vs 24C	1.46576e-07	-4.51715	24R down vs 24C	46.0655
Cdc20__6924892	Cdc20	cell division cycle 20 homolog (S. cerevisiae)	6924892	Cluster1	Clr4_Repressed	ENSMUST00000006565 // Cdc20 // cell division cycle 20 homolog (S. cerevisiae) (C	63.0913	66.2294	101.149	101.177	102.34	68.2047	100.82	91.222	77.3779	61.3644	48.5218	54.5603	32.0866	34.3191	26.9546	20.9949	24.3681	20.2451	0.246592	1.18664	5L up vs 5C	0.240012	1.18967	5R up vs 5C	0.00165939	-1.7623	24L down vs 24C	2.80478e-05	-2.50318	24R down vs 24C	35.2927
Ctps__6925054	Ctps	cytidine 5'-triphosphate synthase	6925054	Cluster1	Clr4_Repressed	ENSMUST00000030381 // Ctps // cytidine 5'-triphosphate synthase (Ctps), mRNA //	59.9713	54.5573	66.3388	58.1102	65.4064	46.2981	61.2429	69.0294	47.54	44.532	41.5441	32.804	21.5806	23.153	17.2324	16.517	15.6334	15.8302	0.566859	-1.07245	5L down vs 5C	0.83267	-1.02598	5R down vs 5C	0.000140586	-1.91733	24L down vs 24C	6.57718e-06	-2.45779	24R down vs 24C	47.497
Cdca8__6925254	Cdca8	cell division cycle associated 8	6925254	Cluster1	Clr4_Repressed	NM_026560 // Cdca8 // cell division cycle associated 8 // 4 D2.2|4 57.6 cM // 52	156.975	171.504	194.707	206.028	196.427	176.424	189.105	169.162	194.637	173.878	144.955	149.001	94.2042	91.095	60.7752	54.0971	50.3406	47.8853	0.339273	1.10849	5L up vs 5C	0.589559	1.05904	5R up vs 5C	3.61932e-05	-1.93104	24L down vs 24C	1.51444e-07	-3.06519	24R down vs 24C	55.992
Ccdc21__6925988	Ccdc21	coiled-coil domain containing 21	6925988	Cluster1	Clr4_Repressed	NM_144527 // Ccdc21 // coiled-coil domain containing 21 // 4 D3 // 70012 /// ENS	35.2861	44.9759	46.5323	46.9437	47.1655	37.4728	54.5199	46.175	42.6706	40.4456	34.3258	36.9392	25.7225	23.2159	27.1513	23.928	18.8162	20.6986	0.693872	1.03958	5L up vs 5C	0.218849	1.13305	5R up vs 5C	0.00180396	-1.4679	24L down vs 24C	7.20531e-05	-1.7655	24R down vs 24C	23.3784
Cdk6__6928457	Cdk6	cyclin-dependent kinase 6	6928457	Cluster1	Clr4_Repressed	NM_009873 // Cdk6 // cyclin-dependent kinase 6 // 5 A2-A3|5 1.0 cM // 12571 ///	594.499	583.767	613.828	690.405	690.013	797.245	716.732	815.415	722.393	552.653	587.38	477.527	452.618	422.477	359.904	361.189	356.172	354.652	0.0118242	1.21257	5L up vs 5C	0.00432683	1.2561	5R up vs 5C	0.00131591	-1.31084	24L down vs 24C	4.12641e-05	-1.50334	24R down vs 24C	42.6614
Abcb1b__6928741	Abcb1b	ATP-binding cassette, sub-family B (MDR/TAP), member 1B /	6928741	Cluster1	Clr4_Repressed	ENSMUST00000009058 // Abcb1b // ATP-binding cassette, sub-family B (MDR/TAP), me	230.15	256.368	258.887	320.091	349.464	258.67	324.782	315.549	347.411	263.599	219.507	231.82	143.205	194.93	121.858	175.581	100.096	123.189	0.155003	1.23731	5L up vs 5C	0.0674146	1.32589	5R up vs 5C	0.00683631	-1.57985	24L down vs 24C	0.000973919	-1.83665	24R down vs 24C	14.626
D5Wsu178e__6929604	D5Wsu178e	DNA segment, Chr 5, Wayne State University 178, expres	6929604	Cluster1	Clr4_Repressed	NM_027652 // D5Wsu178e // DNA segment, Chr 5, Wayne State University 178, expres	155.487	170.839	200.869	229.575	220.386	149.637	179.47	186.755	183.544	146.977	139.793	133.211	105.664	116.12	74.0286	86.6231	71.8059	90.6792	0.379498	1.1237	5L up vs 5C	0.716989	1.04858	5R up vs 5C	0.0139193	-1.44438	24L down vs 24C	0.00142286	-1.69301	24R down vs 24C	15.8934
Cenpa__6929632	Cenpa	centromere protein A	6929632	Cluster1	Clr4_Repressed	NM_007681 // Cenpa // centromere protein A // 5 B1|5 18.0 cM // 12615 /// ENSMUS	238.764	247.141	283.24	274.72	302.523	206.38	270.036	255.711	253.043	218.217	215.982	276.122	124.25	151.201	107.164	86.5793	76.3565	105.276	0.942633	1.00867	5L up vs 5C	0.90177	1.01492	5R up vs 5C	0.000190108	-1.86282	24L down vs 24C	2.55001e-06	-2.65424	24R down vs 24C	31.0723
Cad__6929671	Cad	carbamoyl-phosphate synthetase 2, aspartate transcarbamylase	6929671	Cluster1	Clr4_Repressed	NM_023525 // Cad // carbamoyl-phosphate synthetase 2, aspartate transcarbamylase	76.2059	77.9015	76.0908	62.541	77.5831	81.1388	69.8443	70.2809	60.2254	60.8523	57.9216	50.4282	35.9234	38.3291	37.8694	31.3686	36.5736	36.4142	0.53138	-1.04689	5L down vs 5C	0.0701801	-1.15179	5R down vs 5C	9.17623e-05	-1.50499	24L down vs 24C	1.93527e-05	-1.62039	24R down vs 24C	46.8547
Tacc3__6929816	Tacc3	transforming, acidic coiled-coil containing protein 3 /	6929816	Cluster1	Clr4_Repressed	NM_001040435 // Tacc3 // transforming, acidic coiled-coil containing protein 3 /	357.77	343.875	422.094	436.325	387.064	313.167	424.167	409.599	387.134	336.415	311.207	327.947	166.19	195.356	132.618	105.366	86.4348	87.7988	0.953261	1.00613	5L up vs 5C	0.414593	1.09005	5R up vs 5C	1.95011e-05	-1.99786	24L down vs 24C	3.72881e-08	-3.50174	24R down vs 24C	68.9429
Sept11__6932517	40787	septin 11	6932517	Cluster1	Clr4_Repressed	NM_001009818 // Sept11 // septin 11 // 5 E2|5 52.0 cM // 52398 /// BC062206 // S	988.57	950.669	1036.42	986.825	1091.5	993.379	1041.83	1013.42	1056.08	1044.79	912.335	836.441	613.203	686.669	504.647	543.098	448.931	460.469	0.690426	1.03181	5L up vs 5C	0.568058	1.04609	5R up vs 5C	9.26732e-05	-1.55391	24L down vs 24C	1.97733e-06	-1.92215	24R down vs 24C	36.4234
Pole__6933422	Pole	polymerase (DNA directed), epsilon	6933422	Cluster1	Clr4_Repressed	ENSMUST00000007296 // Pole // polymerase (DNA directed), epsilon (Pole), mRNA //	77.9307	80.4277	88.9942	89.522	96.8876	85.7396	99.8666	89.336	77.2975	119.325	91.9916	91.4385	59.5071	67.7825	46.5436	36.1103	31.5805	29.2483	0.37174	1.10061	5L up vs 5C	0.506674	1.07328	5R up vs 5C	0.000157816	-1.74859	24L down vs 24C	1.28807e-07	-3.11042	24R down vs 24C	34.4312
Cit__6933697	Cit	citron	6933697	Cluster1	Clr4_Repressed	NM_007708 // Cit // citron // 5 F // 12704 /// ENSMUST00000051704 // Cit // citr	72.0692	71.3573	76.5431	65.6121	74.0845	86.8726	76.9975	68.4278	67.9843	89.9936	78.204	67.3268	43.1318	41.0014	36.1339	31.4202	29.7936	29.0338	0.773969	1.02369	5L up vs 5C	0.700032	-1.03195	5R down vs 5C	2.33041e-06	-1.95002	24L down vs 24C	5.03867e-08	-2.59297	24R down vs 24C	51.6028
Dbf4__6936082	Dbf4	DBF4 homolog (S. cerevisiae)	6936082	Cluster1	Clr4_Repressed	NM_013726 // Dbf4 // DBF4 homolog (S. cerevisiae) // 5 A2 // 27214 /// ENSMUST00	101.714	112.854	139.052	181.139	147.315	132.168	162.849	125.586	148.491	130.841	90.6912	83.3904	73.7218	75.5259	49.2325	63.779	38.1275	48.1679	0.13872	1.30248	5L up vs 5C	0.222435	1.23913	5R up vs 5C	0.0246386	-1.53401	24L down vs 24C	0.00109014	-2.03665	24R down vs 24C	14.812
X14489 // Tyms // thymidylate synthase // 5 B1|5 18.2 cM // 22171			6936981	Cluster1	Clr4_Repressed	X14489 // Tyms // thymidylate synthase // 5 B1|5 18.2 cM // 22171	63.6492	58.7917	62.0526	64.3884	72.2467	67.7735	71.7337	68.7649	61.4708	64.8498	61.3644	50.5507	33.5137	36.8277	24.901	18.3185	16.6488	21.8153	0.325393	1.10732	5L up vs 5C	0.388523	1.09303	5R up vs 5C	3.95082e-05	-1.87059	24L down vs 24C	8.29822e-08	-3.11534	24R down vs 24C	56.1327
Ppm1g__6937073	Ppm1g	protein phosphatase 1G (formerly 2C), magnesium-dependent,	6937073	Cluster1	Clr4_Repressed	NM_008014 // Ppm1g // protein phosphatase 1G (formerly 2C), magnesium-dependent,	319.721	309.681	352.549	343.739	328.55	298.383	379.375	316.451	325.265	265.71	202.764	192.501	202.252	222.859	143.521	134.97	136.098	138.442	0.914361	-1.01181	5L down vs 5C	0.732696	1.03809	5R up vs 5C	0.166923	-1.17039	24L down vs 24C	0.000893477	-1.59769	24R down vs 24C	24.3068
Ppat__6939320	Ppat	phosphoribosyl pyrophosphate amidotransferase	6939320	Cluster1	Clr4_Repressed	BC023841 // Ppat // phosphoribosyl pyrophosphate amidotransferase // 5 C3.3 // 2	135.285	173.577	172.774	181.798	178.755	125.705	165.412	150.734	136.129	122.418	120.991	123.114	73.561	101.738	76.9351	88.3403	55.7496	71.6334	0.98648	1.00229	5L up vs 5C	0.660802	-1.06128	5R down vs 5C	0.0131621	-1.46853	24L down vs 24C	0.0013664	-1.72901	24R down vs 24C	14.3671
Lin54__6940347	Lin54	lin-54 homolog (C. elegans)	6940347	Cluster1	Clr4_Repressed	ENSMUST00000094577 // Lin54 // lin-54 homolog (C. elegans) (Lin54), mRNA // 5 E4	177.646	181.762	208.214	213.831	206.224	213.932	227.528	214.909	215.969	183.704	170.294	137.676	143.635	142.967	117.614	134.101	96.4962	94.2552	0.26257	1.11954	5L up vs 5C	0.143086	1.16244	5R up vs 5C	0.0677743	-1.21266	24L down vs 24C	0.00089916	-1.5228	24R down vs 24C	17.0046
Mcm7__6942604	Mcm7	minichromosome maintenance deficient 7 (S. cerevisiae)	6942604	Cluster1	Clr4_Repressed	NM_008568 // Mcm7 // minichromosome maintenance deficient 7 (S. cerevisiae) // 5	361.194	407.504	390.278	390.492	396.168	350.398	440.702	410.003	323.957	405.155	427.5	434.442	287.69	274.281	198.523	104.467	164.721	160.369	0.880008	-1.01952	5L down vs 5C	0.960924	1.00629	5R up vs 5C	0.0012951	-1.68728	24L down vs 24C	1.41969e-06	-3.00986	24R down vs 24C	23.1029
Mad1l1__6942709	Mad1l1	mitotic arrest deficient 1-like 1	6942709	Cluster1	Clr4_Repressed	NM_010752 // Mad1l1 // mitotic arrest deficient 1-like 1 // 5 G2|5 81.0 cM // 17	156.2	148.921	165.753	128.86	152.973	142.967	176.256	163.24	140.412	149.786	156.587	136.09	92.7516	104.63	81.7621	62.8609	82.4987	64.7891	0.246784	-1.11014	5L down vs 5C	0.859106	1.01569	5R up vs 5C	0.00015826	-1.59041	24L down vs 24C	1.49389e-06	-2.11791	24R down vs 24C	31.6853
Tes__6944351	Tes	testis derived transcript	6944351	Cluster1	Clr4_Repressed	NM_011570 // Tes // testis derived transcript // 6 A2|6 1.5 cM // 21753 /// ENSM	150.926	168.603	164.073	177.374	154.494	136.129	186.721	195.868	166.19	120.679	102.433	122.314	72.2703	81.324	63.2363	59.006	53.093	58.3981	0.645498	-1.03826	5L down vs 5C	0.141634	1.13335	5R up vs 5C	7.49769e-05	-1.59637	24L down vs 24C	1.32139e-06	-2.0218	24R down vs 24C	71.645
Mpp6__6946138	Mpp6	membrane protein, palmitoylated 6 (MAGUK p55 subfamily memb	6946138	Cluster1	Clr4_Repressed	ENSMUST00000036236 // Mpp6 // membrane protein, palmitoylated 6 (MAGUK p55 subfa	207.43	246.879	279.245	320.245	255.7	220.752	268.873	229.653	259.988	229.203	217.785	217.651	167.385	183.45	125.521	164.683	127.836	134.118	0.51583	1.08125	5L up vs 5C	0.746765	1.03931	5R up vs 5C	0.0119047	-1.4126	24L down vs 24C	0.00231059	-1.56701	24R down vs 24C	10.2296
Mad2l1__6946778	Mad2l1	MAD2 (mitotic arrest deficient, homolog)-like 1 (yeast) /	6946778	Cluster1	Clr4_Repressed	NM_019499 // Mad2l1 // MAD2 (mitotic arrest deficient, homolog)-like 1 (yeast) /	645.601	789.705	801.495	1082.24	929.641	610.895	829.449	830.255	939.227	778.477	716.896	783.066	439.451	608.439	347.568	342.426	217.732	270.527	0.421224	1.14575	5L up vs 5C	0.367264	1.16541	5R up vs 5C	0.00824379	-1.67537	24L down vs 24C	4.09586e-05	-2.78783	24R down vs 24C	15.8523
NM_013538 // Cdca3 // cell division cycle associated 3 // 6 F2|6 60.19 cM // 147			6949814	Cluster1	Clr4_Repressed	NM_013538 // Cdca3 // cell division cycle associated 3 // 6 F2|6 60.19 cM // 147	200.763	184.986	221.006	243.178	221.43	194.668	220.73	226.617	198.049	192.371	183.039	183.848	133.339	134.081	81.15	56.5686	53.3812	53.757	0.475773	1.08495	5L up vs 5C	0.581711	1.06471	5R up vs 5C	0.000725151	-1.6463	24L down vs 24C	1.15491e-07	-3.4165	24R down vs 24C	49.1885
Foxm1__6950070	Foxm1	forkhead box M1	6950070	Cluster1	Clr4_Repressed	NM_008021 // Foxm1 // forkhead box M1 // 6 F3|6 62.0 cM // 14235 /// ENSMUST0000	230.474	233.62	243.138	241.813	235.382	309.477	261.858	217.524	207.482	316.983	254.429	220.356	180.109	124.989	102.179	69.9756	64.2649	72.7876	0.470742	1.10399	5L up vs 5C	0.801737	-1.03469	5R down vs 5C	0.000248833	-1.9769	24L down vs 24C	3.49193e-07	-3.7866	24R down vs 24C	32.1798
Slc25a13__6951440	Slc25a13	solute carrier family 25 (mitochondrial carrier, adenin	6951440	Cluster1	Clr4_Repressed	NM_015829 // Slc25a13 // solute carrier family 25 (mitochondrial carrier, adenin	178.639	215.067	218.128	243.982	263.526	159.925	245.972	246.16	206.641	204.237	174.531	194.37	125.365	173.111	144.124	133.203	105.338	115.073	0.596656	1.07056	5L up vs 5C	0.307784	1.14293	5R up vs 5C	0.0561701	-1.30357	24L down vs 24C	0.00222441	-1.625	24R down vs 24C	8.76493
Ezh2__6953331	Ezh2	enhancer of zeste homolog 2 (Drosophila)	6953331	Cluster1	Clr4_Repressed	ENSMUST00000081721 // Ezh2 // enhancer of zeste homolog 2 (Drosophila) (Ezh2), m	208.595	251.114	257.14	335.651	288.327	211.328	295.882	276.639	280.925	272.749	263.073	280.997	133.611	210.379	142.672	145.037	94.5798	115.462	0.340491	1.14938	5L up vs 5C	0.227773	1.19516	5R up vs 5C	0.00236058	-1.71311	24L down vs 24C	5.79339e-05	-2.33494	24R down vs 24C	13.5762
Osbpl3__6953507	Osbpl3	oxysterol binding protein-like 3	6953507	Cluster1	Clr4_Repressed	NM_027881 // Osbpl3 // oxysterol binding protein-like 3 // 6 B3 // 71720 /// BC0	94.5129	118.459	113.783	106.92	111.805	82.405	124.705	102.352	88.8642	102.579	89.4104	84.3157	54.3731	67.7369	52.5267	45.4876	43.7918	43.493	0.432832	-1.08949	5L down vs 5C	0.720342	-1.03947	5R down vs 5C	0.000906278	-1.58704	24L down vs 24C	1.62918e-05	-2.07436	24R down vs 24C	24.571
Mcm2__6955381	Mcm2	minichromosome maintenance deficient 2 mitotin (S. cerevisi	6955381	Cluster1	Clr4_Repressed	NM_008564 // Mcm2 // minichromosome maintenance deficient 2 mitotin (S. cerevisi	321.463	331.042	325.826	311.351	359.658	302.758	357.505	344.12	289.952	331.448	253.887	274.791	186.35	225.518	172.953	126.221	125.915	100.104	0.936506	-1.00752	5L down vs 5C	0.919965	1.0095	5R up vs 5C	0.00126092	-1.47075	24L down vs 24C	5.06659e-07	-2.44043	24R down vs 24C	41.1701
Rad18__6956501	Rad18	RAD18 homolog (S. cerevisiae)	6956501	Cluster1	Clr4_Repressed	NM_021385 // Rad18 // RAD18 homolog (S. cerevisiae) // 6 F // 58186 /// BC011120	99.55	124.769	137.228	157.193	132.75	117.408	149.026	145.003	126.588	125.434	103.584	90.1959	61.259	87.3127	58.3006	51.0101	35.9712	40.4119	0.387714	1.12856	5L up vs 5C	0.265264	1.1708	5R up vs 5C	0.00669685	-1.55474	24L down vs 24C	1.85277e-05	-2.50953	24R down vs 24C	24.4643
Ncapd2__6957162	Ncapd2	non-SMC condensin I complex, subunit D2	6957162	Cluster1	Clr4_Repressed	NM_146171 // Ncapd2 // non-SMC condensin I complex, subunit D2 // 6 F2 // 68298	383.133	379.283	407.611	335.53	386.108	387.76	370.541	348.953	352.363	434.695	391.056	377.916	198.222	201.325	172.349	124.565	113.22	111.271	0.324153	-1.05646	5L down vs 5C	0.127456	-1.09141	5R down vs 5C	8.93637e-09	-2.10598	24L down vs 24C	2.49485e-11	-3.44646	24R down vs 24C	181.607
Fkbp4__6957346	Fkbp4	FK506 binding protein 4	6957346	Cluster1	Clr4_Repressed	NM_010219 // Fkbp4 // FK506 binding protein 4 // 6 F3 // 14228 /// ENSMUST000000	278.233	280.623	332.152	283.572	289.299	268.491	306.295	308.424	277.432	256.828	271.181	250.766	189.853	218.817	165.197	125.8	167.634	159.057	0.516555	-1.05595	5L down vs 5C	0.966318	1.00352	5R up vs 5C	0.00242786	-1.36529	24L down vs 24C	2.03729e-05	-1.73324	24R down vs 24C	23.9084
Slc1a5__6958905	Slc1a5	solute carrier family 1 (neutral amino acid transporter),	6958905	Cluster1	Clr4_Repressed	NM_009201 // Slc1a5 // solute carrier family 1 (neutral amino acid transporter),	227.345	265.318	280.33	272.101	343.772	231.473	310.812	240.354	234.62	206.838	187.525	207.88	126.703	164.497	111.394	86.5691	81.0056	88.6519	0.490158	1.08591	5L up vs 5C	0.919374	1.01204	5R up vs 5C	0.00375142	-1.51437	24L down vs 24C	8.52359e-06	-2.34952	24R down vs 24C	33.0283
Nomo1__6960436	Nomo1	nodal modulator 1	6960436	Cluster1	Clr4_Repressed	ENSMUST00000033121 // Nomo1 // nodal modulator 1 (Nomo1), mRNA // 7 B4|7 23.2 cM	336.705	340.049	365.189	346.75	375.209	328.323	394.894	380.288	332.104	293.975	264.008	238.607	195.582	223.158	184.402	156.546	184.375	164.965	0.918843	1.00715	5L up vs 5C	0.407502	1.06052	5R up vs 5C	0.00158817	-1.32018	24L down vs 24C	2.48756e-05	-1.57262	24R down vs 24C	45.9884
Snrpa1__6961201	Snrpa1	small nuclear ribonucleoprotein polypeptide A'	6961201	Cluster1	Clr4_Repressed	ENSMUST00000032723 // Snrpa1 // small nuclear ribonucleoprotein polypeptide A' (	256.401	281.783	313.61	325.19	321.203	170.978	336.292	302.598	315.092	247.734	241.13	227.921	141.411	216.318	120.086	90.8535	70.4374	84.9316	0.648803	-1.08257	5L down vs 5C	0.508555	1.1227	5R up vs 5C	0.0245032	-1.54757	24L down vs 24C	3.82694e-05	-2.92597	24R down vs 24C	18.1184
Prc1__6961987	Prc1	protein regulator of cytokinesis 1	6961987	Cluster1	Clr4_Repressed	NM_145150 // Prc1 // protein regulator of cytokinesis 1 // 7 D3|7 38.0 cM // 233	627.269	604.094	668.313	685.998	693.879	577.321	791.645	680.396	662.694	619.062	498.296	426.225	198.524	280.627	187.806	137.925	93.051	100.327	0.835679	1.02761	5L up vs 5C	0.390704	1.12122	5R up vs 5C	2.66475e-05	-2.32489	24L down vs 24C	4.82772e-08	-4.67405	24R down vs 24C	69.9792
Rrm1__6963049	Rrm1	ribonucleotide reductase M1	6963049	Cluster1	Clr4_Repressed	NM_009103 // Rrm1 // ribonucleotide reductase M1 // 7 E3|7 69.0 cM // 20133 ///	1024	1120.79	1149.99	1371.75	1172.36	1178.72	1236.46	1025.99	1139.59	1181.66	1102.6	1014.63	663.835	738.744	453.095	486.697	326.564	395.315	0.33889	1.12826	5L up vs 5C	0.806375	1.03083	5R up vs 5C	0.00036205	-1.812	24L down vs 24C	2.32617e-06	-2.76069	24R down vs 24C	28.459
Plk1__6964033	Plk1	polo-like kinase 1 (Drosophila)	6964033	Cluster1	Clr4_Repressed	NM_011121 // Plk1 // polo-like kinase 1 (Drosophila) // 7 F3|7 59.0 cM // 18817	518.493	590.02	536.257	528.614	527.837	592.015	577.241	558.921	548.649	633.478	599.639	565.044	300.098	322.488	301.652	152.301	168.605	182.769	0.964329	1.0023	5L up vs 5C	0.623097	1.02567	5R up vs 5C	1.61087e-08	-1.9445	24L down vs 24C	8.57886e-12	-3.5761	24R down vs 24C	204.95
Hirip3__6964253	Hirip3	HIRA interacting protein 3	6964253	Cluster1	Clr4_Repressed	NM_172746 // Hirip3 // HIRA interacting protein 3 // 7 F3 // 233876 /// ENSMUST0	37.4842	46.4359	47.3785	54.768	50.3399	35.0796	47.3568	43.696	45.5917	39.7356	38.9227	40.4218	20.3414	28.2295	21.8697	17.875	21.0248	17.6069	0.645609	1.05456	5L up vs 5C	0.697476	1.04587	5R up vs 5C	0.000471482	-1.70749	24L down vs 24C	2.36968e-05	-2.11404	24R down vs 24C	23.8915
Bub3__6964573	Bub3	budding uninhibited by benzimidazoles 3 homolog (S. cerevis	6964573	Cluster1	Clr4_Repressed	NM_009774 // Bub3 // budding uninhibited by benzimidazoles 3 homolog (S. cerevis	899.276	892.996	959.694	1080.06	982.307	730.252	968.541	882.401	949.701	700.694	745.575	754.93	575.467	680.047	516.065	503.815	393.95	474.153	0.985675	1.00176	5L up vs 5C	0.860315	1.01742	5R up vs 5C	0.0385539	-1.24994	24L down vs 24C	0.000323345	-1.61225	24R down vs 24C	18.9222
Sae1__6965620	Sae1	SUMO1 activating enzyme subunit 1	6965620	Cluster1	Clr4_Repressed	NM_019748 // Sae1 // SUMO1 activating enzyme subunit 1 // 7 A2|7 4.0 cM // 56459	687.135	743.877	825.784	985.123	885.452	649.056	931.492	817.724	849.011	730.1	630.136	724.816	400.525	566.483	454.58	404.518	285.459	391.411	0.439187	1.10283	5L up vs 5C	0.267615	1.15282	5R up vs 5C	0.0076692	-1.47867	24L down vs 24C	0.000148731	-1.94675	24R down vs 24C	16.7446
Ccne1__6966600	Ccne1	cyclin E1	6966600	Cluster1	Clr4_Repressed	NM_007633 // Ccne1 // cyclin E1 // 7 B2|7 16.0 cM // 12447 /// ENSMUST0000010802	140.787	123.786	139.742	157.523	159.616	136.878	152.28	107.173	128.721	137.172	115.555	93.7931	73.1745	83.4199	59.178	52.6864	43.1683	43.9265	0.341247	1.12218	5L up vs 5C	0.679416	-1.0505	5R down vs 5C	0.00159841	-1.60255	24L down vs 24C	5.28356e-06	-2.45967	24R down vs 24C	30.7781
Snrp70__6966976	Snrp70	U1 small nuclear ribonucleoprotein polypeptide A	6966976	Cluster1	Clr4_Repressed	NM_009224 // Snrp70 // U1 small nuclear ribonucleoprotein polypeptide A // 7 B4|	248.617	249.523	280.096	323.594	273.861	250.652	269.75	245.561	261.653	257.847	266.075	262.245	211.915	207.322	170.304	176.296	180.737	166.137	0.244853	1.0853	5L up vs 5C	0.990128	-1.00085	5R down vs 5C	0.000913794	-1.33972	24L down vs 24C	5.40113e-05	-1.50351	24R down vs 24C	16.582
E2f8__6967211	E2f8	E2F transcription factor 8	6967211	Cluster1	Clr4_Repressed	AY957576 // E2f8 // E2F transcription factor 8 // 7 B4 // 108961 /// NM_00101336	143.692	149.163	156.307	180.352	167.016	163.848	134.816	130.98	118.579	186.865	184.079	164.312	86.8606	83.2161	73.3787	56.4695	53.3357	47.9451	0.0403486	1.13784	5L up vs 5C	0.0164056	-1.16961	5R down vs 5C	8.29074e-09	-2.20056	24L down vs 24C	5.21957e-11	-3.39527	24R down vs 24C	147.524
Blm__6968790	Blm	Bloom syndrome homolog (human)	6968790	Cluster1	Clr4_Repressed	NM_007550 // Blm // Bloom syndrome homolog (human) // 7 D3|7 40.0 cM // 12144 //	45.7177	49.7502	52.9647	69.9615	60.4123	53.2345	61.5693	52.0512	50.3971	47.8564	39.5128	42.3988	28.1937	33.8107	22.7008	25.9851	18.5011	18.5496	0.100226	1.23151	5L up vs 5C	0.419565	1.10267	5R up vs 5C	0.00285491	-1.54737	24L down vs 24C	4.18604e-05	-2.07934	24R down vs 24C	25.8387
4632434I11Rik__6969429	4632434I11Rik	RIKEN cDNA 4632434I11 gene	6969429	Cluster1	Clr4_Repressed	NM_001080995 // 4632434I11Rik // RIKEN cDNA 4632434I11 gene // 7 E2 // 74041	63.3407	59.4943	56.8036	86.5859	70.8757	61.2229	87.4466	86.2224	61.8894	58.4139	47.2673	46.3977	32.9056	38.988	24.2876	29.032	19.3661	22.7968	0.217588	1.20626	5L up vs 5C	0.0966062	1.29663	5R up vs 5C	0.00670143	-1.602	24L down vs 24C	0.000180843	-2.15407	24R down vs 24C	21.9894
Kif22__6971320	Kif22	kinesin family member 22	6971320	Cluster1	Clr4_Repressed	NM_145588 // Kif22 // kinesin family member 22 // 7 F3|7 61.0 cM // 110033 /// E	207.989	233.837	247.242	260.739	241.771	176.32	251.497	241.324	216.473	233.636	208.455	268.357	104.521	140.791	93.7418	57.0779	67.0944	61.5924	0.826806	-1.02657	5L down vs 5C	0.805479	1.02996	5R up vs 5C	3.44115e-05	-2.11601	24L down vs 24C	8.43706e-08	-3.81237	24R down vs 24C	45.7695
Ccnd1__6972491	Ccnd1	cyclin D1	6972491	Cluster1	Clr4_Repressed	NM_007631 // Ccnd1 // cyclin D1 // 7 F5|7 72.3 cM // 12443 /// ENSMUST0000009396	2510.05	2546.68	2516.49	2132.9	2230.88	2144.61	2012.4	2048	1977.96	2692.26	2415.66	2134.67	1536.36	1568.21	1344.26	1092.64	1136.36	1191.03	0.0114661	-1.16382	5L down vs 5C	0.000790298	-1.25429	5R down vs 5C	5.98962e-07	-1.62443	24L down vs 24C	5.02017e-09	-2.10955	24R down vs 24C	74.2063
Zdhhc2__6975613	Zdhhc2	zinc finger, DHHC domain containing 2	6975613	Cluster1	Clr4_Repressed	ENSMUST00000049389 // Zdhhc2 // zinc finger, DHHC domain containing 2 (Zdhhc2),	66.0882	84.5979	89.9929	116.392	95.1024	69.3498	107.857	98.3511	100.945	96.2457	96.428	87.3164	48.5561	62.2344	39.6151	37.8804	24.4544	31.8804	0.363535	1.15121	5L up vs 5C	0.117073	1.28629	5R up vs 5C	0.0010771	-1.89168	24L down vs 24C	8.21927e-06	-3.01621	24R down vs 24C	19.8667
Mcm5__6977261	Mcm5	minichromosome maintenance deficient 5, cell division cycle	6977261	Cluster1	Clr4_Repressed	NM_008566 // Mcm5 // minichromosome maintenance deficient 5, cell division cycle	357.064	398.977	375.956	378.482	408.961	322.897	399.024	388.985	354.22	362.34	308.499	337.984	207.256	250.374	200.776	113.169	132.741	127.241	0.760302	-1.02332	5L down vs 5C	0.907889	1.00877	5R up vs 5C	8.30316e-05	-1.53634	24L down vs 24C	1.32686e-08	-2.70376	24R down vs 24C	74.3155
Ddx39__6977687	Ddx39	DEAD (Asp-Glu-Ala-Asp) box polypeptide 39	6977687	Cluster1	Clr4_Repressed	NM_197982 // Ddx39 // DEAD (Asp-Glu-Ala-Asp) box polypeptide 39 // 8 C2 // 68278	181.751	202.607	204.114	198.351	189.312	151.63	207.538	212.287	190.432	99.9504	100.029	106.442	73.8604	95.0161	58.5785	39.5309	45.5308	46.4533	0.386904	-1.09699	5L down vs 5C	0.728367	1.03733	5R up vs 5C	0.00962258	-1.37307	24L down vs 24C	2.82836e-06	-2.33483	24R down vs 24C	73.0304
Asf1b__6977696	Asf1b	ASF1 anti-silencing function 1 homolog B (S. cerevisiae) /	6977696	Cluster1	Clr4_Repressed	ENSMUST00000005607 // Asf1b // ASF1 anti-silencing function 1 homolog B (S. cere	1129.05	1302.26	1360.95	1305.87	1493.42	1018.92	1209.84	1261.22	1232.27	1373.27	1296.76	1286.56	667.026	827.147	660.493	438.444	343.001	405.211	0.980806	-1.00233	5L down vs 5C	0.830286	-1.02096	5R down vs 5C	3.06744e-05	-1.84566	24L down vs 24C	2.42335e-08	-3.35005	24R down vs 24C	53.1601
Orc6l__6977804	Orc6l	origin recognition complex, subunit 6-like (S. cerevisiae)	6977804	Cluster1	Clr4_Repressed	ENSMUST00000034132 // Orc6l // origin recognition complex, subunit 6-like (S. ce	102.818	123.111	123.189	136.821	129.599	89.4513	146.303	113.913	122.946	94.5942	86.199	102.704	63.6615	87.4078	56.4042	58.8643	37.5424	39.5666	0.970234	1.0057	5L up vs 5C	0.552949	1.0953	5R up vs 5C	0.0486797	-1.38699	24L down vs 24C	0.000284265	-2.12366	24R down vs 24C	14.9234
Cbfb__6978810	Cbfb	core binding factor beta	6978810	Cluster1	Clr4_Repressed	ENSMUST00000052209 // Cbfb // core binding factor beta (Cbfb), mRNA // 8 D3|8 51	1079.31	1203.9	1209.34	1096.58	1151.5	983.465	1111.2	1070.15	1125.07	1069.19	989.784	1081.04	727.367	812.948	681.821	694.052	551.398	630.547	0.23184	-1.08162	5L down vs 5C	0.40622	-1.05509	5R down vs 5C	0.000119821	-1.41574	24L down vs 24C	2.48995e-06	-1.67991	24R down vs 24C	33.7338
2610510J17Rik__6979421	2610510J17Rik	RIKEN cDNA 2610510J17 gene	6979421	Cluster1	Clr4_Repressed	NM_028131 // Cenpn // centromere protein N // 8 E1 // 72155 /// ENSMUST000000342	180.901	221.549	215.386	257.454	289.073	189.681	255.376	249.373	242.681	220.568	203.468	232.536	120.177	149.465	119.132	85.8353	75.4124	67.4913	0.137661	1.17815	5L up vs 5C	0.0840682	1.21426	5R up vs 5C	0.000251331	-1.69582	24L down vs 24C	2.70254e-07	-2.87999	24R down vs 24C	41.2041
Shcbp1__6980158	Shcbp1	Shc SH2-domain binding protein 1	6980158	Cluster1	Clr4_Repressed	ENSMUST00000022945 // Shcbp1 // Shc SH2-domain binding protein 1 (Shcbp1), mRNA	141.744	160.77	173.505	232.294	192.303	102.184	203.893	195.215	182.344	136.094	125.66	150.801	65.4658	106.939	54.2338	38.8806	19.5356	25.6206	0.834021	1.04905	5L up vs 5C	0.383049	1.22442	5R up vs 5C	0.0144643	-1.89383	24L down vs 24C	9.67695e-06	-5.09836	24R down vs 24C	22.5226
Thex1__6981683	Thex1	three prime histone mRNA exonuclease 1	6981683	Cluster1	Clr4_Repressed	ENSMUST00000033927 // Thex1 // three prime histone mRNA exonuclease 1 (Thex1), m	120.392	140.243	133.677	145.441	145.172	115.712	126.475	140.898	118.108	137.745	150.042	145.164	88.2614	115.367	94.0059	90.6736	73.7055	79.9874	0.758867	1.02676	5L up vs 5C	0.786516	-1.02357	5R down vs 5C	0.000691886	-1.46346	24L down vs 24C	1.80438e-05	-1.77711	24R down vs 24C	14.034
Slc25a4__6982158	Slc25a4	solute carrier family 25 (mitochondrial carrier, adenine	6982158	Cluster1	Clr4_Repressed	NM_007450 // Slc25a4 // solute carrier family 25 (mitochondrial carrier, adenine	688.127	744.429	740.985	771.402	724.112	552.427	779.108	758.508	786.564	589.758	597.009	652.846	520.816	656.381	503.927	443.472	379.425	402.345	0.428218	-1.07147	5L down vs 5C	0.438026	1.06987	5R up vs 5C	0.275735	-1.10091	24L down vs 24C	0.000405045	-1.503	24R down vs 24C	15.123
NM_146208 // Neil3 // nei like 3 (E. coli) // 8 B1.3 // 234258 /// ENSMUST000000			6982550	Cluster1	Clr4_Repressed	NM_146208 // Neil3 // nei like 3 (E. coli) // 8 B1.3 // 234258 /// ENSMUST000000	78.1986	95.8343	109.944	147.231	134.182	76.9287	129.364	100.766	107.159	128.363	117.679	145.167	58.7864	79.9574	47.9853	51.5943	29.4382	33.5474	0.309586	1.2264	5L up vs 5C	0.378295	1.1924	5R up vs 5C	0.00195792	-2.13429	24L down vs 24C	2.85427e-05	-3.50437	24R down vs 24C	12.4882
Cenpt__6984999	Cenpt	centromere protein T	6984999	Cluster1	Clr4_Repressed	ENSMUST00000040776 // Cenpt // centromere protein T (Cenpt), mRNA // 8 D3 // 320	90.7327	90.6924	100.277	85.638	101.545	86.5955	98.2081	96.4581	88.423	76.6493	66.014	73.5575	47.2768	52.3795	49.2226	36.3882	42.8291	45.5516	0.645954	-1.03095	5L down vs 5C	0.939673	1.00501	5R up vs 5C	9.1436e-05	-1.45077	24L down vs 24C	1.92264e-06	-1.73722	24R down vs 24C	60.9943
4833427B12Rik__6985848	4833427B12Rik	RIKEN cDNA 4833427B12 gene	6985848	Cluster1	Clr4_Repressed	NM_178856 // Gins2 // GINS complex subunit 2 (Psf2 homolog) // 8 E1 // 272551 //	248.805	252.821	241.405	263.802	266.278	172.292	282.291	264.424	243.266	214.729	212.331	212.733	144.762	175.235	168.455	135.409	132.232	118.126	0.44754	-1.07857	5L down vs 5C	0.547565	1.06142	5R up vs 5C	0.014988	-1.31419	24L down vs 24C	0.000197606	-1.66138	24R down vs 24C	16.5386
Fanca__6985991	Fanca	Fanconi anemia, complementation group A	6985991	Cluster1	Clr4_Repressed	ENSMUST00000035495 // Fanca // Fanconi anemia, complementation group A (Fanca),	47.8557	50.9189	50.2914	50.0039	52.4489	45.2282	58.711	54.8139	50.3434	51.8276	50.1779	46.8829	34.823	34.4891	34.925	26.3284	27.505	25.7652	0.803943	-1.01093	5L down vs 5C	0.0504682	1.09753	5R up vs 5C	2.55008e-06	-1.42714	24L down vs 24C	5.23174e-09	-1.86956	24R down vs 24C	85.9463
Nup133__6986032	Nup133	nucleoporin 133	6986032	Cluster1	Clr4_Repressed	ENSMUST00000044795 // Nup133 // nucleoporin 133 (Nup133), mRNA // 8 E2 // 234865	150.014	178.909	191.46	195.625	201.244	139.662	195.771	183.312	194.545	162.718	144.541	137.995	130.271	147.219	90.5134	83.4818	78.5255	77.0119	0.85509	1.02281	5L up vs 5C	0.414486	1.10757	5R up vs 5C	0.110038	-1.23194	24L down vs 24C	0.000248465	-1.85941	24R down vs 24C	14.7237
Ncapd3__6987641	Ncapd3	non-SMC condensin II complex, subunit D3	6987641	Cluster1	Clr4_Repressed	DQ340802 // Ncapd3 // non-SMC condensin II complex, subunit D3 // 9 A4 // 78658	103.76	115.346	124.904	120.945	123.554	112.477	118.344	105.054	99.1506	156.211	134.029	114.632	88.3152	82.0539	66.4967	64.6223	55.0954	54.1737	0.674921	1.03984	5L up vs 5C	0.492821	-1.0664	5R down vs 5C	7.37618e-05	-1.70776	24L down vs 24C	8.28216e-07	-2.31727	24R down vs 24C	24.0021
Rcn2__6989290	Rcn2	reticulocalbin 2	6989290	Cluster1	Clr4_Repressed	NM_011992 // Rcn2 // reticulocalbin 2 // 9 C // 26611 /// ENSMUST00000034871 //	355.262	407.185	408.296	439.229	452.508	330.968	476.982	397.081	433.72	404.395	346.341	386.638	268.727	347.048	256.437	257.55	202.338	233.669	0.72883	1.03656	5L up vs 5C	0.298502	1.11624	5R up vs 5C	0.0195922	-1.31314	24L down vs 24C	0.000356434	-1.64447	24R down vs 24C	11.6365
Tipin__6989874	Tipin	timeless interacting protein	6989874	Cluster1	Clr4_Repressed	ENSMUST00000034964 // Tipin // timeless interacting protein (Tipin), mRNA // 9 D	161.574	169.189	200.901	237.611	205.223	123.013	179.639	177.428	169.171	120.625	123.641	123.75	57.5419	115.924	41.3404	52.5198	28.6783	34.9432	0.903357	1.02985	5L up vs 5C	0.979836	-1.00614	5R down vs 5C	0.0203415	-1.88453	24L down vs 24C	0.000309512	-3.27317	24R down vs 24C	15.2092
NM_026515 // 2810417H13Rik // RIKEN cDNA 2810417H13 gene // 9 C // 68026 /// BC0			6989974	Cluster1	Clr4_Repressed	NM_026515 // 2810417H13Rik // RIKEN cDNA 2810417H13 gene // 9 C // 68026 /// BC0	336.866	511.036	453.236	733.071	682.852	583.509	622.245	514.333	529.189	639.841	494.254	661.932	115.156	219.817	113.387	99.0208	83.6069	93.6366	0.0207167	1.55273	5L up vs 5C	0.144059	1.29478	5R up vs 5C	1.67484e-06	-4.17807	24L down vs 24C	9.51375e-08	-6.46359	24R down vs 24C	51.401
Ttk__6990948	Ttk	Ttk protein kinase	6990948	Cluster1	Clr4_Repressed	NM_009445 // Ttk // Ttk protein kinase // 9 E2 // 22137 /// NM_001110265 // Ttk	83.5038	103.645	112.329	147.999	109.047	98.9714	134.203	108.814	106.608	100.765	104.869	92.2393	48.0998	59.6392	37.7093	40.5326	24.3907	23.631	0.323387	1.17999	5L up vs 5C	0.348034	1.16994	5R up vs 5C	0.000654908	-2.08089	24L down vs 24C	5.27294e-06	-3.46833	24R down vs 24C	25.9856
Tfdp2__6991563	Tfdp2	transcription factor Dp 2	6991563	Cluster1	Clr4_Repressed	ENSMUST00000034982 // Tfdp2 // transcription factor Dp 2 (Tfdp2), mRNA // 9 E4 /	50.408	49.2127	58.9778	65.992	61.4146	47.1612	56.6734	48.9294	48.9552	56.5522	42.5297	50.9256	35.4403	33.5346	26.1366	31.7129	27.432	25.3208	0.432364	1.09319	5L up vs 5C	0.823804	-1.02527	5R down vs 5C	0.00129919	-1.57984	24L down vs 24C	0.00021656	-1.77161	24R down vs 24C	15.285
Topbp1__6992022	Topbp1	topoisomerase (DNA) II beta binding protein	6992022	Cluster1	Clr4_Repressed	ENSMUST00000035164 // Topbp1 // topoisomerase (DNA) II beta binding protein (Top	260.766	296.223	305.871	282.25	310.266	242.823	281.531	273.207	261.189	325.062	302.338	275.376	181.275	214.946	158.015	148.184	117.674	120.768	0.69841	-1.03574	5L down vs 5C	0.552569	-1.05555	5R down vs 5C	0.000120207	-1.6381	24L down vs 24C	5.4311e-07	-2.34234	24R down vs 24C	29.4232
Wdr51a__6992164	Wdr51a	WD repeat domain 51A	6992164	Cluster1	Clr4_Repressed	ENSMUST00000072206 // Wdr51a // WD repeat domain 51A (Wdr51a), mRNA // 9 F1 // 7	66.6286	72.1016	75.3732	82.2452	78.5419	62.383	78.8451	75.3518	69.3388	71.4568	70.113	57.6732	47.4149	51.692	39.6393	33.2493	33.1634	33.2707	0.676304	1.0363	5L up vs 5C	0.615217	1.04394	5R up vs 5C	0.000928259	-1.43808	24L down vs 24C	2.71957e-06	-1.98963	24R down vs 24C	31.3512
Prkar2a__6992367	Prkar2a	protein kinase, cAMP dependent regulatory, type II alpha	6992367	Cluster1	Clr4_Repressed	NM_008924 // Prkar2a // protein kinase, cAMP dependent regulatory, type II alpha	110.186	111.373	138.157	125.861	135.116	139.302	122.467	124.148	108.527	98.9975	82.4753	60.9578	58.83	66.1514	41.1346	49.4264	40.3118	48.3992	0.416878	1.11796	5L up vs 5C	0.946769	-1.00908	5R down vs 5C	0.0145898	-1.45952	24L down vs 24C	0.00140755	-1.72816	24R down vs 24C	23.0217
Cdc25a__6992414	Cdc25a	cell division cycle 25 homolog A (S. pombe)	6992414	Cluster1	Clr4_Repressed	NM_007658 // Cdc25a // cell division cycle 25 homolog A (S. pombe) // 9 F2|9 62.	140.083	142.258	171.038	170.462	177.453	149.517	166.361	140.782	142.771	102.489	90.3974	85.5141	68.7458	79.4464	48.3787	63.561	58.5233	56.8587	0.4019	1.09888	5L up vs 5C	0.954052	-1.0064	5R down vs 5C	0.00553509	-1.442	24L down vs 24C	0.00158981	-1.55305	24R down vs 24C	35.3491
ENSMUST00000040717 // Kif15 // kinesin family member 15 (Kif15), mRNA // 9 F4 //			6993098	Cluster1	Clr4_Repressed	ENSMUST00000040717 // Kif15 // kinesin family member 15 (Kif15), mRNA // 9 F4 //	91.0514	105.845	119.63	146.317	123.889	103.997	141.49	114.168	114.783	149.193	116.101	109.189	53.2305	64.1479	40.9616	46.7385	28.4955	30.0083	0.30972	1.1781	5L up vs 5C	0.32563	1.17161	5R up vs 5C	0.000112911	-2.3824	24L down vs 24C	2.51133e-06	-3.61707	24R down vs 24C	25.6578
Dnmt1__6993722	Dnmt1	DNA methyltransferase (cytosine-5) 1	6993722	Cluster1	Clr4_Repressed	NM_010066 // Dnmt1 // DNA methyltransferase (cytosine-5) 1 // 9 A3|9 5.0 cM // 1	370.611	360.289	393.735	414.121	425.749	422.688	384.553	355.849	359.072	463.309	436.361	387.991	333.916	332.445	249.958	253.041	241.963	244.119	0.107794	1.12334	5L up vs 5C	0.742061	-1.0228	5R down vs 5C	0.000230769	-1.41397	24L down vs 24C	2.7135e-06	-1.7378	24R down vs 24C	20.1513
Spc24__6993833	Spc24	SPC24, NDC80 kinetochore complex component, homolog (S. cer	6993833	Cluster1	Clr4_Repressed	BC086683 // Spc24 // SPC24, NDC80 kinetochore complex component, homolog (S. cer	72.5262	63.8852	72.0107	58.3257	68.9883	54.4028	71.8766	85.0288	59.4824	90.3855	68.7215	86.6135	36.805	53.1744	33.8372	20.5934	26.1361	22.2848	0.292007	-1.15083	5L down vs 5C	0.826297	1.029	5R up vs 5C	0.000141097	-2.01028	24L down vs 24C	3.79521e-07	-3.55304	24R down vs 24C	28.0317
Anln__6993890	Anln	anillin, actin binding protein (scraps homolog, Drosophila)	6993890	Cluster1	Clr4_Repressed	ENSMUST00000040912 // Anln // anillin, actin binding protein (scraps homolog, Dr	396.443	418.267	504.717	451.628	440.782	441.384	451.725	407.12	444.451	491.239	423.489	365.85	204.688	209.852	125.57	113.649	69.0687	84.0002	0.912455	1.01636	5L up vs 5C	0.957425	-1.00791	5R down vs 5C	5.28602e-05	-2.41647	24L down vs 24C	1.32588e-07	-4.86897	24R down vs 24C	45.1776
Kif23__6996186	Kif23	kinesin family member 23	6996186	Cluster1	Clr4_Repressed	NM_024245 // Kif23 // kinesin family member 23 // 9 B // 71819 /// ENSMUST000000	315.696	350.548	417.011	534.998	434.292	360.999	471.165	390.809	419.451	474.091	420.634	418.194	245.4	295.516	194.627	167.194	127.492	129.459	0.135532	1.22037	5L up vs 5C	0.192961	1.18728	5R up vs 5C	0.000465833	-1.80785	24L down vs 24C	9.4951e-07	-3.11484	24R down vs 24C	27.0605
Zwilch__6996267	Zwilch	Zwilch, kinetochore associated, homolog (Drosophila)	6996267	Cluster1	Clr4_Repressed	NM_026507 // Zwilch // Zwilch, kinetochore associated, homolog (Drosophila) // 9	117.579	147.686	165.641	243.853	199.93	116.743	221.211	186.841	184.079	163.522	134.552	145.746	72.9669	111.452	77.2884	79.2237	50.4157	54.1249	0.242045	1.25545	5L up vs 5C	0.104918	1.38298	5R up vs 5C	0.0124079	-1.72152	24L down vs 24C	0.000389638	-2.45705	24R down vs 24C	12.3796
Ccnb2__6996646	Ccnb2	cyclin B2	6996646	Cluster1	Clr4_Repressed	NM_007630 // Ccnb2 // cyclin B2 // 9 D // 12442 /// ENSMUST00000034742 // Ccnb2	533.022	597.047	573.413	612.629	518.543	453.796	560.776	488.451	548.258	581.083	543.441	631.369	383.856	399.212	308.272	209.942	167.462	164.674	0.405778	-1.08175	5L down vs 5C	0.489938	-1.06711	5R down vs 5C	0.000200001	-1.61606	24L down vs 24C	2.08519e-08	-3.25345	24R down vs 24C	50.3627
Rbmx2__7011052	Rbmx2	RNA binding motif protein, X-linked 2	7011052	Cluster1	Clr4_Repressed	NM_173376 // Rbmx2 // RNA binding motif protein, X-linked 2 // X A4 // 209003 //	77.6665	91.5742	80.9669	104.201	90.634	62.6759	102.895	97.8493	93.0891	58.698	82.5508	77.6826	47.1802	63.602	46.7081	46.4311	37.6352	37.1739	0.946	1.00921	5L up vs 5C	0.244366	1.17628	5R up vs 5C	0.0288007	-1.39	24L down vs 24C	0.000841778	-1.79615	24R down vs 24C	12.9591
Kif4__7012842	Kif4	kinesin family member 4	7012842	Cluster1	Clr4_Repressed	ENSMUST00000048962 // Kif4 // kinesin family member 4 (Kif4), mRNA // X C3|X 39.	132.491	135.463	155.8	165.678	154.772	147.801	173.861	155.976	156.614	160.732	125.714	120.001	62.9153	74.0142	45.6237	37.5903	28.2543	30.2942	0.40153	1.10667	5L up vs 5C	0.255023	1.14949	5R up vs 5C	1.50929e-05	-2.25148	24L down vs 24C	3.46959e-08	-4.22392	24R down vs 24C	65.1268
Cenpi__7013857	Cenpi	centromere protein I	7013857	Cluster1	Clr4_Repressed	ENSMUST00000081064 // Cenpi // centromere protein I (Cenpi), mRNA // X E3 // 102	94.0379	88.8217	110.065	132.377	134.108	107.32	141.539	128.853	123.182	121.63	106.284	85.6173	48.8119	73.4474	39.5693	49.519	28.834	30.5655	0.171774	1.27495	5L up vs 5C	0.100046	1.34694	5R up vs 5C	0.00147961	-1.98337	24L down vs 24C	3.16845e-05	-2.93802	24R down vs 24C	19.9415
Rbbp7__7014929	Rbbp7	retinoblastoma binding protein 7	7014929	Cluster1	Clr4_Repressed	NM_009031 // Rbbp7 // retinoblastoma binding protein 7 // X F4 // 245688 /// ENS	427.358	490.677	483.637	568.115	483.137	387.824	475.411	494.734	461.831	410.068	419.315	393.789	285.178	348.673	253.249	267.151	207.423	214.818	0.874153	1.01628	5L up vs 5C	0.822464	1.02315	5R up vs 5C	0.00629161	-1.39057	24L down vs 24C	8.38022e-05	-1.78509	24R down vs 24C	19.0401
Piga__7015011	Piga	phosphatidylinositol glycan anchor biosynthesis, class A	7015011	Cluster1	Clr4_Repressed	NM_011081 // Piga // phosphatidylinositol glycan anchor biosynthesis, class A //	51.7706	56.0468	65.618	72.1731	69.0936	54.3267	60.7844	60.9439	54.3674	53.2681	47.2466	47.1662	33.2161	42.9659	35.0935	35.0155	29.7542	27.9877	0.233019	1.12475	5L up vs 5C	0.84474	1.01891	5R up vs 5C	0.00966041	-1.33329	24L down vs 24C	0.000309561	-1.59673	24R down vs 24C	19.6158
Hdac6__7015425	Hdac6	histone deacetylase 6	7015425	Cluster1	Clr4_Repressed	NM_010413 // Hdac6 // histone deacetylase 6 // X A1.1|X 2.0 cM // 15185 /// ENSM	87.5503	87.9133	86.4018	77.9631	93.4168	75.9928	94.9562	84.921	81.6681	89.8838	85.7075	77.3039	64.7591	66.0502	62.955	46.2227	56.3303	53.0437	0.350081	-1.06312	5L down vs 5C	0.959579	-1.00326	5R down vs 5C	0.00122608	-1.30286	24L down vs 24C	5.2776e-06	-1.62763	24R down vs 24C	22.9466
Suv39h1__7015445	Suv39h1	suppressor of variegation 3-9 homolog 1 (Drosophila)	7015445	Cluster1	Clr4_Repressed	NM_011514 // Suv39h1 // suppressor of variegation 3-9 homolog 1 (Drosophila) //	266.862	317.876	324.272	386.204	408.573	287.776	370.223	383.451	331.06	310.472	250.968	282.311	165.597	241.049	180.75	175.069	123.713	123.993	0.209206	1.18185	5L up vs 5C	0.181612	1.19548	5R up vs 5C	0.0121163	-1.45003	24L down vs 24C	0.000122272	-2.01581	24R down vs 24C	18.0465
Tmem32__7017014	Tmem32	transmembrane protein 32	7017014	Cluster1	Clr4_Repressed	ENSMUST00000059899 // Tmem32 // transmembrane protein 32 (Tmem32), mRNA // X A5	146.454	162.849	197.696	220.179	171.295	149.757	200.755	209.016	187.758	109.532	101.845	98.185	48.7777	69.1607	39.4871	57.2253	31.5721	43.767	0.716741	1.06204	5L up vs 5C	0.311686	1.18664	5R up vs 5C	0.000971212	-2.01835	24L down vs 24C	0.000158204	-2.40157	24R down vs 24C	33.9317
Atp11c__7017156	Atp11c	Atpase, class VI, type 11C	7017156	Cluster1	Clr4_Repressed	NM_001037863 // Atp11c // Atpase, class VI, type 11C // X A5 // 320940 /// NM_00	114.126	125.288	142.798	161.517	143.07	136.409	153.306	142.353	140.079	117.177	100.245	90.3523	63.4655	81.4047	53.7201	87.4423	49.4082	54.8397	0.320848	1.15575	5L up vs 5C	0.354832	1.144	5R up vs 5C	0.00765455	-1.56377	24L down vs 24C	0.00381226	-1.64845	24R down vs 24C	15.4207
Pola1__7018220	Pola1	polymerase (DNA directed), alpha 1	7018220	Cluster1	Clr4_Repressed	NM_008892 // Pola1 // polymerase (DNA directed), alpha 1 // X C-D|X 34.0 cM // 1	110.966	116.424	133.599	140.612	129.391	107.339	134.133	121.284	121.63	154.35	136.593	128	98.7446	108.768	67.8412	86.6423	52.9174	55.4579	0.774039	1.04204	5L up vs 5C	0.750916	1.0466	5R up vs 5C	0.0089796	-1.5472	24L down vs 24C	0.000113391	-2.19761	24R down vs 24C	8.88483
