# Supplementary material for: Combined genome-wide expression profiling and targeted RNA interference in primary mouse macrophages reveals perturbation of transcriptional networks associated with interferon signalling
Source: BMC Genomics. 2009 Aug 10;10:372. doi: 10.1186/1471-2164-10-372 (PMC2741489; doi:10.1186/1471-2164-10-372)
Supplement: Additional file 2 — Genes differentially regulated in mock transfections (571 genes). [file 1471-2164-10-372-S2.txt]

Column #	Transcript ID	gene_assignment	Gene Symbol	RefSeq	p-value(Con_5 vs. Lipid_5)	Fold-Change(Con_5 vs. Lipid_5)	p-value(Con_5 vs. RscFr_5)	Fold-Change(Con_5 vs. RscFr_5)	p-value(Con_24 vs. Lipid_24)	Fold-Change(Con_24 vs. Lipid_24)	p-value(Con_24 vs. RscFr_24)	Fold-Change(Con_24 vs. RscFr_24)
5537	6901944	ENSMUST00000090127 // Gbp5 // guanylate nucleotide binding protein 5 (Gbp5), mRN	Gbp5	ENSMUST00000090127	5.68E-08	2.05599	3.09E-14	11.9777	1.53E-10	3.35037	5.12E-10	2.97391
5819	6782989	NM_011407 // Slfn1 // schlafen 1 // 11 C|11 48.0 cM // 20555 /// ENSMUST00000037	Slfn1	NM_011407	0.0551494	1.17021	5.71E-10	3.7106	2.90E-13	12.1598	1.09E-13	15.0594
3635	6799525	ENSMUST00000020970 // Rsad2 // radical S-adenosyl methionine domain containing 2	Rsad2	ENSMUST00000020970	2.69E-08	2.3409	8.47E-13	7.96163	1.66E-12	7.10161	7.43E-12	5.62299
2528	6856290	NM_009778 // C3 // complement component 3 // 17 E1-E3|17 34.3 cM // 12266 /// EN	C3	NM_009778	0.00956186	1.18845	2.28E-05	1.45389	1.05E-09	2.56711	1.08E-12	5.44307
2058	6855061	NM_008198 // Cfb // complement factor B // 17 B1|17 18.85 cM // 14962 /// ENSMUS	Cfb	NM_008198	0.913114	1.00883	0.0168568	1.2446	3.21E-09	3.33179	1.57E-12	10.0781
7229	6763273	ENSMUST00000079625 // Tor3a // torsin family 3, member A (Tor3a), mRNA // 1 H1 /	Tor3a	ENSMUST00000079625	8.20E-06	1.3938	1.09E-09	2.11954	2.00E-12	3.61791	7.80E-12	3.14578
6408	6869324	NM_008332 // Ifit2 // interferon-induced protein with tetratricopeptide repeats	Ifit2	NM_008332	1.38E-06	1.93732	2.51E-11	5.68332	2.28E-12	8.40771	3.71E-12	7.7202
1677	6793961	NM_020557 // Tyki // thymidylate kinase family LPS-inducible member // 12 A2|12	Tyki	NM_020557	4.96E-07	2.09843	2.87E-12	8.37995	1.67E-10	4.50022	1.40E-09	3.49765
1045	6791644	NM_197959 // 3000004C01Rik // RIKEN cDNA 3000004C01 gene // 11 E1 // 70218	3000004C01Rik	NM_197959	0.104089	1.08273	0.849416	1.00881	9.55E-10	-2.15122	3.30E-12	-3.46584
1168	6961896	AF217484 // Isg20 // interferon-stimulated protein // 7 D3 // 57444 /// ENSMUST0	Isg20	AF217484	0.0134741	1.2395	4.58E-10	3.81789	2.83E-11	5.47485	5.70E-12	7.0144
2743	6772417	ENSMUST00000019997 // Tnfaip3 // tumor necrosis factor, alpha-induced protein 3	Tnfaip3	ENSMUST00000019997	2.67E-08	1.55296	8.39E-12	2.42026	2.16E-06	1.34138	6.66E-08	1.50018
1703	6964033	NM_011121 // Plk1 // polo-like kinase 1 (Drosophila) // 7 F3|7 59.0 cM // 18817	Plk1	NM_011121	0.96433	1.0023	0.623099	1.02567	1.61E-08	-1.9445	8.58E-12	-3.5761
6027	6893556	NM_021394 // Zbp1 // Z-DNA binding protein 1 // 2 H3 // 58203 /// ENSMUST0000002	Zbp1	NM_021394	0.0109978	1.37664	1.54E-07	3.15913	2.18E-11	12.1098	3.19E-11	11.183
63	6764093	AK089525 // Slamf7 // SLAM family member 7 // 1 H2 // 75345	Slamf7	AK089525	5.64E-06	1.87082	4.54E-09	3.33929	2.12E-10	4.81565	2.22E-11	6.72595
7116	6957162	NM_146171 // Ncapd2 // non-SMC condensin I complex, subunit D2 // 6 F2 // 68298	Ncapd2	NM_146171	0.324151	-1.05646	0.127455	-1.09141	8.94E-09	-2.10598	2.50E-11	-3.44646
1975	6939241	NM_010612 // Kdr // kinase insert domain protein receptor // 5 C3.3|5 42.0 cM //	Kdr	NM_010612	7.58E-05	1.45023	4.94E-09	2.53444	6.39E-10	3.03685	3.62E-11	4.14108
6267	6869032	ENSMUST00000016640 // Cd274 // CD274 antigen (Cd274), mRNA // 19 C2 // 60533	Cd274	ENSMUST00000016640	7.65E-07	2.47493	3.85E-11	8.76976	2.57E-10	6.33392	8.51E-11	7.60827
2951	6967211	AY957576 // E2f8 // E2F transcription factor 8 // 7 B4 // 108961 /// NM_00101336	E2f8	AY957576	0.0403416	1.13784	0.0164067	-1.16961	8.29E-09	-2.20056	5.22E-11	-3.39528
2464	6965982	NM_009465 // Axl // AXL receptor tyrosine kinase // 7 A3-B1|7 6.0 cM // 26362 //	Axl	NM_009465	0.0833873	1.17789	6.47E-05	1.67855	5.97E-10	4.61962	6.05E-11	6.43925
6007	6843550	NR_003508 // Mx2 // myxovirus (influenza virus) resistance 2 // 16 C4|16 71.2 cM	Mx2	NR_003508	4.61E-07	3.83919	8.30E-11	17.8049	3.34E-09	8.11129	8.25E-09	6.91513
5547	6901957	ENSMUST00000029937 // Gbp2 // guanylate nucleotide binding protein 2 (Gbp2), mRN	Gbp2	ENSMUST00000029937	0.000164055	1.92714	2.56E-09	6.65586	1.29E-10	11.6234	3.66E-10	9.4231
2160	6940648	AK155365 // 5830443L24Rik // RIKEN cDNA 5830443L24 gene // 5 E5 // 76074	5830443L24Rik	AK155365	0.209238	1.17	1.53E-06	2.80774	6.41E-08	3.99204	1.39E-10	10.6611
2432	6771641	NM_019963 // Stat2 // signal transducer and activator of transcription 2 // 10 D	Stat2	NM_019963	0.000180872	1.39438	8.67E-09	2.39377	1.71E-10	3.41207	5.92E-10	3.01232
190	6790012	ENSMUST00000108269 // Lgals9 // lectin, galactose binding, soluble 9 (Lgals9), m	Lgals9	ENSMUST00000108269	0.00133225	1.24948	8.14E-05	1.36645	2.01E-10	2.82575	6.41E-10	2.56023
2785	6772550	NM_013875 // Pde7b // phosphodiesterase 7B // 10 A3 // 29863 /// ENSMUST00000020	Pde7b	NM_013875	1.52E-05	1.72148	7.53E-07	2.07223	2.04E-10	4.53426	2.19E-10	4.49334
7026	6956762	NM_009662 // Alox5 // arachidonate 5-lipoxygenase // 6 F1|6 53.2 cM // 11689 ///	Alox5	NM_009662	0.174659	-1.09399	0.195463	-1.08911	8.80E-09	-2.38527	2.06E-10	-3.33378
4274	6972192	ENSMUST00000026571 // Irf7 // interferon regulatory factor 7 (Irf7), mRNA // 7 F	Irf7	ENSMUST00000026571	0.0308654	1.22016	2.35E-06	1.97665	2.38E-10	4.73273	2.07E-10	4.82314
3471	6810066	NM_178683 // Depdc1b // DEP domain containing 1B // 13 D2.1 // 218581 /// ENSMUS	Depdc1b	NM_178683	0.11923	1.13705	0.570784	1.04563	2.28E-08	-2.67136	2.08E-10	-4.3896
3570	6884709	NM_133232 // Pfkfb3 // 6-phosphofructo-2-kinase/fructose-2,6-biphosphatase 3 //	Pfkfb3	NM_133232	7.64E-05	1.27889	0.000697355	1.20886	9.64E-10	2.03412	2.09E-10	2.24798
2295	6939991	NM_019494 // Cxcl11 // chemokine (C-X-C motif) ligand 11 // 5 E3 // 56066 /// AF	Cxcl11	NM_019494	0.00894318	1.61155	2.10E-10	19.2628	0.0418926	1.41748	0.000195673	2.24438
7409	6933625	NM_011854 // Oasl2 // 2'-5' oligoadenylate synthetase-like 2 // 5 F // 23962 ///	Oasl2	NM_011854	0.0196409	1.15461	4.97E-06	1.51569	2.14E-10	2.80137	4.09E-10	2.64906
5818	6782988	NM_011408 // Slfn2 // schlafen 2 // 11 C|11 48.0 cM // 20556 /// ENSMUST00000038	Slfn2	NM_011408	2.89E-06	1.37981	2.23E-10	2.12452	8.42E-10	1.95817	3.08E-10	2.08123
345	6790288	BC033508 // Ccl5 // chemokine (C-C motif) ligand 5 // 11 C|11 47.4 cM // 20304 /	Ccl5	BC033508	0.0348705	1.36067	1.05E-07	4.25897	2.67E-08	5.14808	2.40E-10	11.8518
7410	6933627	NM_145209 // Oasl1 // 2'-5' oligoadenylate synthetase-like 1 // 5 F // 231655 //	Oasl1	NM_145209	6.69E-05	1.60861	7.85E-10	3.96204	2.52E-10	4.56442	3.49E-10	4.37703
5310	6781248	NM_018738 // Igtp // interferon gamma induced GTPase // 11 B1.3|11 32.0 cM // 16	Igtp	NM_018738	1.24E-05	2.01529	1.52E-09	4.97746	2.52E-10	6.51841	4.89E-10	5.87587
3574	6749376	NM_009283 // Stat1 // signal transducer and activator of transcription 1 // 1 C1	Stat1	NM_009283	0.000443663	1.35361	2.47E-08	2.23917	2.81E-10	3.29161	3.10E-10	3.25892
3581	6884750	NM_001001309 // Itga8 // integrin alpha 8 // 2 A1 // 241226 /// ENSMUST000000281	Itga8	NM_001001309	0.177428	-1.10157	0.0058368	-1.25334	2.87E-10	-3.55807	1.34E-09	-3.03752
2514	6941649	NM_145226 // Oas3 // 2'-5' oligoadenylate synthetase 3 // 5 F|5 67.1 cM // 24672	Oas3	NM_145226	0.0560953	1.20683	0.000268513	1.57164	3.16E-10	5.24672	5.46E-10	4.86218
7330	6907869	NM_008619 // Mov10 // Moloney leukemia virus 10 // 3 F2 // 17454 /// ENSMUST0000	Mov10	NM_008619	0.0741394	1.12554	5.15E-06	1.59835	3.40E-10	3.06589	7.93E-10	2.83305
5077	6755240	ENSMUST00000027830 // Slamf9 // SLAM family member 9 (Slamf9), mRNA // 1 H3 // 9	Slamf9	ENSMUST00000027830	0.398802	-1.0802	0.171525	1.13682	1.55E-07	2.59233	3.55E-10	5.09272
1248	6986719	NM_008607 // Mmp13 // matrix metallopeptidase 13 // 9 A1-A2 // 17386	Mmp13	NM_008607	0.0408028	1.29126	0.00048289	1.69611	1.31E-09	6.29522	3.78E-10	7.75107
1859	6879034	ENSMUST00000002172 // Acp2 // acid phosphatase 2, lysosomal (Acp2), mRNA // 2 E1	Acp2	ENSMUST00000002172	0.176967	1.06155	0.000979636	1.19753	1.04E-09	2.01483	4.35E-10	2.12805
5814	6782979	ENSMUST00000108158 // Slfn5 // schlafen 5 (Slfn5), mRNA // 11 C // 327978 /// EN	Slfn5	ENSMUST00000108158	6.89E-05	1.67445	1.12E-08	3.27944	5.98E-10	4.63315	5.19E-10	4.72082
3518	6970066	NM_199146 // AI451617 // expressed sequence AI451617 // 7 E3 // 209387 /// NM_00	AI451617	NM_199146	0.0186893	1.43252	3.51E-08	5.12014	5.26E-10	10.5934	1.98E-09	8.19813
6444	6904892	NM_011990 // Slc7a11 // solute carrier family 7 (cationic amino acid transporter	Slc7a11	NM_011990	2.08E-05	1.92014	5.83E-10	5.54079	4.29E-06	2.148	2.90E-08	3.37346
5828	6952926	ENSMUST00000038398 // Parp12 // poly (ADP-ribose) polymerase family, member 12 (	Parp12	ENSMUST00000038398	0.0138097	1.22175	1.46E-06	1.83886	6.31E-10	3.3915	6.45E-09	2.71172
4861	6998919	ENSMUST00000111888 // Ccrl2 // chemokine (C-C motif) receptor-like 2 (Ccrl2), mR	Ccrl2	ENSMUST00000111888	0.0001091	1.90093	6.80E-10	7.29987	7.60E-06	2.33992	1.48E-06	2.71085
5540	6901950	NM_001083312 // Gbp6 // guanylate binding protein 6 // 3 H1 // 229900 /// NM_145	Gbp6	NM_001083312	0.000127155	1.69747	3.04E-09	4.31794	6.95E-10	5.27463	7.98E-10	5.17094
2878	6917120	ENSMUST00000106162 // Csf3r // colony stimulating factor 3 receptor (granulocyte	Csf3r	ENSMUST00000106162	0.000435373	1.41707	0.0336349	1.19035	5.34E-09	2.8866	7.50E-10	3.5166
2098	6770646	NM_178609 // E2f7 // E2F transcription factor 7 // 10 D1|10 59.0 cM // 52679 ///	E2f7	NM_178609	0.227766	1.07283	0.530032	-1.03641	1.59E-08	-2.08119	7.54E-10	-2.60286
4735	6973937	NM_033622 // Tnfsf13b // tumor necrosis factor (ligand) superfamily, member 13b	Tnfsf13b	NM_033622	0.129663	1.08901	0.00326154	1.21148	6.90E-08	1.8387	7.56E-10	2.47509
5998	6868058	NM_023044 // Slc15a3 // solute carrier family 15, member 3 // 19 B // 65221 ///	Slc15a3	NM_023044	0.0166673	1.18927	0.00135214	1.29521	1.97E-09	2.69857	7.92E-10	2.92781
6000	6893486	NM_011497 // Aurka // aurora kinase A // 2 H3|2 100.0 cM // 20878 /// ENSMUST000	Aurka	NM_011497	0.572326	1.04186	0.741893	1.02409	3.97E-07	-2.01322	9.47E-10	-3.31333
2292	6939990	NM_021274 // Cxcl10 // chemokine (C-X-C motif) ligand 10 // 5 E2|5 53.0 cM // 15	Cxcl10	NM_021274	3.10E-06	2.92478	9.60E-10	9.30086	0.00198476	1.67848	0.208175	1.19139
3343	7018531	NM_013563 // Il2rg // interleukin 2 receptor, gamma chain // X D|X 38.0 cM // 16	Il2rg	NM_013563	0.00141858	1.22854	0.00178849	1.22064	9.91E-08	1.75385	9.82E-10	2.32666
1226	6802355	NM_178065 // 1110018G07Rik // RIKEN cDNA 1110018G07 gene // 12 D2 // 68497	1110018G07Rik	NM_178065	0.000587456	1.23341	1.12E-07	1.65691	1.11E-09	2.13696	1.40E-09	2.10405
705	6849766	NM_009593 // Abcg1 // ATP-binding cassette, sub-family G (WHITE), member 1 // --	Abcg1	NM_009593	0.00485653	1.20937	7.35E-05	1.38424	1.22E-09	2.4986	6.70E-09	2.20185
2210	6769928	NM_172051 // Tmcc3 // transmembrane and coiled coil domains 3 // 10 C2 // 319880	Tmcc3	NM_172051	0.0420668	1.25047	1.53E-05	1.98078	1.24E-09	5.09136	1.18E-08	3.8057
2249	6855526	NM_199016 // Enpp4 // ectonucleotide pyrophosphatase/phosphodiesterase 4 // 17 B	Enpp4	NM_199016	0.000901689	1.83272	1.26E-09	9.87219	8.00E-07	3.61181	5.88E-08	5.11411
7300	6787909	NM_011579 // Tgtp // T-cell specific GTPase // 11 B1.2 // 21822 /// ENSMUST00000	Tgtp	NM_011579	0.00577344	1.34654	2.31E-08	3.12124	5.36E-09	3.65105	1.31E-09	4.32335
3152	6748020	NM_001077353 // Gsta3 // glutathione S-transferase, alpha 3 // 1 A4|1 15.0 cM //	Gsta3	NM_001077353	0.140007	1.1802	0.00648664	1.41153	3.83E-06	2.30973	1.71E-09	5.41336
3014	6797544	NM_026790 // D12Ertd647e // DNA segment, Chr 12, ERATO Doi 647, expressed // 12	D12Ertd647e	NM_026790	0.561012	1.04866	0.667273	1.03564	1.65E-08	-2.85648	1.75E-09	-3.5889
7363	6908048	ENSMUST00000014743 // Csf1 // colony stimulating factor 1 (macrophage) (Csf1), m	Csf1	ENSMUST00000014743	0.000992963	1.46947	1.94E-09	4.13318	1.01E-05	1.90817	5.99E-06	1.97496
7131	6907262	NM_010186 // Fcgr1 // Fc receptor, IgG, high affinity I // 3 F2.1|3 45.2 cM // 1	Fcgr1	NM_010186	0.397653	1.07733	1.25E-05	1.82712	2.22E-09	3.81049	2.13E-09	3.8277
4705	6838469	ENSMUST00000023756 // Racgap1 // Rac GTPase-activating protein 1 (Racgap1), mRNA	Racgap1	ENSMUST00000023756	0.538824	1.05221	0.755042	1.02601	3.48E-06	-1.91243	2.28E-09	-3.53993
3924	6920954	NM_172689 // Ddx58 // DEAD (Asp-Glu-Ala-Asp) box polypeptide 58 // 4 A5 // 23007	Ddx58	NM_172689	0.000893176	1.39027	4.36E-08	2.48635	2.45E-09	3.23639	2.59E-09	3.21797
5302	6949992	NM_181402 // Parp11 // poly (ADP-ribose) polymerase family, member 11 // 6 F3 //	Parp11	NM_181402	0.0036264	1.40919	7.82E-08	2.98656	2.46E-09	4.41976	2.76E-09	4.35483
3387	6918694	NM_010840 // Mthfr // 5,10-methylenetetrahydrofolate reductase // 4 E2|4 76.4 cM	Mthfr	NM_010840	0.000488124	1.38913	7.96E-09	2.66108	2.60E-09	2.94257	8.42E-09	2.64818
902	6851232	ENSMUST00000001258 // Uhrf1 // ubiquitin-like, containing PHD and RING finger do	Uhrf1	ENSMUST00000001258	0.794177	1.0213	0.446467	-1.06416	5.90E-06	-1.83056	2.65E-09	-3.40545
1549	6768014	NM_010288 // Gja1 // gap junction protein, alpha 1 // 10 B4|10 29.0 cM // 14609	Gja1	NM_010288	0.796882	1.02051	0.221227	1.10465	6.97E-09	-3.00177	2.87E-09	-3.28088
1166	7011944	NM_133987 // Slc6a8 // solute carrier family 6 (neurotransmitter transporter, cr	Slc6a8	NM_133987	0.00264575	1.2461	0.00119526	1.27858	5.59E-08	1.99426	2.97E-09	2.44727
7167	6763090	NM_016846 // Rgl1 // ral guanine nucleotide dissociation stimulator,-like 1 // 1	Rgl1	NM_016846	4.05E-06	1.60419	2.98E-09	2.49346	1.83E-06	1.66618	1.46E-05	1.51575
5438	6951525	ENSMUST00000031766 // Asns // asparagine synthetase (Asns), mRNA // 6 A1 // 2705	Asns	ENSMUST00000031766	0.000133699	1.52392	1.83E-05	1.68516	5.06E-09	3.06556	3.01E-09	3.22921
6910	6896353	NM_009425 // Tnfsf10 // tumor necrosis factor (ligand) superfamily, member 10 //	Tnfsf10	NM_009425	0.00992936	1.6336	3.02E-09	11.7167	1.15E-05	3.1544	0.000863486	2.02645
5251	6780996	BC003821 // Irf1 // interferon regulatory factor 1 // 11 B1.3|11 29.0 cM // 1636	Irf1	BC003821	0.000692987	1.58728	3.10E-09	4.76607	3.00E-06	2.30371	3.67E-05	1.91166
3504	6810166	ENSMUST00000022212 // Plk2 // polo-like kinase 2 (Drosophila) (Plk2), mRNA // 13	Plk2	ENSMUST00000022212	8.46E-07	2.45883	3.42E-09	4.3868	1.51E-07	2.87258	1.26E-08	3.73946
4840	6864529	NM_009860 // Cdc25c // cell division cycle 25 homolog C (S. pombe) // 18 B1|18 1	Cdc25c	NM_009860	0.71156	1.03085	0.167304	1.1252	1.77E-06	-1.99456	4.10E-09	-3.31382
4607	6753592	NM_009791 // Aspm // asp (abnormal spindle)-like, microcephaly associated (Droso	Aspm	NM_009791	0.922857	1.01158	0.832303	1.02552	9.16E-07	-2.90562	4.17E-09	-5.6745
6334	6929119	NM_008013 // Fgl2 // fibrinogen-like protein 2 // 5 A3|5 7.0 cM // 14190 /// ENS	Fgl2	NM_008013	0.00685922	1.44187	7.78E-06	2.308	1.54E-08	4.44821	4.18E-09	5.33566
2407	6771560	ENSMUST00000026475 // Ddit3 // DNA-damage inducible transcript 3 (Ddit3), mRNA /	Ddit3	ENSMUST00000026475	0.00370142	1.45829	4.48E-05	1.92107	1.47E-08	4.06197	4.36E-09	4.75728
3994	6861308	NM_001033767 // EG240327 // predicted gene, EG240327 // 18 D3 // 240327 /// ENSM	EG240327	NM_001033767	3.86E-05	2.4462	4.58E-09	8.12392	2.22E-08	6.18635	2.94E-08	5.91537
799	6985361	NM_029005 // Mlkl // mixed lineage kinase domain-like // 8 D3 // 74568 /// ENSMU	Mlkl	NM_029005	0.00672897	1.31287	7.86E-06	1.85822	1.16E-08	3.11212	4.66E-09	3.42074
6542	6869656	NM_172839 // Ccnj // cyclin J // 19 C3 // 240665 /// ENSMUST00000025983 // Ccnj	Ccnj	NM_172839	0.000633893	1.34709	4.84E-09	2.6051	0.00119714	1.31568	0.00149867	1.30494
61	6764089	NM_008534 // Ly9 // lymphocyte antigen 9 // 1 H3|1 93.3 cM // 17085 /// AF244130	Ly9	NM_008534	0.00738358	1.30411	0.00232077	1.37365	8.16E-08	2.57169	4.89E-09	3.36366
6099	6843880	NM_007929 // Emp2 // epithelial membrane protein 2 // 16 A1|16 2.4 cM // 13731 /	Emp2	NM_007929	0.237318	-1.07784	0.241942	-1.077	3.70E-07	-1.82363	5.01E-09	-2.42076
4367	6972491	NM_007631 // Ccnd1 // cyclin D1 // 7 F5|7 72.3 cM // 12443 /// ENSMUST0000009396	Ccnd1	NM_007631	0.0114665	-1.16382	0.000790373	-1.25429	5.99E-07	-1.62443	5.02E-09	-2.10954
2532	6831775	BC020489 // BC020489 // cDNA sequence BC020489 // 15 E1 // 223672 /// NM_173743	BC020489	BC020489	0.0955962	1.49838	1.29E-06	7.25728	1.02E-08	21.803	5.60E-09	25.7315
4262	6836728	NM_010738 // Ly6a // lymphocyte antigen 6 complex, locus A // 15 D3|15 42.7 cM /	Ly6a	NM_010738	0.275276	1.32459	0.124874	1.50038	7.95E-07	9.80532	5.72E-09	35.3671
1429	6987350	NM_010493 // Icam1 // intercellular adhesion molecule // 9 A3|9 7.0 cM // 15894	Icam1	NM_010493	0.00142572	1.23168	5.98E-09	2.07699	0.00447889	1.19304	0.0243925	1.13907
6605	6785384	NM_001040005 // Rnf213 // ring finger protein 213 // 11 E2 // 629974	Rnf213	NM_001040005	0.0161676	1.30677	6.39E-06	2.06823	6.13E-09	3.97209	1.03E-08	3.7367
4333	6972405	ENSMUST00000037287 // Cdkn1c // cyclin-dependent kinase inhibitor 1C (P57) (Cdkn	Cdkn1c	ENSMUST00000037287	0.205868	-1.12163	0.0415546	-1.2163	0.000126002	1.60997	6.46E-09	3.42531
836	6849990	NM_001025313 // Tapbp // TAP binding protein // 17 B1|17 18.41 cM // 21356 /// N	Tapbp	NM_001025313	0.664165	1.02587	0.00132047	1.26963	1.16E-08	2.18551	6.75E-09	2.27043
5512	6781970	NM_011496 // Aurkb // aurora kinase B // 11 B3|11 40.0 cM // 20877 /// ENSMUST00	Aurkb	NM_011496	0.664924	-1.04349	0.797662	-1.02545	9.17E-06	-2.01831	7.80E-09	-3.86898
201	6850019	ENSMUST00000041633 // Tap1 // transporter 1, ATP-binding cassette, sub-family B	Tap1	ENSMUST00000041633	0.0314384	1.23579	3.81E-07	2.37352	8.05E-09	3.39908	8.54E-08	2.69455
1518	6913194	ENSMUST00000102929 // Tdrd7 // tudor domain containing 7 (Tdrd7), mRNA // 4 B1 /	Tdrd7	ENSMUST00000102929	0.0523189	1.14709	2.16E-06	1.7125	8.37E-09	2.44403	7.10E-08	2.09312
6647	6819910	NM_013461 // Adra1a // adrenergic receptor, alpha 1a // 14 D1 // 11549 /// ENSMU	Adra1a	NM_013461	1.03E-05	2.43571	2.79E-07	3.51863	5.58E-07	3.25363	8.47E-09	5.59716
6016	6868091	NM_029499 // Ms4a4c // membrane-spanning 4-domains, subfamily A, member 4C // 19	Ms4a4c	NM_029499	0.0407871	1.84203	1.18E-05	6.70411	2.12E-08	31.2709	8.61E-09	41.6183
3967	6921158	NM_001013377 // E130306D19Rik // RIKEN cDNA E130306D19 gene // 4 B1 // 230098	E130306D19Rik	NM_001013377	0.0830176	-1.19706	0.00764219	-1.35571	1.59E-05	-1.93251	8.79E-09	-3.77436
3892	6859953	NM_009004 // Kif20a // kinesin family member 20A // 18 B1|18 17.0 cM // 19348 //	Kif20a	NM_009004	0.779679	1.02362	0.757831	-1.02607	1.56E-05	-1.76134	8.96E-09	-3.11817
5542	6901952	NM_010259 // Gbp1 // guanylate nucleotide binding protein 1 // 3 H1|3 67.4 cM //	Gbp1	NM_010259	0.000411557	2.22903	2.76E-08	8.11602	9.16E-09	10.0605	1.34E-08	9.32416
1024	6875966	ENSMUST00000028170 // Ralgds // ral guanine nucleotide dissociation stimulator (	Ralgds	ENSMUST00000028170	2.44E-05	1.59707	9.74E-09	2.65825	0.0155449	1.22022	0.0716423	1.1498
2036	6880451	NM_009773 // Bub1b // budding uninhibited by benzimidazoles 1 homolog, beta (S.	Bub1b	NM_009773	0.694537	1.04398	0.390566	1.09998	2.11E-06	-2.47186	9.95E-09	-4.38228
4382	6887196	ENSMUST00000028259 // Ifih1 // interferon induced with helicase C domain 1 (Ifih	Ifih1	ENSMUST00000028259	0.00524429	1.36399	8.03E-08	2.84598	1.04E-08	3.50923	1.94E-08	3.27907
583	6765218	ENSMUST00000027941 // Atf3 // activating transcription factor 3 (Atf3), mRNA //	Atf3	ENSMUST00000027941	6.44E-05	1.38644	1.07E-08	2.11686	1.14E-07	1.835	2.20E-08	2.02127
6620	6845375	ENSMUST00000042665 // Parp14 // poly (ADP-ribose) polymerase family, member 14 (	Parp14	ENSMUST00000042665	0.000514984	1.37886	1.13E-08	2.54395	9.98E-08	2.15648	1.98E-07	2.05862
7404	6823709	NM_138672 // Stab1 // stabilin 1 // 14 B // 192187 /// ENSMUST00000036618 // Sta	Stab1	NM_138672	0.229195	-1.08145	0.00013441	-1.40556	4.32E-06	-1.62854	1.15E-08	-2.32303
386	6899262	ENSMUST00000098924 // Adar // adenosine deaminase, RNA-specific (Adar), transcri	Adar	ENSMUST00000098924	0.00376579	1.25655	1.88E-07	1.96715	1.24E-08	2.37102	1.47E-07	1.99698
6979	6982102	NM_126166 // Tlr3 // toll-like receptor 3 // 8 B2 // 142980 /// ENSMUST000000340	Tlr3	NM_126166	0.000237616	1.55888	1.30E-08	3.1937	1.86E-08	3.07937	2.73E-08	2.96503
6429	6760490	BC004768 // 6430706D22Rik // RIKEN cDNA 6430706D22 gene // 1 D // 381280 /// NM_	6430706D22Rik	BC004768	0.91495	1.00965	0.690077	-1.03662	5.19E-05	-1.71381	1.30E-08	-3.27999
5782	6977261	NM_008566 // Mcm5 // minichromosome maintenance deficient 5, cell division cycle	Mcm5	NM_008566	0.760312	-1.02332	0.907871	1.00877	8.30E-05	-1.53634	1.33E-08	-2.70376
140	6934164	NM_011026 // P2rx4 // purinergic receptor P2X, ligand-gated ion channel 4 // 5 F	P2rx4	NM_011026	0.00664191	1.20405	0.0197027	1.16471	3.70E-08	2.00751	1.39E-08	2.13925
5663	6892504	NM_018851 // Samhd1 // SAM domain and HD domain, 1 // 2 H2 // 56045 /// ENSMUST0	Samhd1	NM_018851	0.00840546	1.17715	3.76E-06	1.51351	1.98E-08	1.96084	1.42E-08	2.00024
5720	6782691	ENSMUST00000045026 // Spag5 // sperm associated antigen 5 (Spag5), mRNA // 11 B5	Spag5	ENSMUST00000045026	0.721032	1.03946	0.522935	1.07215	3.46E-06	-2.34863	1.43E-08	-4.12248
1107	6911727	ENSMUST00000108304 // Gem // GTP binding protein (gene overexpressed in skeletal	Gem	ENSMUST00000108304	0.004896	1.39078	1.49E-08	3.5906	0.291063	1.11172	0.00968205	1.34257
4505	6753289	NM_152895 // Jarid1b // jumonji, AT rich interactive domain 1B (Rbp2 like) // 1	Jarid1b	NM_152895	0.289002	1.06243	0.0188162	-1.15967	3.27E-06	1.55673	1.54E-08	2.06538
6308	6819153	NM_008608 // Mmp14 // matrix metallopeptidase 14 (membrane-inserted) // 14 C2|14	Mmp14	NM_008608	0.00219644	1.46916	1.94E-06	2.33079	0.000369916	1.62492	1.71E-08	3.69276
3791	6775411	NM_010722 // Lmnb2 // lamin B2 // 10 C|10 43.0 cM // 16907 /// ENSMUST0000005762	Lmnb2	NM_010722	0.364554	-1.08365	0.893837	1.01169	4.31E-06	-1.95976	1.73E-08	-3.06825
5558	6782214	NM_144526 // 6720460F02Rik // RIKEN cDNA 6720460F02 gene // 11 B4 // 109212	6720460F02Rik	NM_144526	0.87697	-1.01567	0.994868	1.00065	9.78E-06	-2.04487	1.87E-08	-3.61234
6621	6845377	NM_001013371 // Dtx3l // deltex 3-like (Drosophila) // 16 B3 // 209200 /// ENSMU	Dtx3l	NM_001013371	0.00152693	1.46766	1.59E-07	2.75511	3.61E-08	3.18502	1.89E-08	3.41151
5510	6756536	NM_008882 // Plxna2 // plexin A2 // --- // 18845 /// BC051045 // Plxna2 // plexi	Plxna2	NM_008882	5.58E-07	1.70614	1.94E-08	2.06445	1.24E-05	1.48492	6.51E-07	1.69307
2513	6941647	ENSMUST00000081491 // Oas2 // 2'-5' oligoadenylate synthetase 2 (Oas2), mRNA //	Oas2	ENSMUST00000081491	0.0391144	1.20114	1.21E-05	1.75769	1.98E-08	2.79731	8.59E-08	2.46473
2739	6992224	NM_008317 // Hyal1 // hyaluronoglucosaminidase 1 // 9 F1-F2|9 60.1 cM // 15586 /	Hyal1	NM_008317	5.35E-06	1.82208	0.868754	-1.01319	3.37E-08	2.61758	2.01E-08	2.73985
4281	6996646	NM_007630 // Ccnb2 // cyclin B2 // 9 D // 12442 /// ENSMUST00000034742 // Ccnb2	Ccnb2	NM_007630	0.405774	-1.08175	0.489936	-1.06711	0.000200003	-1.61605	2.09E-08	-3.25345
6203	6894274	NM_183162 // BC006779 // cDNA sequence BC006779 // 2 H4 // 229003 /// AK173259 /	BC006779	NM_183162	0.0278702	1.19147	4.81E-07	1.97698	2.16E-08	2.46753	1.19E-07	2.17104
7298	6787896	NM_008326 // Irgm // immunity-related GTPase family, M // 11 B1.2 // 15944 /// E	Irgm	NM_008326	0.000526288	1.79096	3.23E-07	3.50907	2.25E-08	4.94154	3.01E-08	4.74472
6439	6820472	NM_029495 // Epsti1 // epithelial stromal interaction 1 (breast) // 14 D3 // 108	Epsti1	NM_029495	0.175994	1.19	1.03E-05	2.40085	2.27E-08	4.72455	7.81E-08	4.01594
7280	6983265	NM_198095 // Bst2 // bone marrow stromal cell antigen 2 // 8 B3.3 // 69550 /// E	Bst2	NM_198095	0.842456	-1.01974	0.0102562	1.34004	2.32E-08	3.43267	3.36E-08	3.29808
5475	6756394	ENSMUST00000027931 // Nek2 // NIMA (never in mitosis gene a)-related expressed k	Nek2	ENSMUST00000027931	0.329893	1.13269	0.202419	1.17991	4.61E-05	-2.13888	2.40E-08	-4.7936
5916	6977696	ENSMUST00000005607 // Asf1b // ASF1 anti-silencing function 1 homolog B (S. cere	Asf1b	ENSMUST00000005607	0.980808	-1.00233	0.830311	-1.02096	3.07E-05	-1.84565	2.42E-08	-3.35005
5032	6755146	ENSMUST00000078825 // Fcgr4 // Fc receptor, IgG, low affinity IV (Fcgr4), mRNA /	Fcgr4	ENSMUST00000078825	0.0815917	1.33278	0.00111825	1.90207	3.86E-08	6.3634	2.56E-08	6.81761
2753	6992280	NM_023738 // Ube1l // ubiquitin-activating enzyme E1-like // 9 F2|9 60.0 cM // 7	Ube1l	NM_023738	0.0774878	1.15216	2.00E-06	1.86637	2.85E-08	2.51636	9.44E-08	2.29065
1745	6878713	NM_021398 // Slc43a3 // solute carrier family 43, member 3 // --- // 58207 /// E	Slc43a3	NM_021398	0.0484886	1.16923	0.00467611	1.27977	2.23E-05	-1.6099	3.19E-08	-2.42723
31	6763894	NM_030724 // Uck2 // uridine-cytidine kinase 2 // 1 H2.3 // 80914 /// ENSMUST000	Uck2	NM_030724	0.108255	1.10579	0.119679	-1.10196	1.03E-06	-1.69065	3.45E-08	-2.04756
1412	7012842	ENSMUST00000048962 // Kif4 // kinesin family member 4 (Kif4), mRNA // X C3|X 39.	Kif4	ENSMUST00000048962	0.401525	1.10667	0.25502	1.14949	1.51E-05	-2.25149	3.47E-08	-4.22393
6922	6786504	ENSMUST00000035350 // Aftph // aftiphilin (Aftph), mRNA // 11 A3.1 // 216549 ///	Aftph	ENSMUST00000035350	0.0412681	1.13783	8.60E-06	1.51658	8.52E-08	1.90454	3.61E-08	2.00559
5799	6783035	NM_013652 // Ccl4 // chemokine (C-C motif) ligand 4 // 11 C|11 47.6 cM // 20303	Ccl4	NM_013652	0.00393946	1.51509	3.62E-08	4.21294	5.98E-05	2.02114	0.0755598	1.25502
5948	6843433	NM_011809 // Ets2 // E26 avian leukemia oncogene 2, 3' domain // 16 C3-qter|16 6	Ets2	NM_011809	0.0206822	-1.24176	0.411658	1.07161	2.34E-06	-1.97642	3.65E-08	-2.71987
6645	6929816	NM_001040435 // Tacc3 // transforming, acidic coiled-coil containing protein 3 /	Tacc3	NM_001040435	0.953266	1.00612	0.414597	1.09005	1.95E-05	-1.99786	3.73E-08	-3.50174
832	6849986	NM_007829 // Daxx // Fas death domain-associated protein // 17 B1|17 17.0 cM //	Daxx	NM_007829	0.0100511	1.38525	3.83E-08	3.70053	4.02E-07	2.87639	3.98E-06	2.33874
5562	6892139	NM_175093 // Trib3 // tribbles homolog 3 (Drosophila) // 2 G3 // 228775 /// ENSM	Trib3	NM_175093	0.145426	1.13316	9.16E-05	1.58669	1.13E-07	2.44024	3.83E-08	2.67422
1517	6913193	NM_028788 // 1300002K09Rik // RIKEN cDNA 1300002K09 gene // 4 B1 // 74152	1300002K09Rik	NM_028788	0.336003	1.07867	0.0154325	1.23757	2.04E-06	1.89885	3.92E-08	2.51898
2705	6796768	NM_173735 // 2310044G17Rik // RIKEN cDNA 2310044G17 gene // 12 D2 // 217732	2310044G17Rik	NM_173735	0.000259482	1.5244	0.000193873	1.54684	4.34E-08	2.72014	2.23E-07	2.36948
7042	6932379	NM_009140 // Cxcl2 // chemokine (C-X-C motif) ligand 2 // 5 E1|5 51.0 cM // 2031	Cxcl2	NM_009140	0.0161172	1.32139	4.53E-08	3.32802	0.12905	-1.1763	0.902881	-1.01249
6443	6785079	NM_053273 // Ttyh2 // tweety homolog 2 (Drosophila) // 11 E2 // 117160 /// ENSMU	Ttyh2	NM_053273	0.000974893	1.32394	0.129726	1.11113	6.86E-08	2.12381	4.64E-08	2.18184
5543	6901953	NM_018734 // Gbp3 // guanylate nucleotide binding protein 3 // 3 H1 // 55932 ///	Gbp3	NM_018734	0.006341	1.81685	2.46E-07	6.50797	4.71E-08	8.81392	1.52E-07	7.0785
1194	6961987	NM_145150 // Prc1 // protein regulator of cytokinesis 1 // 7 D3|7 38.0 cM // 233	Prc1	NM_145150	0.835676	1.02761	0.390706	1.12121	2.66E-05	-2.32489	4.83E-08	-4.67404
2735	6806831	NM_146042 // Rnf144b // ring finger protein 144B // 13 A5 // 218215	Rnf144b	NM_146042	0.00104371	1.4067	8.48E-06	1.798	4.91E-08	2.59185	3.45E-07	2.22026
16	6933697	NM_007708 // Cit // citron // 5 F // 12704 /// ENSMUST00000051704 // Cit // citr	Cit	NM_007708	0.773966	1.02369	0.700032	-1.03195	2.33E-06	-1.95002	5.04E-08	-2.59297
113	6764243	NM_172648 // Ifi205 // interferon activated gene 205 // 1 H3|1 95.3 cM // 226695	Ifi205	NM_172648	0.0318116	1.34974	5.30E-08	4.34835	1.29E-07	3.88058	1.28E-07	3.88577
4849	6840129	ENSMUST00000038423 // Rtp4 // receptor transporter protein 4 (Rtp4), mRNA // 16	Rtp4	ENSMUST00000038423	0.0395896	1.19963	4.02E-05	1.64174	5.65E-08	2.54209	2.83E-07	2.23843
5060	6999456	XM_001479470 // LOC100047704 // similar to chemokine receptor CX3CR1 // --- // 1	LOC100047704	XM_001479470	0.00014696	-1.71684	3.95E-05	-1.86711	6.31E-08	-3.19393	1.60E-06	-2.36621
885	6851204	NM_013733 // Chaf1a // chromatin assembly factor 1, subunit A (p150) // 17 D //	Chaf1a	NM_013733	0.930176	-1.00741	0.0745425	-1.17476	1.14E-05	-1.80592	6.61E-08	-2.61737
613	6910592	NM_133871 // Ifi44 // interferon-induced protein 44 // 3 H3 // 99899 /// ENSMUST	Ifi44	NM_133871	0.0169746	1.39353	1.86E-05	2.2628	6.77E-08	4.03498	9.24E-08	3.88172
949	6791437	NM_030150 // Dhx58 // DEXH (Asp-Glu-X-His) box polypeptide 58 // 11 D|11 61.5 cM	Dhx58	NM_030150	0.0633317	1.25804	1.67E-05	2.16669	6.84E-08	3.68773	3.58E-07	3.07085
3829	7020800	NM_133212 // Tlr8 // toll-like receptor 8 // X F5 // 170744 /// ENSMUST000001121	Tlr8	NM_133212	0.777087	-1.01946	0.0603046	1.148	7.20E-08	2.16113	1.01E-07	2.11209
6413	6869334	NM_008331 // Ifit1 // interferon-induced protein with tetratricopeptide repeats	Ifit1	NM_008331	0.00445102	2.01672	2.85E-07	7.78456	7.32E-08	10.201	9.84E-08	9.59523
6555	6785307	NM_009689 // Birc5 // baculoviral IAP repeat-containing 5 // 11 E2 // 11799 ///	Birc5	NM_009689	0.738755	-1.03344	0.493439	-1.07044	6.92E-06	-2.06667	7.36E-08	-3.04521
7303	6787918	NM_011190 // Psme2 // proteasome (prosome, macropain) 28 subunit, beta // 14 C2-	Psme2	NM_011190	0.0215426	1.43927	1.03E-06	3.4888	7.58E-08	4.89941	1.50E-07	4.45366
6139	6953920	NM_175523 // Ppm1k // protein phosphatase 1K (PP2C domain containing) // 6 B3 //	Ppm1k	NM_175523	0.00398919	1.49357	7.72E-08	3.66826	0.0299271	1.32068	0.308601	1.12763
5047	6755175	NM_027893 // Pvrl4 // poliovirus receptor-related 4 // --- // 71740 /// ENSMUST0	Pvrl4	NM_027893	0.468134	1.05717	2.78E-05	1.6242	8.03E-08	2.34124	4.12E-06	1.80098
2926	6917180	ENSMUST00000048391 // Clspn // claspin homolog (Xenopus laevis) (Clspn), mRNA //	Clspn	ENSMUST00000048391	0.810847	1.02678	0.657983	-1.05025	9.29E-06	-2.20361	8.22E-08	-3.441
1314	6936981	X14489 // Tyms // thymidylate synthase // 5 B1|5 18.2 cM // 22171	Tyms	X14489	0.325396	1.10732	0.388525	1.09302	3.95E-05	-1.87059	8.30E-08	-3.11534
4044	6971320	NM_145588 // Kif22 // kinesin family member 22 // 7 F3|7 61.0 cM // 110033 /// E	Kif22	NM_145588	0.826806	-1.02657	0.805475	1.02996	3.44E-05	-2.11601	8.44E-08	-3.81237
6850	6871457	NM_016692 // Incenp // inner centromere protein // 19 A|19 0.0 cM // 16319 /// E	Incenp	NM_016692	0.930568	-1.00796	0.435179	-1.07457	1.81E-05	-1.83843	8.45E-08	-2.76397
5154	6840782	ENSMUST00000054034 // Polq // polymerase (DNA directed), theta (Polq), mRNA // 1	Polq	ENSMUST00000054034	0.439652	1.0607	0.0259422	1.20596	3.17E-06	-1.82181	9.11E-08	-2.30634
4890	6779264	NM_023324 // Peli1 // pellino 1 // 11 A3.2|11 13.5 cM // 67245 /// ENSMUST000000	Peli1	NM_023324	0.00820085	1.28424	9.18E-08	2.45055	4.48E-05	1.63534	8.88E-06	1.78863
2518	6941657	NM_145211 // Oas1a // 2'-5' oligoadenylate synthetase 1A // 5 F|5 67.0 cM // 246	Oas1a	NM_145211	0.085659	1.19146	0.000537565	1.5484	1.96E-07	2.68773	9.22E-08	2.88346
2845	6882538	NM_019811 // Acss2 // acyl-CoA synthetase short-chain family member 2 // 2 H2 //	Acss2	NM_019811	0.0823071	1.30922	0.000283345	2.0504	9.46E-08	4.97911	5.90E-06	2.96755
2299	6989974	NM_026515 // 2810417H13Rik // RIKEN cDNA 2810417H13 gene // 9 C // 68026 /// BC0	2810417H13Rik	NM_026515	0.0207164	1.55273	0.144059	1.29478	1.67E-06	-4.17806	9.51E-08	-6.46359
2350	6805794	NM_153546 // Mboat1 // membrane bound O-acyltransferase domain containing 1 // 1	Mboat1	NM_153546	0.434273	1.08452	0.0793099	1.21203	1.01E-06	-2.48492	9.69E-08	-3.09695
2445	6916089	NM_053272 // Dhcr24 // 24-dehydrocholesterol reductase // 4 C7 // 74754 /// ENSM	Dhcr24	NM_053272	0.920525	1.00906	0.816205	1.02125	0.191059	-1.1305	9.69E-08	-2.7121
4465	6863048	NM_007746 // Map3k8 // mitogen activated protein kinase kinase kinase 8 // 18 A1	Map3k8	NM_007746	0.000751971	1.56723	9.75E-08	3.09479	0.00108057	1.53512	0.00149547	1.50726
4318	6837008	NM_007781 // Csf2rb2 // colony stimulating factor 2 receptor, beta 2, low-affini	Csf2rb2	NM_007781	0.0778458	1.22331	0.898939	1.01365	2.13E-05	2.01896	9.84E-08	3.24365
3356	6884155	NM_148933 // Slco4a1 // solute carrier organic anion transporter family, member	Slco4a1	NM_148933	0.0876149	-1.12772	0.0198094	-1.1896	9.87E-08	-2.06944	3.15E-07	-1.9232
978	6791504	NM_009764 // Brca1 // breast cancer 1 // 11 D|11 60.5 cM // 12189 /// ENSMUST000	Brca1	NM_009764	0.129424	1.15995	0.411836	1.08056	8.12E-06	-1.96514	1.05E-07	-2.77166
4088	6886017	NM_028716 // Phf19 // PHD finger protein 19 // 2 B // 74016 /// ENSMUST000000282	Phf19	NM_028716	0.372935	1.09181	0.211487	1.13345	2.12E-05	-1.89317	1.06E-07	-2.88804
3154	6833404	ENSMUST00000064924 // Espl1 // extra spindle poles-like 1 (S. cerevisiae) (Espl1	Espl1	ENSMUST00000064924	0.698306	-1.03678	0.761981	-1.02859	3.44E-06	-2.0838	1.11E-07	-2.7534
618	6850645	NM_008690 // Nfkbie // nuclear factor of kappa light polypeptide gene enhancer i	Nfkbie	NM_008690	0.0379216	1.2438	1.15E-07	2.82296	0.22327	1.12766	0.162082	1.14955
5217	6949814	NM_013538 // Cdca3 // cell division cycle associated 3 // 6 F2|6 60.19 cM // 147	Cdca3	NM_013538	0.475779	1.08495	0.581708	1.06471	0.000725128	-1.6463	1.15E-07	-3.4165
3848	6945339	ENSMUST00000074949 // Tmem140 // transmembrane protein 140 (Tmem140), mRNA // 6	Tmem140	ENSMUST00000074949	0.0015142	1.56189	7.22E-07	2.78069	1.20E-07	3.34155	2.75E-07	3.06038
314	6790244	NM_181545 // Slfn8 // schlafen 8 // 11 C // 276950 /// ENSMUST00000038141 // Slf	Slfn8	NM_181545	0.000619963	1.85962	1.23E-07	4.43926	3.47E-07	3.87671	2.99E-07	3.9507
823	6825544	NM_001110162 // Cdca2 // cell division cycle associated 2 // 14 D1 // 108912 ///	Cdca2	NM_001110162	0.980932	-1.0028	0.292573	-1.13462	1.92E-05	-2.18067	1.25E-07	-3.53757
1631	6963608	NM_011055 // Pde3b // phosphodiesterase 3B, cGMP-inhibited // 7 F1|7 53.3 cM //	Pde3b	NM_011055	3.57E-06	-1.66726	1.26E-07	-2.01359	0.00280868	-1.26866	0.00201876	-1.28341
897	6875649	NM_031167 // Il1rn // interleukin 1 receptor antagonist // 2 A3|2 10.0 cM // 161	Il1rn	NM_031167	0.0370318	1.31715	0.000257021	1.82276	1.70E-05	2.24395	1.29E-07	3.63352
7337	6933422	ENSMUST00000007296 // Pole // polymerase (DNA directed), epsilon (Pole), mRNA //	Pole	ENSMUST00000007296	0.37174	1.10061	0.506674	1.07328	0.000157817	-1.74859	1.29E-07	-3.11042
6906	6762017	NM_008567 // Mcm6 // minichromosome maintenance deficient 6 (MIS5 homolog, S. po	Mcm6	NM_008567	0.513926	1.04968	0.58365	1.04143	0.000483054	-1.40694	1.29E-07	-2.20631
4836	6948906	NM_010585 // Itpr1 // inositol 1,4,5-triphosphate receptor 1 // 6 E1-E2|6 48.0 c	Itpr1	NM_010585	0.962439	1.00314	0.00252028	1.28146	1.30E-07	2.04581	3.32E-06	1.69576
3337	6993890	ENSMUST00000040912 // Anln // anillin, actin binding protein (scraps homolog, Dr	Anln	ENSMUST00000040912	0.912454	1.01636	0.957425	-1.00791	5.29E-05	-2.41647	1.33E-07	-4.86897
2629	6916483	ENSMUST00000030490 // Stil // Scl/Tal1 interrupting locus (Stil), mRNA // 4 D1 /	Stil	ENSMUST00000030490	0.076948	1.2163	0.782561	1.02898	1.38E-05	-2.03635	1.37E-07	-3.02095
2309	6855672	ENSMUST00000024749 // Polh // polymerase (DNA directed), eta (RAD 30 related) (P	Polh	ENSMUST00000024749	0.830424	-1.02547	0.422591	-1.10009	4.01E-05	-2.05967	1.40E-07	-3.49905
695	6935232	NM_010757 // Mafk // v-maf musculoaponeurotic fibrosarcoma oncogene family, prot	Mafk	NM_010757	0.0220574	1.26165	1.46E-07	2.61293	0.00399523	1.36886	0.0261571	1.25137
4989	6924834	NM_134471 // Kif2c // kinesin family member 2C // 4 D1 // 73804 /// ENSMUST00000	Kif2c	NM_134471	0.831073	1.03075	0.642027	1.06848	9.07E-05	-2.22465	1.47E-07	-4.51715
1172	6961917	NM_145946 // Fanci // Fanconi anemia, complementation group I // 7 D3 // 208836	Fanci	NM_145946	0.249037	1.09482	0.176931	1.11324	0.000244434	-1.46881	1.51E-07	-2.24713
5146	6925254	NM_026560 // Cdca8 // cell division cycle associated 8 // 4 D2.2|4 57.6 cM // 52	Cdca8	NM_026560	0.339272	1.10849	0.589558	1.05904	3.62E-05	-1.93104	1.51E-07	-3.06519
1342	6802732	NM_181815 // 4930534B04Rik // RIKEN cDNA 4930534B04 gene // 12 E // 75216	4930534B04Rik	NM_181815	0.819847	1.02649	0.51723	1.07782	3.64E-05	-2.04139	1.53E-07	-3.36816
3876	6811068	NM_018886 // Lgals8 // lectin, galactose binding, soluble 8 // 13 A1|13 8.0 cM /	Lgals8	NM_018886	0.311613	1.08139	0.00125684	1.36378	4.41E-07	2.06794	1.55E-07	2.2257
2092	6855116	NM_025674 // Tcf19 // transcription factor 19 // 17 B1 // 106795 /// ENSMUST0000	Tcf19	NM_025674	0.00718108	-1.3842	0.216242	-1.14029	0.000883452	-1.55476	1.71E-07	-2.935
5123	6840734	NM_030253 // Parp9 // poly (ADP-ribose) polymerase family, member 9 // 16 B3 //	Parp9	NM_030253	0.00130307	1.39018	3.22E-07	2.22148	1.76E-07	2.32538	2.24E-07	2.28241
2858	6882554	ENSMUST00000029140 // Procr // protein C receptor, endothelial (Procr), mRNA //	Procr	ENSMUST00000029140	0.248876	1.10171	1.86E-07	2.33678	0.000619285	1.44346	2.80E-06	1.9311
5930	6867830	NM_026410 // Cdca5 // cell division cycle associated 5 // 19 A // 67849 /// ENSM	Cdca5	NM_026410	0.198878	-1.10358	0.26391	-1.08866	0.000210878	-1.461	1.87E-07	-2.15864
2063	6880492	NM_029617 // Casc5 // cancer susceptibility candidate 5 // 2 E5 // 76464 /// BC0	Casc5	NM_029617	0.932725	1.01055	0.511593	1.08585	9.80E-05	-2.00355	1.95E-07	-3.62442
6454	6869503	NM_010615 // Kif11 // kinesin family member 11 // 19 C2 // 16551 /// ENSMUST0000	Kif11	NM_010615	0.842709	1.02868	0.594407	1.07925	2.99E-05	-2.47095	2.09E-07	-4.32723
5926	6783439	NM_009546 // Trim25 // tripartite motif protein 25 // 11 C // 217069 /// BC03427	Trim25	NM_009546	0.000466431	1.37513	2.10E-07	2.02046	5.51E-07	1.90282	6.87E-07	1.87795
7127	6762796	NM_015811 // Rgs1 // regulator of G-protein signaling 1 // 1 F|1 78.0 cM // 5077	Rgs1	NM_015811	0.0168622	1.54496	0.000307012	2.19238	3.26E-06	3.56944	2.15E-07	5.1749
5590	6866693	ENSMUST00000066532 // Lipg // lipase, endothelial (Lipg), mRNA // 18 E2 // 16891	Lipg	ENSMUST00000066532	0.413439	1.11097	2.19E-07	3.66896	8.22E-05	2.06025	0.0022419	1.6165
6045	6977995	NM_145857 // Nod2 // nucleotide-binding oligomerization domain containing 2 // -	Nod2	NM_145857	0.962183	1.00375	2.22E-07	2.24199	0.00294023	1.33271	0.0218308	1.22565
2901	6966991	NM_008654 // Myd116 // myeloid differentiation primary response gene 116 // 7 B4	Myd116	NM_008654	0.000584333	1.54146	2.44E-07	2.6361	0.00290161	1.41686	0.000195498	1.63831
4074	6775984	NM_001080129 // Tmpo // thymopoietin // 10 C2|10 49.0 cM // 21917 /// NM_0010801	Tmpo	NM_001080129	0.817392	1.02033	0.768171	-1.02605	3.34E-05	-1.72776	2.49E-07	-2.41508
5089	6780707	NM_010999 // Olfr56 // olfactory receptor 56 // 11 B1.2 // 18356 /// ENSMUST0000	Olfr56	NM_010999	0.00883199	1.36871	2.58E-07	2.8194	1.23E-05	2.0443	9.63E-06	2.08101
6458	6979421	NM_028131 // Cenpn // centromere protein N // 8 E1 // 72155 /// ENSMUST000000342	Cenpn	NM_028131	0.137662	1.17815	0.0840704	1.21426	0.000251344	-1.69582	2.70E-07	-2.87999
5274	6890981	NM_011426 // Siglec1 // sialic acid binding Ig-like lectin 1, sialoadhesin // 2	Siglec1	NM_011426	0.862567	1.01421	0.477063	-1.06032	5.42E-07	2.15506	2.75E-07	2.26502
944	6825853	NM_207636 // Fndc3a // fibronectin type III domain containing 3a // 14 D2 // 319	Fndc3a	NM_207636	0.000251232	1.53171	2.76E-07	2.34474	4.76E-06	1.91622	2.80E-06	1.98361
590	6960516	NM_026436 // Tmem86a // transmembrane protein 86A // 7 B4 // 67893 /// ENSMUST00	Tmem86a	NM_026436	0.00946827	1.36282	0.0118066	1.34667	2.87E-07	2.78585	4.07E-07	2.69637
6742	6980944	ENSMUST00000046916 // Ckap2 // cytoskeleton associated protein 2 (Ckap2), mRNA /	Ckap2	ENSMUST00000046916	0.287875	1.12997	0.140747	1.18921	1.29E-05	-2.17631	3.12E-07	-3.04294
1162	6826546	NM_019670 // Diap3 // diaphanous homolog 3 (Drosophila) // 14 D3 // 56419 /// EN	Diap3	NM_019670	0.447914	1.10023	0.0629269	1.28342	5.78E-05	-2.08808	3.13E-07	-3.43081
7105	6957140	NM_013533 // Gpr162 // G protein-coupled receptor 162 // 6 F2|6 60.18 cM // 1478	Gpr162	NM_013533	0.00618968	1.33534	0.0176125	1.27127	1.01E-05	1.88387	3.15E-07	2.41861
492	6849444	NM_176995 // C230078M08Rik // RIKEN cDNA C230078M08 gene // 17 A3.3 // 319749	C230078M08Rik	NM_176995	0.726827	1.03761	0.519872	-1.07084	1.44E-06	-2.475	3.33E-07	-2.82726
4779	6838797	NM_001110216 // Cbx5 // chromobox homolog 5 (Drosophila HP1a) // 15 F3 // 12419	Cbx5	NM_001110216	0.854029	-1.02652	0.979744	1.00362	0.000125084	-2.16708	3.36E-07	-4.05863
1209	6912179	BC094429 // F730047E07Rik // RIKEN cDNA F730047E07 gene // 4 A3 // 212377 /// NM	F730047E07Rik	BC094429	0.0722727	1.15892	0.939426	-1.00582	4.84E-05	-1.58626	3.45E-07	-2.11926
1486	6913080	NM_010790 // Melk // maternal embryonic leucine zipper kinase // 4 B1|4 26.7 cM	Melk	NM_010790	0.237335	1.16885	0.0999078	1.25063	0.000127988	-2.00341	3.45E-07	-3.52072
2966	6882774	BC064129 // 2310007D09Rik // RIKEN cDNA 2310007D09 gene // 2 H1 // 71878 /// NM_	2310007D09Rik	BC064129	0.535575	1.05375	0.22634	1.11035	4.44E-05	-1.66642	3.47E-07	-2.27778
4869	6950070	NM_008021 // Foxm1 // forkhead box M1 // 6 F3|6 62.0 cM // 14235 /// ENSMUST0000	Foxm1	NM_008021	0.470746	1.10399	0.801738	-1.03469	0.000248818	-1.97691	3.49E-07	-3.7866
2017	6940363	NM_152803 // Hpse // heparanase // 5 E4 // 15442 /// ENSMUST00000045617 // Hpse	Hpse	NM_152803	0.00676808	1.34561	0.515422	-1.06283	3.57E-07	2.48304	2.59E-06	2.12605
3561	6970164	NM_029000 // Gvin1 // GTPase, very large interferon inducible 1 // 7 E3 // 74558	Gvin1	NM_029000	0.0211441	1.51784	3.49E-06	3.55593	3.59E-07	4.82524	4.74E-06	3.42465
3997	6775830	NM_029249 // 4930547N16Rik // RIKEN cDNA 4930547N16 gene // 10 C2 // 75317	4930547N16Rik	NM_029249	0.5467	1.08852	0.277565	1.1683	6.46E-05	-2.26383	3.62E-07	-3.92019
4037	6971307	NM_026827 // 1110032O16Rik // RIKEN cDNA 1110032O16 gene // 7 F4 // 68742 /// NM	1110032O16Rik	NM_026827	0.0163042	1.26557	0.000721486	1.46234	9.38E-07	2.16229	3.69E-07	2.31952
2660	6806640	NM_009856 // Cd83 // CD83 antigen // 13 A4-5|13 24.0 cM // 12522 /// ENSMUST0000	Cd83	NM_009856	0.00360546	1.31337	4.08E-05	1.60729	3.75E-07	2.12284	1.66E-05	1.68427
3686	6749701	NM_199007 // Sgol2 // shugoshin-like 2 (S. pombe) // 1 C1.3|1 30.1 cM // 68549 /	Sgol2	NM_199007	0.687749	1.04656	0.433801	1.09362	1.09E-05	-2.21608	3.79E-07	-3.00189
3317	6993833	BC086683 // Spc24 // SPC24, NDC80 kinetochore complex component, homolog (S. cer	Spc24	BC086683	0.292007	-1.15083	0.826295	1.029	0.000141098	-2.01029	3.80E-07	-3.55304
4429	6753058	BC090647 // 2700049P18Rik // RIKEN cDNA 2700049P18 gene // 1 E4 // 108900 /// NM	2700049P18Rik	BC090647	0.00323948	1.41892	3.92E-07	2.57752	0.0348793	1.25492	0.457274	-1.0761
738	6850831	DQ087180 // B430306N03Rik // RIKEN cDNA B430306N03 gene // 17 C // 320148 /// NM	B430306N03Rik	DQ087180	0.819612	1.01694	0.000394502	1.41893	4.05E-07	2.03895	1.51E-06	1.87713
5984	6817970	NM_027289 // Nt5dc2 // 5'-nucleotidase domain containing 2 // 14 B // 70021 ///	Nt5dc2	NM_027289	0.510525	1.05756	0.27684	-1.09857	0.000431166	-1.48642	4.09E-07	-2.25952
777	6765519	NM_025995 // Fbxo5 // F-box protein 5 // 10 A1 // 67141 /// ENSMUST00000019907 /	Fbxo5	NM_025995	0.568028	-1.09543	0.738659	-1.05444	0.000552957	-2.06084	4.43E-07	-4.58267
2002	6804898	NM_010748 // Lyst // lysosomal trafficking regulator // 13 A1|13 7.0 cM // 17101	Lyst	NM_010748	0.000233846	1.52353	0.0101022	1.28196	8.37E-06	1.82608	4.43E-07	2.2226
6409	6869327	ENSMUST00000102825 // Ifit3 // interferon-induced protein with tetratricopeptide	Ifit3	ENSMUST00000102825	0.00109173	3.77065	1.00E-06	16.8595	4.52E-07	20.9741	7.71E-06	10.1488
6400	6820323	NM_198642 // 5031414D18Rik // RIKEN cDNA 5031414D18 gene // 14 D3 // 271221	5031414D18Rik	NM_198642	0.953843	-1.00421	3.61E-06	1.76908	4.53E-07	2.00357	6.19E-06	1.71777
2385	6806038	NM_011452 // Serpinb9b // serine (or cysteine) peptidase inhibitor, clade B, mem	Serpinb9b	NM_011452	0.226081	1.18184	0.00128762	1.72747	0.00027217	1.9439	4.55E-07	3.59832
6795	6821298	NM_175265 // 6720463M24Rik // RIKEN cDNA 6720463M24 gene // 14 E2.2 // 77744	6720463M24Rik	NM_175265	0.534132	-1.07236	0.258242	-1.1383	2.53E-05	-2.05537	4.61E-07	-2.90407
1919	6854604	NM_010220 // Fkbp5 // FK506 binding protein 5 // 17 A3.3|17 13.0 cM // 14229 ///	Fkbp5	NM_010220	0.492634	-1.08288	0.742688	1.03853	1.80E-05	-2.15818	4.63E-07	-2.99987
115	6764246	NM_008329 // Ifi204 // interferon activated gene 204 // 1 H3|1 95.2 cM // 15951	Ifi204	NM_008329	0.0117919	1.55215	2.41E-05	2.67451	4.75E-07	4.23785	1.01E-06	3.84072
5113	6890658	ENSMUST00000037712 // Ncaph // non-SMC condensin I complex, subunit H (Ncaph), m	Ncaph	ENSMUST00000037712	0.450465	1.10827	0.59003	1.07568	0.000475361	-1.86904	4.78E-07	-3.60746
5907	6843343	NM_028083 // Chaf1b // chromatin assembly factor 1, subunit B (p60) // 16 C4|16	Chaf1b	NM_028083	0.179105	1.12358	0.062536	1.18252	0.00166783	-1.38974	4.79E-07	-2.21394
156	6898686	NM_019971 // Pdgfc // platelet-derived growth factor, C polypeptide // 3 E3 // 5	Pdgfc	NM_019971	0.144164	1.17179	0.0504378	1.24679	2.71E-06	2.31144	4.85E-07	2.68193
6670	6955381	NM_008564 // Mcm2 // minichromosome maintenance deficient 2 mitotin (S. cerevisi	Mcm2	NM_008564	0.936504	-1.00752	0.919966	1.0095	0.00126082	-1.47075	5.07E-07	-2.44043
7037	6906840	NM_016904 // Cks1b // CDC28 protein kinase 1b // 3 F1 // 54124 /// ENSMUST000000	Cks1b	NM_016904	0.101694	-1.17044	0.431206	-1.07501	0.000251961	-1.57601	5.08E-07	-2.36225
2654	6992022	ENSMUST00000035164 // Topbp1 // topoisomerase (DNA) II beta binding protein (Top	Topbp1	ENSMUST00000035164	0.698412	-1.03574	0.552568	-1.05555	0.000120202	-1.6381	5.43E-07	-2.34234
6648	6845435	ENSMUST00000089620 // Cd86 // CD86 antigen (Cd86), mRNA // 16 B5|16 26.9 cM // 1	Cd86	ENSMUST00000089620	0.402024	1.13199	0.0359707	1.40068	1.64E-05	2.6782	5.43E-07	3.94653
6133	6953906	NM_026004 // Nt5c3 // 5'-nucleotidase, cytosolic III // 6 B3 // 107569 /// ENSMU	Nt5c3	NM_026004	0.00607517	1.66405	1.15E-06	3.95212	5.88E-07	4.32024	1.93E-06	3.698
4293	6836806	AF188007 // Plec1 // plectin 1 // 15 D3|15 44.0 cM // 18810	Plec1	AF188007	0.211448	1.14962	6.17E-07	2.72949	9.21E-07	2.6303	6.13E-05	1.88647
911	6791298	NM_011623 // Top2a // topoisomerase (DNA) II alpha // 11 D|11 57.0 cM // 21973 /	Top2a	NM_011623	0.617623	1.07935	0.997996	1.00038	0.000153669	-2.24433	6.31E-07	-4.11083
3498	6920056	ENSMUST00000029900 // Atp6v0d2 // ATPase, H+ transporting, lysosomal V0 subunit	Atp6v0d2	ENSMUST00000029900	0.00876199	1.41533	0.30907	1.12529	6.34E-07	2.86857	9.81E-06	2.24448
3045	6917524	NM_011284 // Rpa2 // replication protein A2 // 4 D2.3 // 19891 /// ENSMUST000001	Rpa2	NM_011284	0.298925	-1.15413	0.586169	-1.07665	0.000372847	-1.90686	6.42E-07	-3.49192
192	6800020	NM_024124 // Hdac9 // histone deacetylase 9 // 12 A3 // 79221 /// ENSMUST0000011	Hdac9	NM_024124	0.242653	-1.10198	0.000467076	-1.45622	0.000271582	-1.49371	6.43E-07	-2.11349
2977	6807437	NM_198004 // 5133401N09Rik // RIKEN cDNA 5133401N09 gene // 13 B1 // 75731 /// N	5133401N09Rik	NM_198004	0.0827065	1.1752	0.000592068	1.48264	1.19E-05	1.83715	6.43E-07	2.24233
1854	6854487	ENSMUST00000025025 // Dusp1 // dual specificity phosphatase 1 (Dusp1), mRNA // 1	Dusp1	ENSMUST00000025025	0.0365525	1.23862	6.56E-07	2.36275	0.380667	1.08632	0.123727	1.16253
1748	6988627	NM_010436 // H2afx // H2A histone family, member X // 9 A5.2|9 26.0 cM // 15270	H2afx	NM_010436	0.335967	-1.15244	0.59254	1.08093	0.00301305	-1.68931	6.83E-07	-3.7922
3357	7018582	ENSMUST00000056904 // Ercc6l // excision repair cross-complementing rodent repai	Ercc6l	ENSMUST00000056904	0.144103	1.18259	0.628944	1.05466	2.34E-05	-2.04306	7.03E-07	-2.73978
3572	6774794	NM_007659 // Cdc2a // cell division cycle 2 homolog A (S. pombe) // 10 B5.3|10 3	Cdc2a	NM_007659	0.524987	-1.09236	0.781724	-1.03897	0.000417363	-1.91674	7.06E-07	-3.5487
4395	6837301	NM_011241 // Rangap1 // RAN GTPase activating protein 1 // 15 E1|15 43.3 cM // 1	Rangap1	NM_011241	0.686994	-1.03762	0.674871	1.03921	8.97E-05	-1.67456	7.10E-07	-2.31474
2048	6880468	NM_026412 // D2Ertd750e // DNA segment, Chr 2, ERATO Doi 750, expressed // 2 E5	D2Ertd750e	NM_026412	0.612212	-1.05118	0.94619	1.00663	5.29E-05	-1.7961	7.17E-07	-2.45707
3676	7019519	NM_013463 // Gla // galactosidase, alpha // X E-F1|X 53.0 cM // 11605 /// ENSMUS	Gla	NM_013463	0.0368098	1.3219	0.0134161	1.41082	1.08E-06	2.92026	7.58E-07	3.02864
5203	6890835	NM_181589 // Ckap2l // cytoskeleton associated protein 2-like // 2 F1 // 70466 /	Ckap2l	NM_181589	0.0586264	1.25018	0.128813	1.19041	6.79E-05	-1.88713	7.72E-07	-2.70403
3004	6883000	NM_008652 // Mybl2 // myeloblastosis oncogene-like 2 // 2 H2|2 93.0 cM // 17865	Mybl2	NM_008652	0.567216	1.06246	0.462412	-1.08132	0.000260222	-1.69145	7.81E-07	-2.60534
5932	6867840	NM_028967 // Batf2 // basic leucine zipper transcription factor, ATF-like 2 // 1	Batf2	NM_028967	0.0190297	1.38346	8.06E-07	3.03825	1.04E-05	2.37899	8.89E-06	2.41252
765	6825436	ENSMUST00000022613 // Esco2 // establishment of cohesion 1 homolog 2 (S. cerevis	Esco2	ENSMUST00000022613	0.135964	1.21491	0.288788	1.14475	5.32E-05	-2.10263	8.14E-07	-3.08985
1534	6987641	DQ340802 // Ncapd3 // non-SMC condensin II complex, subunit D3 // 9 A4 // 78658	Ncapd3	DQ340802	0.674893	1.03984	0.492838	-1.0664	7.38E-05	-1.70776	8.28E-07	-2.31727
3329	6748620	NM_145996 // Arid5a // AT rich interactive domain 5A (Mrf1 like) // 1 B // 21485	Arid5a	NM_145996	0.10512	1.1694	8.38E-07	2.28124	0.221543	1.12201	0.226148	1.12065
2459	6916127	NM_028355 // Tmem48 // transmembrane protein 48 // 4 C7 // 72787 /// ENSMUST0000	Tmem48	NM_028355	0.3482	1.11084	0.336787	1.11375	0.000247438	-1.7381	8.68E-07	-2.69474
6074	6903753	NM_007900 // Ect2 // ect2 oncogene // 3 B // 13605 /// ENSMUST00000075155 // Ect	Ect2	NM_007900	0.444516	1.12622	0.63217	1.07664	0.000231782	-2.17675	8.97E-07	-3.97452
4101	6971424	NM_009943 // Cox6a2 // cytochrome c oxidase, subunit VI a, polypeptide 2 // 7 F3	Cox6a2	NM_009943	0.979145	1.00278	0.217401	1.14511	0.0163268	1.33703	9.06E-07	2.59707
6211	6904300	ENSMUST00000029270 // Ccna2 // cyclin A2 (Ccna2), mRNA // 3 B|3 19.2 cM // 12428	Ccna2	ENSMUST00000029270	0.997765	-1.00037	0.599015	-1.07171	0.000230793	-1.94197	9.41E-07	-3.22703
4177	6996186	NM_024245 // Kif23 // kinesin family member 23 // 9 B // 71819 /// ENSMUST000000	Kif23	NM_024245	0.135533	1.22037	0.192961	1.18728	0.000465836	-1.80785	9.50E-07	-3.11484
771	6800934	ENSMUST00000021413 // Nfkbia // nuclear factor of kappa light chain gene enhance	Nfkbia	ENSMUST00000021413	0.23269	1.11045	1.00E-06	2.13212	0.233712	-1.11018	0.00142716	-1.40943
6114	6784062	ENSMUST00000017637 // Igfbp4 // insulin-like growth factor binding protein 4 (Ig	Igfbp4	ENSMUST00000017637	0.0848094	-1.16708	0.0210042	-1.24399	0.000261549	-1.5212	1.09E-06	-2.09802
6463	6759613	ENSMUST00000027393 // Bard1 // BRCA1 associated RING domain 1 (Bard1), mRNA // 1	Bard1	ENSMUST00000027393	0.656305	1.04086	0.0174581	1.27347	0.000225224	-1.57711	1.15E-06	-2.19667
6222	6844359	ENSMUST00000000028 // Cdc45l // cell division cycle 45 homolog (S. cerevisiae)-l	Cdc45l	ENSMUST00000000028	0.379355	1.09262	0.401733	1.08803	0.000239798	-1.6489	1.16E-06	-2.38534
2030	6855013	ENSMUST00000076602 // Psmb9 // proteasome (prosome, macropain) subunit, beta typ	Psmb9	ENSMUST00000076602	0.891512	1.01239	0.00298832	1.38801	1.17E-06	2.20585	2.55E-05	1.79189
4083	6811530	ENSMUST00000080511 // Hist1h1b // histone cluster 1, H1b (Hist1h1b), mRNA // 13	Hist1h1b	ENSMUST00000080511	0.42352	-1.14727	0.584648	-1.09761	0.00360885	-1.81815	1.20E-06	-4.39269
2470	6916143	NM_053073 // Lrp8 // low density lipoprotein receptor-related protein 8, apolipo	Lrp8	NM_053073	0.911919	-1.00882	0.950876	1.0049	1.96E-05	-1.69381	1.21E-06	-2.00069
320	6790245	NM_181542 // Slfn10 // schlafen 10 // 11 C // 237887 /// BC115828 // Slfn10 // s	Slfn10	NM_181542	0.0250148	1.4182	0.000424815	1.92863	2.36E-06	3.13413	1.29E-06	3.35549
3437	6944351	NM_011570 // Tes // testis derived transcript // 6 A2|6 1.5 cM // 21753 /// ENSM	Tes	NM_011570	0.645501	-1.03826	0.141636	1.13335	7.50E-05	-1.59637	1.32E-06	-2.0218
5140	6890715	NM_009772 // Bub1 // budding uninhibited by benzimidazoles 1 homolog (S. cerevis	Bub1	NM_009772	0.696095	1.07619	0.61178	1.10035	0.000757295	-2.27375	1.41E-06	-5.02219
2404	6941423	NM_028128 // Rfc5 // replication factor C (activator 1) 5 // 5 F // 72151 /// EN	Rfc5	NM_028128	0.786537	1.03249	0.834264	1.025	0.00114999	-1.63134	1.41E-06	-2.76013
2919	6942604	NM_008568 // Mcm7 // minichromosome maintenance deficient 7 (S. cerevisiae) // 5	Mcm7	NM_008568	0.880002	-1.01953	0.960928	1.00629	0.00129518	-1.68727	1.42E-06	-3.00986
1988	6940303	NM_145839 // Rasgef1b // RasGEF domain family, member 1B // 5 E3 // 320292 /// N	Rasgef1b	NM_145839	0.00768044	1.33449	1.32E-05	1.89137	1.45E-06	2.20726	2.46E-06	2.1221
5757	6782808	ENSMUST00000021050 // Centa2 // centaurin, alpha 2 (Centa2), mRNA // 11 B5|11 47	Centa2	ENSMUST00000021050	0.557108	1.05632	0.0187595	1.27933	1.47E-05	1.88433	1.45E-06	2.21539
5163	6949717	NM_026267 // Necap1 // NECAP endocytosis associated 1 // 6 F2 // 67602 /// ENSMU	Necap1	NM_026267	0.377663	1.07631	0.0416039	1.20093	3.04E-05	1.68172	1.48E-06	2.01856
2959	6942709	NM_010752 // Mad1l1 // mitotic arrest deficient 1-like 1 // 5 G2|5 81.0 cM // 17	Mad1l1	NM_010752	0.246782	-1.11014	0.859113	1.01568	0.000158265	-1.59041	1.49E-06	-2.11791
5876	6783296	BC117001 // 1110001A07Rik // RIKEN cDNA 1110001A07 gene // 11 C // 66140 /// NM_	1110001A07Rik	BC117001	0.710479	-1.0455	0.826826	1.02652	0.000145412	-1.89465	1.54E-06	-2.77585
1512	6963137	NM_030684 // Trim34 // tripartite motif protein 34 // 7 F1 // 94094 /// AF220140	Trim34	NM_030684	0.00154843	1.52828	1.55E-06	2.47906	2.46E-05	1.99306	7.04E-06	2.18884
5747	6817287	NM_008695 // Nid2 // nidogen 2 // 14 A3 // 18074 /// ENSMUST00000022340 // Nid2	Nid2	NM_008695	0.519263	-1.05597	0.150104	-1.1344	4.20E-06	-1.9137	1.58E-06	-2.04121
4048	6971326	NM_009259 // Spn // sialophorin // 7 F3-F4|7 62.0 cM // 20737 /// ENSMUST0000004	Spn	NM_009259	0.830252	1.0205	0.287076	-1.10869	0.000262096	-1.60366	1.59E-06	-2.23715
6174	6784270	NM_027320 // Ifi35 // interferon-induced protein 35 // 11 D // 70110 /// ENSMUST	Ifi35	NM_027320	0.963969	-1.00693	0.00210077	1.79355	1.60E-06	3.67277	1.96E-05	2.75935
1688	6828522	ENSMUST00000067190 // Lifr // leukemia inhibitory factor receptor (Lifr), mRNA /	Lifr	ENSMUST00000067190	0.558207	-1.05702	0.0209761	-1.27696	9.27E-05	-1.69684	1.61E-06	-2.22449
4276	6972204	BC050887 // Slc25a22 // solute carrier family 25 (mitochondrial carrier, glutama	Slc25a22	BC050887	0.0122269	1.28764	1.64E-06	2.10414	3.61E-06	1.99209	0.00029399	1.53977
1229	6986649	NM_007609 // Casp4 // caspase 4, apoptosis-related cysteine peptidase // 9 A1|9	Casp4	NM_007609	0.00437426	1.57654	3.06E-06	2.89066	3.71E-05	2.28081	1.72E-06	3.0699
1528	6803321	NM_001042699 // 4831426I19Rik // RIKEN cDNA 4831426I19 gene // 12 E // 212073 //	4831426I19Rik	NM_001042699	0.00514675	-1.34312	0.00121924	-1.43842	3.72E-05	-1.72993	1.81E-06	-2.10074
7216	6873150	NM_027667 // Arhgap19 // Rho GTPase activating protein 19 // 19 D1 // 71085 ///	Arhgap19	NM_027667	0.520592	1.09783	0.923127	-1.01399	0.000704004	-1.8912	1.84E-06	-3.35074
3789	6919741	ENSMUST00000050686 // Tmem67 // transmembrane protein 67 (Tmem67), mRNA // 4 A1	Tmem67	ENSMUST00000050686	0.0324928	1.33337	1.87E-06	2.77053	0.000587625	1.73366	0.00237337	1.57855
6118	6978368	ENSMUST00000034245 // AA960436 // expressed sequence AA960436 (AA960436), mRNA /	AA960436	ENSMUST00000034245	0.0206086	1.26155	1.89E-06	2.10724	2.33E-05	1.78695	2.02E-05	1.80261
3457	6798946	ENSMUST00000052581 // Gen1 // RIKEN cDNA 5830483C08 gene (5830483C08Rik), mRNA /	Gen1	ENSMUST00000052581	0.186425	1.21444	0.139138	1.24561	0.000235606	-2.04595	1.90E-06	-3.27026
521	6824974	NM_198605 // F630043A04Rik // RIKEN cDNA F630043A04 gene // 14 C3 // 219114	F630043A04Rik	NM_198605	0.302559	1.17634	0.15171	1.25962	0.000265985	-2.15429	1.90E-06	-3.62615
5244	6815523	NM_010870 // Naip5 // NLR family, apoptosis inhibitory protein 5 // 13 D1|13 55.	Naip5	NM_010870	0.0114479	1.36486	0.000413832	1.65464	8.23E-06	2.1649	1.91E-06	2.43793
2750	6832394	NM_013882 // Gtse1 // G two S phase expressed protein 1 // 15 E2|15 46.4 cM // 2	Gtse1	NM_013882	0.170723	1.14507	0.0352877	1.24668	0.000494428	-1.55124	1.92E-06	-2.21124
5443	6901592	NM_173762 // Cenpe // centromere protein E // 3 H2 // 229841 /// ENSMUST00000062	Cenpe	NM_173762	0.425272	1.14752	0.1482	1.29388	0.000296474	-2.31131	1.93E-06	-4.14778
3938	6969940	NM_009277 // Trim21 // tripartite motif protein 21 // --- // 20821 /// NM_001082	Trim21	NM_009277	0.0379217	1.4091	1.94E-06	3.50503	0.000129527	2.25566	0.00259667	1.74489
1812	6854430	NM_145409 // Chtf18 // CTF18, chromosome transmission fidelity factor 18 homolog	Chtf18	NM_145409	0.66883	-1.04011	0.42432	1.07701	7.50E-05	-1.69434	2.05E-06	-2.14051
5042	6839552	BC023267 // Nde1 // nuclear distribution gene E homolog 1 (A nidulans) // 16 A1	Nde1	BC023267	0.713344	1.04952	0.669764	-1.05777	0.000246412	-1.9346	2.05E-06	-2.97375
1249	6986722	NM_008605 // Mmp12 // matrix metallopeptidase 12 // 9 A1|9 1.0 cM // 17381	Mmp12	NM_008605	0.0450162	1.32511	0.142249	1.2185	3.85E-05	2.21404	2.06E-06	2.90697
6868	6871545	NM_027836 // Ms4a7 // membrane-spanning 4-domains, subfamily A, member 7 // 19 A	Ms4a7	NM_027836	0.0082506	1.38573	0.000909614	1.5708	7.47E-06	2.16477	2.10E-06	2.39771
6845	6786044	NM_021891 // Fignl1 // fidgetin-like 1 // 11 A2 // 60530 /// ENSMUST00000047689	Fignl1	NM_021891	0.870414	-1.02728	0.813745	1.03966	0.00113388	-1.98533	2.10E-06	-3.9221
367	6789329	NM_023517 // Tnfsf13 // tumor necrosis factor (ligand) superfamily, member 13 //	Tnfsf13	NM_023517	0.101983	1.17347	0.108565	1.16956	9.10E-05	1.68183	2.15E-06	2.14428
1320	6792657	NM_011150 // Lgals3bp // lectin, galactoside-binding, soluble, 3 binding protein	Lgals3bp	NM_011150	0.13362	1.18282	0.0186977	1.32789	5.51E-06	2.23483	2.23E-06	2.40638
516	6790538	NM_175563 // Prr11 // proline rich 11 // 11 C // 270906 /// ENSMUST00000051395 /	Prr11	NM_175563	0.269045	1.16512	0.510197	1.09363	0.000655627	-1.82438	2.27E-06	-3.02841
1494	6963049	NM_009103 // Rrm1 // ribonucleotide reductase M1 // 7 E3|7 69.0 cM // 20133 ///	Rrm1	NM_009103	0.338889	1.12826	0.806384	1.03082	0.000362051	-1.812	2.33E-06	-2.76068
2033	6855018	NM_010378 // H2-Aa // histocompatibility 2, class II antigen A, alpha // 17 B1|1	H2-Aa	NM_010378	0.585115	1.06366	0.472996	1.08492	1.06E-05	2.21261	2.41E-06	2.50704
7326	6847899	NM_021720 // Donson // downstream neighbor of SON // 16 C3.3 // 60364 /// ENSMUS	Donson	NM_021720	0.4732	1.06716	0.457988	1.06963	6.22E-05	-1.69315	2.42E-06	-2.08116
3517	6970065	NM_009099 // Trim30 // tripartite motif protein 30 // 7 E3|7 50.4 cM // 20128 //	Trim30	NM_009099	0.0691468	1.19822	7.27E-05	1.70645	2.45E-06	2.1292	6.75E-06	1.98221
7120	6957168	ENSMUST00000043422 // Tapbpl // TAP binding protein-like (Tapbpl), mRNA // 6 F3	Tapbpl	ENSMUST00000043422	0.182123	1.17385	0.00389931	1.49676	2.48E-06	2.56687	2.43E-05	2.11773
6449	6785111	NM_170758 // Cd300a // CD300A antigen // 11 E2|11 78.0 cM // 217303 /// ENSMUST0	Cd300a	NM_170758	0.551526	1.05588	0.0912918	1.17695	2.50E-06	2.09349	2.93E-06	2.06985
3937	6751219	NM_013673 // Sp100 // nuclear antigen Sp100 // 1 C5|1 50.0 cM // 20684 /// BC069	Sp100	NM_013673	0.0121562	1.38073	0.000442146	1.68836	2.50E-06	2.48531	3.25E-06	2.4291
3100	6993098	ENSMUST00000040717 // Kif15 // kinesin family member 15 (Kif15), mRNA // 9 F4 //	Kif15	ENSMUST00000040717	0.309717	1.1781	0.32562	1.17161	0.000112909	-2.3824	2.51E-06	-3.61707
6551	6929632	NM_007681 // Cenpa // centromere protein A // 5 B1|5 18.0 cM // 12615 /// ENSMUS	Cenpa	NM_007681	0.94264	1.00867	0.90178	1.01492	0.000190119	-1.86281	2.55E-06	-2.65423
794	6790966	NM_177752 // Eme1 // essential meiotic endonuclease 1 homolog 1 (S. pombe) // 11	Eme1	NM_177752	0.687951	1.0454	0.311107	1.12087	8.33E-05	-1.87195	2.55E-06	-2.45047
1516	6767760	BC032189 // Ascc3 // activating signal cointegrator 1 complex subunit 3 // 10 B3	Ascc3	BC032189	0.0610253	1.24295	0.000756759	1.60171	2.69E-06	2.38628	4.87E-06	2.27204
1545	6963271	ENSMUST00000040056 // Ppfibp2 // protein tyrosine phosphatase, receptor-type, F	Ppfibp2	ENSMUST00000040056	0.00240316	1.40412	2.69E-06	2.08071	0.00133339	1.44546	0.000151211	1.61913
3951	6835640	ENSMUST00000022927 // Rad21 // RAD21 homolog (S. pombe) (Rad21), mRNA // 15 D3 /	Rad21	ENSMUST00000022927	0.607252	1.04654	0.811214	1.02127	0.00137308	-1.42866	2.72E-06	-2.03739
4011	6861341	NM_001042605 // Cd74 // CD74 antigen (invariant polypeptide of major histocompat	Cd74	NM_001042605	0.528077	1.06978	0.212548	-1.14646	1.95E-05	2.02234	2.79E-06	2.35085
5914	6977687	NM_197982 // Ddx39 // DEAD (Asp-Glu-Ala-Asp) box polypeptide 39 // 8 C2 // 68278	Ddx39	NM_197982	0.38691	-1.09699	0.728358	1.03734	0.00962268	-1.37307	2.83E-06	-2.33483
6476	6869537	ENSMUST00000096096 // Cep55 // centrosomal protein 55 (Cep55), mRNA // 19 C3 //	Cep55	ENSMUST00000096096	0.875922	-1.02879	0.690389	1.07531	0.000538863	-2.2965	2.88E-06	-4.30858
2983	6917374	NM_010174 // Fabp3 // fatty acid binding protein 3, muscle and heart // 4 D2.2|4	Fabp3	NM_010174	0.0382884	1.65857	0.0706803	1.53922	7.54E-05	3.58743	3.17E-06	5.86185
1698	6828573	NM_133227 // Nup155 // nucleoporin 155 // 15 A2 // 170762 /// ENSMUST00000022742	Nup155	NM_133227	0.767097	-1.03228	0.942615	-1.00774	0.000309869	-1.68901	3.20E-06	-2.34476
43	6764046	NM_025557 // Pcp4l1 // Purkinje cell protein 4-like 1 // 1 H3 // 66425 /// ENSMU	Pcp4l1	NM_025557	0.23786	1.15751	0.875721	1.01899	3.23E-06	2.60144	2.82E-05	2.15684
2068	6880497	NM_011234 // Rad51 // RAD51 homolog (S. cerevisiae) // 2 F1|2 66.8 cM // 19361 /	Rad51	NM_011234	0.872844	-1.02636	0.134869	1.29061	0.000353206	-2.18816	3.24E-06	-3.63869
161	6824325	NM_172598 // Wdhd1 // WD repeat and HMG-box DNA binding protein 1 // 14 C1 // 21	Wdhd1	NM_172598	0.200601	1.15985	0.723798	-1.04041	0.000338355	-1.71882	3.28E-06	-2.42958
2159	6940646	NM_029509 // 5830443L24Rik // RIKEN cDNA 5830443L24 gene // 5 E5 // 76074 /// NM	5830443L24Rik	NM_029509	0.942953	1.01316	0.367013	1.1826	2.76E-05	3.22394	3.33E-06	4.25551
133	6764274	NM_008328 // Ifi203 // interferon activated gene 203 // 1 H3|1 95.31 cM // 15950	Ifi203	NM_008328	0.00451699	1.81369	1.77E-05	3.22417	3.79E-06	3.92042	3.41E-06	3.97671
3466	6884446	AY071834 // Optn // optineurin // 2 A1|2 0.5 cM // 71648 /// NM_181848 // Optn /	Optn	AY071834	0.000128038	1.64331	3.68E-06	2.05206	6.05E-05	1.71548	0.00116755	1.46135
5265	6781138	NM_013716 // G3bp1 // Ras-GTPase-activating protein SH3-domain binding protein 1	G3bp1	NM_013716	0.324238	1.11138	0.283687	1.12221	6.33E-05	-1.8499	3.71E-06	-2.27736
656	6875214	ENSMUST00000028081 // Plxdc2 // plexin domain containing 2 (Plxdc2), mRNA // 2 A	Plxdc2	ENSMUST00000028081	0.271309	1.1395	0.0948895	-1.22793	0.00368836	-1.50228	3.97E-06	-2.46243
562	6985004	ENSMUST00000034369 // Psmb10 // proteasome (prosome, macropain) subunit, beta ty	Psmb10	ENSMUST00000034369	0.542305	-1.05858	0.00865286	1.32885	4.38E-06	2.04499	8.01E-05	1.69847
2456	6831637	ENSMUST00000023225 // Grina // glutamate receptor, ionotropic, N-methyl D-aspara	Grina	ENSMUST00000023225	0.0776155	1.19521	0.0553565	1.21662	6.40E-06	2.01685	4.44E-06	2.06963
3475	6858936	NM_008378 // Impact // imprinted and ancient // 18 A2-B2 // 16210 /// ENSMUST000	Impact	NM_008378	0.00354728	1.43127	0.000481058	1.60008	4.56E-05	1.85036	4.52E-06	2.17996
727	6800859	ENSMUST00000039516 // Egln3 // EGL nine homolog 3 (C. elegans) (Egln3), mRNA //	Egln3	ENSMUST00000039516	0.960007	-1.01101	4.65E-06	-5.34451	0.894004	-1.02954	0.883669	1.03249
4439	6753085	NM_175294 // Nucks1 // nuclear casein kinase and cyclin-dependent kinase substra	Nucks1	NM_175294	0.99384	-1.00074	0.746588	1.03133	0.000181827	-1.64283	4.66E-06	-2.0765
159	6824321	NM_008102 // Gch1 // GTP cyclohydrolase 1 // 14 C2-3|14 19.5 cM // 14528 /// ENS	Gch1	NM_008102	0.0414923	1.26717	4.72E-06	2.2515	1.97E-05	2.01985	1.35E-05	2.07618
581	6934972	NM_133914 // Rasa4 // RAS p21 protein activator 4 // 5 G2 // 54153 /// NM_001039	Rasa4	NM_133914	0.0437431	1.22358	6.84E-05	1.70192	4.75E-06	2.01399	3.53E-05	1.76981
5081	6890584	NM_010852 // Myef2 // myelin basic protein expression factor 2, repressor // 2 F	Myef2	NM_010852	0.967031	1.00636	0.0381729	1.41847	3.77E-05	-2.58671	4.78E-06	-3.23176
1602	6913499	ENSMUST00000102915 // Smc2 // structural maintenance of chromosomes 2 (Smc2), mR	Smc2	ENSMUST00000102915	0.302145	1.18617	0.406902	1.1458	0.000400747	-2.15413	4.80E-06	-3.44456
3282	6798403	NM_133762 // Ncapg2 // non-SMC condensin II complex, subunit G2 // 12 F2 // 7604	Ncapg2	NM_133762	0.669311	1.05044	0.871139	-1.0188	0.000325007	-1.74845	4.95E-06	-2.39979
7008	6906742	NM_025928 // Pmf1 // polyamine-modulated factor 1 // 3 F1 // 67037 /// ENSMUST00	Pmf1	NM_025928	0.798478	-1.04483	0.965775	1.00739	0.0213896	-1.55933	5.02E-06	-3.69249
1743	6878709	NM_019949 // Ube2l6 // ubiquitin-conjugating enzyme E2L 6 // 2 E1 // 56791	Ube2l6	NM_019949	0.118117	1.34372	0.000785308	2.18576	5.18E-06	3.89843	3.27E-05	3.08985
2293	6990948	NM_009445 // Ttk // Ttk protein kinase // 9 E2 // 22137 /// NM_001110265 // Ttk	Ttk	NM_009445	0.323384	1.17999	0.348028	1.16994	0.000654909	-2.08089	5.27E-06	-3.46833
2693	6966600	NM_007633 // Ccne1 // cyclin E1 // 7 B2|7 16.0 cM // 12447 /// ENSMUST0000010802	Ccne1	NM_007633	0.341259	1.12218	0.679411	-1.0505	0.0015984	-1.60255	5.28E-06	-2.45968
413	6849342	NM_011930 // Clcn7 // chloride channel 7 // 17 A3.3|17 10.0 cM // 26373 /// ENSM	Clcn7	NM_011930	0.0323141	1.2447	0.000936851	1.48275	7.94E-06	1.95841	5.73E-06	2.00233
5462	6756345	ENSMUST00000078259 // Nsl1 // NSL1, MIND kinetochore complex component, homolog	Nsl1	ENSMUST00000078259	0.491666	1.08068	0.138777	1.18942	0.000997799	-1.60392	5.87E-06	-2.31067
4995	6890422	BC019404 // Spg11 // spastic paraplegia 11 // 2 F1 // 214585	Spg11	BC019404	0.415975	1.08402	0.387202	1.08972	5.95E-06	2.07972	2.49E-05	1.88352
3709	6749734	NM_207653 // Cflar // CASP8 and FADD-like apoptosis regulator // 1 C1.3|1 30.1 c	Cflar	NM_207653	0.00560333	1.3651	5.99E-06	2.02674	0.000306985	1.58823	0.000833469	1.5049
1374	6792822	NM_007988 // Fasn // fatty acid synthase // 11 E2|11 72.0 cM // 14104 /// ENSMUS	Fasn	NM_007988	0.28384	1.12401	0.686505	1.04403	0.344355	-1.10801	6.39E-06	-2.20597
4168	6861707	ENSMUST00000001513 // Tubb6 // tubulin, beta 6 (Tubb6), mRNA // 18 E1 // 67951 /	Tubb6	ENSMUST00000001513	0.296436	-1.13842	0.432461	-1.10127	0.000461992	-1.76055	6.50E-06	-2.46005
597	6765235	NM_029766 // Dtl // denticleless homolog (Drosophila) // 1 H6 // 76843 /// ENSMU	Dtl	NM_029766	0.92833	1.00912	0.053573	-1.23564	0.0121698	-1.33848	6.56E-06	-2.11425
5053	6925054	ENSMUST00000030381 // Ctps // cytidine 5'-triphosphate synthase (Ctps), mRNA //	Ctps	ENSMUST00000030381	0.566857	-1.07245	0.832666	-1.02598	0.000140584	-1.91733	6.58E-06	-2.4578
661	7010645	NM_133990 // Il13ra1 // interleukin 13 receptor, alpha 1 // X A3.3|X 12.5 cM //	Il13ra1	NM_133990	0.0599925	1.22189	0.0017399	1.4721	0.000167972	1.67911	6.63E-06	2.07525
4432	6753067	ENSMUST00000073350 // Ctse // cathepsin E (Ctse), mRNA // 1 F|1 69.1 cM // 13034	Ctse	ENSMUST00000073350	0.148674	1.24576	0.060242	1.34354	6.94E-06	2.92193	2.29E-05	2.58497
3063	6883125	NM_013599 // Mmp9 // matrix metallopeptidase 9 // 2 H1-H2|2 96.0 cM // 17395	Mmp9	NM_013599	0.134637	-1.24916	6.97E-06	-2.8405	0.0358309	-1.38784	0.594757	-1.07873
361	6934652	NM_013837 // Tpst1 // protein-tyrosine sulfotransferase 1 // 5 F-G1 // 22021 ///	Tpst1	NM_013837	0.210492	1.15418	7.12E-06	2.25717	0.00010309	1.84981	0.0106808	1.3871
6386	6820282	NM_172812 // Htr2a // 5-hydroxytryptamine (serotonin) receptor 2A // 14 D2|14 41	Htr2a	NM_172812	0.644223	1.04755	7.13E-06	2.08879	0.479092	-1.07427	0.131057	1.17225
271	6899092	NM_001033484 // Iqgap3 // IQ motif containing GTPase activating protein 3 // 3 F	Iqgap3	NM_001033484	0.103781	1.27327	0.925245	1.01324	0.00042069	-1.93705	7.14E-06	-2.8027
2085	6854990	NM_001001892 // H2-K1 // histocompatibility 2, K1, K region // 17 B1|17 18.44 cM	H2-K1	NM_001001892	0.145959	1.23844	0.2249	1.19243	0.00324991	1.65498	7.16E-06	2.80864
54	6763972	NM_023284 // Nuf2 // NUF2, NDC80 kinetochore complex component, homolog (S. cere	Nuf2	NM_023284	0.997776	-1.00058	0.630444	1.10615	0.00297708	-2.1346	7.27E-06	-4.627
1731	6794293	ENSMUST00000020886 // Pbef1 // pre-B-cell colony-enhancing factor 1 (Pbef1), mRN	Pbef1	ENSMUST00000020886	0.0154973	1.31385	0.000379776	1.60382	1.15E-05	2.00079	7.48E-06	2.0624
6124	6783998	NM_021547 // Stard3 // START domain containing 3 // 11 D // 59045 /// ENSMUST000	Stard3	NM_021547	0.472043	1.07198	0.000784804	1.51755	7.62E-06	2.01058	0.000171176	1.65137
2007	6880393	NM_011580 // Thbs1 // thrombospondin 1 // 2 F1-F3|2 65.0 cM // 21825 /// ENSMUST	Thbs1	NM_011580	0.883783	1.02335	0.890848	1.02191	3.06E-05	2.71947	7.99E-06	3.15166
3066	6883132	NM_170701 // Cd40 // CD40 antigen // 2 H3|2 97.0 cM // 21939 /// NM_011611 // Cd	Cd40	NM_170701	0.439247	1.08648	8.06E-06	2.15806	0.0042304	1.44028	0.00537372	1.42105
1505	6877608	NM_145523 // Gca // grancalcin // 2 C1.3 // 227960 /// ENSMUST00000028257 // Gca	Gca	NM_145523	0.0788787	1.36209	8.18E-06	3.29386	0.0334031	1.47181	0.00838482	1.65991
5333	6975613	ENSMUST00000049389 // Zdhhc2 // zinc finger, DHHC domain containing 2 (Zdhhc2),	Zdhhc2	ENSMUST00000049389	0.363537	1.15121	0.117073	1.28629	0.00107709	-1.89168	8.22E-06	-3.01621
246	6958905	NM_009201 // Slc1a5 // solute carrier family 1 (neutral amino acid transporter),	Slc1a5	NM_009201	0.490156	1.08591	0.91937	1.01204	0.00375132	-1.51437	8.52E-06	-2.34952
2746	6882333	NM_028109 // Tpx2 // TPX2, microtubule-associated protein homolog (Xenopus laevi	Tpx2	NM_028109	0.268008	1.19306	0.186122	1.23754	0.000750647	-1.97592	8.56E-06	-3.0673
1958	6854690	NM_026845 // Ppil1 // peptidylprolyl isomerase (cyclophilin)-like 1 // 17 A3.3 /	Ppil1	NM_026845	0.344449	-1.1238	0.737747	-1.04148	0.0047439	-1.50678	8.83E-06	-2.39137
290	6958984	NM_032418 // Dmpk // dystrophia myotonica-protein kinase // 7 A3|7 4.0 cM // 134	Dmpk	NM_032418	0.034236	-1.25764	0.023326	-1.28316	9.09E-06	-2.02104	2.35E-05	-1.89359
5589	6976609	NM_001081215 // BC013672 // cDNA sequence BC013672 // 8 B3.1 // 234311	BC013672	NM_001081215	0.0292541	1.65171	1.67E-05	4.04633	9.13E-06	4.41928	1.42E-05	4.1413
2216	6880853	NM_023595 // Dut // deoxyuridine triphosphatase // 2 F1|2 70.0 cM // 110074 ///	Dut	NM_023595	0.0873594	-1.32462	0.880362	-1.02349	0.00150849	-1.8537	9.34E-06	-3.0166
6392	6980158	ENSMUST00000022945 // Shcbp1 // Shc SH2-domain binding protein 1 (Shcbp1), mRNA	Shcbp1	ENSMUST00000022945	0.834031	1.04905	0.383052	1.22442	0.0144644	-1.89382	9.68E-06	-5.09836
6543	6759750	NM_021313 // Rnf25 // ring finger protein 25 // 1 C3 // 57751	Rnf25	NM_021313	0.513171	1.07594	0.231639	1.14666	2.84E-05	2.031	1.02E-05	2.1976
2871	6967059	NM_011315 // Saa3 // serum amyloid A 3 // 7 B4|7 23.5 cM // 20210 /// ENSMUST000	Saa3	NM_011315	0.555202	1.10799	0.0412486	1.47139	0.000870772	2.10192	1.02E-05	3.40053
3365	6884183	ENSMUST00000029087 // Ogfr // opioid growth factor receptor (Ogfr), mRNA // 2 H4	Ogfr	ENSMUST00000029087	0.775143	-1.03152	0.00948805	1.38747	1.03E-05	2.15762	0.000246541	1.72567
688	6899682	ENSMUST00000015664 // Ctsk // cathepsin K (Ctsk), mRNA // 3 F2.1|3 47.9 cM // 13	Ctsk	ENSMUST00000015664	0.0937202	1.26934	0.0188475	1.42684	5.39E-05	2.22174	1.04E-05	2.58028
6155	6844177	ENSMUST00000023353 // Mcm4 // minichromosome maintenance deficient 4 homolog (S.	Mcm4	ENSMUST00000023353	0.568511	1.06909	0.980002	1.00292	0.00393147	-1.50008	1.04E-05	-2.27938
6639	6819883	ENSMUST00000022612 // Pbk // PDZ binding kinase (Pbk), mRNA // 14 D1|14 28.0 cM	Pbk	ENSMUST00000022612	0.825383	-1.06688	0.622391	1.15617	0.00675874	-2.55368	1.05E-05	-7.96349
6703	7005505	NM_010397 // H2-T22 // histocompatibility 2, T region locus 22 // 17 B1|17 19.74	H2-T22	NM_010397	0.166703	1.26486	0.000213654	2.30156	3.42E-05	2.7754	1.07E-05	3.16047
1294	6792601	ENSMUST00000026661 // Tk1 // thymidine kinase 1 (Tk1), mRNA // 11 E1-E2|11 78.0	Tk1	ENSMUST00000026661	0.0945987	1.53937	0.0870312	1.55727	0.0047873	-2.27161	1.08E-05	-5.5445
1241	6792406	ENSMUST00000051264 // Cd300lf // CD300 antigen like family member F (Cd300lf), m	Cd300lf	ENSMUST00000051264	0.12532	1.37921	0.464924	1.15868	1.10E-05	4.07036	2.02E-05	3.73827
3309	6833937	ENSMUST00000003981 // Il7r // interleukin 7 receptor (Il7r), mRNA // 15 A1|15 4.	Il7r	ENSMUST00000003981	0.00164312	1.83882	0.000354966	2.09958	0.000212227	2.19975	1.14E-05	2.94779
5823	6952873	NM_028864 // Zc3hav1 // zinc finger CCCH type, antiviral 1 // 6 B1 // 78781 ///	Zc3hav1	NM_028864	0.0259086	1.31112	1.16E-05	2.14434	8.72E-05	1.85231	0.00184261	1.52779
2170	6830761	NM_009270 // Sqle // squalene epoxidase // 15 D1 // 20775 /// ENSMUST00000022977	Sqle	NM_009270	0.0988137	1.19337	0.19573	1.14496	0.652869	-1.04663	1.18E-05	-2.02516
5655	6782563	NM_177710 // Ssh2 // slingshot homolog 2 (Drosophila) // 11 B5 // 237860 /// ENS	Ssh2	NM_177710	0.00613101	-1.38429	1.21E-05	-2.01007	0.000244919	-1.65491	9.63E-05	-1.75139
7418	6788312	NM_019687 // Slc22a4 // solute carrier family 22 (organic cation transporter), m	Slc22a4	NM_019687	0.924564	-1.01004	0.0121703	1.35635	0.0464747	1.25787	1.29E-05	2.0782
2795	6797090	ENSMUST00000057324 // Flrt2 // fibronectin leucine rich transmembrane protein 2	Flrt2	ENSMUST00000057324	0.00188643	1.49756	3.18E-05	1.9292	1.33E-05	2.05291	5.51E-05	1.85812
7284	6957744	NM_025806 // 1100001H23Rik // RIKEN cDNA 1100001H23 gene // 6 G1 // 66857	1100001H23Rik	NM_025806	0.843758	-1.02644	1.34E-05	-2.49238	0.00941377	1.49184	0.00262705	1.63184
167	6824346	ENSMUST00000043296 // Dlg7 // discs, large homolog 7 (Drosophila) (Dlg7), mRNA /	Dlg7	ENSMUST00000043296	0.419238	1.14091	0.441431	1.13368	0.00790427	-1.65096	1.39E-05	-3.02571
4966	6924763	ENSMUST00000102704 // Rad54l // RAD54 like (S. cerevisiae) (Rad54l), mRNA // 4 D	Rad54l	ENSMUST00000102704	0.36077	1.12769	0.162002	1.20739	0.00221533	-1.63206	1.45E-05	-2.42164
6162	6784244	NM_134024 // Tubg1 // tubulin, gamma 1 // 11 D|11 60.0 cM // 103733 /// ENSMUST0	Tubg1	NM_134024	0.783652	1.03284	0.485987	1.08623	0.00261101	-1.54534	1.45E-05	-2.23512
5666	6892496	ENSMUST00000103129 // Dsn1 // DSN1, MIND kinetochore complex component, homolog	Dsn1	ENSMUST00000103129	0.245772	1.16788	0.0356693	1.35102	0.000291463	-1.89717	1.46E-05	-2.43241
7155	6787469	AK020144 // Hmmr // hyaluronan mediated motility receptor (RHAMM) // 11 A5|11 19	Hmmr	AK020144	0.705179	1.08964	0.703087	1.09034	0.00312745	-2.26177	1.51E-05	-4.67732
599	6849626	NM_008842 // Pim1 // proviral integration site 1 // 17 A3.3|17 16.4 cM // 18712	Pim1	NM_008842	0.172366	1.19308	1.51E-05	2.33256	0.0633317	1.2826	0.130985	1.21799
2081	6855084	NM_019467 // Aif1 // allograft inflammatory factor 1 // 17 B1|17 19.05 cM // 116	Aif1	NM_019467	0.490602	1.07638	0.0138184	1.34734	0.000550806	1.61983	1.52E-05	2.05465
89	6848553	NM_145968 // Tagap // T-cell activation Rho GTPase-activating protein // 17 A1 /	Tagap	NM_145968	0.0683273	1.3107	1.60E-05	2.5475	0.0661357	1.31399	0.673499	1.06008
6023	6953507	NM_027881 // Osbpl3 // oxysterol binding protein-like 3 // 6 B3 // 71720 /// BC0	Osbpl3	NM_027881	0.432836	-1.08948	0.720351	-1.03946	0.000906255	-1.58704	1.63E-05	-2.07435
512	6790536	ENSMUST00000020804 // Gdpd1 // glycerophosphodiester phosphodiesterase domain co	Gdpd1	ENSMUST00000020804	0.0344227	1.2759	0.00469028	1.42437	0.00075748	1.57965	1.64E-05	2.02473
4475	6887520	AK011893 // Spc25 // SPC25, NDC80 kinetochore complex component, homolog (S. cer	Spc25	AK011893	0.621641	-1.0976	0.957644	-1.01002	0.00289781	-1.98354	1.64E-05	-3.55834
3031	6773158	BC089514 // 2700019D07Rik // RIKEN cDNA 2700019D07 gene // 10 B1 // 72580 /// NM	2700019D07Rik	BC089514	0.0234565	1.72906	1.69E-05	4.27316	0.000371501	2.80729	0.00171023	2.33415
2303	6855659	NM_001025250 // Vegfa // vascular endothelial growth factor A // 17 C|17 24.2 cM	Vegfa	NM_001025250	0.129159	-1.24234	1.70E-05	-2.49983	0.0134785	1.47016	0.00251301	1.65951
1023	6826116	NM_172488 // 9030625A04Rik // RIKEN cDNA 9030625A04 gene // 14 D3 // 210808	9030625A04Rik	NM_172488	0.0199872	1.39902	1.71E-05	2.36545	1.88E-05	2.34621	0.000184876	1.94472
3368	6774309	AK017065 // Slc29a3 // solute carrier family 29 (nucleoside transporters), membe	Slc29a3	AK017065	0.0887646	1.22535	0.00524797	1.45255	1.78E-05	2.11989	1.75E-05	2.12299
4399	6777353	NM_134010 // Nup107 // nucleoporin 107 // 10 D2 // 103468 /// ENSMUST00000064848	Nup107	NM_134010	0.656713	1.0521	0.781294	1.03215	0.000818808	-1.63857	1.76E-05	-2.14675
4166	6861700	ENSMUST00000025403 // Impa2 // inositol (myo)-1(or 4)-monophosphatase 2 (Impa2),	Impa2	ENSMUST00000025403	0.279559	1.13164	0.561928	-1.06731	0.0033866	-1.48813	1.77E-05	-2.11333
4416	6837373	ENSMUST00000023085 // Ndufa6 // NADH dehydrogenase (ubiquinone) 1 alpha subcompl	Ndufa6	ENSMUST00000023085	0.793863	1.03512	0.320735	1.14317	0.00726656	1.51711	1.81E-05	2.41808
289	6764693	ENSMUST00000005003 // Lbr // lamin B receptor (Lbr), mRNA // 1 H5|1 97.3 cM // 9	Lbr	ENSMUST00000005003	0.713667	1.04328	0.806861	1.02858	0.000376289	-1.73434	1.83E-05	-2.15892
2740	6992225	ENSMUST00000093785 // Nat6 // N-acetyltransferase 6 (Nat6), mRNA // 9 F1|9 60.15	Nat6	ENSMUST00000093785	0.00233247	1.4909	0.978871	1.00281	1.96E-05	2.02211	1.85E-05	2.03093
6956	6956501	NM_021385 // Rad18 // RAD18 homolog (S. cerevisiae) // 6 F // 58186 /// BC011120	Rad18	NM_021385	0.387722	1.12856	0.265271	1.17079	0.00669709	-1.55474	1.85E-05	-2.50952
1937	6769255	NM_008655 // Gadd45b // growth arrest and DNA-damage-inducible 45 beta // 10 C1|	Gadd45b	NM_008655	0.0650804	1.34398	1.85E-05	2.69859	0.00304251	1.71353	0.0125288	1.53278
7380	6763682	NM_201364 // BC055324 // cDNA sequence BC055324 // 1 H2.2 // 381306	BC055324	NM_201364	0.553048	1.10648	0.683284	1.07177	0.00109283	-2.02904	1.88E-05	-3.09141
3771	6885287	ENSMUST00000028119 // Mastl // microtubule associated serine/threonine kinase-li	Mastl	ENSMUST00000028119	0.1659	1.31011	0.0156357	1.67401	0.017244	-1.6579	1.89E-05	-3.47636
2706	6992159	NM_031178 // Tlr9 // toll-like receptor 9 // 9 F1 // 81897 /// ENSMUST0000006224	Tlr9	NM_031178	0.349341	1.11077	0.234778	1.14447	0.000232436	1.74698	1.93E-05	2.08012
1520	7013206	NM_175442 // A630033H20Rik // RIKEN cDNA A630033H20 gene // X D // 213438	A630033H20Rik	NM_175442	0.0583544	1.40786	0.00186395	1.91342	1.95E-05	3.03161	9.31E-05	2.55601
2726	6796799	BC065396 // 1810035L17Rik // RIKEN cDNA 1810035L17 gene // 12 E // 380773 /// NM	1810035L17Rik	BC065396	0.513273	1.12092	0.406409	1.15696	0.000938556	2.09112	2.00E-05	3.14629
1093	6911682	NM_009830 // Ccne2 // cyclin E2 // 4 A2 // 12448 /// ENSMUST00000029866 // Ccne2	Ccne2	NM_009830	0.27278	1.31497	0.804741	1.06206	0.00177769	-2.59006	2.13E-05	-4.95759
6497	6869577	ENSMUST00000025965 // Hells // helicase, lymphoid specific (Hells), mRNA // 19 C	Hells	ENSMUST00000025965	0.510047	1.14376	0.614997	1.10755	0.00343457	-2.05162	2.16E-05	-3.77326
4867	6890120	NM_201367 // Gpr176 // G protein-coupled receptor 176 // 2 E5 // 381413 /// ENSM	Gpr176	NM_201367	0.000221465	1.80086	0.000216904	1.80344	2.41E-05	2.11815	2.17E-05	2.13569
6432	6869414	NM_029508 // Pcgf5 // polycomb group ring finger 5 // 19 C2 // 76073 /// ENSMUST	Pcgf5	NM_029508	0.0914523	1.22305	2.21E-05	2.08475	0.000659407	1.64869	0.0160036	1.35993
2668	6772232	BC035305 // Aig1 // androgen-induced 1 // 10 A2 // 66253 /// NM_025446 // Aig1 /	Aig1	BC035305	0.0384879	1.28397	0.241502	1.1417	2.24E-05	2.05258	0.000103397	1.8408
6393	6760347	NM_008311 // Htr2b // 5-hydroxytryptamine (serotonin) receptor 2B // 1 C5 // 155	Htr2b	NM_008311	0.0319853	1.50084	0.0117793	1.64303	0.000914506	2.07766	2.28E-05	3.0568
2687	6882189	BC027537 // Gins1 // GINS complex subunit 1 (Psf1 homolog) // 2 H1 // 69270	Gins1	BC027537	0.598069	-1.12667	0.896974	1.02956	0.0147959	-1.87069	2.28E-05	-4.34955
2369	6991264	ENSMUST00000034915 // Ctsh // cathepsin H (Ctsh), mRNA // 9 E3.1|9 50.0 cM // 13	Ctsh	ENSMUST00000034915	0.550888	1.08077	0.0844741	1.26879	0.00956335	1.47648	2.33E-05	2.32301
4832	6924466	NM_007671 // Cdkn2c // cyclin-dependent kinase inhibitor 2C (p18, inhibits CDK4)	Cdkn2c	NM_007671	0.904177	-1.02448	0.796164	1.05333	0.0145784	-1.75232	2.34E-05	-3.70263
1775	6964253	NM_172746 // Hirip3 // HIRA interacting protein 3 // 7 F3 // 233876 /// ENSMUST0	Hirip3	NM_172746	0.645612	1.05456	0.697479	1.04586	0.000471483	-1.70749	2.37E-05	-2.11404
5794	6782918	NM_011331 // Ccl12 // chemokine (C-C motif) ligand 12 // 11 C|11 47.0 cM // 2029	Ccl12	NM_011331	0.873777	-1.03565	2.40E-05	4.19019	9.18E-05	3.45914	0.00246411	2.27827
4889	6950125	NM_053109 // Clec2d // C-type lectin domain family 2, member d // 6 F3 // 93694	Clec2d	NM_053109	0.00978897	1.55959	2.55E-05	2.60136	0.000418812	2.01116	0.000532529	1.97059
5493	6841849	NM_028523 // Dcbld2 // discoidin, CUB and LCCL domain containing 2 // 16 C1.2 //	Dcbld2	NM_028523	0.0393577	1.2902	0.0213323	1.33864	0.000942869	-1.61542	2.60E-05	-2.0658
136	6764289	NM_008327 // Ifi202b // interferon activated gene 202B // 1 H3 // 26388 /// NM_0	Ifi202b	NM_008327	0.073337	1.57694	0.000254488	3.27974	2.65E-05	4.59677	7.49E-05	3.91449
5350	6841372	NM_172616 // C330027C09Rik // RIKEN cDNA C330027C09 gene // 16 B5 // 224171	C330027C09Rik	NM_172616	0.382291	1.20877	0.374613	1.21263	0.00184584	-2.29523	2.74E-05	-3.9314
5029	6924892	ENSMUST00000006565 // Cdc20 // cell division cycle 20 homolog (S. cerevisiae) (C	Cdc20	ENSMUST00000006565	0.246589	1.18664	0.240012	1.18967	0.00165939	-1.7623	2.80E-05	-2.50318
1299	6912517	NM_027491 // Rragd // Ras-related GTP binding D // 4 A5|4 11.4 cM // 52187 /// E	Rragd	NM_027491	0.00280172	1.86393	0.000700785	2.12102	2.82E-05	2.96191	6.30E-05	2.70871
7098	6982550	NM_146208 // Neil3 // nei like 3 (E. coli) // 8 B1.3 // 234258 /// ENSMUST000000	Neil3	NM_146208	0.309591	1.22639	0.378301	1.1924	0.00195792	-2.13429	2.85E-05	-3.50437
359	6824740	NM_145462 // D14Ertd500e // DNA segment, Chr 14, ERATO Doi 500, expressed // 14	D14Ertd500e	NM_145462	0.913	-1.01337	0.872226	1.01976	0.00765602	-1.46345	3.01E-05	-2.16367
4329	6836949	BC020489 // BC020489 // cDNA sequence BC020489 // 15 E1 // 223672 /// NM_173743	BC020489	BC020489	0.690824	-1.12909	0.00132034	3.45491	0.000359554	4.31925	3.04E-05	6.88682
202	6850021	NM_010724 // Psmb8 // proteasome (prosome, macropain) subunit, beta type 8 (larg	Psmb8	NM_010724	0.937949	-1.01058	0.0451432	1.34438	3.36E-05	2.33537	3.11E-05	2.35165
535	6825096	NM_172603 // Phf11 // PHD finger protein 11 // 14 C3 // 219131 /// ENSMUST000000	Phf11	NM_172603	0.664979	-1.06373	0.75505	1.04543	3.12E-05	2.45659	0.000237251	2.05043
1671	7013857	ENSMUST00000081064 // Cenpi // centromere protein I (Cenpi), mRNA // X E3 // 102	Cenpi	ENSMUST00000081064	0.171776	1.27495	0.100048	1.34694	0.00147963	-1.98337	3.17E-05	-2.93802
3649	6810548	ENSMUST00000022242 // Emb // embigin (Emb), mRNA // 13 D2.3 // 13723 /// NM_0103	Emb	ENSMUST00000022242	0.794361	-1.03458	0.599954	-1.07112	0.00106432	-1.7267	3.82E-05	-2.23988
921	6961201	ENSMUST00000032723 // Snrpa1 // small nuclear ribonucleoprotein polypeptide A' (	Snrpa1	ENSMUST00000032723	0.648801	-1.08257	0.50856	1.1227	0.0245037	-1.54757	3.83E-05	-2.92596
4469	6922924	NM_133948 // Psip1 // PC4 and SFRS1 interacting protein 1 // 4 C3 // 101739 ///	Psip1	NM_133948	0.491927	1.08265	0.308652	1.12647	0.000657761	-1.66614	3.85E-05	-2.02895
7134	7007282	NM_029851 // Dync2h1 // dynein cytoplasmic 2 heavy chain 1 // 9 A1|9 1.0 cM // 1	Dync2h1	NM_029851	0.171092	1.3811	0.0109974	1.94663	0.000187146	3.2424	3.87E-05	4.05522
4900	6889197	NM_001083810 // 2600010E01Rik // RIKEN cDNA 2600010E01 gene // 2 E2 // 72446 ///	2600010E01Rik	NM_001083810	0.0692164	1.30711	3.96E-05	2.32891	0.0003139	1.95411	0.00247176	1.66822
2767	6807041	ENSMUST00000021903 // Gadd45g // growth arrest and DNA-damage-inducible 45 gamma	Gadd45g	ENSMUST00000021903	0.639679	1.12638	4.07E-05	4.741	0.287585	1.31753	0.0165987	1.99233
4314	6946778	NM_019499 // Mad2l1 // MAD2 (mitotic arrest deficient, homolog)-like 1 (yeast) /	Mad2l1	NM_019499	0.42122	1.14575	0.367265	1.16541	0.0082438	-1.67537	4.10E-05	-2.78783
3447	6968790	NM_007550 // Blm // Bloom syndrome homolog (human) // 7 D3|7 40.0 cM // 12144 //	Blm	NM_007550	0.100226	1.23151	0.419569	1.10267	0.00285494	-1.54737	4.19E-05	-2.07934
5099	6950582	NM_019946 // Mgst1 // microsomal glutathione S-transferase 1 // 6 G1 // 56615 //	Mgst1	NM_019946	0.473449	-1.09416	0.617373	-1.06434	4.38E-05	2.1328	0.000116265	1.9754
7294	6957754	NM_175652 // Hist4h4 // histone cluster 4, H4 // 6 G1 // 320332 /// ENSMUST00000	Hist4h4	NM_175652	0.0542428	-1.89414	0.368309	-1.32302	0.017963	-2.27089	4.42E-05	-6.44866
6017	6868105	NM_027209 // Ms4a6b // membrane-spanning 4-domains, subfamily A, member 6B // 19	Ms4a6b	NM_027209	0.370356	1.11273	0.0343277	1.31514	4.62E-05	2.03605	4.94E-05	2.02575
5791	6783007	NM_011409 // Slfn3 // schlafen 3 // 11 C // 20557 /// ENSMUST00000019130 // Slfn	Slfn3	NM_011409	0.00436984	1.76594	6.70E-05	2.62891	4.63E-05	2.7345	9.80E-05	2.52686
5647	6926881	NM_015797 // Fbxo6 // F-box protein 6 // 4 E2|4 71.0 cM // 50762 /// ENSMUST0000	Fbxo6	NM_015797	0.0657486	1.28535	0.282834	1.1496	4.97E-05	2.14281	0.000110612	2.01001
2819	6857078	ENSMUST00000024851 // Ndc80 // NDC80 homolog, kinetochore complex component (S.	Ndc80	ENSMUST00000024851	0.739121	1.06143	0.24818	1.23655	0.00365924	-1.87645	5.01E-05	-2.92831
5241	6889894	NM_181416 // Arhgap11a // Rho GTPase activating protein 11A // 2 E4 // 228482 //	Arhgap11a	NM_181416	0.231817	1.16328	0.201845	1.17604	0.00084823	-1.69853	5.02E-05	-2.09048
4298	6812386	NM_028784 // F13a1 // coagulation factor XIII, A1 subunit // 13 A3.3 // 74145	F13a1	NM_028784	0.821172	-1.08568	5.11E-05	-8.84965	0.204903	-1.61116	0.124758	-1.79899
2089	6880529	NM_133851 // Nusap1 // nucleolar and spindle associated protein 1 // 2 E5 // 108	Nusap1	NM_133851	0.24797	1.29157	0.22817	1.30679	0.00591241	-2.02032	5.46E-05	-3.60419
5937	6953331	ENSMUST00000081721 // Ezh2 // enhancer of zeste homolog 2 (Drosophila) (Ezh2), m	Ezh2	ENSMUST00000081721	0.340489	1.14938	0.227772	1.19516	0.00236049	-1.71311	5.79E-05	-2.33494
6152	6818647	BC049694 // Cdkn3 // cyclin-dependent kinase inhibitor 3 // 14 C1 // 72391	Cdkn3	BC049694	0.248083	1.1995	0.317675	1.16908	0.0557537	-1.37344	5.90E-05	-2.46963
7083	6907136	NM_027013 // Scnm1 // sodium channel modifier 1 // 3 F2|3 49.7 cM // 69269 /// E	Scnm1	NM_027013	0.20303	1.19993	0.0744789	1.30267	0.00388268	1.62038	6.06E-05	2.25786
2608	6941883	NM_030259 // Rilpl2 // Rab interacting lysosomal protein-like 2 // 5 F // 80291	Rilpl2	NM_030259	0.0600473	1.40279	0.00573173	1.72791	6.21E-05	2.66013	0.000235325	2.32096
1709	7013998	NM_009750 // Ngfrap1 // nerve growth factor receptor (TNFRSF16) associated prote	Ngfrap1	NM_009750	0.788447	1.04941	0.60285	1.09848	0.229084	-1.24952	6.78E-05	-2.84245
4165	6861689	NM_024190 // Chmp1b // chromatin modifying protein 1B // 18 E1 // 67064	Chmp1b	NM_024190	0.274591	1.20126	0.00964406	1.63617	6.79E-05	2.59036	0.000280064	2.24872
3692	6810659	NM_134063 // BC016423 // cDNA sequence BC016423 // 13 A1 // 105203 /// AF020338	BC016423	NM_134063	0.12386	1.22458	7.12E-05	2.06225	0.246998	1.16067	0.0987485	1.24497
3619	6774947	NM_134007 // Cisd1 // CDGSH iron sulfur domain 1 // 10 B5.3|10 38.0 cM // 52637	Cisd1	NM_134007	0.305178	-1.15678	0.437408	1.11542	0.0085691	-1.53208	7.34E-05	-2.22818
7177	6957410	XM_001480292 // LOC100048461 // similar to dendritic cell-associated C-type lect	LOC100048461	XM_001480292	0.777906	1.05912	0.123495	-1.39079	0.000101027	3.10377	7.60E-05	3.21841
2182	6805366	ENSMUST00000102968 // Hist1h4d // histone cluster 1, H4d (Hist1h4d), mRNA // ---	Hist1h4d	ENSMUST00000102968	0.0463035	-1.41197	0.666132	-1.0711	0.0105684	-1.59953	7.83E-05	-2.48059
473	6899372	NM_011311 // S100a4 // S100 calcium binding protein A4 // 3 F1-F2|3 43.6 cM // 2	S100a4	NM_011311	0.115192	-1.30722	0.182139	-1.25032	0.00897206	-1.63401	7.92E-05	-2.51371
5174	6780863	NM_026631 // Nola2 // nucleolar protein family A, member 2 // 11 B1.3|11 28.5 cM	Nola2	NM_026631	0.188903	-1.18385	0.325011	-1.1324	0.0323413	-1.34065	7.97E-05	-2.02885
1777	6854347	NM_007634 // Ccnf // cyclin F // 17 A3.3|17 10.4 cM // 12449 /// U20636 // Ccnf	Ccnf	NM_007634	0.576691	1.07675	0.741243	1.04452	0.000252115	-1.93517	8.03E-05	-2.12098
3711	6749735	NM_207653 // Cflar // CASP8 and FADD-like apoptosis regulator // 1 C1.3|1 30.1 c	Cflar	NM_207653	0.0879489	1.30854	8.26E-05	2.32115	0.0210112	1.46855	0.00849113	1.57612
3163	6917789	NM_009924 // Cnr2 // cannabinoid receptor 2 (macrophage) // 4 D3 // 12802 /// EN	Cnr2	NM_009924	0.791492	1.03937	0.0130025	-1.516	0.000246978	2.08217	8.67E-05	2.28479
4776	6888752	NM_013839 // Nr1h3 // nuclear receptor subfamily 1, group H, member 3 // 2 E1|2	Nr1h3	NM_013839	0.100322	1.28913	0.00078913	1.88732	0.00162881	1.78034	9.14E-05	2.2714
35	6983744	NM_008357 // Il15 // interleukin 15 // 8 C2|8 38.0 cM // 16168 /// BC023698 // I	Il15	NM_008357	0.213601	1.25014	9.35E-05	2.65158	0.000922109	2.09964	0.0166036	1.60448
6871	6871566	NM_026835 // Ms4a6d // membrane-spanning 4-domains, subfamily A, member 6D // 19	Ms4a6d	NM_026835	0.384607	1.14658	0.16181	1.25355	0.000144796	2.2886	9.42E-05	2.38437
1433	6803070	NM_030172 // 2610021K21Rik // RIKEN cDNA 2610021K21 gene // 12 F1 // 78767	2610021K21Rik	NM_030172	0.46309	1.13185	0.169308	1.26994	0.00596684	-1.72389	9.76E-05	-2.54214
6654	6905408	NM_133200 // P2ry14 // purinergic receptor P2Y, G-protein coupled, 14 // 3 D|3 2	P2ry14	NM_133200	0.0379843	1.75053	0.000868184	2.87587	0.000126481	3.78922	9.80E-05	3.9385
5263	6815558	NM_172301 // Ccnb1 // cyclin B1 // 13 D1 // 268697 /// BC085238 // Ccnb1 // cycl	Ccnb1	NM_172301	0.01383	1.69801	0.0399767	1.52713	0.0335798	-1.55431	9.80E-05	-2.85526
5706	6892579	ENSMUST00000103122 // Tgm2 // transglutaminase 2, C polypeptide (Tgm2), mRNA //	Tgm2	ENSMUST00000103122	0.50684	-1.08875	0.340438	1.13131	9.83E-05	2.03205	0.000149431	1.96679
6864	6871515	NM_134142 // Tmem109 // transmembrane protein 109 // 19 A // 68539 /// ENSMUST00	Tmem109	NM_134142	0.750343	-1.04639	0.689385	1.05869	0.318276	-1.15606	9.89E-05	-2.21243
3262	7018220	NM_008892 // Pola1 // polymerase (DNA directed), alpha 1 // X C-D|X 34.0 cM // 1	Pola1	NM_008892	0.774043	1.04204	0.750906	1.0466	0.00897939	-1.5472	0.000113387	-2.19761
2415	6916023	ENSMUST00000064139 // Ppap2b // phosphatidic acid phosphatase type 2B (Ppap2b),	Ppap2b	ENSMUST00000064139	0.0854805	1.34624	0.000452851	2.13288	0.0123043	1.59506	0.000115638	2.43243
3962	6995526	AK079767 // 1110032A03Rik // RIKEN cDNA 1110032A03 gene // 9 B // 68721 /// AK00	1110032A03Rik	AK079767	0.531544	1.10572	0.739008	1.05463	0.000119972	2.38773	0.000280256	2.20152
2232	7015445	NM_011514 // Suv39h1 // suppressor of variegation 3-9 homolog 1 (Drosophila) //	Suv39h1	NM_011514	0.209204	1.18185	0.181613	1.19548	0.0121163	-1.45003	0.00012227	-2.01581
4816	6778984	ENSMUST00000058159 // Cnrip1 // RIKEN cDNA 1500041B16 gene (1500041B16Rik), mRNA	Cnrip1	ENSMUST00000058159	0.00355296	1.59659	0.261483	1.1648	0.00012243	2.05583	0.00260148	1.63224
5059	6755210	NM_013489 // Cd84 // CD84 antigen // 1 H3|1 93.3 cM // 12523 /// ENSMUST00000042	Cd84	NM_013489	0.142774	1.22686	0.765251	-1.04062	0.000155988	2.02598	0.000131758	2.05388
2989	6857435	NR_003363 // EG625054 // predicted gene, EG625054 // 17 E3 // 625054 /// NM_0101	EG625054	NR_003363	0.0441053	1.36794	0.000176374	2.1045	0.000137974	2.14951	0.000680918	1.88176
6851	6871471	ENSMUST00000025567 // Fads2 // fatty acid desaturase 2 (Fads2), mRNA // 19 B //	Fads2	ENSMUST00000025567	0.112446	1.2472	0.262284	1.16382	0.476709	1.09937	0.000138349	-2.03015
670	6850705	BC048355 // BC048355 // cDNA sequence BC048355 // 17 C // 381101	BC048355	BC048355	0.205653	-1.19359	0.553929	-1.08386	0.00315529	-1.62664	0.000143617	-2.06064
7302	6788017	NM_008521 // Ltc4s // leukotriene C4 synthase // 11 B1.1-B1.2 // 17001 /// ENSMU	Ltc4s	NM_008521	0.152779	-1.27459	0.0584845	-1.39418	0.00106193	-1.9755	0.000145512	-2.38125
2423	6856096	ENSMUST00000024736 // Sgol1 // shugoshin-like 1 (S. pombe) (Sgol1), mRNA // 17 C	Sgol1	ENSMUST00000024736	0.995097	1.00093	0.744298	1.05082	0.0141665	-1.53083	0.000147348	-2.24706
2800	7017014	ENSMUST00000059899 // Tmem32 // transmembrane protein 32 (Tmem32), mRNA // X A5	Tmem32	ENSMUST00000059899	0.716744	1.06204	0.311689	1.18664	0.000971223	-2.01835	0.000158205	-2.40158
5433	6925984	NM_013706 // Cd52 // CD52 antigen // 4 D3|4 73.5 cM // 23833 /// ENSMUST00000000	Cd52	NM_013706	0.929559	1.02301	0.590456	-1.14955	0.000664892	3.14911	0.000161641	3.89454
324	6850198	NM_134122 // Nrm // nurim (nuclear envelope membrane protein) // 17 B1 // 106582	Nrm	NM_134122	0.775656	-1.04434	0.531247	-1.1007	0.00540266	-1.65534	0.000169295	-2.22228
3418	6858816	NM_009226 // Snrpd1 // small nuclear ribonucleoprotein D1 // 18 A1 // 20641 ///	Snrpd1	NM_009226	0.132919	-1.23976	0.383678	-1.12811	0.0454537	-1.34656	0.000176579	-2.03775
3656	6969429	NM_001080995 // 4632434I11Rik // RIKEN cDNA 4632434I11 gene // 7 E2 // 74041	4632434I11Rik	NM_001080995	0.217589	1.20626	0.0966064	1.29663	0.00670136	-1.602	0.000180844	-2.15407
5073	6755237	NM_001039484 // Kcnj10 // potassium inwardly-rectifying channel, subfamily J, me	Kcnj10	NM_001039484	0.282961	-1.16645	0.00352963	-1.64135	0.000879743	-1.82466	0.000199892	-2.05642
6423	6869370	NM_183046 // Mphosph1 // M-phase phosphoprotein 1 // 19 C2 // 240641 /// ENSMUST	Mphosph1	NM_183046	0.355134	1.23593	0.408206	1.20775	0.00735325	-2.03233	0.00020195	-3.18313
1323	6767235	NM_028006 // Tube1 // epsilon-tubulin 1 // 10 B1 // 71924 /// ENSMUST00000019991	Tube1	NM_028006	0.440985	1.12476	0.820988	1.03471	0.00168256	-1.81105	0.000203966	-2.17003
1499	6803210	NM_029803 // Ifi27 // interferon, alpha-inducible protein 27 // 12 E // 76933 //	Ifi27	NM_029803	0.575788	-1.11059	0.548175	1.11928	0.000218336	2.58583	0.00370366	1.92499
5165	6949722	NM_199311 // Clec4a1 // C-type lectin domain family 4, member a1 // 6 F2 // 2697	Clec4a1	NM_199311	0.757024	1.05291	0.450071	1.13561	0.00140866	1.95781	0.000230912	2.32338
2034	6855022	NM_010381 // H2-Ea // histocompatibility 2, class II antigen E alpha // 17 B1|17	H2-Ea	NM_010381	0.435641	1.16267	0.293831	1.22771	0.0072413	1.82816	0.000239207	2.62022
11	6933677	NM_007475 // Arbp // acidic ribosomal phosphoprotein P0 // 5 F // 11837 /// ENSM	Arbp	NM_007475	0.877197	-1.02783	0.65215	-1.0837	0.0461245	-1.47208	0.000248975	-2.44017
1500	6877584	NM_011529 // Tank // TRAF family member-associated Nf-kappa B activator // 2 C1.	Tank	NM_011529	0.0340101	1.44208	0.000248988	2.19278	0.0275193	1.46786	0.0386249	1.42672
7102	6932598	NM_001039084 // Mrpl1 // mitochondrial ribosomal protein L1 // 5 E3 // 94061 ///	Mrpl1	NM_001039084	0.0300769	1.41245	0.00291854	1.68634	0.00140413	1.78502	0.000249612	2.05475
4103	6751613	NM_147037 // Olfr1413 // olfactory receptor 1413 // --- // 259039 /// ENSMUST000	Olfr1413	NM_147037	0.560664	-1.10947	0.00903446	-1.71553	0.365636	-1.17729	0.00025975	2.42572
5172	6949727	NM_153197 // Clec4a3 // C-type lectin domain family 4, member a3 // 6 F2 // 7314	Clec4a3	NM_153197	0.685683	1.09252	0.575927	1.13054	0.00111188	2.48071	0.000272644	2.95369
5965	6977804	ENSMUST00000034132 // Orc6l // origin recognition complex, subunit 6-like (S. ce	Orc6l	ENSMUST00000034132	0.970231	1.0057	0.552947	1.0953	0.0486796	-1.38699	0.000284262	-2.12365
2012	6795024	NM_001015099 // 6030408C04Rik // RIKEN cDNA 6030408C04 gene // 12 C1 // 217558	6030408C04Rik	NM_001015099	0.326358	1.1741	0.898968	-1.02055	0.00502673	-1.71137	0.000291749	-2.20279
703	6899722	ENSMUST00000015893 // Anp32e // acidic (leucine-rich) nuclear phosphoprotein 32	Anp32e	ENSMUST00000015893	0.3368	1.27185	0.514559	1.17517	0.0147771	-1.98105	0.000300958	-3.33897
3351	7018564	NM_009910 // Cxcr3 // chemokine (C-X-C motif) receptor 3 // X D|X 41.0 cM // 127	Cxcr3	NM_009910	0.0208926	1.44863	0.49226	1.10384	0.000303116	2.01178	0.0022258	1.71568
2252	6989874	ENSMUST00000034964 // Tipin // timeless interacting protein (Tipin), mRNA // 9 D	Tipin	ENSMUST00000034964	0.903365	1.02985	0.979829	-1.00614	0.0203411	-1.88454	0.000309505	-3.27317
2190	6805382	NM_175660 // Hist1h2ab // histone cluster 1, H2ab // --- // 319172 /// ENSMUST00	Hist1h2ab	NM_175660	0.626421	-1.34519	0.652577	-1.31527	0.0329632	-4.17894	0.000314454	-19.3389
1262	6792485	NM_016905 // Galk1 // galactokinase 1 // 11 E2|11 78.0 cM // 14635 /// ENSMUST00	Galk1	NM_016905	0.169242	-1.24061	0.412368	-1.13335	0.21197	-1.21451	0.000315458	-2.08607
7048	6897002	NM_011495 // Plk4 // polo-like kinase 4 (Drosophila) // 3 B // 20873 /// ENSMUST	Plk4	NM_011495	0.108738	1.63019	0.1273	1.58733	0.0546633	-1.8229	0.000324097	-4.06467
1970	6769358	NM_025499 // Eid3 // EP300 interacting inhibitor of differentiation 3 // 10 C1 /	Eid3	NM_025499	0.339382	1.16904	0.00209109	1.84589	0.000339107	-2.17329	0.0338926	-1.45611
2334	6881249	ENSMUST00000028804 // Cdc25b // cell division cycle 25 homolog B (S. pombe) (Cdc	Cdc25b	ENSMUST00000028804	0.463555	1.13072	0.711465	1.06339	0.0835172	-1.35832	0.00036661	-2.21415
2422	6771620	NM_008921 // Prim1 // DNA primase, p49 subunit // 10 D3|10 77.0 cM // 19075 ///	Prim1	NM_008921	0.755423	1.06543	0.396393	1.19113	0.0488687	-1.54622	0.00037459	-2.64232
934	6985655	NM_026844 // 2310061C15Rik // RIKEN cDNA 2310061C15 gene // 8 E1 // 66531 /// BC	2310061C15Rik	NM_026844	0.344056	-1.15766	0.697722	1.06092	0.0279006	-1.45008	0.000380746	-2.06431
4195	6996267	NM_026507 // Zwilch // Zwilch, kinetochore associated, homolog (Drosophila) // 9	Zwilch	NM_026507	0.24204	1.25545	0.104916	1.38298	0.0124076	-1.72152	0.000389629	-2.45706
7282	6907784	NM_133859 // Olfml3 // olfactomedin-like 3 // 3 F2.2 // 99543 /// ENSMUST0000002	Olfml3	NM_133859	0.0429918	-1.39053	0.830252	1.03244	0.292694	1.17391	0.000453315	2.00476
5898	6867753	NM_134149 // AI837181 // expressed sequence AI837181 // 19 A // 107242 /// ENSMU	AI837181	NM_134149	0.2522	1.21962	0.05386	1.42295	0.00046188	2.19477	0.0556488	1.41865
5347	6901316	NM_130450 // Elovl6 // ELOVL family member 6, elongation of long chain fatty aci	Elovl6	NM_130450	0.71925	1.06316	0.603079	1.09294	0.0459905	-1.44824	0.000496035	-2.1939
3127	7017678	NM_010839 // Mtcp1 // mature T-cell proliferation 1 // X A7.3 // 17763 /// ENSMU	Mtcp1	NM_010839	0.735856	1.06821	0.0591518	1.48938	0.000510969	2.45698	0.00481406	1.9331
2381	6806034	NM_011454 // Serpinb6b // serine (or cysteine) peptidase inhibitor, clade B, mem	Serpinb6b	NM_011454	0.0618011	1.6054	0.00051923	2.94143	0.0103503	2.00923	0.0660448	1.59157
6976	6896609	ENSMUST00000029214 // Actl6a // actin-like 6A (Actl6a), mRNA // 3 A3 // 56456 //	Actl6a	ENSMUST00000029214	0.577585	-1.09683	0.461758	1.13061	0.156136	-1.27673	0.000550806	-2.12208
2187	6805380	NM_175664 // Hist1h2bb // histone cluster 1, H2bb // --- // 319178 /// ENSMUST00	Hist1h2bb	NM_175664	0.553038	-1.2973	0.557345	1.29359	0.0954828	-2.16342	0.000554749	-7.28385
7121	6907222	NM_153513 // BC028528 // cDNA sequence BC028528 // 3 F2.1 // 229600	BC028528	NM_153513	0.420109	1.1537	0.0988991	1.35845	0.00132156	2.03913	0.000600743	2.2022
5262	6815555	NM_021886 // Cenph // centromere protein H // 13 D1|13 51.0 cM // 26886 /// ENSM	Cenph	NM_021886	0.349163	1.19774	0.311212	1.21629	0.0134397	-1.70958	0.000610926	-2.34419
5969	6757982	NM_026913 // Mitd1 // MIT, microtubule interacting and transport, domain contain	Mitd1	NM_026913	0.123011	1.3511	0.000614783	2.30189	0.0142354	1.68133	0.0192988	1.632
6835	6905821	ENSMUST00000107802 // Trim59 // tripartite motif-containing 59 (Trim59), mRNA //	Trim59	ENSMUST00000107802	0.316612	1.3585	0.549027	1.19815	0.0177721	-2.23613	0.000621939	-3.84061
2183	6855327	NM_031863 // Cenpq // centromere protein Q // 17 B2 // 83815 /// ENSMUST00000087	Cenpq	NM_031863	0.494096	1.21788	0.216096	1.44043	0.0311036	-1.97819	0.000626025	-3.60254
6853	6871476	NM_007999 // Fen1 // flap structure specific endonuclease 1 // 19 A // 14156 ///	Fen1	NM_007999	0.600439	-1.08659	0.783306	-1.04437	0.0343297	-1.44549	0.00064392	-2.02461
3727	7019640	NM_019768 // Morf4l2 // mortality factor 4 like 2 // X F1 // 56397 /// ENSMUST00	Morf4l2	NM_019768	0.894863	1.02778	0.463707	1.16606	0.230414	-1.29233	0.000785383	-2.47028
922	6801335	BC021832 // C79407 // expressed sequence C79407 // 12 C1 // 217653 /// NM_172578	C79407	BC021832	0.383944	1.17785	0.660479	1.08499	0.0203467	-1.62244	0.000802786	-2.23614
306	6790239	NM_172796 // Slfn9 // schlafen 9 // 11 C // 237886 /// ENSMUST00000038211 // Slf	Slfn9	NM_172796	0.0834393	1.48606	0.000942179	2.49187	0.00366474	2.12707	0.128787	1.40813
1279	6852475	NM_026053 // Gemin6 // gem (nuclear organelle) associated protein 6 // 17 E3 //	Gemin6	NM_026053	0.414418	1.23259	0.124244	1.50511	0.0646133	-1.65409	0.0010316	-2.897
3728	6749773	NM_018868 // Nol5 // nucleolar protein 5 // 1 C1.3 // 55989 /// ENSMUST000000271	Nol5	NM_018868	0.694006	-1.0719	0.998108	1.00042	0.00441774	-1.82607	0.00104587	-2.09474
1047	6936082	NM_013726 // Dbf4 // DBF4 homolog (S. cerevisiae) // 5 A2 // 27214 /// ENSMUST00	Dbf4	NM_013726	0.138722	1.30248	0.222438	1.23913	0.0246385	-1.53401	0.00109014	-2.03665
4479	6923058	NM_173400 // 6230416J20Rik // RIKEN cDNA 6230416J20 gene // 4 C4|4 42.6 cM // 23	6230416J20Rik	NM_173400	0.183376	1.27818	0.227447	1.24748	0.0197825	-1.59532	0.00119484	-2.0815
4149	6971548	NM_146218 // Rfwd3 // ring finger and WD repeat domain 3 // 8 E1 // 234736 /// E	Rfwd3	NM_146218	0.102375	1.43092	0.248171	1.27882	0.149887	-1.36576	0.00121752	-2.34511
7206	6763208	NM_008209 // Mr1 // major histocompatibility complex, class I-related // 1 H1 //	Mr1	NM_008209	0.0932323	1.35698	0.218747	1.24268	0.00504174	1.77395	0.00122123	2.02173
4272	6886716	ENSMUST00000028314 // Nmi // N-myc (and STAT) interactor (Nmi), mRNA // 2 C1 //	Nmi	ENSMUST00000028314	0.279667	1.29181	0.00379017	2.24644	0.00126446	2.57667	0.00147289	2.52731
6791	6895672	NM_010634 // Fabp5 // fatty acid binding protein 5, epidermal // 3 A1-3 // 16592	Fabp5	NM_010634	0.00760391	3.0741	0.00746426	3.08489	0.00138665	4.26192	0.00952108	2.94629
2128	6880621	NM_011354 // Serf2 // small EDRK-rich factor 2 // 2 E5 // 378702 /// NM_026318 /	Serf2	NM_011354	0.726544	-1.07296	0.539754	1.13219	0.788504	-1.05544	0.00158045	-2.22265
6640	6819885	NM_145944 // Ccdc25 // coiled-coil domain containing 25 // 14 D1 // 67179 /// EN	Ccdc25	NM_145944	0.161704	1.31417	0.00160707	2.10051	0.148307	1.32716	0.982041	-1.00422
5182	6999688	NM_009912 // Ccr1 // chemokine (C-C motif) receptor 1 // 9 F|9 71.6 cM // 12768	Ccr1	NM_009912	0.181187	-1.38376	0.00170347	-2.50802	0.98931	-1.00313	0.489667	1.17711
5083	6779688	NM_027869 // Pnpt1 // polyribonucleotide nucleotidyltransferase 1 // 11 A4 // 71	Pnpt1	NM_027869	0.213875	1.28152	0.00181271	2.12319	0.00346316	1.985	0.00831366	1.8149
7252	6873271	NM_009127 // Scd1 // stearoyl-Coenzyme A desaturase 1 // 19 C3|19 43.0 cM // 202	Scd1	NM_009127	0.0644688	1.50528	0.486953	1.15499	0.00181312	2.22635	0.872244	1.03355
5280	6841140	NM_207244 // Cd200r4 // Cd200 receptor 4 // 16 B4 // 239849 /// ENSMUST000001146	Cd200r4	NM_207244	0.0325927	1.74798	0.0292501	1.77206	0.00200656	2.47976	0.00181516	2.51183
6317	6844598	NM_145480 // Rfc4 // replication factor C (activator 1) 4 // 16 B1 // 106344 ///	Rfc4	NM_145480	0.885304	1.02684	0.669264	1.08188	0.229797	-1.25535	0.0018235	-2.04523
4342	6886953	NM_139200 // Pscdbp // pleckstrin homology, Sec7 and coiled-coil domains, bindin	Pscdbp	NM_139200	0.175618	-1.52181	0.0168587	-2.24575	0.0115382	-2.38363	0.00195472	-3.15842
4763	6814330	NM_010888 // Ndufs6 // NADH dehydrogenase (ubiquinone) Fe-S protein 6 // --- //	Ndufs6	NM_010888	0.374204	-1.22183	0.476464	-1.17297	0.419085	1.19917	0.0020103	2.34521
1685	6854043	NM_013521 // Fpr1 // formyl peptide receptor 1 // 17 A3.2|17 10.2 cM // 14293 //	Fpr1	NM_013521	0.00230046	-2.1914	0.0533514	-1.54702	0.676458	-1.091	0.170098	1.34614
1372	6937254	ENSMUST00000057551 // Slbp // stem-loop binding protein (Slbp), mRNA // 5 B2 //	Slbp	ENSMUST00000057551	0.00284921	4.6589	0.899852	1.05439	0.885396	-1.06254	0.437934	-1.3918
7313	6787931	NM_011579 // Tgtp // T-cell specific GTPase // 11 B1.2 // 21822 /// ENSMUST00000	Tgtp	NM_011579	0.443983	1.48965	0.00287364	6.54075	0.00498595	5.62354	0.316214	1.69318
1858	6880034	NM_025403 // Nola3 // nucleolar protein family A, member 3 // 2 E4 // 66181 ///	Nola3	NM_025403	0.437487	-1.17506	0.834899	1.04371	0.350463	-1.21546	0.00393663	-2.04347
2593	6941844	NM_030701 // Gpr109a // G protein-coupled receptor 109A // --- // 80885 /// ENSM	Gpr109a	NM_030701	0.557	1.12822	0.0042328	2.0191	0.0776375	1.47007	0.304934	1.23863
7006	6872292	BC053745 // Cbwd1 // COBW domain containing 1 // 19 B // 226043 /// NM_146097 //	Cbwd1	BC053745	0.258514	1.30154	0.00559419	2.11331	0.517823	-1.15956	0.52301	-1.15741
1575	6878012	NM_026115 // Hat1 // histone aminotransferase 1 // 2 C2 // 107435 /// ENSMUST000	Hat1	NM_026115	0.516323	1.1736	0.220913	1.3622	0.513746	-1.17477	0.01133	-2.04434
3481	6944432	NM_133939 // Lsm8 // LSM8 homolog, U6 small nuclear RNA associated (S. cerevisia	Lsm8	NM_133939	0.957919	-1.02218	0.602658	1.24326	0.505462	-1.32256	0.0185709	-3.02877
6130	6868519	BC020125 // D030056L22Rik // RIKEN cDNA D030056L22 gene // 19 B // 225995 /// NM	D030056L22Rik	BC020125	0.329673	1.37465	0.281878	1.42316	0.469949	-1.26324	0.0196574	-2.32234
