# Supplementary material for: Combined genome-wide expression profiling and targeted RNA interference in primary mouse macrophages reveals perturbation of transcriptional networks associated with interferon signalling
Source: BMC Genomics. 2009 Aug 10;10:372. doi: 10.1186/1471-2164-10-372 (PMC2741489; doi:10.1186/1471-2164-10-372)
Supplement: Additional file 3 — Exon-level assessment of gene knockdown by siRNA. Level of knock-down at each of the exon probesets across the entire length of transcripts in the presence of IFNγ. Green profiles represents the median signal intensity in the three control arrays (RISC-Free) and red line the median signal intensity in the three siRNA targeted arrays. [file 1471-2164-10-372-S3.zip]

Archive with 11 entries (11 files):
- Casp4.PNG
- Ifi47.PNG
- Ifnb1.PNG
- Irf3.PNG
- Irf5.PNG
- Lyn.PNG
- Nfkb2.PNG
- Sod2.PNG
- Stat1.PNG
- Stat2.PNG
- Traf1.PNG
