# Supplementary material for: Combined genome-wide expression profiling and targeted RNA interference in primary mouse macrophages reveals perturbation of transcriptional networks associated with interferon signalling
Source: BMC Genomics. 2009 Aug 10;10:372. doi: 10.1186/1471-2164-10-372 (PMC2741489; doi:10.1186/1471-2164-10-372)
Supplement: Additional file 4 — Genes differentially regulated by IFNγ (242 genes). [file 1471-2164-10-372-S4.txt]

Transcript ID	gene_assignment	Gene Symbol	RefSeq	p-value(RiscFreeIFNg+ vs. RiscFreeIFNg-)	Fold-Change(RiscFreeIFNg+ vs. RiscFreeIFNg-)
6939987	NM_008599 // Cxcl9 // chemokine (C-X-C motif) ligand 9 // 5 E2|5 53.0 cM // 1732	Cxcl9	NM_008599	0.000137906	39.292
6797585	NM_001033335 // Serpina3f // serine (or cysteine) peptidase inhibitor, clade A,	Serpina3f	NM_001033335	0.000430515	31.7036
6940648	AK155365 // 5830443L24Rik // RIKEN cDNA 5830443L24 gene // 5 E5 // 76074	5830443L24Rik	AK155365	6.17E-05	28.7199
6855022	NM_010381 // H2-Ea // histocompatibility 2, class II antigen E alpha // 17 B1|17	H2-Ea	NM_010381	0.00203966	15.2242
6977042	NM_008353 // Il12rb1 // interleukin 12 receptor, beta 1 // 8 B3.3|8 33.5 cM // 1	Il12rb1	NM_008353	0.0049804	14.1884
6901944	ENSMUST00000090127 // Gbp5 // guanylate nucleotide binding protein 5 (Gbp5), mRN	Gbp5	ENSMUST00000090127	0.00501086	13.4252
6773173	NM_175449 // A630077B13Rik // RIKEN cDNA A630077B13 gene // 10 B1 // 215900	A630077B13Rik	NM_175449	0.000766306	12.1542
6876735	BC069848 // Kynu // kynureninase (L-kynurenine hydrolase) // 2 C1 // 70789 /// B	Kynu	BC069848	0.00682844	8.88371
6764175	NM_029084 // Slamf8 // SLAM family member 8 // 1 H2 // 74748 /// ENSMUST00000065	Slamf8	NM_029084	0.00171654	8.66948
6940646	NM_029509 // 5830443L24Rik // RIKEN cDNA 5830443L24 gene // 5 E5 // 76074 /// NM	5830443L24Rik	NM_029509	0.0118375	8.02437
6901952	NM_010259 // Gbp1 // guanylate nucleotide binding protein 1 // 3 H1|3 67.4 cM //	Gbp1	NM_010259	0.000970844	7.95439
6850564	NM_172621 // Clic5 // chloride intracellular channel 5 // 17 C // 224796 /// ENS	Clic5	NM_172621	0.038405	6.86047
6906635	ENSMUST00000029717 // Cd1d1 // CD1d1 antigen (Cd1d1), mRNA // 3 F1|3 48.0 cM //	Cd1d1	ENSMUST00000029717	0.00375596	6.79843
6814348	NM_028878 // Slc6a19 // solute carrier family 6 (neurotransmitter transporter),	Slc6a19	NM_028878	0.0485257	6.57478
6939991	NM_019494 // Cxcl11 // chemokine (C-X-C motif) ligand 11 // 5 E3 // 56066 /// AF	Cxcl11	NM_019494	0.00859489	6.28151
6787909	NM_011579 // Tgtp // T-cell specific GTPase // 11 B1.2 // 21822 /// ENSMUST00000	Tgtp	NM_011579	0.00445894	6.05088
6991264	ENSMUST00000034915 // Ctsh // cathepsin H (Ctsh), mRNA // 9 E3.1|9 50.0 cM // 13	Ctsh	ENSMUST00000034915	0.000717986	5.91433
6867930	BC024581 // Hrasls3 // HRAS like suppressor 3 // 19 A // 225845	Hrasls3	BC024581	0.00523928	5.78805
6900938	NM_028044 // Cnn3 // calponin 3, acidic // 3 G1 // 71994 /// ENSMUST00000029773	Cnn3	NM_028044	0.0119727	5.77803
6901957	ENSMUST00000029937 // Gbp2 // guanylate nucleotide binding protein 2 (Gbp2), mRN	Gbp2	ENSMUST00000029937	0.00164921	5.73371
6901953	NM_018734 // Gbp3 // guanylate nucleotide binding protein 3 // 3 H1 // 55932 ///	Gbp3	NM_018734	0.00426727	5.66707
6787931	NM_011579 // Tgtp // T-cell specific GTPase // 11 B1.2 // 21822 /// ENSMUST00000	Tgtp	NM_011579	0.00823946	5.61617
6849968	U28490 // H2-Eb1 // histocompatibility 2, class II antigen E beta // 17 B1|17 18	H2-Eb1	U28490	0.00159105	5.32523
6968426	NM_023908 // Slco3a1 // solute carrier organic anion transporter family, member	Slco3a1	NM_023908	0.000662585	5.10847
6850017	NM_010388 // H2-DMb2 // histocompatibility 2, class II, locus Mb2 // 17 B1|17 18	H2-DMb2	NM_010388	0.0319585	5.07859
6867840	NM_028967 // Batf2 // basic leucine zipper transcription factor, ATF-like 2 // 1	Batf2	NM_028967	0.00235122	4.99651
6957111	NM_144938 // C1s // complement component 1, s subcomponent // 6 F2 // 50908 ///	C1s	NM_144938	0.0136497	4.77956
6850033	NM_207105 // H2-Ab1 // histocompatibility 2, class II antigen A, beta 1 // 17 B1	H2-Ab1	NM_207105	0.00553072	4.72636
6755896	NM_022019 // Dusp10 // dual specificity phosphatase 10 // 1 H5 // 63953 /// ENSM	Dusp10	NM_022019	0.0256432	4.52328
6839340	NM_007575 // Ciita // class II transactivator // 16 B1 // 12265 /// ENSMUST00000	Ciita	NM_007575	0.016394	4.50557
6872781	NM_009890 // Ch25h // cholesterol 25-hydroxylase // 19 C1 // 12642 /// ENSMUST00	Ch25h	NM_009890	0.0134541	4.41585
6971275	ENSMUST00000058429 // Il27 // interleukin 27 (Il27), mRNA // 7 F3 // 246779 ///	Il27	ENSMUST00000058429	0.0241597	4.3499
6811370	ENSMUST00000065335 // Gpr141 // G protein-coupled receptor 141 (Gpr141), mRNA //	Gpr141	ENSMUST00000065335	0.0238624	4.25021
6883132	NM_170701 // Cd40 // CD40 antigen // 2 H3|2 97.0 cM // 21939 /// NM_011611 // Cd	Cd40	NM_170701	0.0291303	4.22472
6831709	NM_054099 // 1110038F14Rik // RIKEN cDNA 1110038F14 gene // 15 E1 // 117171	1110038F14Rik	NM_054099	0.0043957	4.19337
6946954	NM_011375 // St3gal5 // ST3 beta-galactoside alpha-2,3-sialyltransferase 5 // 6	St3gal5	NM_011375	0.01194	4.1453
6861308	NM_001033767 // EG240327 // predicted gene, EG240327 // 18 D3 // 240327 /// ENSM	EG240327	NM_001033767	0.000511927	4.09184
6892579	ENSMUST00000103122 // Tgm2 // transglutaminase 2, C polypeptide (Tgm2), mRNA //	Tgm2	ENSMUST00000103122	0.00508125	4.00309
6780996	BC003821 // Irf1 // interferon regulatory factor 1 // 11 B1.3|11 29.0 cM // 1636	Irf1	BC003821	0.00143901	3.91921
6898063	NM_010597 // Kcnab1 // potassium voltage-gated channel, shaker-related subfamily	Kcnab1	NM_010597	0.0118335	3.89976
6780572	NM_178759 // Timd4 // T-cell immunoglobulin and mucin domain containing 4 // 11	Timd4	NM_178759	0.00250008	3.86216
6901950	NM_001083312 // Gbp6 // guanylate binding protein 6 // 3 H1 // 229900 /// NM_145	Gbp6	NM_001083312	0.00364765	3.76633
6919741	ENSMUST00000050686 // Tmem67 // transmembrane protein 67 (Tmem67), mRNA // 4 A1	Tmem67	ENSMUST00000050686	0.00243263	3.72699
6877608	NM_145523 // Gca // grancalcin // 2 C1.3 // 227960 /// ENSMUST00000028257 // Gca	Gca	NM_145523	0.0160382	3.68881
6957406	NM_033078 // Klrk1 // killer cell lectin-like receptor subfamily K, member 1 //	Klrk1	NM_033078	0.0233726	3.65209
6855087	ENSMUST00000025263 // Tnf // tumor necrosis factor (Tnf), mRNA // 17 B1|17 19.06	Tnf	ENSMUST00000025263	0.0439932	3.58502
6825638	NM_026331 // Slc25a37 // solute carrier family 25, member 37 // 14 D2 // 67712 /	Slc25a37	NM_026331	0.0117019	3.53094
6855018	NM_010378 // H2-Aa // histocompatibility 2, class II antigen A, alpha // 17 B1|1	H2-Aa	NM_010378	0.0163156	3.50524
6939990	NM_021274 // Cxcl10 // chemokine (C-X-C motif) ligand 10 // 5 E2|5 53.0 cM // 15	Cxcl10	NM_021274	0.0242139	3.48366
6998919	ENSMUST00000111888 // Ccrl2 // chemokine (C-C motif) receptor-like 2 (Ccrl2), mR	Ccrl2	ENSMUST00000111888	0.0465224	3.4557
6892505	ENSMUST00000029170 // Rbl1 // retinoblastoma-like 1 (p107) (Rbl1), mRNA // 2 H1|	Rbl1	ENSMUST00000029170	0.00631039	3.35468
6940358	ENSMUST00000031264 // Plac8 // placenta-specific 8 (Plac8), mRNA // 5 E3|5 54.0	Plac8	ENSMUST00000031264	0.00607902	3.35447
6957168	ENSMUST00000043422 // Tapbpl // TAP binding protein-like (Tapbpl), mRNA // 6 F3	Tapbpl	ENSMUST00000043422	0.000908198	3.31298
6843913	ENSMUST00000038099 // Socs1 // suppressor of cytokine signaling 1 (Socs1), mRNA	Socs1	ENSMUST00000038099	0.041535	3.30467
6878713	NM_021398 // Slc43a3 // solute carrier family 43, member 3 // --- // 58207 /// E	Slc43a3	NM_021398	0.0369179	3.23543
6762796	NM_015811 // Rgs1 // regulator of G-protein signaling 1 // 1 F|1 78.0 cM // 5077	Rgs1	NM_015811	0.0157835	3.20245
6913042	NM_027450 // Glipr2 // GLI pathogenesis-related 2 // 4 B1 // 384009 /// ENSMUST0	Glipr2	NM_027450	0.0209528	3.14532
6941844	NM_030701 // Gpr109a // G protein-coupled receptor 109A // --- // 80885 /// ENSM	Gpr109a	NM_030701	0.0133217	3.14477
6925829	ENSMUST00000030709 // Smpdl3b // sphingomyelin phosphodiesterase, acid-like 3B (	Smpdl3b	ENSMUST00000030709	0.00181522	3.13975
6953800	ENSMUST00000060655 // Nod1 // nucleotide-binding oligomerization domain containi	Nod1	ENSMUST00000060655	0.0395983	3.12277
6861341	NM_001042605 // Cd74 // CD74 antigen (invariant polypeptide of major histocompat	Cd74	NM_001042605	0.00919335	3.11647
6869032	ENSMUST00000016640 // Cd274 // CD274 antigen (Cd274), mRNA // 19 C2 // 60533	Cd274	ENSMUST00000016640	0.0314171	3.06547
6836728	NM_010738 // Ly6a // lymphocyte antigen 6 complex, locus A // 15 D3|15 42.7 cM /	Ly6a	NM_010738	0.00357522	3.06053
6762944	NM_008869 // Pla2g4a // phospholipase A2, group IVA (cytosolic, calcium-dependen	Pla2g4a	NM_008869	0.00128315	3.02815
6765723	ENSMUST00000019929 // Katna1 // katanin p60 (ATPase-containing) subunit A1 (Katn	Katna1	ENSMUST00000019929	0.012605	2.89426
6953804	AK050049 // A030007L17Rik // RIKEN cDNA A030007L17 gene // 6 B3 // 68252	A030007L17Rik	AK050049	0.0201881	2.88943
6850022	ENSMUST00000025197 // Tap2 // transporter 2, ATP-binding cassette, sub-family B	Tap2	ENSMUST00000025197	0.00627483	2.86372
6848201	NM_020622 // ORF9 // open reading frame 9 // 16 C4|16 71.3 cM // 52793 /// AF494	ORF9	NM_020622	0.0079889	2.85218
6968126	NM_001042592 // Arrdc4 // arrestin domain containing 4 // 7 D1 // 66412 /// NM_0	Arrdc4	NM_001042592	0.0395246	2.79983
6931001	ENSMUST00000068110 // Pcdh7 // protocadherin 7 (Pcdh7), mRNA // 5 C3-D // 54216	Pcdh7	ENSMUST00000068110	0.0124189	2.78838
6964293	NM_008400 // Itgal // integrin alpha L // 7 F3|7 60.0 cM // 16408 /// ENSMUST000	Itgal	NM_008400	0.000631583	2.75817
6871255	NM_001081291 // Ccdc88b // coiled-coil domain containing 88B // 19 A // 78317 //	Ccdc88b	NM_001081291	0.0483974	2.74499
6869310	ENSMUST00000025691 // Fas // Fas (TNF receptor superfamily member 6) (Fas), mRNA	Fas	ENSMUST00000025691	0.0163478	2.66132
6955291	NM_001039394 // Rab43 // RAB43, member RAS oncogene family // 6 D1 // 69834 ///	Rab43	NM_001039394	0.013608	2.64755
6800228	NM_001039515 // Arl4a // ADP-ribosylation factor-like 4A // 12 B1|12 25.0 cM //	Arl4a	NM_001039515	0.00215229	2.63085
6855155	NM_010395 // H2-T10 // histocompatibility 2, T region locus 10 // 17 B1|17 19.96	H2-T10	NM_010395	0.0100187	2.62846
6825872	ENSMUST00000044664 // Cysltr2 // cysteinyl leukotriene receptor 2 (Cysltr2), mRN	Cysltr2	ENSMUST00000044664	0.0363163	2.60148
6845435	ENSMUST00000089620 // Cd86 // CD86 antigen (Cd86), mRNA // 16 B5|16 26.9 cM // 1	Cd86	ENSMUST00000089620	0.0316764	2.58884
6781248	NM_018738 // Igtp // interferon gamma induced GTPase // 11 B1.3|11 32.0 cM // 16	Igtp	NM_018738	0.0166594	2.55802
6869216	NM_011864 // Papss2 // 3'-phosphoadenosine 5'-phosphosulfate synthase 2 // 19 C1	Papss2	NM_011864	0.0366484	2.55211
6872528	ENSMUST00000052380 // Insl6 // insulin-like 6 (Insl6), mRNA // 19 C3 // 27356 //	Insl6	ENSMUST00000052380	2.50E-05	2.50646
6877428	NM_026361 // Pkp4 // plakophilin 4 // 2 C3 // 227937 /// ENSMUST00000102754 // P	Pkp4	NM_026361	0.00698814	2.50554
6957462	NM_025564 // 2010012C16Rik // RIKEN cDNA 2010012C16 gene // 6 C7 // 66441	2010012C16Rik	NM_025564	0.0038013	2.49138
6838716	NM_013566 // Itgb7 // integrin beta 7 // 15 F3|15 61.1 cM // 16421 /// ENSMUST00	Itgb7	NM_013566	0.0393704	2.47314
6855659	NM_001025250 // Vegfa // vascular endothelial growth factor A // 17 C|17 24.2 cM	Vegfa	NM_001025250	0.0071241	2.47111
6793416	BC049664 // D12Ertd553e // DNA segment, Chr 12, ERATO Doi 553, expressed // 12 A	D12Ertd553e	BC049664	0.00116382	2.47072
6977995	NM_145857 // Nod2 // nucleotide-binding oligomerization domain containing 2 // -	Nod2	NM_145857	0.0371497	2.45989
6871768	ENSMUST00000025542 // Psat1 // phosphoserine aminotransferase 1 (Psat1), mRNA //	Psat1	ENSMUST00000025542	0.00299932	2.45482
6977648	NM_027758 // Tbc1d9 // TBC1 domain family, member 9 // 8 C3 // 71310 /// ENSMUST	Tbc1d9	NM_027758	0.023644	2.44135
6803598	ENSMUST00000101047 // Wars // tryptophanyl-tRNA synthetase (Wars), mRNA // 12 F2	Wars	ENSMUST00000101047	0.00639769	2.40436
6879621	NM_178890 // Abtb2 // ankyrin repeat and BTB (POZ) domain containing 2 // 2 E2 /	Abtb2	NM_178890	0.0482034	2.39992
6929119	NM_008013 // Fgl2 // fibrinogen-like protein 2 // 5 A3|5 7.0 cM // 14190 /// ENS	Fgl2	NM_008013	0.0165468	2.38138
6849626	NM_008842 // Pim1 // proviral integration site 1 // 17 A3.3|17 16.4 cM // 18712	Pim1	NM_008842	0.0269775	2.37189
6946313	NM_172728 // Creb5 // cAMP responsive element binding protein 5 // 6 B3|6 25.8 c	Creb5	NM_172728	0.0200239	2.3644
6751640	NM_175118 // Dusp28 // dual specificity phosphatase 28 // 1 D // 67446 /// ENSMU	Dusp28	NM_175118	0.0052354	2.32194
6816317	NM_001081009 // Parp8 // poly (ADP-ribose) polymerase family, member 8 // 13 D2.	Parp8	NM_001081009	0.000246935	2.31673
6850681	NM_019581 // Gtpbp2 // GTP binding protein 2 // 17 C-D // 56055 /// ENSMUST00000	Gtpbp2	NM_019581	0.00800472	2.30691
6807437	NM_198004 // 5133401N09Rik // RIKEN cDNA 5133401N09 gene // 13 B1 // 75731 /// N	5133401N09Rik	NM_198004	0.000201475	2.2998
6878012	NM_026115 // Hat1 // histone aminotransferase 1 // 2 C2 // 107435 /// ENSMUST000	Hat1	NM_026115	0.0182348	2.29974
6942124	ENSMUST00000031378 // Stx2 // syntaxin 2 (Stx2), mRNA // 5 G1.3|5 70.0 cM // 138	Stx2	ENSMUST00000031378	0.000371266	2.29237
6925828	NM_201368 // Xkr8 // X Kell blood group precursor related family member 8 homolo	Xkr8	NM_201368	0.0381153	2.28388
6850019	ENSMUST00000041633 // Tap1 // transporter 1, ATP-binding cassette, sub-family B	Tap1	ENSMUST00000041633	0.00119895	2.27929
6922004	ENSMUST00000107575 // Edg2 // endothelial differentiation, lysophosphatidic acid	Edg2	ENSMUST00000107575	0.0288876	2.27679
6769358	NM_025499 // Eid3 // EP300 interacting inhibitor of differentiation 3 // 10 C1 /	Eid3	NM_025499	0.0211149	2.25815
6900228	ENSMUST00000000574 // Adora3 // adenosine A3 receptor (Adora3), transcript varia	Adora3	ENSMUST00000000574	0.0400022	2.21338
6867963	NM_001098237 // Zbtb3 // zinc finger and BTB domain containing 3 // 19 A // 7529	Zbtb3	NM_001098237	0.00485178	2.20795
6866307	NM_008977 // Ptpn2 // protein tyrosine phosphatase, non-receptor type 2 // 18 E1	Ptpn2	NM_008977	0.0363934	2.20346
6904066	NM_013531 // Gnb4 // guanine nucleotide binding protein (G protein), beta 4 // 3	Gnb4	NM_013531	0.0391962	2.18665
6826116	NM_172488 // 9030625A04Rik // RIKEN cDNA 9030625A04 gene // 14 D3 // 210808	9030625A04Rik	NM_172488	0.00268894	2.17881
6775838	NM_027878 // 1200002N14Rik // RIKEN cDNA 1200002N14 gene // 10 C1 // 71712	1200002N14Rik	NM_027878	0.0413347	2.13214
6791063	ENSMUST00000059026 // Abi3 // ABI gene family, member 3 (Abi3), mRNA // 11 D //	Abi3	ENSMUST00000059026	0.0324585	2.12546
6979559	ENSMUST00000047737 // Irf8 // interferon regulatory factor 8 (Irf8), mRNA // 8 E	Irf8	ENSMUST00000047737	0.000101968	2.11756
6818958	NM_030098 // Rnase6 // ribonuclease, RNase A family, 6 // 14 C1 // 78416 /// BC0	Rnase6	NM_030098	0.0407134	2.1127
6885514	NM_172659 // Slc2a6 // solute carrier family 2 (facilitated glucose transporter)	Slc2a6	NM_172659	0.0481133	2.10876
6819499	ENSMUST00000022551 // Rcbtb1 // regulator of chromosome condensation (RCC1) and	Rcbtb1	ENSMUST00000022551	0.0491669	2.09672
6927231	NM_178931 // Tnfrsf14 // tumor necrosis factor receptor superfamily, member 14 (	Tnfrsf14	NM_178931	0.00151193	2.09613
6985642	NM_029441 // Cdyl2 // chromodomain protein, Y chromosome-like 2 // 8 E1 // 75796	Cdyl2	NM_029441	0.0154883	2.09044
6844937	NM_177718 // 1600021P15Rik // RIKEN cDNA 1600021P15 gene // 16 B2 // 239796	1600021P15Rik	NM_177718	0.00662195	2.08823
6753110	NM_028778 // Nuak2 // NUAK family, SNF1-like kinase, 2 // 1 E4 // 74137 /// ENSM	Nuak2	NM_028778	0.000215036	2.08701
6986648	NM_009807 // Casp1 // caspase 1 // 9 A1|9 1.0 cM // 12362 /// ENSMUST00000027015	Casp1	NM_009807	0.0029435	2.07835
6986649	NM_007609 // Casp4 // caspase 4, apoptosis-related cysteine peptidase // 9 A1|9	Casp4	NM_007609	0.0313557	2.06859
6985361	NM_029005 // Mlkl // mixed lineage kinase domain-like // 8 D3 // 74568 /// ENSMU	Mlkl	NM_029005	0.0104236	2.06831
6806544	NM_007772 // Hivep1 // human immunodeficiency virus type I enhancer binding prot	Hivep1	NM_007772	0.00406394	2.05828
6849342	NM_011930 // Clcn7 // chloride channel 7 // 17 A3.3|17 10.0 cM // 26373 /// ENSM	Clcn7	NM_011930	0.0315364	2.04853
6975919	ENSMUST00000034041 // Irf2 // interferon regulatory factor 2 (Irf2), mRNA // 8 B	Irf2	ENSMUST00000034041	0.00877658	2.04535
6796696	NM_030887 // Jundm2 // Jun dimerization protein 2 // 12 D3 // 81703 /// ENSMUST0	Jundm2	NM_030887	0.0220878	2.03233
6753439	ENSMUST00000112046 // Zfp281 // zinc finger protein 281 (Zfp281), mRNA // 1 E4 /	Zfp281	ENSMUST00000112046	0.0135508	2.00898
6925885	NM_199306 // Wdtc1 // WD and tetratricopeptide repeats 1 // 4 D2.3 // 230796 ///	Wdtc1	NM_199306	0.0197792	2.00118
6992224	NM_008317 // Hyal1 // hyaluronoglucosaminidase 1 // 9 F1-F2|9 60.1 cM // 15586 /	Hyal1	NM_008317	0.01912	-2.00052
6864444	NM_133774 // Stard4 // StAR-related lipid transfer (START) domain containing 4 /	Stard4	NM_133774	0.0327523	-2.00822
6970635	ENSMUST00000069449 // Rras2 // related RAS viral (r-ras) oncogene homolog 2 (Rra	Rras2	ENSMUST00000069449	0.0178388	-2.0083
6807722	NM_053180 // Ccrk // cell cycle related kinase // 13 B3 // 105278 /// ENSMUST000	Ccrk	NM_053180	0.0103038	-2.0092
6890120	NM_201367 // Gpr176 // G protein-coupled receptor 176 // 2 E5 // 381413 /// ENSM	Gpr176	NM_201367	0.0176524	-2.02776
6852836	NM_010137 // Epas1 // endothelial PAS domain protein 1 // 17 E4 // 13819 /// AF0	Epas1	NM_010137	0.0191277	-2.03117
6885951	NM_175184 // 2610528K11Rik // RIKEN cDNA 2610528K11 gene // 2 B // 72543	2610528K11Rik	NM_175184	0.0248447	-2.03319
6891879	ENSMUST00000099270 // Thbd // thrombomodulin (Thbd), mRNA // 2 G3|2 84.0 cM // 2	Thbd	ENSMUST00000099270	0.0487313	-2.05213
7020314	NM_175429 // Kctd12b // potassium channel tetramerisation domain containing 12b	Kctd12b	NM_175429	0.0333161	-2.05245
6953171	NM_013861 // Tpk1 // thiamine pyrophosphokinase // 6 B2 // 29807 /// ENSMUST0000	Tpk1	NM_013861	0.0432583	-2.06246
7009947	ENSMUST00000008179 // Mid1ip1 // Mid1 interacting protein 1 (gastrulation specif	Mid1ip1	ENSMUST00000008179	0.0291692	-2.06646
6959085	NM_203489 // V1rd15 // vomeronasal 1 receptor, D15 // 7 A3 // 209824	V1rd15	NM_203489	0.0245829	-2.06901
6873111	NM_008528 // Blnk // B-cell linker // 19 C3|19 31.0 cM // 17060 /// ENSMUST00000	Blnk	NM_008528	0.00160926	-2.08856
6938631	NM_145923 // Rell1 // RELT-like 1 // 5 C3.1 // 100532 /// ENSMUST00000087327 //	Rell1	NM_145923	0.0130721	-2.09076
6946038	NM_001098271 // Tmem176a // transmembrane protein 176A // 6 B2.3 // 66058 /// NM	Tmem176a	NM_001098271	0.0396448	-2.10531
6913195	NM_021883 // Tmod1 // tropomodulin 1 // 4 B1|4 21.5 cM // 21916 /// ENSMUST00000	Tmod1	NM_021883	0.0171863	-2.13212
6878406	NM_177843 // OTTMUSG00000016703 // predicted gene, OTTMUSG00000016703 // 2 C3|2	OTTMUSG00000016703	NM_177843	0.0191536	-2.13591
6770149	NM_015737 // Galnt4 // UDP-N-acetyl-alpha-D-galactosamine:polypeptide N-acetylga	Galnt4	NM_015737	0.00181222	-2.14884
6798795	NM_007483 // Rhob // ras homolog gene family, member B // 12 A1.1 // 11852 /// E	Rhob	NM_007483	0.033102	-2.15824
7013998	NM_009750 // Ngfrap1 // nerve growth factor receptor (TNFRSF16) associated prote	Ngfrap1	NM_009750	0.0452784	-2.1583
6864789	ENSMUST00000063814 // Gnpda1 // glucosamine-6-phosphate deaminase 1 (Gnpda1), mR	Gnpda1	ENSMUST00000063814	0.039533	-2.18609
6927227	NM_025582 // 2810405K02Rik // RIKEN cDNA 2810405K02 gene // 4 E2 // 66469	2810405K02Rik	NM_025582	0.0346109	-2.19564
7019614	XM_001473537 // LOC100045031 // similar to transcription elongation factor A (SI	LOC100045031	XM_001473537	0.015226	-2.20408
6764038	M16367 // Fcgr2b // Fc receptor, IgG, low affinity IIb // 1 H3|1 92.3 cM // 1413	Fcgr2b	M16367	0.0286282	-2.20479
6969028	ENSMUST00000032865 // Fah // fumarylacetoacetate hydrolase (Fah), mRNA // 7 D3|7	Fah	ENSMUST00000032865	0.0329362	-2.21366
6752165	ENSMUST00000112706 // Serpinb8 // serine (or cysteine) peptdiase inhibitor, clad	Serpinb8	ENSMUST00000112706	0.00894292	-2.21431
6750868	ENSMUST00000035779 // Acsl3 // acyl-CoA synthetase long-chain family member 3 (A	Acsl3	ENSMUST00000035779	2.76E-05	-2.21491
7015941	NM_177353 // Slc9a7 // solute carrier family 9 (sodium/hydrogen exchanger), isof	Slc9a7	NM_177353	0.0301789	-2.21978
6899092	NM_001033484 // Iqgap3 // IQ motif containing GTPase activating protein 3 // 3 F	Iqgap3	NM_001033484	0.0133589	-2.24825
6792494	NM_172570 // Trim47 // tripartite motif protein 47 // 11 E2 // 217333 /// ENSMUS	Trim47	NM_172570	0.0335906	-2.24834
6792970	ENSMUST00000020984 // Adcy3 // adenylate cyclase 3 (Adcy3), mRNA // 12 A-B // 10	Adcy3	ENSMUST00000020984	0.0137046	-2.26827
6836237	NM_010026 // Ddef1 // development and differentiation enhancing // 15 D3 // 1319	Ddef1	NM_010026	0.0377552	-2.26875
6817970	NM_027289 // Nt5dc2 // 5'-nucleotidase domain containing 2 // 14 B // 70021 ///	Nt5dc2	NM_027289	0.0383149	-2.27887
6994356	NM_001102455 // Aplp2 // amyloid beta (A4) precursor-like protein 2 // 9 A2-B|9	Aplp2	NM_001102455	0.00415995	-2.31874
6769445	NM_146008 // Tcp11l2 // t-complex 11 (mouse) like 2 // 10 C1 // 216198 /// ENSMU	Tcp11l2	NM_146008	0.0276351	-2.32259
6771995	NM_177387 // Ust // uronyl-2-sulfotransferase // 10 A1 // 338362 /// ENSMUST0000	Ust	NM_177387	0.0182017	-2.33197
6991368	NM_178711 // Plscr4 // phospholipid scramblase 4 // 9 E3.3 // 235527 /// ENSMUST	Plscr4	NM_178711	0.0434524	-2.33853
6788017	NM_008521 // Ltc4s // leukotriene C4 synthase // 11 B1.1-B1.2 // 17001 /// ENSMU	Ltc4s	NM_008521	0.0378763	-2.34518
6992172	NM_153459 // Dusp7 // dual specificity phosphatase 7 // 9 F1 // 235584 /// ENSMU	Dusp7	NM_153459	0.0355164	-2.34675
6910417	NM_001081298 // Lphn2 // latrophilin 2 // 3 H3 // 99633 /// BC026898 // Lphn2 //	Lphn2	NM_001081298	0.0475059	-2.35335
6785483	NM_133223 // Rac3 // RAS-related C3 botulinum substrate 3 // 11 E2 // 170758 ///	Rac3	NM_133223	0.0333821	-2.35647
6936760	ENSMUST00000030784 // Prkag2 // protein kinase, AMP-activated, gamma 2 non-catal	Prkag2	ENSMUST00000030784	0.0329432	-2.38215
6968778	NM_172903 // Man2a2 // mannosidase 2, alpha 2 // 7 D2 // 140481 /// BC055006 //	Man2a2	NM_172903	0.0427929	-2.39259
6769597	NM_184052 // Igf1 // insulin-like growth factor 1 // 10 C1|10 48.0 cM // 16000 /	Igf1	NM_184052	0.00680016	-2.4181
6830761	NM_009270 // Sqle // squalene epoxidase // 15 D1 // 20775 /// ENSMUST00000022977	Sqle	NM_009270	0.00118423	-2.42018
6858773	NM_130449 // Colec12 // collectin sub-family member 12 // 18 A1 // 140792 /// EN	Colec12	NM_130449	0.0396889	-2.42943
6809030	NM_009712 // Arsb // arylsulfatase B // 13 C3-D1|13 50.0 cM // 11881 /// ENSMUST	Arsb	NM_009712	0.0350313	-2.4613
6762024	NM_009911 // Cxcr4 // chemokine (C-X-C motif) receptor 4 // 1 E4|1 67.4 cM // 12	Cxcr4	NM_009911	0.00159675	-2.46937
6840612	NM_176840 // Osbpl11 // oxysterol binding protein-like 11 // 16 B3 // 106326 ///	Osbpl11	NM_176840	0.0030026	-2.47442
6955140	NM_001003955 // Rab11fip5 // RAB11 family interacting protein 5 (class I) // 6 C	Rab11fip5	NM_001003955	0.0248654	-2.47772
6920056	ENSMUST00000029900 // Atp6v0d2 // ATPase, H+ transporting, lysosomal V0 subunit	Atp6v0d2	ENSMUST00000029900	0.000989186	-2.4895
7017600	NM_008478 // L1cam // L1 cell adhesion molecule // X A6-B|X 29.51 cM // 16728	L1cam	NM_008478	0.00816673	-2.53632
7015229	NM_009707 // Arhgap6 // Rho GTPase activating protein 6 // X F5 // 11856 /// NM_	Arhgap6	NM_009707	0.00626629	-2.53927
6848479	NM_146073 // Zdhhc14 // zinc finger, DHHC domain containing 14 // 17 A1 // 22445	Zdhhc14	NM_146073	0.0139869	-2.54195
6899622	NM_009150 // Selenbp1 // selenium binding protein 1 // 3 F2.1|3 43.25 cM // 2034	Selenbp1	NM_009150	0.0130973	-2.58358
6983692	NM_021356 // Gab1 // growth factor receptor bound protein 2-associated protein 1	Gab1	NM_021356	0.039678	-2.59896
6875214	ENSMUST00000028081 // Plxdc2 // plexin domain containing 2 (Plxdc2), mRNA // 2 A	Plxdc2	ENSMUST00000028081	0.0131749	-2.61201
7014030	ENSMUST00000055104 // Tceal1 // transcription elongation factor A (SII)-like 1 (	Tceal1	ENSMUST00000055104	0.0126095	-2.61301
6777310	NM_013590 // Lyz // lysozyme // 10 D2 // 17110 /// NM_017372 // Lyzs // lysozyme	Lyz	NM_013590	0.00718577	-2.61632
6758595	NM_010863 // Myo1b // myosin IB // 1 C1.1|1 24.8 cM // 17912 /// ENSMUST00000046	Myo1b	NM_010863	0.00825728	-2.65621
6961108	NM_172742 // Mtmr10 // myotubularin related protein 10 // 7 C // 233315 /// ENSM	Mtmr10	NM_172742	0.0134896	-2.66454
6782273	NM_016745 // Atp2a3 // ATPase, Ca++ transporting, ubiquitous // 11 B4 // 53313 /	Atp2a3	NM_016745	0.00977025	-2.68254
6949732	NM_027218 // Clec4b1 // C-type lectin domain family 4, member b1 // 6 F2 // 6981	Clec4b1	NM_027218	0.0237045	-2.7466
6965316	ENSMUST00000037941 // Cd81 // CD 81 antigen (Cd81), mRNA // 7 F5|7 69.3 cM // 12	Cd81	ENSMUST00000037941	0.012056	-2.78966
6760917	NM_013626 // Pam // peptidylglycine alpha-amidating monooxygenase // 1 D|1 57.5	Pam	NM_013626	0.00647269	-2.79309
6867363	ENSMUST00000070116 // Socs6 // suppressor of cytokine signaling 6 (Socs6), mRNA	Socs6	ENSMUST00000070116	0.0285002	-2.79462
6758003	NM_145142 // Chst10 // carbohydrate sulfotransferase 10 // 1 B // 98388 /// ENSM	Chst10	NM_145142	0.000971004	-2.81347
6905897	NM_020026 // B3galnt1 // UDP-GalNAc:betaGlcNAc beta 1,3-galactosaminyltransferas	B3galnt1	NM_020026	0.0245209	-2.84399
6986733	NM_008611 // Mmp8 // matrix metallopeptidase 8 // 9 A1 // 17394	Mmp8	NM_008611	0.0402362	-2.90804
6935927	NM_020010 // Cyp51 // cytochrome P450, family 51 // 5 A2|5 1.2 cM // 13121 /// E	Cyp51	NM_020010	0.000198154	-2.9289
6877901	ENSMUST00000041865 // Nostrin // nitric oxide synthase trafficker (Nostrin), mRN	Nostrin	ENSMUST00000041865	0.0204094	-2.99251
6774020	ENSMUST00000003843 // Man1a // mannosidase 1, alpha (Man1a), mRNA // 10 B3 // 17	Man1a	ENSMUST00000003843	0.0267653	-3.01725
6932603	NM_013470 // Anxa3 // annexin A3 // 5 E3|5 54.0 cM // 11745 /// ENSMUST000000314	Anxa3	NM_013470	0.0234018	-3.03276
6778425	NM_007454 // Ap1b1 // adaptor protein complex AP-1, beta 1 subunit // 11 A2 // 1	Ap1b1	NM_007454	0.0496331	-3.07176
7020626	NM_178256 // Reps2 // RALBP1 associated Eps domain containing protein 2 // X F4	Reps2	NM_178256	0.0152723	-3.10456
6938217	NM_172710 // 2310045A20Rik // RIKEN cDNA 2310045A20 gene // 5 C1 // 231238	2310045A20Rik	NM_172710	0.000225507	-3.17701
6808339	NM_030174 // Mctp1 // multiple C2 domains, transmembrane 1 // 13 C1 // 78771 ///	Mctp1	NM_030174	0.0279122	-3.29123
7010092	ENSMUST00000041708 // Gpr34 // G protein-coupled receptor 34 (Gpr34), mRNA // X	Gpr34	ENSMUST00000041708	0.026303	-3.43733
6755378	NM_133809 // Kmo // kynurenine 3-monooxygenase (kynurenine 3-hydroxylase) // 1 H	Kmo	NM_133809	0.00531694	-3.50158
6772802	NM_008813 // Enpp1 // ectonucleotide pyrophosphatase/phosphodiesterase 1 // 10 A	Enpp1	NM_008813	0.000524423	-3.52542
6901634	ENSMUST00000029810 // Slc39a8 // solute carrier family 39 (metal ion transporter	Slc39a8	ENSMUST00000029810	0.0185472	-3.52852
6854463	ENSMUST00000025007 // Nme4 // expressed in non-metastatic cells 4, protein (Nme4	Nme4	ENSMUST00000025007	0.0269012	-3.56664
6794766	NM_176930 // Nrcam // neuron-glia-CAM-related cell adhesion molecule // 12 B3 //	Nrcam	NM_176930	0.0424685	-3.60511
6780986	NM_008443 // Kif3a // kinesin family member 3A // 11 A5-B1|11 29.5 cM // 16568 /	Kif3a	NM_008443	0.0051762	-3.62046
6754143	NM_011882 // Rnasel // ribonuclease L (2', 5'-oligoisoadenylate synthetase-depen	Rnasel	NM_011882	0.0123403	-3.62477
6840579	NM_011638 // Tfrc // transferrin receptor // 16 B3|16 21.2 cM // 22042 /// ENSMU	Tfrc	NM_011638	0.0253106	-3.68376
6908461	ENSMUST00000055676 // Edg1 // endothelial differentiation sphingolipid G-protein	Edg1	ENSMUST00000055676	0.00137075	-3.72877
6956762	NM_009662 // Alox5 // arachidonate 5-lipoxygenase // 6 F1|6 53.2 cM // 11689 ///	Alox5	NM_009662	0.00240768	-3.74521
6933072	ENSMUST00000112747 // Spp1 // secreted phosphoprotein 1 (Spp1), mRNA // 5 E5|5 5	Spp1	ENSMUST00000112747	0.00065044	-3.74721
6799205	NM_015763 // Lpin1 // lipin 1 // 12 A1.1|12 9.0 cM // 14245 /// ENSMUST000000671	Lpin1	NM_015763	0.020856	-3.88305
6828522	ENSMUST00000067190 // Lifr // leukemia inhibitory factor receptor (Lifr), mRNA /	Lifr	ENSMUST00000067190	0.0263365	-4.01596
6849432	ENSMUST00000025010 // Tmem8 // transmembrane protein 8 (five membrane-spanning d	Tmem8	ENSMUST00000025010	0.0159982	-4.02203
6754149	NM_008131 // Glul // glutamate-ammonia ligase (glutamine synthetase) // --- // 1	Glul	NM_008131	0.0124592	-4.05924
6873271	NM_009127 // Scd1 // stearoyl-Coenzyme A desaturase 1 // 19 C3|19 43.0 cM // 202	Scd1	NM_009127	0.0390486	-4.09751
6762094	NM_010016 // Cd55 // CD55 antigen // 1 E4|1 67.6 cM // 13136 /// ENSMUST00000027	Cd55	NM_010016	0.00491872	-4.253
6798418	NM_175930 // Rapgef5 // Rap guanine nucleotide exchange factor (GEF) 5 // 12 F2	Rapgef5	NM_175930	0.00266115	-4.26703
6767402	NM_001013370 // Sesn1 // sestrin 1 // 10 B2|10 25.0 cM // 140742 /// ENSMUST0000	Sesn1	NM_001013370	0.0336066	-4.3611
6878031	NM_008397 // Itga6 // integrin alpha 6 // 2 C2-C3|2 38.0 cM // 16403 /// ENSMUST	Itga6	NM_008397	0.00444577	-4.54018
6871471	ENSMUST00000025567 // Fads2 // fatty acid desaturase 2 (Fads2), mRNA // 19 B //	Fads2	ENSMUST00000025567	0.0217036	-4.66145
6999527	NM_026915 // Lyzl4 // lysozyme-like 4 // 9 F4 // 69032 /// ENSMUST00000077706 //	Lyzl4	NM_026915	0.0205347	-4.6859
6932368	NM_019932 // Cxcl4 // chemokine (C-X-C motif) ligand 4 // 5 E1 // 56744 /// ENSM	Cxcl4	NM_019932	0.0066302	-4.68865
6840115	NM_145933 // St6gal1 // beta galactoside alpha 2,6 sialyltransferase 1 // 16 B1|	St6gal1	NM_145933	0.0206397	-4.91457
6986722	NM_008605 // Mmp12 // matrix metallopeptidase 12 // 9 A1|9 1.0 cM // 17381	Mmp12	NM_008605	0.000340773	-4.91704
6763146	ENSMUST00000041874 // Npl // N-acetylneuraminate pyruvate lyase (Npl), mRNA // 1	Npl	ENSMUST00000041874	0.00489523	-5.15248
6898630	NM_133187 // 1110032E23Rik // RIKEN cDNA 1110032E23 gene // 3 E3 // 68659	1110032E23Rik	NM_133187	0.0268717	-5.36176
6809032	NM_009712 // Arsb // arylsulfatase B // 13 C3-D1|13 50.0 cM // 11881 /// ENSMUST	Arsb	NM_009712	0.0151241	-5.44357
6916089	NM_053272 // Dhcr24 // 24-dehydrocholesterol reductase // 4 C7 // 74754 /// ENSM	Dhcr24	NM_053272	0.000933233	-6.19543
6778984	ENSMUST00000058159 // Cnrip1 // RIKEN cDNA 1500041B16 gene (1500041B16Rik), mRNA	Cnrip1	ENSMUST00000058159	0.0488532	-6.82711
6898995	ENSMUST00000015998 // Cd5l // CD5 antigen-like (Cd5l), mRNA // 3 F1 // 11801 ///	Cd5l	ENSMUST00000015998	0.00778738	-7.84115
6993151	NM_009914 // Ccr3 // chemokine (C-C motif) receptor 3 // 9 F|9 71.8 cM // 12771	Ccr3	NM_009914	0.00669578	-8.81926
6827944	NM_183031 // Ebi2 // Epstein-Barr virus induced gene 2 // 14 E5 // 321019 /// EN	Ebi2	NM_183031	0.0204929	-9.54142
6906652	NM_030707 // Msr2 // macrophage scavenger receptor 2 // 3 F1 // 80891 /// AY5065	Msr2	NM_030707	0.0368866	-12.1139
6792814	ENSMUST00000026148 // Cbr2 // carbonyl reductase 2 (Cbr2), mRNA // 11 E2|11 72.5	Cbr2	ENSMUST00000026148	0.0103364	-14.8
6812386	NM_028784 // F13a1 // coagulation factor XIII, A1 subunit // 13 A3.3 // 74145	F13a1	NM_028784	0.00189473	-17.0904
