# Supplementary material for: Combined genome-wide expression profiling and targeted RNA interference in primary mouse macrophages reveals perturbation of transcriptional networks associated with interferon signalling
Source: BMC Genomics. 2009 Aug 10;10:372. doi: 10.1186/1471-2164-10-372 (PMC2741489; doi:10.1186/1471-2164-10-372)
Supplement: Additional file 5 — Genes differentially regulated by targeting siRNAs in absence of IFNγ (986 genes). [file 1471-2164-10-372-S5.txt]

Transcript ID	gene_assignment	Gene Symbol	RefSeq	p-value(RiscFree- vs. Casp4-)	Fold-Change(RiscFree- vs. Casp4-)	p-value(RiscFree- vs. Ifi47-)	Fold-Change(RiscFree- vs. Ifi47-)	p-value(RiscFree- vs. Ifnb1-)	Fold-Change(RiscFree- vs. Ifnb1-)	p-value(RiscFree- vs. Irf3-)	Fold-Change(RiscFree- vs. Irf3-)	p-value(RiscFree- vs. Irf5-)	Fold-Change(RiscFree- vs. Irf5-)	p-value(RiscFree- vs. Lyn-)	Fold-Change(RiscFree- vs. Lyn-)	p-value(RiscFree- vs. Nkfb-)	Fold-Change(RiscFree- vs. Nkfb-)	p-value(RiscFree- vs. Sod2-)	Fold-Change(RiscFree- vs. Sod2-)	p-value(RiscFree- vs. Stat1-)	Fold-Change(RiscFree- vs. Stat1-)	p-value(RiscFree- vs. Stat2-)	Fold-Change(RiscFree- vs. Stat2-)	p-value(RiscFree- vs. Traf1-)	Fold-Change(RiscFree- vs. Traf1-)
6866021	NM_007420 // Adrb2 // adrenergic receptor, beta 2 // 18 E1|18 34.0 cM // 11555 /	Adrb2	NM_007420	1.47E-07	-2.19433	1.24E-09	-2.80091	0.495139	1.07602	0.063979	-1.22836	0.0444864	-1.25191	1.47E-08	-2.45743	0.392841	-1.09641	0.00977829	-1.34683	0.0331603	-1.27064	0.85836	1.01926	7.43E-06	-1.83603
6966935	NM_010189 // Fcgrt // Fc receptor, IgG, alpha chain transporter // 7 B4|7 23.0 c	Fcgrt	NM_010189	1.09E-05	-2.00051	3.79E-06	-2.11263	0.169739	-1.19226	0.0182194	-1.37074	0.0392852	-1.31146	4.62E-06	-2.09084	0.0158479	1.38142	0.00324761	-1.50304	0.89369	-1.0169	0.322222	-1.13372	2.78E-09	-3.18225
6916089	NM_053272 // Dhcr24 // 24-dehydrocholesterol reductase // 4 C7 // 74754 /// ENSM	Dhcr24	NM_053272	3.73E-09	-5.88518	6.79E-09	-5.55595	0.629922	1.09885	0.231429	-1.26779	0.24464	-1.25921	6.36E-09	-5.59025	0.805972	1.04913	0.00821135	-1.74781	0.024975	-1.58876	0.278533	-1.23891	5.70E-07	-3.74151
6939093	NM_028194 // Fryl // furry homolog-like (Drosophila) // 5 C3.2 // 72313 /// ENSM	Fryl	NM_028194	5.83E-08	1.86047	5.13E-06	1.59413	4.09E-09	2.05819	7.77E-09	2.00697	1.31E-06	1.66805	6.85E-09	2.01691	0.000140342	1.43342	0.00707106	1.26316	2.34E-05	1.51756	1.33E-06	1.66728	4.78E-08	1.87399
6769917	NM_053072 // Fgd6 // FYVE, RhoGEF and PH domain containing 6 // 10 C3 // 13998 /	Fgd6	NM_053072	0.221686	1.12626	0.00212287	1.38759	4.94E-09	2.35331	4.35E-05	1.60959	0.00367124	1.35811	4.46E-05	1.60798	0.0019325	1.39266	0.189965	1.13638	0.106431	1.1724	0.00277357	1.37317	7.30E-06	1.72438
6898995	ENSMUST00000015998 // Cd5l // CD5 antigen-like (Cd5l), mRNA // 3 F1 // 11801 ///	Cd5l	ENSMUST00000015998	8.65E-05	-3.64303	0.000106141	-3.56251	0.912381	-1.03073	0.789739	1.07616	0.00640211	-2.26157	6.31E-06	-4.86738	0.578531	1.16571	0.00237332	-2.53215	0.756792	-1.08902	0.166698	-1.47488	5.49E-09	-11.54
6885432	NM_007995 // Fcna // ficolin A // 2 A3 // 14133 /// ENSMUST00000028307 // Fcna /	Fcna	NM_007995	0.000136658	-1.96935	0.000102925	-2.00287	0.619738	-1.07748	0.158963	1.24109	0.693889	1.06092	2.01E-06	-2.54443	0.00262717	1.64933	0.295554	-1.17211	0.0135381	1.48706	0.31727	1.16378	5.86E-09	-3.77667
6856756	BC079621 // Ptprm // protein tyrosine phosphatase, receptor type, M // 17 E1.1|1	Ptprm	BC079621	0.0474608	1.41832	0.0028356	1.74637	4.53E-07	3.18178	0.00618331	1.65363	0.0529353	1.40569	8.10E-06	2.59462	0.268289	1.20842	0.508006	1.11875	0.551287	1.10618	0.0157655	1.54501	9.61E-09	4.28064
6812386	NM_028784 // F13a1 // coagulation factor XIII, A1 subunit // 13 A3.3 // 74145	F13a1	NM_028784	2.36E-08	-17.1636	8.91E-07	-9.7793	0.88829	-1.04997	0.000248082	-4.41963	0.000125401	-4.85475	1.51E-08	-18.4717	0.00553449	-2.86006	3.76E-05	-5.73421	6.14E-05	-5.3572	0.00191987	-3.32718	1.16E-07	-13.3166
6962999	NM_199012 // Fchsd2 // FCH and double SH3 domains 2 // 7 E3 // 207278 /// ENSMUS	Fchsd2	NM_199012	0.683253	-1.04857	0.848793	1.02238	1.83E-08	2.62326	4.83E-05	1.77233	0.000195164	1.66177	0.166404	1.17825	2.36E-07	2.29125	0.0721297	1.24154	0.000645801	1.57259	5.13E-06	1.96877	0.167741	1.17762
6985900	ENSMUST00000045557 // Slc7a5 // solute carrier family 7 (cationic amino acid tra	Slc7a5	ENSMUST00000045557	0.168129	-1.18016	0.546494	-1.07385	0.000119187	-1.71275	1.19E-06	-2.13588	1.99E-07	-2.33887	0.318518	-1.12602	1.84E-08	-2.65847	0.189101	-1.17062	8.33E-07	-2.17395	2.67E-06	-2.05213	0.170861	-1.17886
6792814	ENSMUST00000026148 // Cbr2 // carbonyl reductase 2 (Cbr2), mRNA // 11 E2|11 72.5	Cbr2	ENSMUST00000026148	6.21E-05	-4.75042	2.05E-06	-7.42856	0.912637	-1.03602	0.855744	-1.0604	0.543599	-1.21734	7.47E-06	-6.25347	0.544528	1.21679	0.0470714	-1.9529	0.933187	1.02741	0.993718	-1.00254	1.84E-08	-14.5737
6790940	NM_026313 // 3300001P08Rik // RIKEN cDNA 3300001P08 gene // 11 C // 67684	3300001P08Rik	NM_026313	2.12E-06	2.01755	2.94E-05	1.78652	8.26E-05	1.70521	0.000484408	1.57506	0.000313661	1.60613	1.98E-08	2.54965	0.00468698	1.41957	0.0478595	1.26347	0.00124755	1.5091	0.0277727	1.30064	1.56E-07	2.2909
6963271	ENSMUST00000040056 // Ppfibp2 // protein tyrosine phosphatase, receptor-type, F	Ppfibp2	ENSMUST00000040056	0.223044	1.13736	0.0136481	1.3159	2.68E-08	2.32791	0.003581	1.39574	0.00736611	1.3527	0.000114459	1.61092	0.000255071	1.55859	0.652484	1.04801	0.43642	1.08481	0.402638	1.09159	1.48E-05	1.75368
6782105	ENSMUST00000102571 // Mgl1 // macrophage galactose N-acetyl-galactosamine specif	Mgl1	ENSMUST00000102571	3.48E-05	-2.94677	0.000168246	-2.57771	0.779419	1.06166	0.083563	-1.46513	0.225689	-1.30066	1.57E-05	-3.15443	0.0392884	1.58642	0.116707	-1.41084	0.42676	1.1863	0.488727	-1.16017	2.86E-08	-5.63611
6955025	NM_008638 // Mthfd2 // methylenetetrahydrofolate dehydrogenase (NAD+ dependent),	Mthfd2	NM_008638	0.251381	-1.18886	0.625801	1.07538	3.28E-07	-2.83108	4.17E-07	-2.7872	2.88E-08	-3.33208	0.171867	-1.23039	0.000148858	-1.9475	0.157303	-1.23978	2.86E-05	-2.14727	6.34E-08	-3.15666	0.642145	1.07169
6971323	NM_133686 // Qprt // quinolinate phosphoribosyltransferase // 7 F3 // 67375 ///	Qprt	NM_133686	0.000874044	-1.50207	4.86E-06	-1.8789	3.61E-08	-2.36333	2.28E-07	-2.1611	1.62E-05	-1.78212	3.88E-06	-1.89765	0.00511682	-1.39008	0.18232	-1.15764	0.0746539	-1.21989	0.142859	-1.17526	0.000182657	-1.60615
6831994	NM_009716 // Atf4 // activating transcription factor 4 // 15 E1|15 43.3 cM // 11	Atf4	NM_009716	0.0101488	-1.35079	0.256949	-1.13292	6.07E-08	-2.31985	6.96E-06	-1.85907	3.75E-08	-2.37645	0.00696819	-1.37451	0.000101047	-1.65431	0.161291	-1.1681	0.000434956	-1.55352	5.96E-08	-2.32195	0.0488758	-1.25016
6796707	NM_001081423 // Ttll5 // tubulin tyrosine ligase-like family, member 5 // 12 D3	Ttll5	NM_001081423	0.000856079	1.4261	0.00632331	1.32102	3.77E-08	2.1105	7.25E-05	1.5634	0.00820295	1.30745	7.65E-05	1.56023	0.0298662	1.23929	0.139415	1.15242	0.00923625	1.30125	0.00367341	1.34933	0.00317036	1.35702
6830761	NM_009270 // Sqle // squalene epoxidase // 15 D1 // 20775 /// ENSMUST00000022977	Sqle	NM_009270	4.35E-08	-3.80576	4.13E-05	-2.32629	0.986777	1.00281	0.151501	-1.28155	0.285365	-1.20069	1.71E-05	-2.46998	0.60495	-1.09166	0.372161	-1.16439	0.17925	-1.26067	0.548389	-1.10723	0.000175902	-2.11041
6871181	NM_028454 // Tm7sf2 // transmembrane 7 superfamily member 2 // 19 A // 73166 ///	Tm7sf2	NM_028454	1.07E-05	-1.78867	3.85E-06	-1.86883	0.28218	-1.12114	0.0279424	-1.27588	0.0103914	-1.33611	1.94E-07	-2.13627	0.207222	1.14426	0.082497	-1.20746	0.194274	-1.14893	0.590955	-1.05823	4.42E-08	-2.29157
6782694	NM_009657 // Aldoc // aldolase 3, C isoform // 11 B5|11 44.98 cM // 11676 /// EN	Aldoc	NM_009657	8.61E-08	-9.15043	1.20E-07	-8.76368	0.829986	-1.06462	0.0350407	-1.9076	0.0423024	-1.85869	4.57E-08	-9.95437	0.932062	-1.02516	0.000596871	-3.14673	0.0981481	-1.6438	0.45532	-1.24476	2.85E-06	-5.8847
6782273	NM_016745 // Atp2a3 // ATPase, Ca++ transporting, ubiquitous // 11 B4 // 53313 /	Atp2a3	NM_016745	2.96E-07	-3.05365	3.59E-06	-2.58175	0.00822751	-1.57339	1.40E-05	-2.36328	1.63E-05	-2.34033	5.06E-08	-3.46169	1.45E-05	-2.35826	0.000230583	-1.97993	6.21E-05	-2.1503	2.56E-05	-2.27446	4.70E-08	-3.48023
6849932	XM_001472768 // Zfp422-rs1 // zinc finger protein 422, related sequence 1 // 17	Zfp422-rs1	XM_001472768	2.20E-06	2.14519	1.76E-06	2.1699	5.19E-07	2.31366	1.61E-06	2.17991	2.84E-06	2.1174	5.58E-08	2.61413	0.00167326	1.54347	2.83E-05	1.88623	0.000389356	1.65863	1.74E-05	1.93242	9.87E-07	2.23648
6885969	NM_016768 // Pbx3 // pre B-cell leukemia transcription factor 3 // 2 B|2 22.0 cM	Pbx3	NM_016768	0.00737599	1.57327	0.00116038	1.77122	8.42E-08	3.27266	0.00044138	1.8811	0.0111682	1.5303	0.000784744	1.81503	0.00178133	1.72411	0.000936911	1.79508	0.000896615	1.80001	0.00118804	1.7686	5.10E-05	2.14991
6935120	NM_001013773 // BC055004 // cDNA sequence BC055004 // 5 G2 // 381680	BC055004	NM_001013773	7.75E-05	-3.24133	9.18E-05	-3.18804	0.535151	-1.16696	0.0743754	-1.58155	0.0746456	-1.58083	4.74E-06	-4.287	0.341827	1.26875	0.065025	-1.60835	0.583639	-1.14606	0.585801	-1.14516	9.06E-08	-6.53556
6951525	ENSMUST00000031766 // Asns // asparagine synthetase (Asns), mRNA // 6 A1 // 2705	Asns	ENSMUST00000031766	0.103397	-1.29439	0.394738	1.14106	9.18E-08	-3.20222	3.60E-05	-2.17406	3.19E-06	-2.53015	0.0883211	-1.31102	3.37E-06	-2.52117	0.714026	-1.05807	1.44E-05	-2.3007	3.26E-07	-2.93652	0.171095	-1.23982
6777929	NM_001003913 // Mars // methionine-tRNA synthetase // 10 D3 // 216443 /// ENSMUS	Mars	NM_001003913	0.0996231	-1.18107	0.297629	1.10889	4.86E-06	-1.77652	3.58E-06	-1.79852	2.58E-07	-2.00742	0.077619	-1.19621	7.88E-06	-1.74234	0.295087	-1.10951	5.54E-06	-1.76721	1.05E-07	-2.08737	0.108977	-1.17554
6846197	NM_027444 // Bbx // bobby sox homolog (Drosophila) // 16 B5 // 70508 /// AF45494	Bbx	NM_027444	0.00409619	1.43713	0.0310111	1.29873	1.21E-07	2.353	1.36E-05	1.86968	0.00206806	1.48422	0.000189926	1.65638	0.0226117	1.32052	0.28893	1.13144	0.000610308	1.57037	0.00330735	1.45181	0.000101632	1.70431
6774719	NM_023598 // Arid5b // AT rich interactive domain 5B (Mrf1 like) // 10 B5.1 // 7	Arid5b	NM_023598	0.000123927	1.55871	0.00018695	1.53415	9.56E-06	1.72265	0.000551103	1.47133	0.000448789	1.48308	2.97E-05	1.64753	0.000165274	1.54147	0.00965606	1.31249	0.00505859	1.34793	0.00345466	1.36886	1.22E-07	2.06399
6758027	NM_018775 // Tbc1d8 // TBC1 domain family, member 8 // 1 B // 54610 /// ENSMUST0	Tbc1d8	NM_018775	0.0690423	1.22816	0.807587	-1.0269	1.58E-07	2.22006	0.00174174	1.46464	0.000820563	1.51374	0.0128475	1.33732	3.74E-05	1.73032	0.207364	1.15003	0.315268	1.11697	0.000444614	1.55456	0.283585	1.12559
6998397	ENSMUST00000035158 // Trf // transferrin (Trf), mRNA // 9 F1-F3|9 56.0 cM // 220	Trf	ENSMUST00000035158	0.00239884	-1.65676	0.0002865	-1.88199	0.722984	1.05456	0.670086	-1.06598	0.945901	1.01021	6.99E-05	-2.04642	0.102992	1.28581	0.602461	-1.08133	0.433606	1.12524	0.799957	-1.03868	1.76E-07	-2.97131
6880776	ENSMUST00000103241 // Sema6d // sema domain, transmembrane domain (TM), and cyto	Sema6d	ENSMUST00000103241	0.087628	-1.31842	0.00778819	-1.57106	1.77E-07	3.12501	0.117917	1.28622	0.0485525	1.38096	0.632101	1.07809	0.00807839	1.56724	0.835163	1.03315	0.117767	1.28636	0.0033773	1.6594	0.348993	-1.15968
6873271	NM_009127 // Scd1 // stearoyl-Coenzyme A desaturase 1 // 19 C3|19 43.0 cM // 202	Scd1	NM_009127	1.84E-07	-9.35024	0.00022764	-3.77986	0.957194	-1.01667	0.00014887	-3.98115	0.00433229	-2.62296	1.68E-05	-5.2078	0.170198	-1.53955	0.0441694	-1.91332	0.00346782	-2.69842	0.064518	-1.8071	0.000169534	-3.91843
6932224	NM_027530 // Rufy3 // RUN and FYVE domain containing 3 // 5 E1|5 48.0 cM // 5282	Rufy3	NM_027530	4.23E-05	1.85653	0.000121427	1.76227	0.00559726	1.4553	0.00258547	1.51415	0.00674562	1.44119	1.85E-07	2.45973	0.00699772	1.43841	0.25388	1.1545	0.0249322	1.3425	0.699842	-1.04909	1.79E-06	2.17875
6793416	BC049664 // D12Ertd553e // DNA segment, Chr 12, ERATO Doi 553, expressed // 12 A	D12Ertd553e	BC049664	0.00044177	1.5211	6.26E-07	2.00494	6.56E-06	1.81087	0.0312077	1.2648	0.0136143	1.31461	6.66E-07	1.99938	0.00107362	1.4663	9.12E-05	1.6229	0.419919	1.08771	0.101456	1.19083	1.94E-07	2.11363
6892139	NM_175093 // Trib3 // tribbles homolog 3 (Drosophila) // 2 G3 // 228775 /// ENSM	Trib3	NM_175093	0.830699	1.04893	0.0891464	1.48007	2.53E-07	-4.89766	2.72E-05	-3.16646	2.99E-05	-3.1402	0.961996	1.0107	4.72E-05	-3.01448	0.997115	-1.00081	0.000104961	-2.80793	4.92E-07	-4.5917	0.675006	-1.09836
6899221	NM_025327 // Krtcap2 // keratinocyte associated protein 2 // 3 F2 // 66059 /// E	Krtcap2	NM_025327	0.0204389	-1.29749	0.896761	-1.01382	3.12E-07	-2.10141	3.58E-06	-1.88322	0.000571242	-1.51849	0.000247882	-1.5727	0.000193798	-1.58901	0.353348	-1.10415	0.000350754	-1.54996	0.00684243	-1.36441	0.000218522	-1.58103
6943195	ENSMUST00000048116 // Slc7a1 // solute carrier family 7 (cationic amino acid tra	Slc7a1	ENSMUST00000048116	0.227832	1.1396	0.158238	1.16628	6.79E-05	-1.66754	0.000249242	-1.57829	8.51E-06	-1.82282	0.325578	1.11176	3.51E-07	-2.10286	0.521527	-1.07106	9.44E-06	-1.81461	9.02E-05	-1.64764	0.151293	1.16947
6982921	NM_025436 // Sc4mol // sterol-C4-methyl oxidase-like // 8 B3.1 // 66234 /// ENSM	Sc4mol	NM_025436	3.55E-07	-2.11595	0.00122869	-1.48005	0.0331788	-1.27272	0.0513644	-1.24452	0.310886	-1.11659	4.83E-06	-1.87917	0.421833	1.09094	0.753497	-1.0344	0.858295	1.0194	0.107638	-1.19504	2.43E-05	-1.75093
6759748	NM_029888 // Zfp142 // zinc finger protein 142 // 1 C3|1 41.5 cM // 77264 /// AB	Zfp142	NM_029888	4.72E-05	1.63888	4.04E-06	1.81046	4.83E-05	1.63737	3.80E-06	1.81507	0.00213612	1.40772	3.61E-07	2.00528	0.0494438	1.22768	0.000791252	1.46517	0.00421622	1.36898	0.0423592	1.23685	2.78E-06	1.83872
6876430	NM_008969 // Ptgs1 // prostaglandin-endoperoxide synthase 1 // 2 B|2 29.0 cM //	Ptgs1	NM_008969	0.000550463	-2.14252	9.71E-06	-2.92059	0.0636843	1.44821	0.496901	-1.14021	0.189025	-1.29342	2.46E-05	-2.71741	0.314262	1.21599	0.0142244	-1.65568	0.538376	-1.12606	0.739778	1.06599	3.71E-07	-3.80039
6987954	NM_011808 // Ets1 // E26 avian leukemia oncogene 1, 5' domain // 9 A4|9 15.0 cM	Ets1	NM_011808	0.898897	1.01615	0.0717185	-1.26555	4.44E-07	2.3781	9.71E-06	2.02061	0.00469574	1.47773	0.626088	-1.06354	0.0726446	1.26451	0.875239	-1.02	0.000667414	1.63295	0.0385337	1.31495	0.557635	1.07705
6761692	NM_001085409 // Steap3 // STEAP family member 3 // 1 E2 // 68428 /// NM_133186 /	Steap3	NM_001085409	0.00276507	-1.47004	0.00137189	-1.51948	0.0919641	-1.22405	0.886355	1.01675	0.017866	-1.34078	0.00691157	-1.40641	0.222767	-1.15495	0.0927453	-1.22342	0.0205272	-1.33114	0.803268	1.0294	4.83E-07	-2.2125
6790290	BC002073 // Ccl6 // chemokine (C-C motif) ligand 6 // 11 C|11 47.51 cM // 20305	Ccl6	BC002073	4.61E-06	-2.10016	0.000126599	-1.77502	0.000334323	-1.69083	0.0404173	-1.3113	0.0354659	-1.32155	5.52E-06	-2.0807	0.339488	-1.12943	0.0414094	-1.30939	0.558428	-1.07691	0.121892	-1.22191	4.95E-07	-2.36461
6815031	NM_010829 // Msh3 // mutS homolog 3 (E. coli) // 13 C3|13 51.0 cM // 17686 /// M	Msh3	NM_010829	6.90E-05	2.11055	5.15E-07	2.88992	0.429016	1.13222	0.39499	1.14306	0.547269	-1.09881	2.70E-06	2.59063	0.397528	-1.14223	0.0490073	1.37796	0.569784	-1.09302	0.164237	-1.2481	2.22E-05	2.26504
6820109	ENSMUST00000022698 // Dok2 // docking protein 2 (Dok2), mRNA // 14 D2-D3|14 39.0	Dok2	ENSMUST00000022698	5.73E-07	-3.27491	1.97E-06	-2.98775	0.0458602	-1.44264	0.00169717	-1.85283	0.00272393	-1.79127	1.59E-06	-3.03466	0.0341919	-1.47835	0.00747966	-1.66389	0.0470235	-1.43959	0.0427031	-1.45133	0.000286504	-2.0991
6922317	ENSMUST00000062246 // Tnfsf15 // tumor necrosis factor (ligand) superfamily, mem	Tnfsf15	ENSMUST00000062246	5.25E-05	2.44887	3.40E-06	2.99947	0.134401	1.32391	0.698209	1.07358	0.0316795	1.5124	3.36E-06	3.002	0.277333	1.22289	0.00639346	1.72025	0.958746	-1.0095	0.173778	1.28896	6.23E-07	3.41831
6884709	NM_133232 // Pfkfb3 // 6-phosphofructo-2-kinase/fructose-2,6-biphosphatase 3 //	Pfkfb3	NM_133232	6.03E-06	2.00694	5.60E-06	2.01429	0.0147085	1.37011	0.000709754	1.59413	0.000891675	1.57668	8.37E-07	2.21705	0.433596	1.09982	0.00257033	1.49735	0.121279	1.21175	0.0493158	1.28115	7.48E-07	2.22991
6953429	NM_023056 // Tmem176b // transmembrane protein 176B // 6 B2.3|6 19.0 cM // 65963	Tmem176b	NM_023056	0.00241795	-1.56966	0.00814543	-1.46707	7.57E-07	2.43113	0.0953038	1.25887	0.000818719	1.66416	0.0612994	-1.29742	1.61E-06	2.32899	0.600958	1.07271	0.0647576	1.29268	0.000382986	1.73293	0.30059	-1.15044
6917037	NM_010213 // Fhl3 // four and a half LIM domains 3 // 4 D1 // 14201 /// AF134772	Fhl3	NM_010213	0.000950053	-1.53732	7.91E-07	-2.13789	0.115891	1.20379	0.927094	-1.01056	0.65935	-1.052	0.00410903	-1.43579	0.339637	-1.11705	0.0173534	-1.33782	0.0789604	-1.23205	0.450504	-1.09105	0.184834	-1.16786
6966808	AK046303 // Cd33 // CD33 antigen // 7 B4|7 23.0 cM // 12489 /// AK089205 // Cd33	Cd33	AK046303	0.00451267	1.48307	0.269796	1.15212	0.000138873	1.77043	6.96E-06	2.06116	3.98E-06	2.12207	0.0473198	1.30009	0.00160398	1.56477	0.00370282	1.49854	8.14E-07	2.30874	0.000884405	1.61292	0.488972	1.09206
6850196	NM_001010833 // Mdc1 // mediator of DNA damage checkpoint 1 // 17 B1 // 240087 /	Mdc1	NM_001010833	0.000741137	1.58928	0.000676176	1.59631	8.15E-07	2.2164	1.16E-05	1.94032	0.000252873	1.67328	0.000113044	1.73889	0.0458874	1.28588	0.0667631	1.25767	0.0319471	1.31267	0.000116185	1.73661	0.000800117	1.58344
6869038	NM_001081319 // C030046E11Rik // RIKEN cDNA C030046E11 gene // 19 C1 // 226089	C030046E11Rik	NM_001081319	5.51E-05	1.89095	0.000378045	1.71133	0.00035566	1.71675	0.0891689	1.25763	0.0187727	1.38621	1.96E-06	2.25776	0.0629565	1.28709	0.268969	1.15755	0.0356918	1.33402	0.172749	1.19931	9.02E-07	2.35664
6899682	ENSMUST00000015664 // Ctsk // cathepsin K (Ctsk), mRNA // 3 F2.1|3 47.9 cM // 13	Ctsk	ENSMUST00000015664	0.00212576	1.98902	9.15E-07	3.73551	0.14991	-1.34455	0.589156	1.115	0.710612	-1.07752	0.00660603	1.81018	0.600828	1.1112	0.000577952	2.20962	0.0864782	1.42752	0.207082	-1.29436	0.00801141	1.7807
6801506	ENSMUST00000071250 // Pygl // liver glycogen phosphorylase (Pygl), mRNA // 12 C2	Pygl	ENSMUST00000071250	9.32E-07	-2.3355	5.98E-06	-2.11231	0.109232	1.23788	0.525331	-1.08611	0.243732	-1.16559	9.79E-07	-2.3291	0.7195	-1.04766	0.0019502	-1.56464	0.042868	-1.31592	0.694831	-1.0522	0.00325118	-1.52291
6871270	NM_008020 // Fkbp2 // FK506 binding protein 2 // 19 A // 14227 /// ENSMUST000000	Fkbp2	NM_008020	1.88E-05	-2.053	0.000520001	-1.71632	9.15E-05	-1.88433	8.08E-05	-1.89701	9.84E-07	-2.42111	3.19E-06	-2.2647	0.180182	-1.20346	0.0448399	-1.32882	0.0115204	-1.44465	0.000332804	-1.75806	0.000184899	-1.81446
6754149	NM_008131 // Glul // glutamate-ammonia ligase (glutamine synthetase) // --- // 1	Glul	NM_008131	0.00252611	-1.62236	0.00211351	-1.63947	1.05E-05	2.22712	0.035557	1.37557	0.00990157	1.49402	0.36282	-1.14176	0.000195025	1.88115	0.277689	1.17206	0.0331931	1.38198	9.98E-07	2.56376	0.0970982	-1.28014
6786473	ENSMUST00000109594 // Slc1a4 // solute carrier family 1 (glutamate/neutral amino	Slc1a4	ENSMUST00000109594	0.0177313	-1.46053	0.386815	-1.13977	1.10E-06	-2.64272	1.80E-05	-2.223	2.50E-06	-2.50885	0.032999	-1.39993	1.62E-05	-2.23725	0.0769594	-1.31601	1.69E-05	-2.23117	9.99E-07	-2.65853	0.0471326	-1.36489
6885195	NM_001081364 // Arhgap21 // Rho GTPase activating protein 21 // 2 A3 // 71435 //	Arhgap21	NM_001081364	0.236421	1.1599	0.0754496	1.25505	1.00E-06	2.23519	6.88E-05	1.80578	0.0129701	1.38908	0.00493895	1.46136	0.0860966	1.24459	0.120725	1.21728	0.0629287	1.26929	0.000907526	1.59123	0.0232327	1.3454
6887081	NM_013825 // Ly75 // lymphocyte antigen 75 // 2 C1.1 // 17076 /// ENSMUST0000002	Ly75	NM_013825	0.00724829	1.9709	7.70E-06	3.74529	0.567939	1.14275	0.0582552	1.58246	0.35141	1.24489	0.00165367	2.27166	0.462997	1.18754	0.0365705	1.6673	0.559275	1.14621	0.570211	1.14185	1.00E-06	4.56262
6866693	ENSMUST00000066532 // Lipg // lipase, endothelial (Lipg), mRNA // 18 E2 // 16891	Lipg	ENSMUST00000066532	0.0284241	1.49065	1.02E-06	3.07834	0.00263168	-1.77828	0.00429509	-1.71742	0.0150578	-1.56602	0.00191708	1.81833	0.00189946	-1.8195	0.949618	1.01097	0.0106593	-1.60724	0.00606085	-1.67532	0.0395404	1.4515
6876369	BC038386 // Cep110 // centrosomal protein 110 // 2 B-C1 // 26920 /// X79131 // C	Cep110	BC038386	0.00393047	1.56151	4.59E-05	2.00598	0.00112204	1.67761	0.0832215	1.28635	0.173011	1.21596	3.41E-06	2.32652	0.546799	1.08876	0.245519	1.18022	0.354189	1.14051	0.808375	1.0347	1.05E-06	2.49424
6957789	NM_007945 // Eps8 // epidermal growth factor receptor pathway substrate 8 // 6 G	Eps8	NM_007945	0.000267736	-2.19121	0.00941751	-1.67717	0.219163	-1.25929	0.066316	-1.42167	0.00930703	-1.67874	0.000347654	-2.1497	0.151922	-1.31058	0.054588	-1.44721	0.0947258	-1.37447	0.0376362	-1.49575	1.08E-06	-3.31066
6939986	NM_172713 // Sdad1 // SDA1 domain containing 1 // 5 E2 // 231452 /// ENSMUST0000	Sdad1	NM_172713	0.000386119	1.63315	1.38E-05	1.91392	0.100056	1.22442	0.0605346	1.26266	0.282515	1.13886	3.68E-05	1.82594	0.56903	-1.07065	0.000822597	1.57541	0.141455	1.19712	0.213024	-1.16339	1.08E-06	2.1703
6869216	NM_011864 // Papss2 // 3'-phosphoadenosine 5'-phosphosulfate synthase 2 // 19 C1	Papss2	NM_011864	0.21571	1.1957	0.0399179	1.35768	1.09E-06	2.51033	4.63E-05	2.01867	0.024495	1.4021	0.234993	1.18675	0.000143053	1.89409	0.0523548	1.33276	0.00523247	1.54202	0.00348865	1.57928	0.086947	1.28536
6987866	NM_177768 // BC038156 // cDNA sequence BC038156 // 9 A4 // 270135	BC038156	NM_177768	0.0151367	1.78183	0.0389232	1.61919	1.18E-06	4.2015	0.00068694	2.36906	0.00254147	2.10679	0.0013084	2.23681	0.000753271	2.34974	0.0429174	1.60253	0.000130701	2.74317	8.93E-05	2.837	0.0133595	1.80368
6998919	ENSMUST00000111888 // Ccrl2 // chemokine (C-C motif) receptor-like 2 (Ccrl2), mR	Ccrl2	ENSMUST00000111888	0.000204905	1.9358	1.18E-06	2.65886	0.00152285	-1.71469	0.441411	-1.12462	0.22711	-1.2045	0.000242039	1.91651	0.501762	-1.10774	0.00125708	1.73491	0.228667	1.20373	0.0761486	-1.32106	3.85E-05	2.14099
6839919	NM_029436 // Klhl24 // kelch-like 24 (Drosophila) // 16 B1 // 75785 /// ENSMUST0	Klhl24	NM_029436	0.591229	1.07384	0.650754	-1.06183	1.18E-06	2.34656	0.000403138	1.71719	0.00259279	1.55553	0.513908	1.09059	3.27E-05	1.95964	0.492881	1.09542	0.000869893	1.64898	0.0166115	1.402	0.529072	-1.08718
6995711	NM_007499 // Atm // ataxia telangiectasia mutated homolog (human) // 9 C-D|9 30.	Atm	NM_007499	0.00772467	1.36638	0.00174779	1.46026	1.27E-06	2.00159	5.08E-06	1.8808	0.0148065	1.32549	0.00016121	1.61839	0.00118125	1.48543	0.998824	1.00016	0.000763526	1.51378	0.0727091	1.22281	0.000697361	1.51972
6988389	NM_133733 // 9030425E11Rik // RIKEN cDNA 9030425E11 gene // 9 A5.1 // 71566	9030425E11Rik	NM_133733	0.246757	-1.26476	0.825329	1.0451	1.34E-06	3.59001	0.00380961	1.88889	0.0484116	1.50975	0.937419	1.01581	0.000719906	2.1616	0.888758	1.02835	0.0843917	1.42826	0.0034041	1.9065	0.00442019	1.86578
6932368	NM_019932 // Cxcl4 // chemokine (C-X-C motif) ligand 4 // 5 E1 // 56744 /// ENSM	Cxcl4	NM_019932	9.18E-06	-3.85719	2.60E-05	-3.4851	0.172241	-1.39924	0.0084813	-1.98649	0.00916162	-1.97076	1.16E-05	-3.77048	0.299254	-1.28816	0.0102999	-1.947	0.177711	-1.39308	0.186653	-1.3834	1.40E-06	-4.65239
6972949	NM_025960 // Trappc6a // trafficking protein particle complex 6A // 7 A3 // 6709	Trappc6a	NM_025960	1.74E-05	-2.14781	4.56E-05	-2.03236	0.0331734	-1.37827	0.00136877	-1.67427	0.00362254	-1.58189	2.59E-06	-2.40156	0.223832	-1.19363	0.00799161	-1.50863	0.0589992	-1.32483	0.0964598	-1.27811	1.44E-06	-2.48805
6833394	NM_146064 // Soat2 // sterol O-acyltransferase 2 // 15 F3|15 61.7 cM // 223920 /	Soat2	NM_146064	0.106867	1.44128	0.00925249	1.8568	1.48E-06	-4.05267	2.12E-05	-3.18639	0.000413054	-2.45558	0.166284	1.36533	0.000105896	-2.76568	0.900859	1.02782	0.000212181	-2.60278	0.000110313	-2.75582	0.256846	1.28824
6783989	NM_001109626 // Crkrs // Cdc2-related kinase, arginine/serine-rich // 11 D|11 56	Crkrs	NM_001109626	0.00152706	1.50048	0.000533629	1.57435	0.0092111	1.37832	0.022769	1.31715	0.0584355	1.25202	1.79E-05	1.83701	0.33238	1.11824	0.279776	1.13307	0.4811	1.08418	0.612578	-1.05965	1.58E-06	2.05826
6948913	NM_011498 // Bhlhb2 // basic helix-loop-helix domain containing, class B2 // 6 E	Bhlhb2	NM_011498	7.21E-06	2.44511	1.65E-06	2.69106	0.00113166	1.78053	0.000122111	2.04603	0.000293219	1.93749	1.82E-05	2.30514	0.0826393	1.32528	0.00129999	1.76502	0.000785793	1.82183	0.00156406	1.74449	0.000877496	1.80926
6992614	NM_001083319 // Ubp1 // upstream binding protein 1 // 9 F2 // 22221 /// NM_01369	Ubp1	NM_001083319	0.00101064	1.50754	7.79E-05	1.68685	5.90E-05	1.70749	0.00225957	1.45447	0.000415926	1.56759	3.90E-06	1.9275	0.266859	1.13215	0.0015305	1.48003	0.0849897	1.21693	0.0621828	1.2384	1.74E-06	2.00005
6988635	NM_021395 // Hyou1 // hypoxia up-regulated 1 // 9 B // 12282 /// ENSMUST00000066	Hyou1	NM_021395	9.91E-05	-1.78326	0.00477733	-1.46911	7.46E-05	-1.80855	0.000127099	-1.76151	1.95E-05	-1.93347	0.000603785	-1.63091	2.04E-05	-1.92904	0.00762187	-1.43362	2.65E-06	-2.14024	1.87E-06	-2.17966	0.0846862	-1.24848
6847823	BC014838 // 1810007M14Rik // RIKEN cDNA 1810007M14 gene // 16 C3.3 // 67367	1810007M14Rik	BC014838	3.84E-05	1.87081	1.40E-05	1.96763	0.000427001	1.66028	0.0282976	1.33462	0.0106769	1.40875	1.87E-06	2.18172	0.159358	1.19645	0.289405	1.1431	0.16502	1.19346	0.942275	1.00907	4.81E-06	2.07756
6875181	ENSMUST00000028045 // Mrc1 // mannose receptor, C type 1 (Mrc1), mRNA // 2 A2|2	Mrc1	ENSMUST00000028045	0.000162085	-2.30382	7.42E-05	-2.44173	0.16929	1.3011	0.845988	1.03711	0.898048	1.02432	0.000473196	-2.12726	0.317493	1.20868	0.0600303	-1.44323	0.819014	1.04386	0.541452	1.12184	1.89E-06	-3.2294
6906652	NM_030707 // Msr2 // macrophage scavenger receptor 2 // 3 F1 // 80891 /// AY5065	Msr2	NM_030707	5.10E-05	-4.18663	2.63E-06	-5.95006	0.606877	1.1624	0.168766	-1.50664	0.0816968	-1.6908	5.53E-05	-4.14791	0.743679	1.10017	0.0147507	-2.13945	0.125719	-1.58149	0.328104	-1.33407	1.93E-06	-6.17742
6767402	NM_001013370 // Sesn1 // sestrin 1 // 10 B2|10 25.0 cM // 140742 /// ENSMUST0000	Sesn1	NM_001013370	8.43E-05	-2.12589	1.94E-06	-2.71683	0.0100314	1.55957	0.393986	1.1475	0.564406	1.09704	0.000336611	-1.94685	0.0324631	1.43405	0.174125	-1.24873	0.208284	1.22759	0.157128	1.26066	1.77E-05	-2.34949
6903129	NM_133218 // Zfp704 // zinc finger protein 704 // 3 A1 // 170753 /// ENSMUST0000	Zfp704	NM_133218	0.0639088	1.26769	0.826987	1.02731	3.09E-05	1.87687	2.14E-06	2.14648	2.58E-05	1.89348	0.115753	1.22041	0.000466662	1.64311	0.0487796	1.2886	0.0012753	1.56373	0.000202289	1.71167	0.668387	-1.0543
6916023	ENSMUST00000064139 // Ppap2b // phosphatidic acid phosphatase type 2B (Ppap2b),	Ppap2b	ENSMUST00000064139	0.000451533	1.90578	2.25E-06	2.67882	0.651937	1.07475	0.000992631	1.8126	0.0238438	1.46472	9.09E-05	2.10917	0.382762	1.15069	0.00233112	1.7156	0.0312006	1.43617	0.4192	1.13854	5.94E-05	2.16682
6933072	ENSMUST00000112747 // Spp1 // secreted phosphoprotein 1 (Spp1), mRNA // 5 E5|5 5	Spp1	ENSMUST00000112747	0.00150247	-1.84007	0.0132147	-1.57553	0.00807694	-1.63379	0.532112	-1.11337	0.141095	-1.29438	0.000851078	-1.91342	0.49187	-1.12553	0.483042	-1.12829	0.396485	1.15752	0.0349965	-1.46131	2.45E-06	-2.86228
6823714	NM_027949 // Phf7 // PHD finger protein 7 // 14 B // 71838 /// ENSMUST0000002245	Phf7	NM_027949	0.000264447	1.79892	2.54E-06	2.32925	0.0199577	1.4067	0.0231819	1.39366	0.0105765	1.4619	8.42E-05	1.91515	0.260679	1.17041	4.92E-05	1.9725	0.0177238	1.41702	0.350319	1.13893	0.000113998	1.88367
6921918	AK052826 // D730040F13Rik // RIKEN cDNA D730040F13 gene // 4 B3 // 242474 /// AK	D730040F13Rik	AK052826	0.00831049	1.42028	0.0723136	1.2572	2.59E-06	2.12112	7.91E-06	2.00458	0.000157855	1.72983	0.000838576	1.59435	0.00262589	1.50656	0.205525	1.17153	0.00265589	1.5057	0.000136397	1.74218	0.0121453	1.39208
6853467	ENSMUST00000024570 // Serac1 // serine active site containing 1 (Serac1), transc	Serac1	ENSMUST00000024570	4.23E-05	1.81256	0.000190276	1.68787	0.000906573	1.56732	1.22E-05	1.92388	7.62E-05	1.76261	2.59E-06	2.0757	0.0126558	1.37599	0.0177001	1.35197	0.00229484	1.49877	0.117199	1.21181	0.000594026	1.59922
6899374	NM_011313 // S100a6 // S100 calcium binding protein A6 (calcyclin) // 3 F1-F2|3	S100a6	NM_011313	0.000296793	-2.86371	0.00890815	-2.02635	0.0852843	-1.55961	0.285444	-1.31035	0.136254	-1.46461	0.000799472	-2.59497	0.665326	-1.11439	0.281767	-1.31314	0.768324	-1.07645	0.186969	-1.39957	2.66E-06	-4.60298
6782916	NM_013654 // Ccl7 // chemokine (C-C motif) ligand 7 // 11 C|11 46.5 cM // 20306	Ccl7	NM_013654	0.384556	-1.26162	0.771098	1.08024	2.78E-06	-5.02631	0.00200373	-2.49294	0.000795119	-2.75137	0.648787	-1.12861	0.00458014	-2.27839	0.491027	-1.2014	0.00740535	-2.15978	0.000450679	-2.92145	0.78851	1.07374
6824229	NM_001042719 // Ddhd1 // DDHD domain containing 1 // 14 C1 // 114874 /// NM_1768	Ddhd1	NM_001042719	0.000397457	1.76741	2.41E-05	2.0638	0.118725	1.24977	0.0491786	1.33071	0.0818027	1.28452	5.64E-05	1.96855	0.0107593	1.46496	0.00400062	1.55258	0.0177935	1.42074	0.473154	1.10555	2.79E-06	2.33271
6992117	NM_025651 // Aste1 // asteroid homolog 1 (Drosophila) // 9 F1 // 66595 /// ENSMU	Aste1	NM_025651	0.000147279	1.7394	2.95E-06	2.11316	0.0390309	1.30602	0.000116479	1.75948	0.162597	1.19241	0.000320465	1.6745	0.0105432	1.40444	0.000780852	1.60287	0.0176273	1.36601	0.325055	1.13051	0.000122001	1.7555
6978883	NM_133792 // Lypla3 // lysophospholipase 3 // 8 D3 // 192654 /// ENSMUST00000034	Lypla3	NM_133792	0.0250661	-1.33113	0.0106978	-1.3931	0.224052	-1.16081	0.709106	-1.04611	0.626887	-1.06057	0.0319371	-1.31333	0.563185	1.07252	0.155735	-1.19144	0.85779	-1.02186	0.66028	-1.05458	3.24E-06	-2.06951
6850021	NM_010724 // Psmb8 // proteasome (prosome, macropain) subunit, beta type 8 (larg	Psmb8	NM_010724	0.109187	-1.26905	0.509597	1.10052	3.27E-06	-2.38862	3.17E-05	-2.09012	4.87E-05	-2.03891	0.0486026	-1.34684	0.320111	-1.15638	0.795882	-1.03813	0.12018	-1.25956	0.000157991	-1.90561	0.059991	-1.32692
6849986	NM_007829 // Daxx // Fas death domain-associated protein // 17 B1|17 17.0 cM //	Daxx	NM_007829	0.771065	1.06812	0.295918	1.27046	3.30E-06	-3.90512	0.00235418	-2.14891	0.00534308	-1.9906	0.768433	1.06895	0.014295	-1.80976	0.839115	-1.04703	0.00805699	-1.91406	0.000271562	-2.61359	0.32078	1.25497
6840677	NM_172824 // Ccdc14 // coiled-coil domain containing 14 // 16 B3 // 239839 /// E	Ccdc14	NM_172824	0.0374389	1.31376	0.298938	1.14032	3.31E-06	2.12081	5.80E-05	1.83481	0.22657	1.16593	0.0692989	1.26546	0.512356	1.0857	0.775331	1.03633	0.0361006	1.31658	0.00640826	1.4485	0.366065	1.12067
7017183	NM_009237 // Sox3 // SRY-box containing gene 3 // X A7.3-B|X 24.5 cM // 20675 //	Sox3	NM_009237	0.0228908	-1.43609	0.000275818	-1.88932	3.40E-06	-2.46321	0.000244093	-1.90311	0.0594237	-1.34225	7.36E-05	-2.04399	0.0582567	-1.34423	0.0821849	-1.30967	0.243404	-1.19448	0.331361	-1.15869	0.000449064	-1.83523
6819910	NM_013461 // Adra1a // adrenergic receptor, alpha 1a // 14 D1 // 11549 /// ENSMU	Adra1a	NM_013461	6.54E-06	2.92926	4.70E-06	3.00473	0.582867	1.10871	0.00389806	1.81191	0.00236538	1.88287	3.41E-06	3.07978	0.132326	1.33517	0.00128665	1.97187	0.00357447	1.8241	0.0637327	1.43454	0.00335217	1.83316
6871471	ENSMUST00000025567 // Fads2 // fatty acid desaturase 2 (Fads2), mRNA // 19 B //	Fads2	ENSMUST00000025567	3.48E-06	-9.7897	0.00021175	-5.21926	0.218056	1.61027	0.0422063	-2.24619	0.0475026	-2.19822	1.70E-05	-7.64833	0.646899	-1.19078	0.107002	-1.87954	0.0458929	-2.21216	0.977479	-1.01079	0.000763768	-4.29896
6807336	NM_009369 // Tgfbi // transforming growth factor, beta induced // 13 38.0 cM //	Tgfbi	NM_009369	0.0520724	-1.36521	0.807224	1.03822	0.00986723	-1.53338	3.48E-06	-2.51282	1.30E-05	-2.31272	0.00650048	-1.5758	0.00024547	-1.93178	0.200539	-1.22171	0.000163719	-1.98004	2.59E-05	-2.2165	0.810343	-1.03758
6790531	NM_001005341 // Ypel2 // yippee-like 2 (Drosophila) // 11 C // 77864 /// ENSMUST	Ypel2	NM_001005341	0.435086	1.20306	0.730007	1.0847	3.50E-06	4.09815	0.039501	1.66199	0.0522895	1.61008	0.925946	1.02211	0.0319557	1.70137	0.266681	1.30333	0.0785734	1.53481	0.0401704	1.65888	0.276482	1.29617
7016887	NM_030167 // 4632404H22Rik // RIKEN cDNA 4632404H22 gene // X A5 // 78755	4632404H22Rik	NM_030167	0.00395831	1.45044	0.00238489	1.48632	3.67E-06	2.01709	9.42E-05	1.7295	0.111855	1.21167	0.00614297	1.41956	0.00344149	1.46032	0.086602	1.23108	0.00902425	1.39263	0.124995	1.2031	0.0196539	1.33807
6770148	NM_027740 // Wdr51b // WD repeat domain 51B // 10 C3 // 382406 /// ENSMUST000000	Wdr51b	NM_027740	0.268473	1.15074	0.918884	-1.01283	4.02E-06	2.10295	5.54E-05	1.84136	0.012079	1.40124	0.142696	1.20673	0.00227462	1.52948	0.220883	1.16859	0.00959295	1.4188	0.00326701	1.50137	0.696254	-1.05016
6983265	NM_198095 // Bst2 // bone marrow stromal cell antigen 2 // 8 B3.3 // 69550 /// E	Bst2	NM_198095	0.20299	-1.2873	0.776177	1.05701	4.06E-06	-3.17799	0.0122935	-1.68816	0.0295469	-1.5639	0.244047	-1.25912	0.20291	-1.28736	0.873539	1.0315	0.099515	-1.39209	0.009959	-1.71838	0.276515	-1.23964
6870580	NM_009333 // Tcf7l2 // transcription factor 7-like 2, T-cell specific, HMG-box /	Tcf7l2	NM_009333	0.00019842	1.67724	0.00493951	1.43894	0.00385072	1.45666	0.275279	1.13975	0.750978	-1.03831	3.11E-05	1.8302	0.686952	-1.04893	0.376401	1.11135	0.260566	-1.14454	0.980075	-1.00296	4.09E-06	2.01756
6880516	ENSMUST00000028780 // Chac1 // ChaC, cation transport regulator-like 1 (E. coli)	Chac1	ENSMUST00000028780	0.0758474	-1.29589	0.0825796	-1.28795	6.74E-06	-2.24135	4.11E-06	-2.30648	1.05E-05	-2.18532	0.0664243	-1.3082	4.10E-05	-2.02253	0.218676	-1.19281	0.000172438	-1.86608	0.00540021	-1.53451	0.00529231	-1.53634
7013015	NM_009767 // Chic1 // cysteine-rich hydrophobic domain 1 // X D|X 42.3 cM // 122	Chic1	NM_009767	0.000404003	2.29046	0.000204346	2.41955	0.193025	-1.3085	0.280595	1.24803	0.688051	1.08495	4.23E-06	3.31889	0.136885	-1.36214	0.0651609	1.47453	0.114309	-1.38976	0.107801	-1.39869	5.67E-06	3.23888
6763903	NM_025569 // Mgst3 // microsomal glutathione S-transferase 3 // 1 H2 // 66447 //	Mgst3	NM_025569	0.00593406	-1.81622	0.00432407	-1.86462	0.377337	-1.19388	0.597675	-1.1111	0.124609	-1.36857	0.000875498	-2.1218	0.273098	1.24736	0.752106	-1.06495	0.116347	1.37881	0.78524	1.05577	4.26E-06	-3.24512
6778057	NM_016811 // Dgka // diacylglycerol kinase, alpha // 10 D3|10 71.0 cM // 13139 /	Dgka	NM_016811	0.908809	-1.01392	0.44644	-1.09688	4.28E-06	2.0411	0.000756165	1.58919	0.0052839	1.44445	0.767276	-1.03639	0.000412198	1.63622	0.610471	1.06359	0.0890787	1.23604	0.00470128	1.45297	0.0494425	-1.28093
6899372	NM_011311 // S100a4 // S100 calcium binding protein A4 // 3 F1-F2|3 43.6 cM // 2	S100a4	NM_011311	0.000286706	-8.80419	0.00414179	-5.05952	0.752678	1.17636	0.945545	-1.0358	0.499832	-1.41791	0.000420567	-8.14081	0.346378	1.63172	0.302938	-1.71036	0.619918	1.29184	0.617301	1.29433	4.41E-06	-20.8722
6917032	NM_011141 // Pou3f1 // POU domain, class 3, transcription factor 1 // 4 D2.2|4 5	Pou3f1	NM_011141	0.355246	1.14664	0.14863	1.24205	4.54E-06	-2.37114	0.00214042	-1.65104	0.0105994	-1.49704	0.728475	1.05229	0.0108626	-1.49472	0.505912	-1.10298	0.00279634	-1.62483	0.00539569	-1.56131	0.925437	-1.01382
6844253	NM_022324 // Sdf2l1 // stromal cell-derived factor 2-like 1 // 16 A3 // 64136 //	Sdf2l1	NM_022324	6.28E-05	-2.18669	7.85E-05	-2.15538	6.41E-05	-2.18379	0.000597766	-1.89145	3.90E-05	-2.25497	4.56E-06	-2.59642	0.160014	-1.2621	0.00586983	-1.627	0.0174197	-1.50796	0.000437084	-1.93003	0.000245481	-2.00302
6977648	NM_027758 // Tbc1d9 // TBC1 domain family, member 9 // 8 C3 // 71310 /// ENSMUST	Tbc1d9	NM_027758	6.01E-05	1.77389	4.75E-06	2.00255	0.0539007	-1.26838	0.876648	1.01854	0.556131	-1.0724	2.85E-05	1.83759	0.0346494	-1.30051	0.0104822	1.38558	0.129378	-1.2021	0.0248946	-1.32423	1.18E-05	1.91677
6975904	NM_027973 // Mlf1ip // myeloid leukemia factor 1 interacting protein // 8 B2 //	Mlf1ip	NM_027973	0.672545	1.09362	0.24451	1.2836	4.78E-06	3.45528	0.000542658	2.31446	0.0607774	1.5101	0.48619	1.15946	0.000464254	2.34504	0.152143	1.3629	0.00197779	2.07393	0.000312359	2.42437	0.65691	1.09864
6935094	ENSMUST00000035852 // Zcwpw1 // zinc finger, CW type with PWWP domain 1 (Zcwpw1)	Zcwpw1	ENSMUST00000035852	0.448776	1.16499	0.12103	1.37583	5.09E-06	3.22285	0.0104455	1.73769	0.149357	1.34395	0.331989	1.217	0.031785	1.57308	0.762133	1.06258	0.102064	1.40138	0.00645536	1.81057	0.0961061	1.41035
6848581	NM_134114 // Sft2d1 // SFT2 domain containing 1 // 17 A1 // 106489 /// ENSMUST00	Sft2d1	NM_134114	5.18E-06	2.74331	0.00460216	1.71095	0.00361125	1.74094	0.00355211	1.74299	8.67E-05	2.2541	9.77E-05	2.23571	0.141285	1.29777	0.240428	1.22897	0.0140418	1.5759	0.0559244	1.41124	0.000967154	1.90967
6996678	BC024105 // Aqp9 // aquaporin 9 // 9 D // 64008 /// NM_022026 // Aqp9 // aquapor	Aqp9	BC024105	0.0368254	-1.59412	0.313739	1.24196	0.000152777	-2.58991	5.38E-06	-3.44717	1.45E-05	-3.16421	0.0149735	-1.73896	2.64E-05	-3.00492	0.104538	-1.42698	0.00014774	-2.59725	9.10E-05	-2.70579	0.41702	-1.18992
6932603	NM_013470 // Anxa3 // annexin A3 // 5 E3|5 54.0 cM // 11745 /// ENSMUST000000314	Anxa3	NM_013470	5.42E-06	-2.81122	0.000437237	-2.05648	0.30722	-1.2015	0.477067	-1.1355	0.0658948	-1.4042	7.06E-06	-2.75737	0.890125	1.02486	0.427359	-1.15263	0.906917	1.021	0.378698	-1.17092	5.82E-05	-2.37089
6749691	BC014764 // 2810022L02Rik // RIKEN cDNA 2810022L02 gene // 1 C2 // 67198 /// NM_	2810022L02Rik	BC014764	0.00776685	1.57053	5.42E-06	2.48431	0.0054433	-1.60781	0.00782482	-1.56976	0.065244	-1.3494	0.00503719	1.61598	0.00493382	-1.61817	0.294463	1.18064	0.0369696	-1.40885	0.0181281	-1.4826	5.53E-05	2.14533
6828472	NM_023118 // Dab2 // disabled homolog 2 (Drosophila) // 15 A|15 6.7 cM // 13132	Dab2	NM_023118	0.000105218	-1.85174	5.55E-06	-2.16833	0.3568	1.13201	0.955145	-1.00753	0.717606	1.04946	0.00516096	-1.50307	0.517686	-1.0905	0.012143	-1.43185	0.31047	-1.14654	0.668363	1.05889	1.91E-05	-2.02807
6924927	NM_207157 // Olfr1333 // olfactory receptor 1333 // 4 D2.1 // 258265 /// ENSMUST	Olfr1333	NM_207157	0.000423698	2.50969	0.000386405	2.53055	0.0323314	1.66451	0.00258393	2.12945	5.59E-06	3.71402	0.00039458	2.52579	0.0604119	1.55534	0.00403105	2.04317	0.101223	1.46503	0.000744835	2.38534	0.0129691	1.82657
6864763	NM_139206 // Centd3 // centaurin, delta 3 // 18 B3 // 106952 /// ENSMUST00000042	Centd3	NM_139206	0.00729267	-1.51236	5.85E-06	-2.27461	0.432031	1.11895	0.38356	1.13297	0.805336	1.03566	0.00136557	-1.6681	0.302954	-1.15961	0.0407166	-1.35627	0.0733599	-1.30172	0.732284	1.04987	7.09E-05	-1.97191
6755294	ENSMUST00000052975 // Olfr433 // olfactory receptor 433 (Olfr433), mRNA // --- /	Olfr433	ENSMUST00000052975	0.000978181	3.14551	6.11E-06	5.86531	0.90012	1.03926	0.611902	1.16892	0.442572	-1.26756	4.07E-05	4.6358	0.537252	-1.20932	0.0730323	1.76836	0.582237	1.1845	0.800335	-1.08073	5.85E-06	5.89666
6885923	ENSMUST00000028129 // Slc2a8 // solute carrier family 2, (facilitated glucose tr	Slc2a8	ENSMUST00000028129	0.0579644	-1.29266	0.0117633	-1.42193	0.21211	-1.17952	0.589904	1.07285	0.63907	1.06305	0.0317886	-1.34189	0.256982	1.16129	0.534929	-1.08441	0.752939	-1.04183	0.254108	1.16238	5.87E-06	-2.12148
6763146	ENSMUST00000041874 // Npl // N-acetylneuraminate pyruvate lyase (Npl), mRNA // 1	Npl	ENSMUST00000041874	0.00861938	-1.7597	0.00168863	-2.0127	0.034425	1.55659	0.150545	1.34001	0.869699	-1.03318	0.00411175	-1.87206	0.00627256	1.80751	0.864241	-1.03461	0.0304991	1.57415	0.0868398	1.42193	5.90E-06	-3.15846
6773525	NM_026643 // 2410017P07Rik // RIKEN cDNA 2410017P07 gene // 10 B2 // 103268	2410017P07Rik	NM_026643	0.0454697	1.42029	0.0378783	1.44118	6.04E-06	2.63241	0.0187732	1.52113	0.11401	1.31329	0.0542861	1.39995	0.0219168	1.5035	0.147865	1.28199	0.0164673	1.53606	0.0289573	1.47179	0.247944	1.21732
6827159	NM_007904 // Ednrb // endothelin receptor type B // 14 E2.3|14 51.0 cM // 13618	Ednrb	NM_007904	5.27E-05	-2.69024	0.00381601	-1.90245	0.122601	1.37769	0.438634	-1.17064	0.0607285	-1.48323	0.00022525	-2.39416	0.378587	1.19658	0.077245	-1.44736	0.565207	-1.12372	0.994189	-1.00147	6.19E-06	-3.20338
6748525	NM_134448 // Dst // dystonin // 1 B|1 16.5 cM // 13518 /// NM_133833 // Dst // d	Dst	NM_134448	0.248561	1.22906	0.265836	1.2198	0.00784493	1.66091	0.127026	1.31762	0.308017	1.19916	0.00755649	1.66557	0.0976084	1.351	0.49106	-1.12966	0.888536	-1.025	0.614293	1.09309	6.22E-06	2.75752
6943387	BC019754 // B230342M21Rik // RIKEN cDNA B230342M21 gene // 5 G3 // 100637 /// NM	B230342M21Rik	BC019754	0.0752715	1.31891	0.458961	1.11841	6.26E-06	2.37412	0.000702453	1.7878	0.00340317	1.62438	0.0272496	1.41955	0.000186928	1.9348	0.0111252	1.5071	0.0022317	1.66708	0.000117881	1.98868	0.49131	1.1095
6839947	NM_025462 // Ece2 // endothelin converting enzyme 2 // 16 B1 // 107522 /// NM_17	Ece2	NM_025462	0.238972	-1.17602	0.482215	1.10054	6.29E-06	-2.18196	0.00651671	-1.49365	8.61E-06	-2.14437	0.075062	-1.2841	0.0062117	-1.49775	0.79448	1.03598	0.00750782	-1.48158	0.000403458	-1.74087	0.490153	-1.09862
7010183	ENSMUST00000026013 // Maoa // monoamine oxidase A (Maoa), mRNA // X A2|X 5.2 cM	Maoa	ENSMUST00000026013	0.0570527	1.32988	1.52E-05	2.17329	0.000159987	1.89844	4.29E-05	2.04696	0.0258352	1.40364	0.0149077	1.45428	3.37E-05	2.07567	0.0035325	1.58794	6.31E-06	2.28808	0.0465969	1.34889	0.0561314	1.33142
6782915	BC055070 // Ccl2 // chemokine (C-C motif) ligand 2 // 11 C-E1|11 46.5 cM // 2029	Ccl2	BC055070	0.133201	-1.40926	0.998016	1.00055	6.43E-06	-3.59722	0.000269881	-2.5768	0.000101227	-2.81007	0.249986	-1.29705	0.000529007	-2.42778	0.325203	-1.24801	0.00140895	-2.22465	0.000312762	-2.54343	0.795975	1.05934
6855801	NM_028767 // Foxp4 // forkhead box P4 // 17 C // 74123 /// ENSMUST00000024790 //	Foxp4	NM_028767	0.0546036	1.4018	0.00902612	1.609	0.340012	1.17645	0.656202	1.07812	0.66264	1.0765	0.0625728	1.38599	0.762165	1.0524	0.291488	1.19729	0.766709	-1.05134	0.846753	1.03313	6.46E-06	2.63385
6935756	NM_001081001 // Brca2 // breast cancer 2 // 5 G3|5 84.0 cM // 12190 /// NM_00976	Brca2	NM_001081001	0.279071	1.28053	0.436827	1.19305	6.74E-06	3.63764	0.00102275	2.31254	0.0492388	1.58899	0.368151	1.22723	0.0440403	1.60838	0.677253	1.0986	0.0287466	1.68273	0.00275918	2.11223	0.534136	1.15118
6907615	ENSMUST00000076941 // Ttf2 // transcription termination factor, RNA polymerase I	Ttf2	ENSMUST00000076941	0.0142637	1.38414	0.00350854	1.49	6.90E-06	2.03116	0.00307132	1.50015	0.155343	1.19737	0.0033863	1.4927	0.25346	1.15443	0.0891091	1.24314	0.0818368	1.24996	0.1199	1.219	0.0782046	1.25358
6784270	NM_027320 // Ifi35 // interferon-induced protein 35 // 11 D // 70110 /// ENSMUST	Ifi35	NM_027320	0.423983	-1.2234	0.467626	1.20075	6.97E-06	-4.18093	0.00170319	-2.40979	0.00367395	-2.22753	0.299831	-1.30049	0.100612	-1.52763	0.859698	-1.04527	0.0519744	-1.66145	0.000337752	-2.83374	0.576156	-1.15081
6946038	NM_001098271 // Tmem176a // transmembrane protein 176A // 6 B2.3 // 66058 /// NM	Tmem176a	NM_001098271	2.13E-05	-2.09065	7.10E-06	-2.22529	0.0134519	1.44964	0.291376	-1.16157	0.862933	-1.02451	6.13E-05	-1.97024	0.000851988	1.70151	0.00982198	-1.47761	0.15403	-1.22682	0.0421032	-1.34783	0.0163117	-1.43251
6843384	NM_009441 // Ttc3 // tetratricopeptide repeat domain 3 // 16 C3.3-4|16 67.9 cM /	Ttc3	NM_009441	0.134498	1.20954	0.088083	1.24414	7.25E-06	2.02641	4.67E-05	1.84614	0.00210272	1.52938	0.00322201	1.49665	0.00182583	1.54029	0.0750546	1.25692	0.00439033	1.47311	0.0148297	1.38132	0.0274097	1.33489
6817287	NM_008695 // Nid2 // nidogen 2 // 14 A3 // 18074 /// ENSMUST00000022340 // Nid2	Nid2	NM_008695	0.000106337	-1.81267	7.27E-06	-2.08259	0.398241	1.11591	0.533354	-1.08391	0.286138	-1.14927	1.21E-05	-2.0274	0.725685	-1.04629	0.0849509	-1.2578	0.0318309	-1.33801	0.642526	1.06176	7.93E-06	-2.0731
6822949	NM_009455 // Ube2e1 // ubiquitin-conjugating enzyme E2E 1, UBC4/5 homolog (yeast	Ube2e1	NM_009455	5.41E-05	-2.00141	0.0128926	-1.46036	1.91E-05	-2.12378	3.07E-05	-2.06699	7.28E-06	-2.24478	5.84E-05	-1.99277	0.201848	-1.20266	0.303175	-1.15943	0.51659	-1.09694	0.0118685	-1.46785	0.00015251	-1.88779
6850791	NM_198421 // Usp49 // ubiquitin specific peptidase 49 // 17 C // 224836 /// ENSM	Usp49	NM_198421	0.0501767	1.41953	0.0649062	1.38901	7.67E-06	2.64371	0.00785144	1.63811	0.146699	1.28992	0.0531186	1.41279	0.038959	1.44935	0.43846	1.14298	0.0481435	1.42441	0.00223267	1.79141	0.0523875	1.41443
6928742	ENSMUST00000003717 // Abcb4 // ATP-binding cassette, sub-family B (MDR/TAP), mem	Abcb4	ENSMUST00000003717	0.145996	-1.25317	0.0216487	-1.44704	7.90E-06	2.35942	7.97E-05	2.0494	0.003015	1.64421	0.252318	-1.19257	0.0158508	1.47788	0.550331	1.09517	0.00396628	1.61627	0.0071412	1.55709	0.002334	-1.67052
6783998	NM_021547 // Stard3 // START domain containing 3 // 11 D // 59045 /// ENSMUST000	Stard3	NM_021547	0.492831	-1.12601	0.682059	1.07321	8.13E-06	-2.64496	0.00214755	-1.80127	0.00321727	-1.75073	0.297333	-1.19913	0.019664	-1.53269	0.567999	-1.10369	0.0122192	-1.58908	5.14E-05	-2.32745	0.385436	-1.16262
6947460	ENSMUST00000037376 // Nagk // N-acetylglucosamine kinase (Nagk), mRNA // 6 D1 //	Nagk	ENSMUST00000037376	0.00161375	-1.60893	0.0673829	-1.29114	0.0300473	-1.36044	0.1731	-1.2058	0.201134	-1.19145	0.00440825	-1.52229	0.606999	1.07188	0.560941	1.0817	0.230637	1.17809	0.27409	-1.16083	8.76E-06	-2.13006
6940347	ENSMUST00000094577 // Lin54 // lin-54 homolog (C. elegans) (Lin54), mRNA // 5 E4	Lin54	ENSMUST00000094577	0.134141	1.2354	0.00831646	1.48152	8.87E-06	2.16567	0.00202508	1.60602	0.457864	1.10827	0.108089	1.25561	0.0665567	1.2998	0.153626	1.22249	0.0460645	1.33255	0.0277599	1.37693	0.0207861	1.40208
6928740	NM_011076 // Abcb1a // ATP-binding cassette, sub-family B (MDR/TAP), member 1A /	Abcb1a	NM_011076	6.29E-05	2.1909	8.89E-06	2.48983	0.152331	-1.26867	0.0486196	1.39756	0.412212	1.14368	3.29E-05	2.28494	0.399668	-1.14791	0.00540943	1.6382	0.322685	1.1764	0.433481	-1.13672	0.00563202	1.63371
6987403	NM_010700 // Ldlr // low density lipoprotein receptor // 9 A3|9 5.0 cM // 16835	Ldlr	NM_010700	9.00E-06	-3.30364	0.00320505	-2.00063	0.0235188	-1.66748	0.00290531	-2.01789	0.0194609	-1.69808	0.000259348	-2.4809	0.03668	-1.5961	0.0995857	-1.43576	0.0043576	-1.94725	0.0112941	-1.78694	0.157608	-1.36054
6841132	AK137274 // BC027231 // cDNA sequence BC027231 // 16 B4 // 212547 /// AK084919 /	BC027231	AK137274	0.000116712	1.82734	9.00E-06	2.09188	0.00116236	1.62012	0.000377148	1.7188	0.00916992	1.44823	5.38E-05	1.90292	0.259198	1.16253	0.00351222	1.52705	0.103088	1.24729	0.0882347	1.26081	9.27E-05	1.84946
6769255	NM_008655 // Gadd45b // growth arrest and DNA-damage-inducible 45 beta // 10 C1|	Gadd45b	NM_008655	0.000528234	2.17253	9.19E-06	2.97792	0.0196034	-1.62191	0.979147	-1.00511	0.463811	1.15443	0.00235252	1.93259	0.320368	1.21624	0.0467307	1.49948	0.0231213	1.59858	0.263126	-1.24746	0.000219096	2.32564
6846571	NM_174848 // BC043118 // cDNA sequence BC043118 // 16 C1.3 // 224273	BC043118	NM_174848	0.870257	-1.02471	0.134721	1.25751	9.22E-06	2.30828	0.00266332	1.64483	0.0547802	1.34863	0.152085	1.24476	0.0636245	1.33379	0.688234	-1.0619	0.0938397	1.29476	0.0344099	1.39425	0.0532605	1.35141
6856288	NM_019418 // Tnfsf14 // tumor necrosis factor (ligand) superfamily, member 14 //	Tnfsf14	NM_019418	0.000521682	-1.65067	0.0129112	-1.3982	0.00299935	-1.51069	0.00567067	-1.46136	0.00356059	-1.49735	0.000104942	-1.78818	0.164737	-1.19536	0.0109203	-1.41104	0.0576823	-1.28203	0.130895	-1.21506	9.40E-06	-2.01944
6925194	AK051152 // D130007C19Rik // RIKEN cDNA D130007C19 gene // 4 D2.2 // 442805	D130007C19Rik	AK051152	3.86E-05	3.76835	0.014452	1.99649	0.000190006	3.18748	0.0142453	1.99983	0.00246847	2.43054	9.54E-06	4.37287	0.0229263	1.8909	0.0441838	1.74435	0.00672175	2.17794	0.0106993	2.06673	0.00240601	2.43727
6761691	ENSMUST00000094616 // Dbi // diazepam binding inhibitor (Dbi), transcript varian	Dbi	ENSMUST00000094616	9.55E-06	-2.61344	0.00148029	-1.84776	0.262085	-1.21609	0.0991668	-1.33964	0.156785	-1.28285	0.000269541	-2.07706	0.440556	1.14288	0.452208	-1.13898	0.952968	-1.0102	0.103749	-1.33412	0.000292929	-2.0653
6889219	NM_178886 // Ldlrad3 // low density lipoprotein receptor class A domain containi	Ldlrad3	NM_178886	0.00238039	1.72107	0.0677645	1.3565	9.64E-06	2.45317	2.34E-05	2.31596	0.000145299	2.05996	0.0024214	1.71914	0.00183786	1.75042	0.0326864	1.43556	0.00224319	1.72778	0.0115481	1.54737	0.00505476	1.63724
7009800	NM_013892 // Pcsk1n // proprotein convertase subtilisin/kexin type 1 inhibitor /	Pcsk1n	NM_013892	0.105641	-1.24035	0.011368	-1.42169	1.00E-05	-2.05341	0.000100942	-1.82153	0.114081	-1.23373	0.033558	-1.33519	0.156881	-1.2058	0.039712	-1.32158	0.109071	-1.2376	0.533859	1.08412	8.99E-05	-1.83238
6861747	BC064462 // Cep192 // centrosomal protein 192 // 18 E1 // 70799 /// AK122526 //	Cep192	BC064462	0.0686784	1.32326	0.0048826	1.57879	1.03E-05	2.27763	0.000430944	1.82632	0.0125927	1.4872	0.004028	1.59761	0.194888	1.21628	0.171079	1.23022	0.0984967	1.28727	0.0167986	1.45954	0.0041537	1.5946
6869932	ENSMUST00000026221 // Scd2 // stearoyl-Coenzyme A desaturase 2 (Scd2), mRNA // 1	Scd2	ENSMUST00000026221	1.05E-05	-2.31837	0.000593749	-1.81596	0.0655943	1.33635	0.00131855	-1.7301	0.0221205	-1.44488	0.000385316	-1.86395	0.683398	-1.0639	0.0373878	-1.39281	0.00410512	-1.61274	0.350096	-1.15378	0.0434804	-1.37774
6815682	NM_172592 // Sfrs12 // splicing factor, arginine/serine-rich 12 // 13 D1 // 2185	Sfrs12	NM_172592	0.000724137	1.80662	0.00981897	1.53288	0.000121797	2.0139	0.0054038	1.59357	0.0611123	1.34818	1.06E-05	2.33998	0.0535375	1.36173	0.399394	1.13915	0.0678789	1.33737	0.457834	1.12139	0.000291166	1.9099
6763682	NM_201364 // BC055324 // cDNA sequence BC055324 // 1 H2.2 // 381306	BC055324	NM_201364	0.586947	1.14763	0.313603	1.29366	1.07E-05	4.05355	0.000767819	2.63343	0.0889383	1.55875	0.586766	1.14771	0.00766726	2.07563	0.524323	1.17537	0.0126706	1.9654	0.00503262	2.17067	0.469029	1.20201
6767292	NM_011264 // Rev3l // REV3-like, catalytic subunit of DNA polymerase zeta RAD54	Rev3l	NM_011264	0.00039513	1.694	0.00015055	1.77951	0.000111238	1.80721	8.13E-05	1.83642	0.00148047	1.58271	1.07E-05	2.03877	0.0215502	1.36861	0.228747	1.17041	0.019002	1.37859	0.241961	1.16513	7.85E-05	1.83964
6909555	NM_001040400 // E130014J05Rik // RIKEN cDNA E130014J05 gene // 3 G3 // 214133 //	E130014J05Rik	NM_001040400	0.00119089	1.72164	0.00398268	1.60034	0.00246519	1.64791	0.0303615	1.40373	0.0280864	1.41125	0.000132389	1.96046	0.0713149	1.32032	0.195827	1.21627	0.0772341	1.31239	0.0346348	1.391	1.08E-05	2.27589
6925369	ENSMUST00000084289 // Eif2c4 // eukaryotic translation initiation factor 2C, 4 (	Eif2c4	ENSMUST00000084289	0.0152957	1.57235	0.0587404	1.40988	1.11E-05	2.62347	0.000879127	1.93427	0.000783262	1.94993	0.000538314	2.00154	0.00318631	1.76593	0.0180676	1.55223	0.0032634	1.76291	0.0100754	1.62304	0.393789	1.16195
6762094	NM_010016 // Cd55 // CD55 antigen // 1 E4|1 67.6 cM // 13136 /// ENSMUST00000027	Cd55	NM_010016	0.00636909	-2.09813	0.0508983	-1.66294	1.12E-05	3.96542	0.00666926	2.08799	0.00777981	2.05427	0.780037	-1.07226	0.00106576	2.51896	0.408208	-1.23122	0.278078	1.31559	0.00154869	2.42611	0.963453	-1.0115
6964293	NM_008400 // Itgal // integrin alpha L // 7 F3|7 60.0 cM // 16408 /// ENSMUST000	Itgal	NM_008400	0.073076	-1.50575	0.248502	-1.29434	0.193113	-1.33929	0.000868731	-2.30113	0.00118848	-2.23828	0.282559	-1.27096	0.00261317	-2.08629	0.0208079	-1.7174	1.13E-05	-3.37054	0.0020284	-2.13428	0.0165261	1.75674
6804898	NM_010748 // Lyst // lysosomal trafficking regulator // 13 A1|13 7.0 cM // 17101	Lyst	NM_010748	0.000699146	1.63582	0.000278175	1.71387	0.00962145	1.42653	1.66E-05	1.97734	4.22E-05	1.88524	1.13E-05	2.01622	0.00274586	1.52492	0.0186245	1.37508	0.000151638	1.76712	0.119231	1.22577	0.0017257	1.56203
6791139	ENSMUST00000081775 // Nfe2l1 // nuclear factor, erythroid derived 2,-like 1 (Nfe	Nfe2l1	ENSMUST00000081775	0.101479	-1.24095	0.693861	-1.05173	7.74E-05	-1.8347	7.69E-05	-1.83539	0.000448069	-1.67825	0.432745	-1.10633	0.000190156	-1.7529	0.272358	-1.15293	1.15E-05	-2.02335	2.20E-05	-1.95675	0.578893	1.07384
6970911	NM_027698 // Exod1 // exonuclease domain containing 1 // 7 F3 // 71151 /// ENSMU	Exod1	NM_027698	0.20203	1.26571	0.0453965	1.46173	1.25E-05	2.70015	0.00763953	1.68971	0.0370154	1.48771	0.090865	1.37252	0.0679332	1.41014	0.59826	1.10061	0.0752778	1.39691	0.140192	1.31537	0.0595938	1.42696
6978960	NM_133957 // Nfat5 // nuclear factor of activated T-cells 5 // 8 D2|8 53.0 cM //	Nfat5	NM_133957	0.00957095	1.46011	0.00222948	1.58522	0.000211078	1.80109	0.00335959	1.5496	0.0117176	1.44295	0.000309886	1.76433	0.0360298	1.34746	0.361168	1.13289	0.100726	1.25734	0.0968871	1.26085	1.25E-05	2.0989
6965268	NM_019391 // Lsp1 // lymphocyte specific 1 // 7 F5|7 69.0 cM // 16985 /// BC0037	Lsp1	NM_019391	0.041375	-1.5305	0.0479026	-1.50923	0.100116	-1.40138	0.0511496	-1.4997	0.083662	-1.42785	0.00300191	-1.92211	0.0794065	-1.43552	0.27384	-1.24709	0.606136	-1.10846	0.0190268	-1.64353	1.30E-05	-2.96484
6987641	DQ340802 // Ncapd3 // non-SMC condensin II complex, subunit D3 // 9 A4 // 78658	Ncapd3	DQ340802	0.316405	1.24406	0.0786811	1.48049	1.32E-05	3.24025	0.00112579	2.21023	0.0344807	1.61489	0.195453	1.32885	0.00920032	1.83364	0.299606	1.25392	0.0239755	1.67429	0.00879116	1.84135	0.107876	1.42864
6913193	NM_028788 // 1300002K09Rik // RIKEN cDNA 1300002K09 gene // 4 B1 // 74152	1300002K09Rik	NM_028788	0.000197093	2.26189	1.32E-05	2.76715	0.00166446	-1.92952	0.732465	1.06597	0.353435	-1.19107	0.00112639	1.98704	0.0121335	-1.65313	0.261884	1.23657	0.363987	-1.18647	0.0322152	-1.52331	0.00163177	1.93241
6877080	NM_175238 // Rif1 // Rap1 interacting factor 1 homolog (yeast) // 2 C1.1|2 31.0	Rif1	NM_175238	0.00496332	1.50833	0.000203793	1.79147	1.32E-05	2.07352	7.23E-05	1.89271	0.0335832	1.34848	0.000204897	1.79096	0.104553	1.2505	0.939761	1.01016	0.0518439	1.31164	0.190645	1.19527	0.000137162	1.82949
6897908	NM_008772 // P2ry1 // purinergic receptor P2Y, G-protein coupled 1 // 3 D // 184	P2ry1	NM_008772	0.948806	1.0135	0.10495	-1.41706	0.00195145	2.05815	1.33E-05	3.1199	0.000419775	2.34061	0.979084	1.00549	0.00367748	1.94969	0.151542	1.35847	0.000801648	2.21795	0.000475253	2.31661	0.0153884	-1.71705
6957331	NM_197981 // 5930416I19Rik // RIKEN cDNA 5930416I19 gene // 6 F3 // 72440	5930416I19Rik	NM_197981	0.0080119	1.57647	0.00468838	1.63383	1.34E-05	2.37075	8.84E-05	2.10355	0.00165698	1.74804	0.00012943	2.05364	0.0467205	1.39034	0.00109438	1.79497	0.00186279	1.73495	0.000532593	1.87876	0.00442556	1.64005
6832259	ENSMUST00000047419 // Tspo // translocator protein (Tspo), mRNA // 15 E1|15 43.3	Tspo	ENSMUST00000047419	0.00434799	-1.69947	0.404385	-1.15307	1.39E-05	-2.51144	0.000107185	-2.18639	9.23E-05	-2.20852	0.00421304	-1.70324	0.0153645	-1.5512	0.10748	-1.32426	0.000993992	-1.88163	6.93E-05	-2.25165	0.0996693	-1.33331
7018804	NM_021476 // Cysltr1 // cysteinyl leukotriene receptor 1 // X D // 58861 /// AB0	Cysltr1	NM_021476	1.39E-05	-2.29008	0.00690504	-1.56474	0.0198675	-1.45891	0.000177415	-1.96111	0.0019064	-1.69699	0.000116373	-2.0118	0.285371	-1.17946	0.0206904	-1.45486	0.00531587	-1.59121	0.00260502	-1.66439	0.00137594	-1.73147
6899685	NM_146133 // Golph3l // golgi phosphoprotein 3-like // 3 F2.1 // 229593 /// ENSM	Golph3l	NM_146133	0.0274581	1.51873	0.0521741	1.43825	1.43E-05	2.64414	0.000748749	1.99264	0.0547637	1.43215	0.0115427	1.62764	0.0410927	1.46825	0.606912	1.097	0.0396455	1.47274	0.0118968	1.62382	0.0586464	1.42351
6985925	ENSMUST00000006692 // Mvd // mevalonate (diphospho) decarboxylase (Mvd), mRNA //	Mvd	ENSMUST00000006692	1.49E-05	-2.19415	0.00155689	-1.67547	0.239393	-1.18976	0.115317	-1.26547	0.0352153	-1.37977	4.06E-05	-2.06959	0.254221	1.1832	0.249169	-1.1854	0.143543	-1.24341	0.0117523	-1.48247	0.0033873	-1.6
6829277	NM_019472 // Myo10 // myosin X // 15 C|15 9.2 cM // 17909 /// ENSMUST00000110457	Myo10	NM_019472	0.658526	1.06597	0.893066	1.01958	0.00495808	1.55801	1.50E-05	2.1798	0.000793543	1.73489	0.299202	1.16364	0.0153799	1.45287	0.452934	1.1151	0.017515	1.44086	0.00627577	1.53597	0.00137991	1.68021
6946313	NM_172728 // Creb5 // cAMP responsive element binding protein 5 // 6 B3|6 25.8 c	Creb5	NM_172728	0.00530311	1.51313	0.00439075	1.5294	0.193455	-1.19745	0.00196015	-1.5998	0.000118045	-1.86326	0.00104009	1.65639	0.0128882	-1.43717	0.944348	1.00954	0.0164146	-1.41655	0.00705124	-1.48867	1.60E-05	2.07714
6890210	NM_145530 // Rhov // ras homolog gene family, member V // 2 E5 // 228543 /// ENS	Rhov	NM_145530	4.29E-05	2.67664	1.60E-05	2.89429	0.971107	1.00719	0.00175633	1.99775	0.154613	1.33358	0.000130422	2.4524	0.97353	1.00658	0.00251153	1.94111	0.00298403	1.91422	0.787029	1.05492	0.120549	1.37071
6827944	NM_183031 // Ebi2 // Epstein-Barr virus induced gene 2 // 14 E5 // 321019 /// EN	Ebi2	NM_183031	0.00808408	-2.33588	0.000235187	-3.57133	0.469257	1.24026	0.820346	-1.06953	0.306613	-1.35792	0.00203368	-2.76694	0.642366	1.14763	0.761085	-1.09421	0.426086	1.26757	0.873075	1.04841	1.64E-05	-4.88968
6963418	NM_009516 // Wee1 // wee 1 homolog (S. pombe) // 7 F1 // 22390 /// ENSMUST000000	Wee1	NM_009516	0.377743	1.19862	0.324401	1.22489	1.65E-05	2.98088	3.02E-05	2.83679	0.00140477	2.07735	0.142097	1.35827	0.00285311	1.95908	0.473342	1.15818	0.00290064	1.95638	0.000198256	2.43531	0.127235	-1.37538
6868058	NM_023044 // Slc15a3 // solute carrier family 15, member 3 // 19 B // 65221 ///	Slc15a3	NM_023044	0.455992	1.12923	0.021386	1.48555	1.65E-05	-2.38394	0.00502418	-1.64406	0.0138092	-1.53304	0.186255	1.24404	0.0022029	-1.73705	0.83916	-1.03345	0.0061167	-1.62225	0.000511661	-1.91022	0.0390996	1.42001
6817381	NM_008873 // Plau // plasminogen activator, urokinase // 14 A3|14 2.5 cM // 1879	Plau	NM_008873	0.182582	-1.28544	0.0412828	-1.48435	0.799975	-1.04795	0.159734	1.30405	0.184409	1.28405	0.251011	-1.24005	0.96847	-1.00733	0.811475	-1.04507	0.297416	1.21506	0.569614	1.11116	1.68E-05	-2.68918
6800020	NM_024124 // Hdac9 // histone deacetylase 9 // 12 A3 // 79221 /// ENSMUST0000011	Hdac9	NM_024124	0.0277064	-1.44966	1.68E-05	-2.35182	0.0672893	1.35447	0.129162	1.28231	0.339149	-1.16675	0.0049696	-1.63364	0.146534	1.26796	0.149332	-1.26579	0.643954	1.0768	0.859533	1.02868	0.00802628	-1.58179
6969887	BC022108 // Folr2 // folate receptor 2 (fetal) // 7 E3 // 14276 /// ENSMUST00000	Folr2	BC022108	0.00498278	-1.53453	0.00225674	-1.60594	0.616277	-1.07256	0.364673	1.13601	0.799626	-1.03604	0.00179396	-1.62694	0.309984	1.15391	0.131181	-1.2409	0.612454	1.07339	0.897187	-1.01818	1.79E-05	-2.10247
6803102	NM_153587 // Rps6ka5 // ribosomal protein S6 kinase, polypeptide 5 // 12 E // 73	Rps6ka5	NM_153587	0.566897	-1.10222	0.761763	1.05274	1.91E-05	2.45549	0.0609746	1.39104	0.575125	1.09994	0.785918	1.04711	0.141996	1.29012	0.484572	1.12639	0.440891	1.1404	0.0641131	1.38516	0.350422	1.17313
6861576	ENSMUST00000080418 // Nedd4l // neural precursor cell expressed, developmentally	Nedd4l	ENSMUST00000080418	0.0268105	1.44967	0.00395616	1.65316	1.93E-05	2.31896	0.000204511	1.99705	0.00201266	1.72745	0.00544378	1.61867	0.0533639	1.3767	0.0353016	1.42061	0.00607618	1.60687	0.0394179	1.40893	0.0476413	1.3888
6765153	NM_026796 // Smyd2 // SET and MYND domain containing 2 // 1 H6 // 226830 /// ENS	Smyd2	NM_026796	0.183558	1.19706	0.295035	1.15093	0.00118166	1.62475	1.95E-05	2.01806	0.00178264	1.58939	0.134356	1.22577	0.00122424	1.62168	0.020484	1.38612	0.000545197	1.69279	0.00047869	1.70445	0.971398	-1.00477
6792822	NM_007988 // Fasn // fatty acid synthase // 11 E2|11 72.0 cM // 14104 /// ENSMUS	Fasn	NM_007988	1.97E-05	-2.25453	2.84E-05	-2.20443	0.0338689	1.40908	0.679087	1.06576	0.587779	-1.08715	0.000232636	-1.93844	0.492562	1.11182	0.0474093	-1.37491	0.203236	-1.22026	0.0582001	1.35392	0.000358183	-1.8881
6935197	NM_001038703 // Gpr146 // G protein-coupled receptor 146 // 5 G1 // 80290 /// EN	Gpr146	NM_001038703	7.28E-05	-1.88682	0.000189491	-1.79381	0.241011	-1.17176	0.021897	-1.38239	0.0264322	-1.36673	1.99E-05	-2.02186	0.186924	-1.1962	0.0733032	-1.28039	0.0383081	-1.33568	0.133009	-1.22768	3.63E-05	-1.95783
6769445	NM_146008 // Tcp11l2 // t-complex 11 (mouse) like 2 // 10 C1 // 216198 /// ENSMU	Tcp11l2	NM_146008	0.193567	-1.35456	0.361464	-1.2349	2.00E-05	3.35533	0.00223693	2.17983	0.00514718	2.01492	0.171051	-1.37737	7.66E-05	2.96748	0.167017	1.38175	0.00328176	2.10289	0.0117879	1.85865	0.00330581	-2.10144
6999682	NM_148925 // Fyco1 // FYVE and coiled-coil domain containing 1 // 9 F|9 71.3 cM	Fyco1	NM_148925	0.000617021	1.70431	0.00808054	1.47714	0.126442	1.23782	0.656935	1.06241	0.432452	-1.11349	6.45E-05	1.92537	0.801133	-1.03488	0.4627	1.10571	0.430484	-1.11401	0.210476	-1.18925	2.01E-05	2.05182
6855022	NM_010381 // H2-Ea // histocompatibility 2, class II antigen E alpha // 17 B1|17	H2-Ea	NM_010381	0.00175953	2.8999	2.11E-05	4.96155	0.985438	-1.00557	0.383447	-1.30659	0.171481	1.52931	0.00015302	3.90066	0.00878999	2.36729	0.000191972	3.79537	0.122741	1.61969	0.750435	1.10173	0.00106841	3.08287
6871258	ENSMUST00000025904 // Prdx5 // peroxiredoxin 5 (Prdx5), mRNA // 19 A|19 0.5 cM /	Prdx5	ENSMUST00000025904	0.0223231	-1.40844	0.814247	1.03378	6.16E-05	-1.98046	2.13E-05	-2.10317	6.13E-05	-1.98105	0.0154764	-1.44136	0.0135961	-1.453	0.318384	-1.15325	0.00410122	-1.56139	0.000868779	-1.70689	0.325574	1.15077
6970164	NM_029000 // Gvin1 // GTPase, very large interferon inducible 1 // 7 E3 // 74558	Gvin1	NM_029000	0.534791	-1.17676	0.675272	1.11583	2.25E-05	-3.92669	0.010497	-2.05366	0.0142014	-1.98438	0.947029	1.0175	0.514332	-1.18657	0.767121	-1.08047	0.0641657	-1.65239	0.0342179	-1.78868	0.801212	-1.068
6855615	NM_022880 // Slc29a1 // solute carrier family 29 (nucleoside transporters), memb	Slc29a1	NM_022880	0.423068	1.11695	0.361745	1.13449	2.41E-05	2.04254	0.000819287	1.68509	0.00336505	1.55798	0.466202	1.1057	0.0162443	1.42144	0.0403879	1.34254	0.0205216	1.40129	0.000183531	1.82825	0.940543	1.01028
6794294	BC052902 // Gdap10 // ganglioside-induced differentiation-associated-protein 10	Gdap10	BC052902	0.00106892	1.71185	0.0405365	1.36607	0.202519	1.20747	0.289852	1.16848	0.00303072	1.60992	2.50E-05	2.12705	0.151744	1.23748	0.70252	1.05715	0.0676263	1.31735	0.412729	1.12737	5.93E-05	2.02317
6967005	NM_027055 // Spaca4 // sperm acrosome associated 4 // 7 B4 // 69363 /// ENSMUST0	Spaca4	NM_027055	0.000528793	-2.07427	0.14901	-1.31082	3.25E-05	-2.54182	2.63E-05	-2.58146	0.0199831	-1.57339	0.00245979	-1.85205	0.00247205	-1.85136	0.0752946	-1.40172	0.142838	-1.31657	0.15272	-1.30747	0.00179139	-1.89633
6884183	ENSMUST00000029087 // Ogfr // opioid growth factor receptor (Ogfr), mRNA // 2 H4	Ogfr	ENSMUST00000029087	0.593427	-1.08438	0.303586	1.17052	2.64E-05	-2.18692	0.00183913	-1.6931	0.00128643	-1.73049	0.547976	-1.09553	0.155267	-1.24589	0.729474	-1.05377	0.00770686	-1.54786	0.000706771	-1.79447	0.784179	-1.04233
6781969	NM_026889 // 1500010J02Rik // RIKEN cDNA 1500010J02 gene // 11 B3 // 68964 /// N	1500010J02Rik	NM_026889	0.0215952	1.51012	0.0588623	1.39431	2.66E-05	2.39657	0.000279138	2.04613	0.00784419	1.62741	0.0390094	1.44201	0.109943	1.32053	0.222533	1.23324	0.044173	1.42764	0.000337175	2.02036	0.245008	1.22079
6868017	NM_144538 // Rab3il1 // RAB3A interacting protein (rabin3)-like 1 // 19 A // 747	Rab3il1	NM_144538	0.00215596	-1.63748	0.00313633	-1.60166	0.117889	1.26105	0.559267	1.08828	0.630684	-1.07205	0.00294976	-1.60749	0.108156	1.26955	0.212092	-1.20112	0.445838	1.11711	0.839636	-1.02965	2.68E-05	-2.10823
6772417	ENSMUST00000019997 // Tnfaip3 // tumor necrosis factor, alpha-induced protein 3	Tnfaip3	ENSMUST00000019997	0.0312686	1.40182	0.00123643	1.71962	0.692813	1.06068	0.121187	1.26741	0.3875	1.1385	0.0111239	1.50163	0.744079	1.04986	0.0353877	1.38982	0.793145	1.03984	0.609345	1.07928	2.73E-05	2.15575
6910085	NM_010723 // Lmo4 // LIM domain only 4 // 3 H2|3 73.1 cM // 16911 /// ENSMUST000	Lmo4	NM_010723	0.278186	1.18323	0.00929711	1.53733	0.895591	-1.0203	0.0514842	-1.36504	0.0264252	-1.4324	0.267346	1.18791	0.926358	-1.01426	0.30745	1.17129	0.175988	-1.23552	0.188623	-1.22781	2.74E-05	2.20325
6801875	NM_028356 // Zbtb25 // zinc finger and BTB domain containing 25 // 12 31.0 cM //	Zbtb25	NM_028356	0.0167615	1.4755	0.00932319	1.5341	2.78E-05	2.19385	3.51E-05	2.16251	0.000199978	1.94612	0.00011598	2.0113	0.00485874	1.59986	0.00603634	1.57786	0.00127293	1.73915	0.000175328	1.96166	0.00013223	1.99541
6775456	NM_148951 // Gipc3 // GIPC PDZ domain containing family, member 3 // 10 C1 // 20	Gipc3	NM_148951	0.00825815	-1.49809	0.000750512	-1.72141	8.26E-05	-1.94861	2.85E-05	-2.06909	0.0798933	-1.29207	0.00170276	-1.64312	0.0382224	-1.36001	0.00922332	-1.48812	0.0631526	-1.31398	0.212259	-1.19654	0.00153216	-1.65307
6835640	ENSMUST00000022927 // Rad21 // RAD21 homolog (S. pombe) (Rad21), mRNA // 15 D3 /	Rad21	ENSMUST00000022927	0.736704	1.04815	0.274433	1.16731	2.86E-05	2.05077	0.130891	1.24166	0.700551	1.05528	0.426873	1.11825	0.0870759	1.28012	0.46143	1.10904	0.19511	1.20248	0.219495	1.19055	0.431992	1.11685
6801335	BC021832 // C79407 // expressed sequence C79407 // 12 C1 // 217653 /// NM_172578	C79407	BC021832	0.558405	1.21198	0.179836	1.56494	2.88E-05	5.37599	0.00831376	2.54652	0.146998	1.62561	0.303282	1.40621	0.0407437	2.01759	0.604686	1.18522	0.0195536	2.2538	0.027759	2.13957	0.21842	1.50627
6969753	NM_175316 // Slco2b1 // solute carrier organic anion transporter family, member	Slco2b1	NM_175316	0.013465	-1.68622	0.000134654	-2.44179	0.00458908	1.84578	0.258011	1.25406	0.450528	1.16163	0.00545274	-1.81975	0.0745773	1.4399	0.867376	-1.03351	0.569512	1.11922	0.044353	1.51464	2.93E-05	-2.75306
6802491	NM_145836 // 6430527G18Rik // RIKEN cDNA 6430527G18 gene // 12 D2 // 238330	6430527G18Rik	NM_145836	0.614608	-1.08592	0.408915	-1.1455	2.97E-05	-2.30946	0.0475376	-1.40223	0.0127665	-1.54665	0.323133	-1.17711	0.000477616	-1.92822	0.200909	-1.23693	0.0036843	-1.68532	0.0150545	-1.52853	0.122093	-1.29593
6957133	NM_009415 // Tpi1 // triosephosphate isomerase 1 // 6 F2|6 60.2 cM // 21991 ///	Tpi1	NM_009415	0.000945571	-2.51693	0.000381959	-2.75115	0.187857	-1.39172	0.0163398	-1.87939	0.0038597	-2.18667	3.05E-05	-3.52388	0.0831479	-1.55448	0.000528632	-2.665	0.0886802	-1.54175	0.0149977	-1.89697	0.00772687	-2.03562
6913128	NM_080289 // Grhpr // glyoxylate reductase/hydroxypyruvate reductase // 4 B2 //	Grhpr	NM_080289	0.00635125	-1.54214	0.019465	-1.43679	0.0614362	-1.32801	0.12972	-1.25447	0.286131	-1.17063	3.09E-05	-2.10728	0.99782	-1.0004	0.1895	-1.21538	0.773311	-1.04294	0.254912	-1.18347	0.0288654	-1.39978
6924832	ENSMUST00000076859 // Plk3 // polo-like kinase 3 (Drosophila) (Plk3), mRNA // 4	Plk3	ENSMUST00000076859	0.0147222	-1.54894	0.804036	-1.04252	9.94E-05	-2.17945	0.000417196	-1.98099	0.000161112	-2.11048	0.0937951	-1.33646	0.000315318	-2.01828	0.243721	-1.21957	3.13E-05	-2.35422	3.84E-05	-2.32252	0.036783	1.4446
6749444	BC028796 // 5330401P04Rik // RIKEN cDNA 5330401P04 gene // 1 C1.1 // 227094	5330401P04Rik	BC028796	0.721214	1.05759	0.492572	-1.11414	3.23E-05	2.22098	0.00476489	1.62295	0.0139907	1.51025	0.365345	1.15388	0.193713	1.23061	0.543379	1.10033	0.21977	1.21595	0.080455	1.32767	0.937852	-1.01229
6850834	NM_031254 // Trem2 // triggering receptor expressed on myeloid cells 2 // 17 C /	Trem2	NM_031254	0.26227	-1.23498	0.0957193	-1.37581	0.068939	-1.41966	0.921838	-1.01839	0.577746	-1.10927	0.0870252	-1.3886	0.260355	1.23606	0.974634	1.00592	0.178816	1.29004	0.449711	-1.15169	3.26E-05	-2.57255
6802727	NM_010050 // Dio2 // deiodinase, iodothyronine, type II // 12 D3 // 13371 /// EN	Dio2	NM_010050	0.000562566	2.67249	3.28E-05	3.53862	0.217102	1.366	0.00752225	2.0547	0.0458409	1.68003	0.000284347	2.85874	0.256735	1.33086	0.0297313	1.76742	0.00728199	2.06174	0.334146	1.27435	0.00108507	2.5037
6840115	NM_145933 // St6gal1 // beta galactoside alpha 2,6 sialyltransferase 1 // 16 B1|	St6gal1	NM_145933	0.483216	-1.16803	0.0883693	-1.47378	0.273832	1.27675	0.17522	1.35642	0.203797	1.32984	0.354335	-1.22877	0.320156	1.24788	0.987139	-1.00356	0.417996	1.19691	0.296745	1.26199	3.28E-05	-3.06697
6992022	ENSMUST00000035164 // Topbp1 // topoisomerase (DNA) II beta binding protein (Top	Topbp1	ENSMUST00000035164	0.662202	-1.09253	0.995581	-1.00112	3.31E-05	2.79384	0.000684875	2.1901	0.116798	1.38521	0.906796	1.02395	0.0118035	1.7278	0.554986	-1.12725	0.0503763	1.51119	0.00421385	1.88709	0.830014	-1.04437
6756536	NM_008882 // Plxna2 // plexin A2 // --- // 18845 /// BC051045 // Plxna2 // plexi	Plxna2	NM_008882	0.00100301	1.80456	0.000541973	1.87626	0.0110252	1.54239	3.35E-05	2.23575	0.000128504	2.05402	7.76E-05	2.12028	0.0046325	1.63483	0.00474067	1.63234	0.015418	1.50702	0.00372042	1.65854	0.0774828	1.33598
6977019	NM_153074 // Lrrc25 // leucine rich repeat containing 25 // 8 B3.3 // 211228 ///	Lrrc25	NM_153074	0.113862	-1.33328	0.199653	-1.25999	0.0624539	-1.40873	0.00279456	-1.79637	0.00187481	-1.84882	0.0986314	-1.35153	0.00971833	-1.63801	0.0136239	-1.59613	0.00290997	-1.7911	3.40E-05	-2.45309	0.759181	1.05579
6845435	ENSMUST00000089620 // Cd86 // CD86 antigen (Cd86), mRNA // 16 B5|16 26.9 cM // 1	Cd86	ENSMUST00000089620	0.553693	-1.18059	0.111147	1.58031	0.000233809	-3.32758	3.42E-05	-4.11948	6.78E-05	-3.81704	0.703532	-1.1123	0.0251413	-1.93791	0.971753	1.00994	0.000469755	-3.07987	6.59E-05	-3.82915	0.888482	1.03994
6974129	NM_007972 // F10 // coagulation factor X // 8 A1.1|8 7.0 cM // 14058 /// BC05021	F10	NM_007972	0.115938	1.60735	4.20E-05	4.32675	0.179933	-1.49447	0.0125749	-2.19549	0.0306111	-1.95277	0.103812	1.63564	0.176493	-1.49945	0.195579	1.47291	0.0445628	-1.85384	0.102031	-1.64007	3.43E-05	4.43124
6849327	NM_019730 // Nme3 // expressed in non-metastatic cells 3 // 17 A3.3 // 79059 ///	Nme3	NM_019730	0.0509009	-1.35717	0.255589	-1.1887	0.234359	-1.19849	0.86516	1.02579	0.383794	-1.1407	0.00412604	-1.60348	0.0100711	1.51552	0.547929	1.09463	0.110781	1.27877	0.188626	-1.22247	3.46E-05	-2.1366
6792122	NM_147220 // Abca9 // ATP-binding cassette, sub-family A (ABC1), member 9 // 11	Abca9	NM_147220	0.247677	-1.34025	0.00470558	-2.16556	3.53E-05	3.53362	0.0435513	1.69446	0.0336599	1.74677	0.335803	-1.27471	0.000363455	2.80371	0.930676	1.02195	0.00444064	2.17863	0.00794288	2.04973	0.00705111	-2.07574
6912179	BC094429 // F730047E07Rik // RIKEN cDNA F730047E07 gene // 4 A3 // 212377 /// NM	F730047E07Rik	BC094429	0.923783	1.02215	0.669452	1.10293	3.55E-05	3.18253	0.000760022	2.40776	0.110382	1.45672	0.503077	1.16664	0.0147002	1.81782	0.507683	-1.16469	0.0395037	1.63974	0.00750765	1.94262	0.783584	1.06498
6797383	ENSMUST00000049788 // Kcnk13 // potassium channel, subfamily K, member 13 (Kcnk1	Kcnk13	ENSMUST00000049788	0.00031312	-1.80242	0.0209312	-1.41177	0.0116081	-1.46438	0.0905264	-1.27859	0.0422646	-1.34867	3.60E-05	-2.03415	0.152061	-1.22883	0.132006	-1.24263	0.272357	-1.16933	0.0301939	-1.37898	4.19E-05	-2.01683
6954415	NM_008354 // Il12rb2 // interleukin 12 receptor, beta 2 // 6 C1|6 30.1 cM // 161	Il12rb2	NM_008354	0.0276742	1.65066	0.29641	1.25581	0.000197052	2.56649	3.61E-05	2.96859	0.00242351	2.06701	0.0428728	1.5793	0.00330885	2.01094	0.0195477	1.70771	0.0012637	2.18792	0.0049044	1.94152	0.625673	-1.11117
6782918	NM_011331 // Ccl12 // chemokine (C-C motif) ligand 12 // 11 C|11 47.0 cM // 2029	Ccl12	NM_011331	0.262389	-1.71582	0.998715	1.00077	3.64E-05	-10.9843	0.00017057	-8.20464	0.000272045	-7.51389	0.291814	-1.66027	0.0143773	-3.47032	0.300118	-1.64564	0.00481476	-4.33211	0.00047657	-6.75966	0.681955	-1.21535
6969429	NM_001080995 // 4632434I11Rik // RIKEN cDNA 4632434I11 gene // 7 E2 // 74041	4632434I11Rik	NM_001080995	0.143493	1.53177	0.00704881	2.29983	3.69E-05	4.19695	0.0135955	2.12222	0.269371	1.37528	0.0423886	1.83133	0.0228153	1.98759	0.200491	1.44927	0.0558288	1.76311	0.0350824	1.87859	0.0853252	1.65897
6799525	ENSMUST00000020970 // Rsad2 // radical S-adenosyl methionine domain containing 2	Rsad2	ENSMUST00000020970	0.387982	1.4834	0.140061	1.98359	3.70E-05	-9.80088	0.0202885	-3.05678	0.0222363	-3.00013	0.284074	1.6348	0.0264202	-2.89542	0.873377	-1.07489	0.0426294	-2.61648	0.000880833	-5.53686	0.283721	1.6354
6978368	ENSMUST00000034245 // AA960436 // expressed sequence AA960436 (AA960436), mRNA /	AA960436	ENSMUST00000034245	0.82848	1.03109	0.316912	1.15366	3.75E-05	-2.03588	0.00268375	-1.59996	0.0119106	-1.46457	0.943351	1.01009	0.021102	-1.41322	0.499477	-1.10061	0.0136062	-1.45262	0.00142848	-1.65888	0.675712	1.06099
7019818	NM_001077364 // Tsc22d3 // TSC22 domain family 3 // X F1 // 14605 /// NM_010286	Tsc22d3	NM_001077364	0.136915	-1.24612	0.870085	-1.02389	0.128091	-1.25279	0.58984	-1.08118	0.130866	-1.25065	0.106503	-1.27105	0.998973	1.00019	0.918792	-1.01483	0.780843	1.04101	0.0149924	-1.45554	3.77E-05	-2.06701
6793961	NM_020557 // Tyki // thymidylate kinase family LPS-inducible member // 12 A2|12	Tyki	NM_020557	0.0485269	1.90315	0.0115115	2.33538	3.85E-05	-4.79848	0.0337563	-2.00852	0.0557245	-1.86349	0.0441856	1.93017	0.049038	-1.90014	0.89895	1.04046	0.0258824	-2.08701	0.00233724	-2.87676	0.04705	1.91205
6935927	NM_020010 // Cyp51 // cytochrome P450, family 51 // 5 A2|5 1.2 cM // 13121 /// E	Cyp51	NM_020010	3.88E-05	-2.24723	0.0124977	-1.54089	0.783822	-1.04528	0.404999	-1.14494	0.664454	-1.07263	0.00249129	-1.71877	0.166817	-1.25583	0.236449	-1.21405	0.0773758	-1.34311	0.0691851	-1.35548	0.00657645	-1.61076
6920056	ENSMUST00000029900 // Atp6v0d2 // ATPase, H+ transporting, lysosomal V0 subunit	Atp6v0d2	ENSMUST00000029900	0.667192	1.10052	0.167368	1.36823	0.0124203	1.8157	0.00145242	2.21469	0.00733393	1.90932	0.334632	1.24198	0.00270848	2.09352	0.0771431	1.50215	3.94E-05	3.04768	0.00575168	1.95331	0.119833	-1.42653
6981604	NM_019733 // Rbpms // RNA binding protein gene with multiple splicing // 8 A4 //	Rbpms	NM_019733	0.0475621	1.43721	0.0020993	1.8229	0.627799	1.08888	0.823879	1.03978	0.903632	-1.02144	0.0224105	1.52837	0.503602	-1.12496	0.0242588	1.51878	0.728074	-1.06289	0.82833	-1.03874	4.04E-05	2.40245
6923058	NM_173400 // 6230416J20Rik // RIKEN cDNA 6230416J20 gene // 4 C4|4 42.6 cM // 23	6230416J20Rik	NM_173400	0.491861	1.16183	0.093996	1.45517	4.12E-05	2.95757	0.000267144	2.5173	0.0561052	1.54033	0.08661	1.46874	0.01659	1.74176	0.737687	1.07551	0.0162044	1.7457	0.0167716	1.73994	0.0642836	1.51794
6992439	NM_010628 // Kif9 // kinesin family member 9 // 9 F2 // 16578 /// ENSMUST0000008	Kif9	NM_010628	0.000346487	1.98328	4.24E-05	2.27611	0.933369	-1.01389	0.187274	1.24841	0.133204	1.28931	0.000339652	1.98587	0.428415	1.14065	0.0120959	1.56	0.387892	1.1545	0.382617	-1.15639	0.207383	1.23587
6999688	NM_009912 // Ccr1 // chemokine (C-C motif) receptor 1 // 9 F|9 71.6 cM // 12768	Ccr1	NM_009912	0.000379211	-2.69619	0.163284	-1.40987	0.000863764	-2.49115	0.000128846	-2.98946	4.28E-05	-3.32315	0.00412671	-2.13735	0.00799887	-1.9989	0.0529585	-1.62683	0.00407428	-2.14008	9.24E-05	-3.08605	0.00362535	-2.16514
6945624	NM_026612 // Ndufb2 // NADH dehydrogenase (ubiquinone) 1 beta subcomplex, 2 // 6	Ndufb2	NM_026612	4.30E-05	-2.96425	0.102279	-1.44401	0.00101745	-2.25227	0.0156526	-1.75686	0.00932249	-1.8454	0.000395565	-2.44537	0.343077	-1.23246	0.442987	-1.18358	0.200964	-1.32876	0.136337	-1.39552	0.0044723	-1.97449
6937884	NM_172153 // Lcorl // ligand dependent nuclear receptor corepressor-like // 5 B3	Lcorl	NM_172153	0.0174335	1.43106	0.0303869	1.38098	4.50E-05	2.01698	0.0264892	1.39338	0.00472926	1.5489	0.00220692	1.61915	0.0333667	1.37251	0.247739	1.18048	0.00762845	1.50549	0.325451	1.15094	0.0224287	1.40838
6990525	BC060215 // BC031353 // cDNA sequence BC031353 // 9 D // 235493 /// AK173161 //	BC031353	BC060215	0.455736	1.1567	0.434166	-1.16501	4.53E-05	2.61591	6.04E-05	2.55823	0.000353955	2.23267	0.456881	1.15626	0.00032709	2.24628	0.0921459	1.40101	0.00039275	2.21485	0.00106868	2.04973	0.0361161	-1.53272
6878035	NM_172665 // Pdk1 // pyruvate dehydrogenase kinase, isoenzyme 1 // 2 C3 // 22802	Pdk1	NM_172665	4.54E-05	-3.08592	5.34E-05	-3.04082	0.33117	1.25014	0.483423	-1.17374	0.159827	-1.38638	9.22E-05	-2.89436	0.697523	-1.09255	0.0013721	-2.26688	0.0931863	-1.48275	0.979961	1.00573	0.0557828	-1.57314
6937061	NM_011773 // Slc30a3 // solute carrier family 30 (zinc transporter), member 3 //	Slc30a3	NM_011773	0.514509	-1.10127	0.0711541	-1.31741	4.54E-05	-2.0752	0.00108067	-1.72353	0.329618	-1.15618	0.0213971	-1.433	0.216942	-1.20319	0.517087	-1.10062	0.434173	-1.12297	0.986297	1.00253	0.0633122	-1.32884
6764243	NM_172648 // Ifi205 // interferon activated gene 205 // 1 H3|1 95.3 cM // 226695	Ifi205	NM_172648	0.703295	-1.20864	0.0985963	2.32997	4.55E-05	-11.7244	0.00164698	-5.76318	0.0056367	-4.483	0.572247	1.32514	0.00801493	-4.1639	0.843739	1.10291	0.00967816	-4.00047	0.00029816	-8.09139	0.415048	1.50359
6968790	NM_007550 // Blm // Bloom syndrome homolog (human) // 7 D3|7 40.0 cM // 12144 //	Blm	NM_007550	0.3776	1.23809	0.241602	1.33019	4.62E-05	3.27973	0.010278	1.9417	0.179042	1.38958	0.25875	1.31637	0.0116658	1.91636	0.68756	1.10151	0.0143443	1.87533	0.0278149	1.74626	0.440533	1.2048
6798223	NM_177374 // 6720458F09Rik // RIKEN cDNA 6720458F09 gene // 12 F1 // 328162 ///	6720458F09Rik	NM_177374	0.705111	-1.05847	0.605036	1.08087	4.75E-05	-2.0969	0.0618214	-1.33796	0.00402345	-1.60619	0.65983	-1.06836	0.02782	-1.41661	0.272027	-1.18163	0.0851354	-1.30579	0.000734897	-1.78107	0.911218	1.01686
6955879	NM_053202 // Foxp1 // forkhead box P1 // 6 E1 // 108655 /// BC064764 // Foxp1 //	Foxp1	NM_053202	0.299735	1.16889	0.299169	1.16911	4.78E-05	2.08333	0.00212164	1.66368	0.00244289	1.64953	0.011629	1.49666	0.0359004	1.38791	0.177723	1.22692	0.0179803	1.45467	0.00929897	1.51827	0.0181169	1.45394
6976978	NM_001025586 // 2310073E15Rik // RIKEN cDNA 2310073E15 gene // 8 B3.3 // 75692 /	2310073E15Rik	NM_001025586	0.0283414	-1.41394	0.867011	1.02539	0.000855533	-1.76318	0.0968164	-1.29212	0.0116995	-1.49998	0.120766	-1.26938	0.920345	-1.01508	0.726183	-1.05388	0.962322	-1.0071	4.84E-05	-2.0918	0.145717	-1.24973
6965593	NM_009156 // Sepw1 // selenoprotein W, muscle 1 // 7 A2 // 20364 /// ENSMUST0000	Sepw1	NM_009156	0.918898	-1.0234	0.774152	-1.06741	0.000155958	-2.75765	0.0208315	-1.7463	0.00477905	-2.01711	0.369467	-1.22835	0.00300969	-2.10662	0.0344604	-1.6571	0.00913524	-1.89563	4.84E-05	-3.06477	0.681827	-1.09778
6836806	AF188007 // Plec1 // plectin 1 // 15 D3|15 44.0 cM // 18810	Plec1	AF188007	0.66285	1.09027	0.114241	1.37888	4.87E-05	-2.65102	0.00705657	-1.78384	0.00422102	-1.86142	0.649545	1.09428	0.0080748	-1.76377	0.374535	-1.19388	0.000942219	-2.1001	0.000131575	-2.45184	0.312007	1.2242
6872888	NM_198300 // Cpeb3 // cytoplasmic polyadenylation element binding protein 3 // 1	Cpeb3	NM_198300	0.0116217	1.51528	0.805057	1.03857	0.00130565	1.74139	5.05E-05	2.12353	0.00217068	1.68735	0.00655294	1.57322	0.0105073	1.52543	0.292793	1.17728	0.0361797	1.4011	0.169671	1.23974	0.8226	1.03497
6872781	NM_009890 // Ch25h // cholesterol 25-hydroxylase // 19 C1 // 12642 /// ENSMUST00	Ch25h	NM_009890	0.101284	-1.79669	0.478082	1.28087	5.55E-05	-5.43209	0.000304965	-4.2951	8.33E-05	-5.13538	0.10164	-1.79553	0.000689926	-3.83734	0.166847	-1.63236	0.000352416	-4.21038	5.09E-05	-5.49712	0.708422	1.1388
6985361	NM_029005 // Mlkl // mixed lineage kinase domain-like // 8 D3 // 74568 /// ENSMU	Mlkl	NM_029005	0.901899	-1.01873	0.00928862	1.52621	5.30E-05	-2.08938	0.00195855	-1.68236	0.000157505	-1.95754	0.716467	1.05628	0.00444966	-1.59919	0.836722	-1.03152	0.00232758	-1.66467	0.000150061	-1.9632	0.0440051	1.37341
6961896	AF217484 // Isg20 // interferon-stimulated protein // 7 D3 // 57444 /// ENSMUST0	Isg20	AF217484	0.412034	1.32796	0.0476858	2.03434	5.34E-05	-5.35993	0.014506	-2.4537	0.0168223	-2.39927	0.391558	1.34509	0.0117265	-2.53314	0.59287	1.20212	0.0173101	-2.38885	0.00168076	-3.3445	0.188073	1.58496
6880703	ENSMUST00000047498 // AA467197 // expressed sequence AA467197 (AA467197), mRNA /	AA467197	ENSMUST00000047498	0.151222	1.45412	5.36E-05	3.47953	0.168279	-1.43155	0.058416	-1.65246	0.479846	-1.19857	0.135591	1.47706	0.0400803	-1.7311	0.172029	1.42688	0.213876	-1.38041	0.168363	-1.43144	0.00129459	2.51859
6952900	ENSMUST00000038777 // Hipk2 // homeodomain interacting protein kinase 2 (Hipk2),	Hipk2	ENSMUST00000038777	0.000357751	2.45477	0.00300003	2.03894	0.00774727	1.87111	0.000367951	2.44883	0.000882761	2.27028	5.40E-05	2.88935	0.175144	1.35044	0.0198659	1.71168	0.0197751	1.71244	0.00257908	2.06653	0.00449891	1.9662
6984525	NM_024467 // Zfp319 // zinc finger protein 319 // 8 D1 // 79233 /// ENSMUST00000	Zfp319	NM_024467	5.51E-05	2.11462	0.00113367	1.75818	0.597338	1.08472	0.00552363	1.5918	0.0059692	1.58387	9.45E-05	2.04617	0.54292	1.0983	0.188644	1.22837	0.849254	-1.02961	0.818809	1.03581	0.00987671	1.5327
6952926	ENSMUST00000038398 // Parp12 // poly (ADP-ribose) polymerase family, member 12 (	Parp12	ENSMUST00000038398	0.921806	-1.01928	0.427248	1.1683	5.53E-05	-2.58361	0.0202619	-1.61608	0.0253958	-1.58426	0.724056	1.07121	0.0822713	-1.41866	0.741026	-1.0665	0.0128718	-1.68042	0.000459974	-2.1934	0.648719	1.0929
6875214	ENSMUST00000028081 // Plxdc2 // plexin domain containing 2 (Plxdc2), mRNA // 2 A	Plxdc2	ENSMUST00000028081	5.53E-05	-3.27861	0.00372352	-2.17527	0.103104	1.50487	0.736171	1.08558	0.876057	1.0387	0.00114137	-2.44546	0.0293465	1.74971	0.119061	-1.47674	0.97503	-1.00765	0.299867	1.29095	0.215844	-1.35857
6881870	NM_053195 // Slc24a3 // solute carrier family 24 (sodium/potassium/calcium excha	Slc24a3	NM_053195	0.00530887	-2.05863	0.00019843	-2.81858	0.423042	1.21083	0.0873258	1.52017	0.344256	1.25417	0.0231312	-1.76958	0.567681	1.14566	0.332448	-1.26137	0.842837	-1.04815	0.242228	1.32513	5.59E-05	-3.1755
6798314	NM_007763 // Crip1 // cysteine-rich protein 1 (intestinal) // 12 F1|12 57.9 cM /	Crip1	NM_007763	0.00847999	-2.24684	0.0549727	-1.76573	0.547322	1.18739	0.958776	-1.0148	0.431697	-1.2524	0.00907378	-2.22844	0.284434	1.36097	0.553271	-1.18435	0.49426	1.21571	0.88936	-1.04035	5.69E-05	-3.98884
6956762	NM_009662 // Alox5 // arachidonate 5-lipoxygenase // 6 F1|6 53.2 cM // 11689 ///	Alox5	NM_009662	0.0157266	-2.05772	0.000620499	-2.99166	5.81E-05	3.8921	0.183529	1.46142	0.071812	1.6857	0.00421224	-2.408	0.0626416	1.71837	0.397254	-1.26957	0.176946	1.47024	0.00555605	2.3315	0.000792095	-2.9112
6783785	NM_023121 // Gngt2 // guanine nucleotide binding protein (G protein), gamma tran	Gngt2	NM_023121	0.000777842	2.03179	5.87E-05	2.45729	0.428141	-1.15927	0.499939	1.1338	0.444802	1.15309	0.00291102	1.84068	0.520385	1.12704	0.00686419	1.72298	0.782576	1.05249	0.660627	-1.08491	0.000211926	2.23599
6835579	ENSMUST00000077935 // Trps1 // trichorhinophalangeal syndrome I (human) (Trps1),	Trps1	ENSMUST00000077935	0.21237	1.22214	0.0935595	1.31468	0.0595871	1.36332	0.117164	1.28994	0.698187	1.06333	0.0906052	1.31817	0.451076	1.12739	0.686655	1.06598	0.688302	-1.0656	0.886508	-1.02283	5.92E-05	2.15328
6989015	NM_008360 // Il18 // interleukin 18 // 9 A5.3|9 29.0 cM // 16173 /// ENSMUST0000	Il18	NM_008360	0.0622405	-1.45546	0.412835	1.17319	6.00E-05	-2.55506	0.000456155	-2.18622	0.000233453	-2.30173	0.185332	-1.29885	0.00269004	-1.90408	0.771771	-1.05782	0.00367005	-1.85759	6.61E-05	-2.53598	0.560993	-1.1196
6963049	NM_009103 // Rrm1 // ribonucleotide reductase M1 // 7 E3|7 69.0 cM // 20133 ///	Rrm1	NM_009103	0.73118	-1.13016	0.532847	1.24956	6.07E-05	5.59483	0.00330814	3.16768	0.0969904	1.83816	0.925977	1.0336	0.00672905	2.85133	0.545551	1.24093	0.0130996	2.57573	0.00179859	3.46074	0.969905	-1.01351
7011377	NM_172779 // Ddx26b // DEAD/H (Asp-Glu-Ala-Asp/His) box polypeptide 26B // X A5	Ddx26b	NM_172779	0.245117	-1.21402	0.456271	-1.13112	6.29E-05	2.21094	0.00484178	1.66013	0.01086	1.56927	0.576554	-1.09648	0.00443922	1.67002	0.521659	-1.11161	0.0169593	1.51976	0.0303361	1.45539	0.750779	1.05365
6991976	BC028526 // Anapc13 // anaphase promoting complex subunit 13 // 9 F1 // 69010 //	Anapc13	BC028526	0.025225	-1.61442	0.151851	-1.34526	0.254935	-1.26317	0.172556	-1.32538	0.11641	-1.38603	0.000943163	-2.13534	0.318335	-1.22642	0.62557	-1.10403	0.977492	1.00572	0.695365	-1.08258	6.35E-05	-2.65264
6824321	NM_008102 // Gch1 // GTP cyclohydrolase 1 // 14 C2-3|14 19.5 cM // 14528 /// ENS	Gch1	NM_008102	0.387844	-1.15712	0.0414529	1.43058	6.51E-05	-2.24044	0.0661842	-1.37683	0.0266886	-1.48075	0.973816	-1.00552	0.0160179	-1.53884	0.278701	1.20194	0.0407387	-1.43257	0.000287311	-2.02979	0.393444	1.15511
6942579	ENSMUST00000058897 // Pilra // paired immunoglobin-like type 2 receptor alpha (P	Pilra	ENSMUST00000058897	0.00105968	-2.0884	0.300646	-1.23154	0.572493	-1.1192	0.000609049	-2.18241	0.0034128	-1.90023	0.0610476	-1.47311	0.00230323	-1.96208	0.0445759	-1.51875	6.52E-05	-2.6036	0.0137037	-1.69041	0.0352138	1.5529
6825638	NM_026331 // Slc25a37 // solute carrier family 25, member 37 // 14 D2 // 67712 /	Slc25a37	NM_026331	0.0236933	1.54294	0.0112981	1.63728	0.944251	-1.01274	0.295649	-1.21116	0.0987553	-1.36072	0.00437748	1.76067	0.294071	-1.21194	0.966451	1.00764	0.468191	-1.14117	0.130435	-1.32416	6.53E-05	2.38899
6830505	ENSMUST00000096433 // Depdc6 // DEP domain containing 6 (Depdc6), transcript var	Depdc6	ENSMUST00000096433	0.990854	-1.00237	0.71414	-1.07874	6.59E-05	2.70031	0.0292884	1.60811	0.173836	1.3322	0.833404	1.04444	0.00498826	1.88624	0.796802	1.05468	0.0350741	1.58048	0.0874632	1.44023	0.350712	-1.21492
6910592	NM_133871 // Ifi44 // interferon-induced protein 44 // 3 H3 // 99899 /// ENSMUST	Ifi44	NM_133871	0.752295	-1.10968	0.976693	-1.00967	6.61E-05	-4.87157	0.0469008	-1.98227	0.0944994	-1.76522	0.838855	-1.06931	0.316332	-1.39621	0.771694	-1.10039	0.108592	-1.7228	0.0152391	-2.34982	0.918191	-1.03442
6810548	ENSMUST00000022242 // Emb // embigin (Emb), mRNA // 13 D2.3 // 13723 /// NM_0103	Emb	ENSMUST00000022242	6.71E-05	-3.23651	0.00142546	-2.40332	0.119607	1.47874	0.324782	-1.2757	0.357595	-1.25505	0.000122174	-3.05339	0.259123	1.32313	0.0355398	-1.71679	0.953555	-1.01435	0.73944	1.08487	0.12321	-1.47288
6767760	BC032189 // Ascc3 // activating signal cointegrator 1 complex subunit 3 // 10 B3	Ascc3	BC032189	0.480989	1.11603	0.012921	1.51136	0.00494356	-1.61027	0.0655176	-1.34496	0.0306643	-1.42321	0.100376	1.29996	0.0381354	-1.40089	0.955133	1.00875	0.156676	-1.25154	6.77E-05	-2.10276	0.0404111	1.39494
6813094	ENSMUST00000058196 // Susd3 // sushi domain containing 3 (Susd3), mRNA // 13 B1	Susd3	ENSMUST00000058196	0.00527052	-1.61483	0.000621475	-1.85111	0.128103	-1.27822	0.0169201	-1.49252	0.0822785	-1.32651	6.82E-05	-2.12483	0.704623	-1.06151	0.0470322	-1.38589	0.168194	-1.24766	0.0696968	-1.34427	0.00209896	-1.71403
6935479	NM_001081362 // Trrap // transformation/transcription domain-associated protein	Trrap	NM_001081362	0.0346474	1.53976	0.00359624	1.86495	0.000104311	2.45686	0.000117388	2.43458	6.83E-05	2.53869	0.000281517	2.27586	0.00446307	1.83282	0.00320707	1.88212	0.00041988	2.20673	0.000792318	2.10084	0.00541041	1.80445
6991461	NM_177909 // Slc9a9 // solute carrier family 9 (sodium/hydrogen exchanger), isof	Slc9a9	NM_177909	0.240865	1.18962	0.0502895	-1.34708	6.92E-05	2.01016	0.000333934	1.83515	0.000754225	1.7504	0.0308785	1.3933	0.00154491	1.67844	0.707897	1.05624	0.00279096	1.62061	0.00523041	1.56038	0.582522	-1.08374
6999527	NM_026915 // Lyzl4 // lysozyme-like 4 // 9 F4 // 69032 /// ENSMUST00000077706 //	Lyzl4	NM_026915	0.000817588	-3.0524	7.87E-05	-4.00891	0.883991	1.0437	0.999604	-1.00015	0.919126	1.03021	0.00142225	-2.85988	0.35424	1.31536	0.719998	-1.11094	0.190452	1.47862	0.484003	1.22905	7.00E-05	-4.06429
6869327	ENSMUST00000102825 // Ifit3 // interferon-induced protein with tetratricopeptide	Ifit3	ENSMUST00000102825	0.902092	1.0696	0.178397	2.11902	7.11E-05	-13.6405	0.0675746	-2.82285	0.117901	-2.40804	0.563677	1.37292	0.189749	-2.07719	0.701595	1.23355	0.121883	-2.38429	0.00185668	-6.69798	0.78599	1.16023
6970066	NM_199146 // AI451617 // expressed sequence AI451617 // 7 E3 // 209387 /// NM_00	AI451617	NM_199146	0.62605	-1.22051	0.886895	1.05974	7.19E-05	-7.00752	0.00965224	-3.12302	0.00800723	-3.22643	0.968798	1.01608	0.0253447	-2.62441	0.44906	-1.36438	0.0173676	-2.81297	0.000615324	-4.94903	0.800205	1.10882
6801454	NM_011133 // Pole2 // polymerase (DNA directed), epsilon 2 (p59 subunit) // 12 C	Pole2	NM_011133	0.634968	-1.0988	0.774849	1.05832	7.19E-05	2.57304	0.000814173	2.12577	0.0869527	1.4193	0.675628	-1.08654	0.00166108	2.00849	0.785604	-1.05538	0.0157214	1.66656	0.000826718	2.1232	0.37582	-1.19347
6863965	NM_144861 // BC021395 // cDNA sequence BC021395 // 18 A2 // 225283 /// BC021395	BC021395	NM_144861	0.0317573	1.44036	0.0350838	1.42959	0.000116968	2.09367	0.000145271	2.06483	0.0225616	1.47725	0.00272611	1.70877	0.0199631	1.49044	0.130926	1.28398	0.00929521	1.57313	0.0564016	1.37799	7.45E-05	2.15514
6791063	ENSMUST00000059026 // Abi3 // ABI gene family, member 3 (Abi3), mRNA // 11 D //	Abi3	ENSMUST00000059026	0.000426475	1.94762	0.000111653	2.12498	0.308777	-1.18383	0.213582	-1.23048	0.415734	-1.14383	0.000930399	1.85078	0.566056	-1.09901	0.0846087	1.33941	0.183878	-1.24875	0.21415	-1.23015	7.54E-05	2.18005
7013998	NM_009750 // Ngfrap1 // nerve growth factor receptor (TNFRSF16) associated prote	Ngfrap1	NM_009750	0.304756	-1.21315	0.0995175	-1.37156	0.0184203	1.5952	0.00562438	1.75452	0.0680334	1.42257	0.204711	-1.27158	0.00245385	1.87008	0.165818	1.3014	7.55E-05	2.42213	0.00214002	1.88959	0.00169735	-1.92294
6771560	ENSMUST00000026475 // Ddit3 // DNA-damage inducible transcript 3 (Ddit3), mRNA /	Ddit3	ENSMUST00000026475	0.423559	1.1665	0.0255367	1.57049	7.56E-05	-2.48009	0.00364974	-1.84352	0.00777756	-1.73528	0.679388	1.08234	0.239948	-1.25611	0.104447	1.37648	0.255799	-1.24643	0.000509499	-2.14601	0.464028	-1.15114
6941649	NM_145226 // Oas3 // 2'-5' oligoadenylate synthetase 3 // 5 F|5 67.1 cM // 24672	Oas3	NM_145226	0.534451	1.26731	0.544899	1.25963	7.75E-05	-6.05682	0.0980292	-1.91121	0.133486	-1.79363	0.585177	1.23114	0.0725721	-2.02755	0.966413	1.01612	0.0242351	-2.47446	0.0234552	-2.48846	0.759052	1.12366
6898686	NM_019971 // Pdgfc // platelet-derived growth factor, C polypeptide // 3 E3 // 5	Pdgfc	NM_019971	0.637907	-1.09718	0.507022	-1.14004	0.10331	-1.39078	0.856798	-1.03612	0.851888	1.0374	0.452534	-1.1602	0.876807	-1.03095	0.882253	1.02955	0.915844	1.02099	0.924175	-1.01889	7.77E-05	-2.54026
6828522	ENSMUST00000067190 // Lifr // leukemia inhibitory factor receptor (Lifr), mRNA /	Lifr	ENSMUST00000067190	0.00208206	-2.32799	0.00242506	-2.29265	0.0426399	1.68686	0.384989	1.24081	0.592585	1.14134	0.00821795	-2.02311	0.106014	1.50665	0.202437	-1.37666	0.813797	-1.05976	0.147036	1.4414	7.82E-05	-3.21359
6892579	ENSMUST00000103122 // Tgm2 // transglutaminase 2, C polypeptide (Tgm2), mRNA //	Tgm2	ENSMUST00000103122	0.437381	1.16303	0.0167344	1.63726	7.83E-05	-2.49827	0.00473049	-1.8177	0.00035074	-2.22689	0.897016	1.02532	0.0003619	-2.22155	0.231844	-1.26448	0.000745981	-2.10134	0.000129474	-2.40361	0.0444054	1.50132
6939990	NM_021274 // Cxcl10 // chemokine (C-X-C motif) ligand 10 // 5 E2|5 53.0 cM // 15	Cxcl10	NM_021274	0.652448	1.1735	0.12374	1.75105	7.86E-05	-5.36299	0.00833341	-2.75105	0.00450327	-3.01552	0.755025	1.11708	0.0571821	-2.01787	0.93447	-1.02957	0.00744704	-2.79808	0.000348972	-4.34828	0.131751	1.72972
6813456	NM_011097 // Pitx1 // paired-like homeodomain transcription factor 1 // 13 B1|13	Pitx1	NM_011097	0.0850809	-1.34853	0.00171923	-1.8029	7.92E-05	-2.2153	0.000152612	-2.12056	0.0586067	-1.39191	0.000639735	-1.92719	0.371185	-1.16365	0.336875	-1.17702	0.157477	-1.27483	0.38357	1.15906	0.00035099	-2.00608
6860035	AK142086 // AY223547 // cDNA sequence AY223547 // 18 B2 // 448986	AY223547	AK142086	0.00121641	3.67319	0.0489948	2.0819	7.95E-05	5.40962	0.0031496	3.20031	0.314632	1.43714	0.000567651	4.09517	0.007584	2.80805	0.243626	1.52524	0.00718597	2.83104	0.481088	1.28743	0.000307335	4.46733
6933627	NM_145209 // Oasl1 // 2'-5' oligoadenylate synthetase-like 1 // 5 F // 231655 //	Oasl1	NM_145209	0.527425	1.22679	0.201608	1.52005	8.02E-05	-4.58644	0.0921648	-1.75028	0.154634	-1.59809	0.405629	1.30977	0.069828	-1.83256	0.966549	1.0136	0.0386568	-2.01104	0.00691397	-2.57256	0.334426	1.36896
6977589	NM_001024617 // Inpp4b // inositol polyphosphate-4-phosphatase, type II // 8 C2|	Inpp4b	NM_001024617	0.289987	1.17573	0.00454496	1.59994	0.0345319	1.39915	0.162074	1.241	0.488036	1.11109	0.00781572	1.54579	0.34647	1.1545	0.865778	1.02588	0.251278	-1.19233	0.54197	-1.09695	8.09E-05	2.04258
6783297	NM_197987 // Trim37 // tripartite motif protein 37 // 11 C // 68729 /// ENSMUST0	Trim37	NM_197987	0.26222	1.18289	0.211943	1.20639	8.09E-05	2.01028	0.00264126	1.63647	0.148369	1.24428	0.206233	1.20935	0.0665825	1.32502	0.56451	1.08919	0.0190909	1.44542	0.0708351	1.31893	0.146327	1.24572
6878406	NM_177843 // OTTMUSG00000016703 // predicted gene, OTTMUSG00000016703 // 2 C3|2	OTTMUSG00000016703	NM_177843	0.0653302	1.43915	0.200203	1.28156	0.0990554	1.38174	0.0219108	1.58792	0.0539215	1.46539	0.265773	1.23931	0.00238676	1.89999	0.00154389	1.96495	8.32E-05	2.45143	0.0555047	1.46144	0.351869	-1.19571
6828326	NM_009155 // Sepp1 // selenoprotein P, plasma, 1 // 15 A1|15 5.9 cM // 20363 ///	Sepp1	NM_009155	0.0347359	-1.55636	0.00661192	-1.80119	0.344725	1.20943	0.764269	1.06164	0.523492	1.13621	0.0642937	-1.46678	0.178684	1.31445	0.976934	-1.00578	0.457842	1.16048	0.702799	1.07912	8.50E-05	-2.55466
6985957	NM_001081379 // Ankrd11 // ankyrin repeat domain 11 // 8 E2 // 77087 /// BC06827	Ankrd11	NM_001081379	0.032651	1.49521	0.0296676	1.50715	0.000793356	1.98023	0.0142341	1.59887	0.0740347	1.39258	8.50E-05	2.32089	0.408849	1.16051	0.321995	1.19613	0.180886	1.27654	0.368378	1.17627	0.000310279	2.11713
6992452	NM_028312 // Ccdc12 // coiled-coil domain containing 12 // 9 F2 // 72654 /// ENS	Ccdc12	NM_028312	0.154743	-1.3691	0.126847	-1.40242	0.0520947	-1.54862	0.00612639	-1.90477	8.53E-05	-2.76116	0.0431889	-1.57919	0.590288	-1.12366	0.475857	-1.16738	0.295083	-1.25705	0.066795	-1.50806	0.358739	-1.22135
6907262	NM_010186 // Fcgr1 // Fc receptor, IgG, high affinity I // 3 F2.1|3 45.2 cM // 1	Fcgr1	NM_010186	0.670222	-1.10961	0.71841	1.09201	8.69E-05	-3.14315	0.00204539	-2.31185	0.0044485	-2.13887	0.694222	-1.10075	0.0254494	-1.77923	0.639899	-1.1211	0.00739318	-2.03058	0.000387101	-2.72017	0.869967	1.04072
6946954	NM_011375 // St3gal5 // ST3 beta-galactoside alpha-2,3-sialyltransferase 5 // 6	St3gal5	NM_011375	0.966752	1.00964	0.0780165	1.52217	0.00727176	-1.95567	0.0230219	-1.74156	0.0163498	-1.80409	0.674716	1.10167	8.69E-05	-2.94991	0.755637	-1.07437	0.00211488	-2.20017	0.00171877	-2.24321	0.00965809	1.90192
6796208	NM_206534 // Churc1 // churchill domain containing 1 // 12 C3 // 211151 /// ENSM	Churc1	NM_206534	0.000523421	-1.83135	0.0807704	-1.31562	0.000196438	-1.9428	0.00220412	-1.67758	0.00483141	-1.59729	8.70E-05	-2.04051	0.899117	1.01944	0.909723	-1.01737	0.994055	1.00113	0.120415	-1.27406	0.00018152	-1.95206
6855061	NM_008198 // Cfb // complement factor B // 17 B1|17 18.85 cM // 14962 /// ENSMUS	Cfb	NM_008198	0.975578	1.01073	0.351314	1.38838	8.71E-05	-5.14438	0.0144057	-2.49176	0.0473184	-2.06022	0.807779	1.08859	0.125923	-1.72935	0.871226	-1.05817	0.0175684	-2.41674	0.0117665	-2.56968	0.181177	1.609
6925559	NM_028603 // 2410081M15Rik // RIKEN cDNA 2410081M15 gene // 4 D2.2 // 73680 ///	2410081M15Rik	NM_028603	0.204467	1.26115	0.784326	1.05043	8.71E-05	2.32478	0.00270868	1.81656	0.21033	1.25728	0.748082	-1.05945	0.00581984	1.7161	0.472951	1.13842	0.00489212	1.73864	0.0183327	1.57008	0.0546439	-1.43296
6870424	NM_013758 // Add3 // adducin 3 (gamma) // 19 D2|19 47.0 cM // 27360 /// ENSMUST0	Add3	NM_013758	0.0807965	-1.32668	0.516273	-1.10742	8.76E-05	2.08465	0.0257218	1.44641	0.486156	1.11578	0.193448	-1.2304	0.25409	1.19846	0.378716	-1.14903	0.163059	1.24985	0.152532	1.25735	0.196238	-1.22875
6993151	NM_009914 // Ccr3 // chemokine (C-C motif) receptor 3 // 9 F|9 71.8 cM // 12771	Ccr3	NM_009914	8.91E-05	-4.27409	0.0165304	-2.20886	0.0108286	-2.33912	0.00294046	-2.77141	0.001206	-3.10004	0.0306317	-2.02583	0.00339668	-2.72096	0.118668	-1.64343	0.000703881	-3.3143	0.0125022	-2.29439	0.0193629	-2.1612
6882538	NM_019811 // Acss2 // acyl-CoA synthetase short-chain family member 2 // 2 H2 //	Acss2	NM_019811	0.722654	-1.06703	0.673395	1.08015	0.000307857	-2.15131	0.00905317	-1.67322	0.00176541	-1.89376	0.315275	-1.20369	0.11179	-1.34799	0.953399	-1.01073	0.0274083	-1.5301	8.96E-05	-2.35257	0.245531	-1.24011
6806707	ENSMUST00000000260 // Gmpr // guanosine monophosphate reductase (Gmpr), mRNA //	Gmpr	ENSMUST00000000260	0.0262731	-1.42294	0.00231018	-1.66326	0.49439	-1.10864	0.58149	1.08658	0.855863	1.02766	0.0100153	-1.51717	0.18788	1.22333	0.256836	-1.18851	0.180274	1.22782	0.260399	1.18693	9.05E-05	-2.01974
6934053	NM_172722 // C330023M02Rik // RIKEN cDNA C330023M02 gene // 5 F // 231713 /// BC	C330023M02Rik	NM_172722	0.590091	1.11486	0.062125	1.4773	0.000541757	-2.22345	0.00845207	-1.7739	0.00505651	-1.85296	0.174099	1.32197	0.00755709	-1.79098	0.769169	-1.06088	0.00268602	-1.95299	9.08E-05	-2.56429	0.032773	1.5716
6824740	NM_145462 // D14Ertd500e // DNA segment, Chr 14, ERATO Doi 500, expressed // 14	D14Ertd500e	NM_145462	0.682058	-1.08887	0.659037	-1.09607	9.22E-05	2.63718	0.00918506	1.79253	0.405139	1.19008	0.345107	-1.21871	0.019795	1.67184	0.809273	1.05138	0.0245147	1.63868	0.00354296	1.94755	0.213159	-1.30049
6972491	NM_007631 // Ccnd1 // cyclin D1 // 7 F5|7 72.3 cM // 12443 /// ENSMUST0000009396	Ccnd1	NM_007631	0.0915929	-1.58011	0.000820136	-2.71791	0.683945	1.11308	0.14752	1.47619	0.38455	1.25903	0.0608882	-1.66884	0.823889	1.06024	0.365265	-1.27125	0.580751	1.1567	0.273442	1.33849	9.30E-05	-3.41117
6841372	NM_172616 // C330027C09Rik // RIKEN cDNA C330027C09 gene // 16 B5 // 224171	C330027C09Rik	NM_172616	0.569052	1.25373	0.245958	1.59358	9.34E-05	6.34459	0.0348328	2.40572	0.283636	1.53676	0.328476	1.4781	0.0902951	1.99779	0.682312	1.17615	0.0442791	2.29986	0.0331197	2.42828	0.565296	1.25651
6755216	AF248636 // Slamf6 // SLAM family member 6 // 1 H3|1 89.5 cM // 30925 /// NM_030	Slamf6	AF248636	0.67052	1.13482	0.0106581	2.26089	0.0789658	-1.71517	0.101962	-1.64861	0.0630764	-1.77395	0.330691	1.33863	0.457879	-1.24807	0.420002	1.27251	0.120147	-1.60593	0.0978586	-1.65929	9.38E-05	3.99443
6832713	NM_025730 // Lrrk2 // leucine-rich repeat kinase 2 // 15 F1 // 66725 /// ENSMUST	Lrrk2	NM_025730	0.0558199	1.42437	0.00369708	1.76359	0.203271	1.25857	0.0561815	1.42357	0.489853	1.13116	0.0404095	1.4644	0.591116	-1.10041	0.990068	-1.00221	0.627738	1.09015	0.789101	-1.04867	9.51E-05	2.28814
6960578	AK129480 // Nav2 // neuron navigator 2 // 7 B3-B4 // 78286 /// ENSMUST0000006439	Nav2	AK129480	0.00181989	2.03108	0.128286	1.37336	0.000335061	2.33085	9.53E-05	2.57952	0.00231727	1.99094	0.00058608	2.22784	0.0399771	1.54932	0.149806	1.34935	0.000904389	2.15074	0.000302467	2.35017	0.110009	1.39694
6846375	NM_030612 // Nfkbiz // nuclear factor of kappa light polypeptide gene enhancer i	Nfkbiz	NM_030612	0.885459	1.02479	0.537261	1.11104	0.0737737	1.37019	0.4336	-1.14338	0.202977	-1.24646	0.313299	1.18924	0.827137	-1.03783	0.713479	-1.06449	0.0614468	-1.39175	0.595423	-1.09475	9.66E-05	2.20639
6980568	NM_019521 // Gas6 // growth arrest specific 6 // 8 A1.1|8 5.0 cM // 14456 /// EN	Gas6	NM_019521	0.459772	-1.2226	0.0467465	-1.7538	0.646025	1.13248	0.224852	1.39573	0.243448	1.37715	0.2979	-1.32938	0.268922	1.35371	0.979435	1.00699	0.376064	1.2729	0.476573	1.21342	9.70E-05	-3.51766
6772762	NM_001010828 // Taar6 // trace amine-associated receptor 6 // 10 A4 // 215855 //	Taar6	NM_001010828	0.1991	-1.3373	0.00331535	-2.05478	0.0054518	-1.96265	9.71E-05	-2.81304	0.00568316	-1.95507	0.000165232	-2.68424	0.103009	-1.45245	0.0501233	-1.57535	0.0703205	-1.51774	0.268196	-1.28329	0.00805486	-1.8921
6818064	NM_001033988 // Ncoa4 // nuclear receptor coactivator 4 // 14 B // 27057 /// NM_	Ncoa4	NM_001033988	9.89E-05	-7.51411	0.309736	-1.56195	0.0948797	-2.11243	0.214234	-1.73044	0.420975	-1.42159	0.0113742	-3.25801	0.477919	1.36304	0.688026	-1.19075	0.954195	-1.02524	0.745354	1.15156	0.00680911	-3.58345
6869561	NM_175507 // Tmem20 // transmembrane protein 20 // 19 C3 // 240660 /// ENSMUST00	Tmem20	NM_175507	0.46382	-1.11681	0.135438	-1.25791	9.93E-05	2.00651	0.0760563	1.31717	0.329279	1.15928	0.637608	-1.07335	0.0475659	1.36395	0.732972	-1.05255	0.336943	1.15654	0.00287908	1.63969	0.376202	-1.14318
6850191	ENSMUST00000003635 // Ier3 // immediate early response 3 (Ier3), mRNA // 17 B1 /	Ier3	ENSMUST00000003635	0.00194027	-2.84982	0.0498339	-1.85878	0.0178957	-2.14596	0.000410644	-3.44063	9.94E-05	-4.07988	0.00111232	-3.05029	0.0404219	-1.91622	0.118358	-1.62546	0.00921685	-2.3425	0.00526124	-2.51686	0.710361	-1.11917
6838807	ENSMUST00000079824 // Gpr84 // G protein-coupled receptor 84 (Gpr84), mRNA // 15	Gpr84	ENSMUST00000079824	0.00518701	-2.36251	0.195458	-1.44943	0.00603167	-2.32085	0.000484156	-3.09648	0.000960917	-2.867	0.0124699	-2.12672	0.00517631	-2.36308	0.198302	-1.4459	9.97E-05	-3.69396	0.00184529	-2.66254	0.474859	1.22413
6869656	NM_172839 // Ccnj // cyclin J // 19 C3 // 240665 /// ENSMUST00000025983 // Ccnj	Ccnj	NM_172839	0.0054447	1.66032	0.00198906	1.77943	0.162117	-1.26959	0.626773	1.08486	0.27218	1.20433	0.000900064	1.87701	0.289006	-1.19646	0.0925381	1.33651	0.26817	-1.20626	0.374568	-1.16143	9.98E-05	2.1722
6805381	ENSMUST00000040914 // Hist1h1c // histone cluster 1, H1c (Hist1h1c), mRNA // 13	Hist1h1c	ENSMUST00000040914	0.892166	1.04915	0.183691	1.61573	0.000100034	5.16901	0.00291064	3.20799	0.0389173	2.15242	0.316347	1.43122	0.00723274	2.80544	0.455244	1.30455	0.0052394	2.94339	0.00725138	2.80436	0.80585	1.09093
6993722	NM_010066 // Dnmt1 // DNA methyltransferase (cytosine-5) 1 // 9 A3|9 5.0 cM // 1	Dnmt1	NM_010066	0.0742858	1.3216	0.185093	1.22597	0.000100149	2.01331	0.00124293	1.73096	0.110851	1.28054	0.103973	1.28718	0.0459827	1.3697	0.885686	-1.02191	0.0334254	1.40128	0.00102681	1.7511	0.303408	1.16998
6926344	NM_023536 // Mrto4 // MRT4, mRNA turnover 4, homolog (S. cerevisiae) // 4 D3 //	Mrto4	NM_023536	0.00671788	-1.98046	0.698824	-1.09404	0.000101012	-2.9321	0.00363479	-2.10174	0.0965158	-1.48813	0.0191183	-1.78277	0.102756	-1.47672	0.803579	1.05942	0.846968	-1.04579	0.530989	-1.15711	0.000405032	-2.58037
6913777	NM_001035533 // Akap2 // A kinase (PRKA) anchor protein 2 // 4 B3 // 11641 /// E	Akap2	NM_001035533	0.697466	1.06369	0.992187	-1.00155	0.0299761	1.43745	0.000101364	2.08598	0.00273132	1.6929	0.991024	-1.00179	0.192243	1.23455	0.640708	1.077	0.00154802	1.75601	0.0172611	1.49557	0.876954	-1.02486
6788274	NM_025352 // Uqcrq // ubiquinol-cytochrome c reductase, complex III subunit VII	Uqcrq	NM_025352	0.00415016	-1.86387	0.205195	-1.2906	0.000101825	-2.50139	0.00120208	-2.05969	0.0100576	-1.73116	0.0456211	-1.51212	0.0209318	-1.6243	0.934126	1.01648	0.0423597	-1.52279	0.0156766	-1.66621	0.0102368	-1.72856
6876532	NM_010710 // Lhx2 // LIM homeobox protein 2 // 2 B // 16870 /// ENSMUST000000002	Lhx2	NM_010710	0.0127207	1.6015	0.000103865	2.25994	0.0179853	-1.55904	0.000857506	-1.9494	0.137687	-1.30744	0.0032962	1.77079	0.257195	-1.22447	0.161545	1.28673	0.240882	-1.23346	0.675683	1.07665	0.0193067	1.55037
6818956	ENSMUST00000069011 // Ang // angiogenin, ribonuclease, RNase A family, 5 (Ang),	Ang	ENSMUST00000069011	0.0422928	-1.72298	0.00606673	-2.14834	0.477409	-1.20052	0.972897	1.00873	0.87955	-1.03954	0.032384	-1.77935	0.512213	1.18347	0.803128	-1.06589	0.319447	1.29368	0.659997	-1.11938	0.000104695	-3.26375
6755237	NM_001039484 // Kcnj10 // potassium inwardly-rectifying channel, subfamily J, me	Kcnj10	NM_001039484	0.559558	1.13484	0.226188	-1.3043	0.000106013	2.71184	0.0815747	1.47569	0.117419	1.41556	0.768918	1.06557	0.00549327	1.92443	0.218399	1.3104	0.0770641	1.48502	0.00407608	1.97679	0.483948	1.16416
6792813	NM_026428 // Dcxr // dicarbonyl L-xylulose reductase // 11 E2 // 67880 /// ENSMU	Dcxr	NM_026428	0.0356115	-1.41528	0.015018	-1.50523	0.130746	-1.2761	0.208257	-1.22316	0.833969	-1.03353	0.0153979	-1.50263	0.995897	1.00081	0.428486	-1.1336	0.5074	-1.11045	0.625851	-1.07992	0.000106345	-2.06748
6835934	NM_027435 // Atad2 // ATPase family, AAA domain containing 2 // 15 D2 // 70472 /	Atad2	NM_027435	0.89689	-1.04567	0.593528	1.2026	0.000106394	4.90934	0.00647102	2.77512	0.152918	1.65505	0.748644	1.11687	0.0195998	2.35178	0.990795	-1.00398	0.0457522	2.05415	0.00491766	2.88737	0.947391	1.023
6807041	ENSMUST00000021903 // Gadd45g // growth arrest and DNA-damage-inducible 45 gamma	Gadd45g	ENSMUST00000021903	0.00115878	1.78852	0.000106866	2.07865	0.000752161	-1.83829	0.189376	1.23623	0.839123	-1.03272	0.0094638	1.55885	0.858377	1.0287	0.0155926	1.50611	0.00207743	1.72288	0.397864	-1.14463	0.0413505	1.40333
6805359	NM_145713 // Hist1h1d // histone cluster 1, H1d // 13 A2-A3 // 14957 /// ENSMUST	Hist1h1d	NM_145713	0.294002	1.51056	0.633329	1.20406	0.000108076	5.99336	0.00329499	3.52302	0.174434	1.71306	0.316147	1.4823	0.0571407	2.15805	0.779746	1.11481	0.0423955	2.2828	0.0119946	2.85124	0.495197	1.30501
6971307	NM_026827 // 1110032O16Rik // RIKEN cDNA 1110032O16 gene // 7 F4 // 68742 /// NM	1110032O16Rik	NM_026827	0.628188	1.08991	0.0508034	1.43546	0.000108293	-2.26507	0.00940055	-1.644	0.0865181	-1.36902	0.630309	1.08933	0.0594942	-1.41587	0.132225	1.31492	0.110536	-1.33794	0.00840657	-1.65799	0.866542	1.03026
6924763	ENSMUST00000102704 // Rad54l // RAD54 like (S. cerevisiae) (Rad54l), mRNA // 4 D	Rad54l	ENSMUST00000102704	0.972128	1.01204	0.902341	1.04294	0.000110278	4.84091	0.00221076	3.21239	0.243347	1.50046	0.707489	1.1374	0.022515	2.29073	0.931101	-1.03006	0.0697875	1.90502	0.00233678	3.18762	0.927838	-1.03152
6982690	NM_021788 // Sap30 // sin3 associated polypeptide // 8 B2|8 31.0 cM // 60406 ///	Sap30	NM_021788	0.0388038	-1.5624	0.904091	-1.02512	0.000110298	-2.57949	0.0016096	-2.07032	0.000747702	-2.20581	0.0950369	-1.42547	0.145215	-1.35936	0.499585	-1.1499	0.0662849	-1.48079	0.00129618	-2.10789	0.263787	-1.26268
6764246	NM_008329 // Ifi204 // interferon activated gene 204 // 1 H3|1 95.2 cM // 15951	Ifi204	NM_008329	0.753247	-1.10178	0.528302	1.2154	0.000110913	-4.12537	0.016223	-2.20408	0.102034	-1.6801	0.72347	1.1153	0.184195	-1.51756	0.762521	1.09764	0.0770641	-1.75752	0.00301766	-2.74562	0.724423	-1.11486
6884235	BC057100 // 9230112E08Rik // RIKEN cDNA 9230112E08 gene // 2 H4 // 320800	9230112E08Rik	BC057100	0.00117578	1.86038	0.00290049	1.74838	0.0133789	1.56733	0.00703035	1.64254	0.150043	1.28366	0.000229689	2.07734	0.10748	1.3243	0.0280978	-1.48147	0.129456	1.30176	0.291814	1.19832	0.000111984	2.18015
6957168	ENSMUST00000043422 // Tapbpl // TAP binding protein-like (Tapbpl), mRNA // 6 F3	Tapbpl	ENSMUST00000043422	0.681649	-1.07288	0.0346592	1.4625	0.000114661	-2.19307	0.000297227	-2.05574	0.000727354	-1.9342	0.563611	-1.1043	0.60966	-1.09159	0.762954	-1.05303	0.0178348	-1.54035	0.000612705	-1.95699	0.621193	1.08851
6843913	ENSMUST00000038099 // Socs1 // suppressor of cytokine signaling 1 (Socs1), mRNA	Socs1	ENSMUST00000038099	0.933414	1.0164	0.813971	1.04689	0.000115548	-2.44094	0.00331241	-1.87911	0.0505456	-1.48771	0.300882	-1.226	0.214384	-1.27868	0.414453	-1.17352	0.208791	-1.2827	0.132214	-1.35054	0.87249	-1.03174
6982158	NM_007450 // Slc25a4 // solute carrier family 25 (mitochondrial carrier, adenine	Slc25a4	NM_007450	0.000115666	-2.04901	0.0102837	-1.5413	0.780716	1.04456	0.787523	-1.04311	0.501742	-1.11142	0.000451199	-1.88295	0.113976	1.28957	0.302955	-1.17714	0.130777	1.27447	0.9546	1.00895	0.00112752	-1.7782
6919885	NM_152812 // Otud6b // OTU domain containing 6B // 4 A1 // 72201 /// ENSMUST0000	Otud6b	NM_152812	0.00702649	1.80023	0.0170546	1.66676	0.000169495	2.43581	0.000116646	2.50941	0.000150379	2.45914	0.00327137	1.91922	0.0892216	1.42263	0.0186553	1.65345	0.0281687	1.5926	0.00253286	1.96007	0.00613946	1.82093
6783489	NM_026178 // Mmd // monocyte to macrophage differentiation-associated // 11 C //	Mmd	NM_026178	0.220693	-1.2491	0.083595	-1.37652	0.000118473	2.26409	0.0399601	1.46919	0.131079	1.31867	0.597582	-1.09919	0.166889	1.28685	0.254508	1.22934	0.0782773	1.38486	0.0108191	1.63222	0.0149643	-1.59152
6908684	NM_019550 // Ptbp2 // polypyrimidine tract binding protein 2 // 3 G1 // 56195 //	Ptbp2	NM_019550	0.0137417	1.54547	0.0126081	1.55508	0.00186389	1.77422	0.0157706	1.53011	0.0508306	1.39965	0.0016898	1.78589	0.156237	1.27021	0.37635	1.15858	0.117047	1.30437	0.90779	1.01929	0.000119881	2.12531
6894274	NM_183162 // BC006779 // cDNA sequence BC006779 // 2 H4 // 229003 /// AK173259 /	BC006779	NM_183162	0.512003	1.23231	0.109734	1.68504	0.000122249	-4.24873	0.0318138	-2.04798	0.0750841	-1.79447	0.292061	1.40241	0.0172018	-2.23746	0.970197	1.01192	0.0170435	-2.24038	0.0019405	-2.99475	0.209356	1.49938
6936082	NM_013726 // Dbf4 // DBF4 homolog (S. cerevisiae) // 5 A2 // 27214 /// ENSMUST00	Dbf4	NM_013726	0.435404	1.19682	0.0569336	1.57407	0.000122258	2.84042	0.0250152	1.72055	0.0722404	1.53181	0.0445136	1.61774	0.115807	1.44758	0.288449	1.27882	0.0487026	1.60178	0.0563538	1.57589	0.195255	1.35246
6878709	NM_019949 // Ube2l6 // ubiquitin-conjugating enzyme E2L 6 // 2 E1 // 56791	Ube2l6	NM_019949	0.72305	-1.09289	0.791261	-1.06855	0.000123239	-3.13069	0.0209996	-1.84683	0.0238382	-1.82052	0.887821	-1.03595	0.0166837	-1.89493	0.59916	-1.14107	0.0192763	-1.86468	0.00325061	-2.25507	0.937429	-1.01984
6892723	NM_177263 // Zhx3 // zinc fingers and homeoboxes 3 // 2 H2 // 320799 /// ENSMUST	Zhx3	NM_177263	0.265989	1.18722	0.332493	1.1607	0.000123413	2.00125	0.0494661	1.36642	0.114468	1.28015	0.152205	1.24972	0.224011	1.20696	0.459073	1.12003	0.072654	1.32736	0.00339708	1.63499	0.288019	1.17789
6760917	NM_013626 // Pam // peptidylglycine alpha-amidating monooxygenase // 1 D|1 57.5	Pam	NM_013626	0.00922509	-1.54799	0.0416272	-1.39336	0.000124477	2.0299	0.0049841	1.61186	0.0528801	1.36859	0.154781	-1.25379	0.137035	1.26726	0.441901	-1.12783	0.175566	1.23968	0.030885	1.42408	0.023952	-1.45014
6828573	NM_133227 // Nup155 // nucleoporin 155 // 15 A2 // 170762 /// ENSMUST00000022742	Nup155	NM_133227	0.732182	1.06325	0.229321	1.24437	0.000125293	2.25882	0.00421366	1.75463	0.431334	1.15235	0.289971	1.21137	0.0564106	1.42714	0.806548	-1.04483	0.0529243	1.43515	0.0993615	1.3553	0.0905191	1.36725
6792406	ENSMUST00000051264 // Cd300lf // CD300 antigen like family member F (Cd300lf), m	Cd300lf	ENSMUST00000051264	0.41231	1.28868	0.265901	1.4139	0.000126464	-4.04259	0.240168	-1.4423	0.0874957	-1.71962	0.674517	1.13792	0.128102	-1.6152	0.601851	-1.17432	0.257146	-1.42326	0.00133076	-3.03166	0.96363	-1.0141
6966818	NM_031181 // Siglece // sialic acid binding Ig-like lectin E // --- // 83382 ///	Siglece	NM_031181	0.0407538	-1.8823	0.824566	1.0676	0.0117384	2.22242	0.167714	-1.51528	0.264268	-1.39632	0.65097	1.14309	0.19777	-1.47245	0.157562	-1.53145	0.00164	-2.83043	0.494736	-1.22436	0.000126787	3.82445
6902148	ENSMUST00000098539 // Odf2l // outer dense fiber of sperm tails 2-like (Odf2l),	Odf2l	ENSMUST00000098539	0.0925033	1.33992	0.000127955	2.15079	0.0858669	1.34872	0.313245	1.18752	0.835118	-1.03571	0.0310031	1.46672	0.814889	-1.04027	0.323338	1.18322	0.445514	1.13814	0.0793962	-1.35793	0.0241062	1.49556
6838716	NM_013566 // Itgb7 // integrin beta 7 // 15 F3|15 61.1 cM // 16421 /// ENSMUST00	Itgb7	NM_013566	0.510511	1.13607	0.00160597	1.97836	0.000129205	-2.40149	0.0174654	-1.63032	0.0276679	-1.56625	0.928065	1.01757	0.0347519	-1.53461	0.944758	1.01346	0.0963058	-1.39227	0.00220714	-1.92974	0.127818	-1.35189
6919200	NM_026125 // C1qdc2 // C1q domain containing 2 // 4 E2|4 83.0 cM // 67389	C1qdc2	NM_026125	0.0930658	-1.374	0.361894	-1.18375	0.577279	-1.10796	0.989838	1.00234	0.380373	1.17608	0.117247	-1.34329	0.0893608	1.37937	0.463884	1.14462	0.452731	1.14856	0.772792	1.0544	0.00013188	-2.29537
6812320	AK035213 // 9530001P21Rik // RIKEN cDNA 9530001P21 gene // --- // 319810	9530001P21Rik	AK035213	0.98006	1.00416	0.17049	1.26199	0.000132087	2.12433	0.0420384	1.42487	0.237067	1.22097	0.0497054	1.4059	0.664091	1.07503	0.240156	1.21933	0.62214	1.08562	0.202383	1.24086	0.0129306	1.55764
6971424	NM_009943 // Cox6a2 // cytochrome c oxidase, subunit VI a, polypeptide 2 // 7 F3	Cox6a2	NM_009943	0.527407	1.21304	0.149291	1.5668	0.000132908	-3.96743	0.00376068	-2.63839	0.0181344	-2.15046	0.925913	-1.0287	0.00307481	-2.70582	0.254454	1.42157	0.00817684	-2.38957	0.00219658	-2.82142	0.526796	-1.21339
6836949	BC020489 // BC020489 // cDNA sequence BC020489 // 15 E1 // 223672 /// NM_173743	BC020489	BC020489	0.0385773	1.88094	0.00311144	2.58787	0.000133949	-3.73396	0.116982	-1.59831	0.076872	-1.70452	0.0375688	1.88781	0.0298756	-1.94755	0.387871	1.28842	0.11971	-1.59248	0.00183906	-2.75462	0.0351765	1.9049
6913499	ENSMUST00000102915 // Smc2 // structural maintenance of chromosomes 2 (Smc2), mR	Smc2	ENSMUST00000102915	0.85858	1.06473	0.666484	1.16411	0.000134996	4.9117	0.0184671	2.41732	0.36522	1.37921	0.385065	1.36097	0.0464492	2.0804	0.952087	1.02137	0.0751307	1.91325	0.0278057	2.26478	0.511858	1.261
6802732	NM_181815 // 4930534B04Rik // RIKEN cDNA 4930534B04 gene // 12 E // 75216	4930534B04Rik	NM_181815	0.143894	1.46881	0.0902726	1.56725	0.000135264	3.19544	0.00218565	2.40186	0.0798763	1.59297	0.053734	1.67635	0.00916661	2.06045	0.560635	1.16188	0.00357471	2.28068	0.0415699	1.73057	0.205789	1.39214
6905821	ENSMUST00000107802 // Trim59 // tripartite motif-containing 59 (Trim59), mRNA //	Trim59	ENSMUST00000107802	0.672881	1.19716	0.897594	1.05628	0.000135715	6.84336	0.0197461	2.87011	0.0956042	2.07774	0.63878	1.22161	0.109332	2.0156	0.669574	1.19948	0.0747612	2.19336	0.0207768	2.84236	0.978453	-1.01156
6971277	NM_019738 // Nupr1 // nuclear protein 1 // --- // 56312 /// ENSMUST00000032961 /	Nupr1	NM_019738	0.0966375	-1.40724	0.345723	1.20909	0.000136125	-2.4626	0.00179567	-2.00581	0.000140525	-2.45642	0.0402957	-1.53519	0.0035244	-1.89859	0.772958	1.05927	0.00195408	-1.99214	0.000290298	-2.31945	0.834301	-1.04261
6908486	ENSMUST00000029574 // Vcam1 // vascular cell adhesion molecule 1 (Vcam1), mRNA /	Vcam1	ENSMUST00000029574	0.0188084	1.89861	0.00162839	2.47266	0.692811	1.1068	0.0899289	1.56679	0.488746	1.19538	0.00375409	2.26555	0.163023	1.44128	0.0678839	1.62574	0.368145	1.26218	0.844244	-1.05169	0.000137777	3.18287
6754537	ENSMUST00000086084 // Tnfsf18 // tumor necrosis factor (ligand) superfamily, mem	Tnfsf18	ENSMUST00000086084	0.00603544	-2.75688	0.331395	-1.39476	0.00431408	-2.8911	0.000156299	-4.54319	0.000676716	-3.72956	0.0876841	-1.81863	0.000138847	-4.61609	0.55712	-1.22114	0.00120048	-3.45034	0.000536363	-3.84855	0.0310019	-2.16085
6944380	NM_008591 // Met // met proto-oncogene // 6 4.0 cM // 17295 /// ENSMUST000001154	Met	NM_008591	0.103341	1.52597	0.00266254	2.31392	0.135042	1.471	0.156529	1.44045	0.246738	1.34466	0.0123172	1.96752	0.546364	-1.16481	0.277456	1.31939	0.661071	-1.11703	0.808278	1.06307	0.000140368	3.11262
6939991	NM_019494 // Cxcl11 // chemokine (C-X-C motif) ligand 11 // 5 E3 // 56066 /// AF	Cxcl11	NM_019494	0.637735	1.34334	0.126168	2.66878	0.000140522	-16.7519	0.0040661	-7.19728	0.0123358	-5.3638	0.742409	1.22846	0.00717918	-6.20205	0.87185	-1.10616	0.00866257	-5.89989	0.000268982	-14.2606	0.297742	1.93288
6777510	NM_028679 // Irak3 // interleukin-1 receptor-associated kinase 3 // 10 D2 // 739	Irak3	NM_028679	0.755652	-1.07904	0.32464	1.27522	0.233675	1.34371	0.585156	-1.14309	0.702594	-1.09788	0.389348	1.23606	0.330059	-1.2717	0.953183	-1.01444	0.222318	-1.35389	0.763494	-1.07632	0.00014222	3.00263
6774346	NM_010124 // Eif4ebp2 // eukaryotic translation initiation factor 4E binding pro	Eif4ebp2	NM_010124	0.162354	1.29388	0.362915	-1.18019	0.000142697	2.25287	0.00768826	1.68428	0.0225618	1.54712	0.0664961	1.41035	0.195224	1.26886	0.561804	1.11079	0.207581	1.26042	0.00401981	1.76894	0.786647	1.05009
6795024	NM_001015099 // 6030408C04Rik // RIKEN cDNA 6030408C04 gene // 12 C1 // 217558	6030408C04Rik	NM_001015099	0.507777	1.14057	0.0398043	1.53117	0.00014598	2.42976	0.0162689	1.66008	0.162063	1.32631	0.044476	1.51523	0.394332	1.18494	0.402946	1.18125	0.0823	1.42642	0.88892	1.02799	0.029783	1.57282
6882352	NM_010407 // Hck // hemopoietic cell kinase // 2 H1|2 86.0 cM // 15162 /// ENSMU	Hck	NM_010407	0.189173	-1.25761	0.0682343	-1.38281	0.00119134	-1.87049	0.000146372	-2.1579	0.000917008	-1.90443	0.0847653	-1.35684	0.00151447	-1.83977	0.00714711	-1.6489	0.000810693	-1.92058	0.000402688	-2.01451	0.884814	-1.02513
6831858	NM_008197 // H1f0 // H1 histone family, member 0 // 15 E1|15 46.75 cM // 14958	H1f0	NM_008197	0.000616092	2.06127	0.000146525	2.28999	0.00314387	1.82563	0.277624	1.225	0.027988	1.5343	0.000545397	2.07982	0.898885	-1.02373	0.000860783	2.01109	0.0408818	1.48496	0.3624	1.18482	0.0356404	1.50283
6847324	NM_009770 // Btg3 // B-cell translocation gene 3 // 16 C3.1 // 12228 /// NR_0027	Btg3	NM_009770	0.258799	-1.37358	0.0109437	-2.13579	0.00653514	-2.27007	0.000148227	-3.46711	0.203147	-1.43206	0.00130345	-2.72742	0.250649	-1.38137	0.0966128	-1.60785	0.545164	-1.18336	0.5644	-1.17387	0.00312479	-2.47161
6763894	NM_030724 // Uck2 // uridine-cytidine kinase 2 // 1 H2.3 // 80914 /// ENSMUST000	Uck2	NM_030724	0.369836	-1.1896	0.252031	-1.24984	0.000148301	2.36503	0.014775	1.64919	0.077124	1.42083	0.171053	-1.3076	0.0788241	1.41779	0.332728	1.2066	0.0410259	1.50816	0.000665822	2.10925	0.839928	-1.03954
6782989	NM_011407 // Slfn1 // schlafen 1 // 11 C|11 48.0 cM // 20555 /// ENSMUST00000037	Slfn1	NM_011407	0.872581	1.09094	0.778188	1.16527	0.000148802	-11.3942	0.0189893	-3.87361	0.0412614	-3.19086	0.985695	-1.00977	0.0565767	-2.93703	0.766937	-1.17463	0.0242163	-3.64999	0.00579267	-5.11613	0.747279	1.19127
6883125	NM_013599 // Mmp9 // matrix metallopeptidase 9 // 2 H1-H2|2 96.0 cM // 17395	Mmp9	NM_013599	0.000148922	-4.33961	0.00440596	-2.77935	0.849541	1.06409	0.150125	-1.61935	0.0470458	-1.97273	0.000576446	-3.63967	0.372301	-1.3426	0.00743102	-2.58683	0.0481221	-1.96568	0.928787	-1.02969	0.569556	-1.2054
6831775	BC020489 // BC020489 // cDNA sequence BC020489 // 15 E1 // 223672 /// NM_173743	BC020489	BC020489	0.0618321	1.96336	0.00511868	2.89596	0.000149879	-4.74491	0.0340167	-2.16985	0.0274552	-2.24602	0.0467099	2.05928	0.0487605	-2.04448	0.469242	1.28774	0.032739	-2.18337	0.00201433	-3.30896	0.0307277	2.20584
6844177	ENSMUST00000023353 // Mcm4 // minichromosome maintenance deficient 4 homolog (S.	Mcm4	ENSMUST00000023353	0.0976599	-1.50332	0.510606	-1.17093	0.000150535	2.91371	0.00267101	2.21385	0.172758	1.39411	0.18767	-1.378	0.00457299	2.09972	0.382531	-1.23395	0.0960378	1.50649	0.00114295	2.40325	0.111522	-1.47811
6837013	ENSMUST00000058659 // Tst // thiosulfate sulfurtransferase, mitochondrial (Tst),	Tst	ENSMUST00000058659	0.000151296	2.3869	0.00021989	2.31912	0.131172	1.35095	0.000164293	2.37179	0.0162382	1.64615	0.00260566	1.91321	0.0066373	1.77432	0.0103586	1.7101	0.000429901	2.20227	0.00588287	1.79192	0.134671	1.34712
7017678	NM_010839 // Mtcp1 // mature T-cell proliferation 1 // X A7.3 // 17763 /// ENSMU	Mtcp1	NM_010839	0.00196089	1.75782	0.000153624	2.07521	0.313188	-1.18118	0.152291	1.27009	0.384512	1.15391	0.00037668	1.95811	0.0944647	1.32534	0.0252659	1.47172	0.11502	1.30281	0.728608	-1.05836	0.0457852	1.40636
6917656	ENSMUST00000081525 // Paqr7 // progestin and adipoQ receptor family member VII (	Paqr7	ENSMUST00000081525	0.00287137	-1.89857	0.000707531	-2.11908	0.0539789	-1.47745	0.136879	-1.34478	0.00614658	-1.78558	0.00019858	-2.33753	0.460548	-1.15516	0.04647	-1.49848	0.616337	-1.10254	0.544342	-1.12555	0.000154055	-2.38371
6923123	NM_027326 // Mllt3 // myeloid/lymphoid or mixed lineage-leukemia translocation t	Mllt3	NM_027326	0.0353378	1.4174	0.000155422	2.02288	0.0105661	1.54372	0.00563253	1.61019	0.078127	1.33327	0.00038047	1.91269	0.0308925	1.43149	0.0054781	1.61315	0.0496515	1.38159	0.19295	1.23272	0.0906655	1.31718
6821298	NM_175265 // 6720463M24Rik // RIKEN cDNA 6720463M24 gene // 14 E2.2 // 77744	6720463M24Rik	NM_175265	0.925081	1.02786	0.63821	1.14765	0.000155622	3.6882	0.241091	1.41592	0.700032	1.11936	0.43919	1.25548	0.28541	1.37176	0.982527	1.00642	0.212212	1.44898	0.0655493	1.7487	0.488305	1.22576
6986722	NM_008605 // Mmp12 // matrix metallopeptidase 12 // 9 A1|9 1.0 cM // 17381	Mmp12	NM_008605	0.0126448	-2.08636	0.378567	-1.27652	0.165501	1.47619	0.214692	1.41476	0.438903	1.23886	0.032272	-1.85833	0.0718076	1.67058	0.152183	-1.49585	0.0062298	2.2675	0.039756	1.80893	0.000158668	-3.40681
6833937	ENSMUST00000003981 // Il7r // interleukin 7 receptor (Il7r), mRNA // 15 A1|15 4.	Il7r	ENSMUST00000003981	0.0067948	1.58729	0.000941239	1.80249	0.492529	1.11444	0.000159884	2.01358	0.00153183	1.74788	0.00742346	1.57798	0.0864813	1.32081	0.176526	1.2419	0.000550916	1.86408	0.197315	1.22909	0.668084	1.06981
6933422	ENSMUST00000007296 // Pole // polymerase (DNA directed), epsilon (Pole), mRNA //	Pole	ENSMUST00000007296	0.623693	-1.21775	0.522169	-1.29366	0.000163437	5.93654	0.00438945	3.49506	0.150895	1.8015	0.743457	-1.14022	0.0265349	2.55743	0.65352	-1.19742	0.113688	1.91829	0.00185307	4.02673	0.625383	-1.21658
6972192	ENSMUST00000026571 // Irf7 // interferon regulatory factor 7 (Irf7), mRNA // 7 F	Irf7	ENSMUST00000026571	0.587697	-1.16916	0.929197	-1.02586	0.000164144	-3.58708	0.0829972	-1.67381	0.154434	-1.51968	0.606269	-1.16011	0.23029	-1.41939	0.696764	-1.11868	0.0530954	-1.78518	0.0367713	-1.87787	0.53524	-1.1959
6960328	BC145932 // Rras // Harvey rat sarcoma oncogene, subgroup R // 7 B4|7 23.0 cM //	Rras	BC145932	0.000199428	-2.00828	0.0276582	-1.44948	0.0725554	-1.346	0.011228	-1.54537	0.0134434	-1.52617	0.000167967	-2.03022	0.433676	-1.13407	0.0794693	-1.33606	0.0177368	-1.49669	0.0502425	-1.38574	0.0636587	-1.36021
6947401	ENSMUST00000055261 // Mobkl1b // MOB1, Mps One Binder kinase activator-like 1B (	Mobkl1b	ENSMUST00000055261	0.000168745	-2.89615	0.985043	1.00451	0.000343739	-2.70664	0.0033779	-2.17103	0.00890308	-1.96956	0.00209722	-2.27496	0.758439	-1.07661	0.778552	1.06982	0.0576042	-1.60648	0.0734188	-1.56039	0.0114686	-1.91876
6766772	NM_176837 // Arhgap18 // Rho GTPase activating protein 18 // 10 A4 // 73910 ///	Arhgap18	NM_176837	0.0174708	-1.58227	0.013991	-1.61062	0.0252775	1.53533	0.187368	1.27568	0.399282	1.16636	0.0738096	-1.39883	0.0471401	1.4562	0.482693	-1.13639	0.0426844	1.46883	0.462741	1.14318	0.000170716	-2.2311
6901634	ENSMUST00000029810 // Slc39a8 // solute carrier family 39 (metal ion transporter	Slc39a8	ENSMUST00000029810	0.0468364	-1.4449	0.0661102	-1.40219	0.0229104	1.53287	0.00979847	1.63789	0.225075	1.24411	0.0739634	-1.38819	0.0860079	1.36927	0.722889	-1.06491	0.119501	1.32752	0.0737872	1.38849	0.000171172	-2.1913
6868519	BC020125 // D030056L22Rik // RIKEN cDNA D030056L22 gene // 19 B // 225995 /// NM	D030056L22Rik	BC020125	0.307416	-1.33867	0.715684	1.10854	0.304312	-1.34125	0.604112	-1.15824	0.0294936	-1.91289	0.292321	-1.35142	0.160189	-1.50013	0.0779142	-1.67469	0.380238	-1.28402	0.000171216	-3.49439	0.197684	-1.44872
6880393	NM_011580 // Thbs1 // thrombospondin 1 // 2 F1-F3|2 65.0 cM // 21825 /// ENSMUST	Thbs1	NM_011580	0.00590514	2.43569	0.00744386	2.36609	0.655844	1.14168	0.012111	2.22392	0.15389	1.54145	0.0148809	2.1653	0.4733	1.23857	0.0625814	1.77593	0.0248179	2.02317	0.787685	-1.08325	0.000172559	3.71746
6905289	NM_008536 // Tm4sf1 // transmembrane 4 superfamily member 1 // 3 D // 17112 ///	Tm4sf1	NM_008536	0.494139	1.17737	0.441587	1.20204	0.429478	1.20805	0.00720529	1.99967	0.163168	1.40292	0.589843	1.1371	0.0429919	1.6544	0.0517564	1.61957	0.000172763	2.86167	0.192334	1.37115	0.0248035	1.75835
6886017	NM_028716 // Phf19 // PHD finger protein 19 // 2 B // 74016 /// ENSMUST000000282	Phf19	NM_028716	0.564706	-1.21985	0.281196	-1.45547	0.000173251	4.57782	0.0092736	2.62723	0.211733	1.54789	0.327634	-1.40518	0.0296436	2.20042	0.805727	-1.0883	0.0724762	1.89698	0.00496123	2.87718	0.317779	-1.41527
6838797	NM_001110216 // Cbx5 // chromobox homolog 5 (Drosophila HP1a) // 15 F3 // 12419	Cbx5	NM_001110216	0.496341	-1.23193	0.792865	-1.08347	0.000173261	3.8562	0.00942371	2.35117	0.259389	1.41758	0.864818	-1.05332	0.0155103	2.20084	0.589707	-1.17943	0.0299104	2.01065	0.00212354	2.84108	0.439894	1.26767
6933625	NM_011854 // Oasl2 // 2'-5' oligoadenylate synthetase-like 2 // 5 F // 23962 ///	Oasl2	NM_011854	0.526138	-1.15246	0.615626	-1.11873	0.000173874	-2.67961	0.0345954	-1.64074	0.114811	-1.43522	0.699687	-1.08992	0.0974907	-1.46347	0.414844	-1.20088	0.0248364	-1.69768	0.0134969	-1.80377	0.575564	-1.13338
6989452	NM_026942 // Stoml1 // stomatin-like 1 // 9 B // 69106 /// ENSMUST00000034883 //	Stoml1	NM_026942	0.4545	1.1263	0.768946	1.04757	0.00184353	-1.7333	0.0650674	-1.35375	0.00429937	-1.64079	0.959367	1.00808	0.0758956	-1.33721	0.278017	-1.18969	0.0704633	-1.34521	0.000174101	-2.01157	0.502661	1.11234
6751623	NM_022320 // Gpr35 // G protein-coupled receptor 35 // 1 D // 64095 /// NM_00110	Gpr35	NM_022320	0.0763345	-1.58276	0.86018	1.04506	0.0017314	-2.40336	0.000174231	-3.02248	0.00976777	-2.00794	0.0914465	-1.54623	0.0040482	-2.20327	0.364047	-1.25749	0.00596671	-2.11588	0.0249512	-1.81031	0.995968	-1.00126
6937482	NM_001081232 // D5Ertd579e // DNA segment, Chr 5, ERATO Doi 579, expressed // 5	D5Ertd579e	NM_001081232	0.0152092	1.59117	0.0296423	1.50777	0.0259634	1.5243	0.0078047	1.67549	0.0163724	1.58193	0.000179045	2.20277	0.900607	1.02261	0.0132061	1.60891	0.293306	1.2098	0.0128695	1.61216	0.01162	1.62503
6985004	ENSMUST00000034369 // Psmb10 // proteasome (prosome, macropain) subunit, beta ty	Psmb10	ENSMUST00000034369	0.570055	-1.11367	0.266032	1.23736	0.000179987	-2.29974	0.00867522	-1.70916	0.00435743	-1.80532	0.57231	-1.11296	0.634751	1.09412	0.60091	1.10417	0.321906	-1.20821	0.0117763	-1.66722	0.6219	-1.0979
6750566	NM_024264 // Cyp27a1 // cytochrome P450, family 27, subfamily a, polypeptide 1 /	Cyp27a1	NM_024264	0.0814481	1.32892	0.192516	1.23307	0.00743387	1.58102	0.0292239	1.43749	0.00641745	1.5966	0.0309947	1.43133	0.000181138	2.00411	0.0143116	1.51214	0.00129476	1.77105	0.0312175	1.43058	0.318697	-1.1724
6781248	NM_018738 // Igtp // interferon gamma induced GTPase // 11 B1.3|11 32.0 cM // 16	Igtp	NM_018738	0.978913	-1.00827	0.365186	1.32963	0.000181201	-3.95066	0.0240456	-2.10654	0.0205936	-2.15304	0.822215	1.07261	0.599186	-1.17864	0.934284	1.02604	0.0541436	-1.86989	0.00529024	-2.58556	0.953768	-1.01824
6956501	NM_021385 // Rad18 // RAD18 homolog (S. cerevisiae) // 6 F // 58186 /// BC011120	Rad18	NM_021385	0.778452	1.06453	0.654094	1.10486	0.000189597	2.64998	0.0100529	1.8518	0.256566	1.2912	0.789226	1.06121	0.0578452	1.55047	0.882767	-1.0333	0.145602	1.39219	0.013611	1.79853	0.971606	-1.00794
6864700	NM_009841 // Cd14 // CD14 antigen // 18 B2|18 31.0 cM // 12475 /// ENSMUST000000	Cd14	NM_009841	0.000190078	-3.29059	0.043432	-1.7752	0.378222	-1.27287	0.0561919	-1.716	0.0986124	-1.5876	0.0020288	-2.54523	0.723746	-1.10085	0.320095	-1.31374	0.262926	-1.36092	0.248235	-1.37454	0.303573	-1.32655
7018773	ENSMUST00000055497 // Taf9b // TAF9B RNA polymerase II, TATA box binding protein	Taf9b	ENSMUST00000055497	0.0549023	1.37952	0.00356386	1.67593	0.00143037	1.77927	0.000190125	2.02505	0.0014848	1.77496	0.0023627	1.72198	0.0869987	1.32896	0.121711	1.29127	0.000248887	1.99056	0.394982	1.14786	0.126904	1.28652
6991563	ENSMUST00000034982 // Tfdp2 // transcription factor Dp 2 (Tfdp2), mRNA // 9 E4 /	Tfdp2	ENSMUST00000034982	0.908965	-1.02757	0.60212	-1.13242	0.000192498	2.83562	0.0074979	1.99305	0.121289	1.46006	0.747057	-1.07981	0.00536186	2.06114	0.898443	1.03082	0.0367609	1.68475	0.00998744	1.93584	0.231292	-1.33542
6800894	NM_026998 // Snx6 // sorting nexin 6 // 12 C1 // 72183 /// BC025911 // Snx6 // s	Snx6	NM_026998	0.000269344	-2.11477	0.0457228	-1.44523	0.0429486	-1.4529	0.00227628	-1.81902	0.00113439	-1.91158	0.00271292	-1.79619	0.760258	-1.05531	0.0486504	-1.43762	0.237223	-1.23563	0.000194257	-2.16363	0.00713664	-1.67331
6783035	NM_013652 // Ccl4 // chemokine (C-C motif) ligand 4 // 11 C|11 47.6 cM // 20303	Ccl4	NM_013652	0.593417	1.15481	0.443407	1.23039	0.000197241	-3.23888	0.15089	-1.4844	0.179834	-1.44449	0.733396	1.09599	0.0642361	-1.67662	0.850557	1.05196	0.218602	-1.39968	0.0269556	-1.87424	0.789221	1.07455
6792657	NM_011150 // Lgals3bp // lectin, galactoside-binding, soluble, 3 binding protein	Lgals3bp	NM_011150	0.637637	-1.08181	0.981793	1.00381	0.000199621	-2.06993	0.185217	-1.25233	0.247412	-1.21595	0.594569	-1.09299	0.14014	-1.28626	0.869406	-1.02777	0.0352095	-1.44582	0.0134947	-1.55403	0.648694	-1.07902
6784283	NM_025654 // Rdm1 // RAD52 motif 1 // 11 D // 66599 /// ENSMUST00000010506 // Rd	Rdm1	NM_025654	0.773443	1.05169	0.141212	1.30168	0.000199645	2.14706	0.0766314	1.3782	0.0647745	1.39883	0.271119	1.21545	0.0306597	1.48959	0.0615605	1.40505	0.00871448	1.64227	0.00736403	1.66298	0.809513	-1.0431
6771620	NM_008921 // Prim1 // DNA primase, p49 subunit // 10 D3|10 77.0 cM // 19075 ///	Prim1	NM_008921	0.539632	1.18032	0.0889221	1.6047	0.0002003	3.23945	0.00105284	2.71172	0.161104	1.47041	0.299661	1.32647	0.00267718	2.44951	0.283457	1.33966	0.00445508	2.31494	0.00223815	2.49819	0.45569	1.22388
6999622	NM_173364 // Zfp445 // zinc finger protein 445 // 9 F4 // 235682 /// ENSMUST0000	Zfp445	NM_173364	0.0265227	1.50019	0.00467265	1.70909	0.0735252	1.37827	0.032981	1.47428	0.296393	1.20059	0.00102104	1.90252	0.441546	1.14338	0.301345	1.1983	0.338421	1.18208	0.53112	-1.11494	0.000200537	2.12812
6763273	ENSMUST00000079625 // Tor3a // torsin family 3, member A (Tor3a), mRNA // 1 H1 /	Tor3a	ENSMUST00000079625	0.871809	1.02655	0.764697	1.04984	0.000202676	-2.03015	0.020146	-1.49314	0.0669732	-1.36172	0.676508	1.07021	0.0619455	-1.37037	0.595448	-1.09031	0.00634112	-1.61971	0.00355201	-1.68446	0.754435	1.05214
6757282	ENSMUST00000053266 // Mcm3 // minichromosome maintenance deficient 3 (S. cerevis	Mcm3	ENSMUST00000053266	0.220419	-1.37334	0.439813	-1.21895	0.000208947	3.0269	0.000888475	2.61412	0.145668	1.46125	0.422107	-1.22857	0.00239476	2.36082	0.463275	-1.20666	0.0524972	1.67354	0.00158451	2.46379	0.183108	-1.41297
6827943	NM_182806 // Gpr18 // G protein-coupled receptor 18 // 14 E5|14 68.0 cM // 11016	Gpr18	NM_182806	0.946725	1.02255	0.152447	1.63012	0.539208	1.22851	0.155675	-1.62363	0.036001	-2.08629	0.946648	1.02259	0.379462	-1.34431	0.455953	-1.28452	0.183319	-1.57299	0.0605876	-1.91852	0.000209519	4.27009
6984927	NM_019662 // Rrad // Ras-related associated with diabetes // 8 D3 // 56437 /// E	Rrad	NM_019662	0.011472	-1.63904	0.135224	-1.32107	0.250158	-1.23636	0.19155	-1.27379	0.168374	-1.29148	0.000210806	-2.20398	0.112272	1.34578	0.949343	-1.01162	0.707547	-1.0707	0.100621	-1.36021	0.0207602	-1.5629
6783007	NM_011409 // Slfn3 // schlafen 3 // 11 C // 20557 /// ENSMUST00000019130 // Slfn	Slfn3	NM_011409	0.787553	1.04823	0.894387	1.02346	0.000215013	-2.13346	0.377999	-1.16801	0.562453	-1.10686	0.232305	1.23607	0.104523	-1.33907	0.907579	1.02048	0.37489	-1.16921	0.0186421	-1.54862	0.610514	-1.09331
6791504	NM_009764 // Brca1 // breast cancer 1 // 11 D|11 60.5 cM // 12189 /// ENSMUST000	Brca1	NM_009764	0.859218	1.07183	0.795503	1.10671	0.000218088	5.44111	0.00559757	3.26053	0.168974	1.73186	0.91084	1.04476	0.0501353	2.22434	0.972389	-1.01362	0.0971644	1.95174	0.00982193	2.97025	0.887263	1.057
6824846	NM_019955 // Ripk3 // receptor-interacting serine-threonine kinase 3 // 14 C1 //	Ripk3	NM_019955	0.000218125	-2.04286	0.0697021	-1.36377	0.370238	-1.16072	0.051426	-1.39808	0.00865203	-1.59687	0.00087346	-1.86517	0.704579	-1.06461	0.0480631	-1.40566	0.308009	-1.18532	0.0278819	-1.46639	0.00596406	-1.6389
6764650	ENSMUST00000036928 // Ephx1 // epoxide hydrolase 1, microsomal (Ephx1), mRNA //	Ephx1	ENSMUST00000036928	0.0606467	-1.56849	0.322	-1.25976	0.681431	1.0995	0.782327	-1.06586	0.334099	1.25244	0.193781	-1.35717	0.360164	1.23741	0.402589	1.21477	0.174718	1.37647	0.603097	-1.12782	0.000218467	-2.71625
6993890	ENSMUST00000040912 // Anln // anillin, actin binding protein (scraps homolog, Dr	Anln	ENSMUST00000040912	0.878343	-1.09648	0.930912	-1.05354	0.000218797	13.5446	0.0362749	3.75566	0.450028	1.57981	0.949658	1.03871	0.0721746	3.06955	0.888312	1.08818	0.0632063	3.19522	0.0139136	4.87618	0.881518	-1.09383
6883132	NM_170701 // Cd40 // CD40 antigen // 2 H3|2 97.0 cM // 21939 /// NM_011611 // Cd	Cd40	NM_170701	0.820824	-1.06624	0.141843	1.53099	0.000226027	-3.3956	0.00438195	-2.4221	0.00389001	-2.45618	0.602774	-1.15922	0.194981	-1.45318	0.948862	1.01832	0.0974035	-1.62224	0.0057294	-2.34658	0.171797	1.48424
6812212	NM_009254 // Serpinb6a // serine (or cysteine) peptidase inhibitor, clade B, mem	Serpinb6a	NM_009254	0.0143887	-1.57246	0.031549	-1.47912	0.427854	-1.14797	0.740798	-1.05891	0.995146	-1.00105	0.033407	-1.47233	0.485103	1.12898	0.712816	-1.06579	0.315341	1.19183	0.872218	-1.0282	0.000230707	-2.10657
6873150	NM_027667 // Arhgap19 // Rho GTPase activating protein 19 // 19 D1 // 71085 ///	Arhgap19	NM_027667	0.852522	1.06142	0.658013	-1.15279	0.000233998	3.97428	0.0462813	1.95	0.381637	1.32683	0.764457	1.1009	0.0523432	1.91306	0.842354	-1.06585	0.0743064	1.809	0.161261	1.58234	0.662522	-1.15047
7015307	ENSMUST00000058404 // Mycs // myc-like oncogene, s-myc protein (Mycs), mRNA // X	Mycs	ENSMUST00000058404	0.10077	-1.40454	0.0840817	-1.43155	0.000589774	-2.20553	0.00343788	-1.91156	0.00184376	-2.01184	0.000236639	-2.37227	0.657068	-1.09348	0.36151	-1.2032	0.124534	-1.37267	0.260142	-1.25783	0.00208254	-1.99196
6898063	NM_010597 // Kcnab1 // potassium voltage-gated channel, shaker-related subfamily	Kcnab1	NM_010597	0.0193111	1.81825	0.000238571	2.80803	0.0266646	-1.75555	0.109121	-1.48604	0.163844	-1.40747	0.0221879	1.79118	0.254665	-1.32001	0.165963	1.40496	0.550126	-1.15504	0.0583255	-1.6056	0.0137258	1.88544
7018262	BC016438 // Maged1 // melanoma antigen, family D, 1 // X C3|X 34.6 cM // 94275 /	Maged1	BC016438	0.0943081	-1.40773	0.756377	-1.06346	0.000243649	2.33893	0.00200626	1.97914	0.0240533	1.60539	0.436883	-1.16772	0.0214441	1.62201	0.23159	1.27225	0.0523739	1.49317	0.016107	1.66357	0.657489	-1.09202
6834291	NM_022816 // Acot10 // acyl-CoA thioesterase 10 // 15 A2 // 64833 /// NM_019736	Acot10	NM_022816	0.0139933	-1.63354	0.190685	-1.28244	0.00165548	-1.92952	0.000246471	-2.22365	0.0152036	-1.62247	0.0119803	-1.65432	0.740729	-1.06374	0.892648	1.0255	0.713187	1.07107	0.303665	-1.21424	0.192373	-1.28118
6996448	NM_024427 // Tpm1 // tropomyosin 1, alpha // 9 C|9 40.0 cM // 22003 /// ENSMUST0	Tpm1	NM_024427	0.403117	1.1598	0.515673	1.12177	0.00600537	1.69338	0.000246888	2.12492	0.0117575	1.61008	0.0671074	1.3972	0.0533707	1.42538	0.157501	1.28956	0.00653569	1.6828	0.128022	1.31625	0.195228	1.26136
6824206	NM_015774 // Ero1l // ERO1-like (S. cerevisiae) // 14 C-D // 50527 /// ENSMUST00	Ero1l	NM_015774	0.000247152	-2.10959	0.130898	-1.31001	0.0657426	-1.39527	0.0414852	-1.45101	0.012651	-1.59394	0.00427554	-1.7271	0.00891043	-1.63652	0.0150034	-1.57333	0.00122824	-1.88721	0.00618439	-1.6813	0.467037	-1.13598
6832010	NM_145986 // AW544981 // expressed sequence AW544981 // 15 E1 // 213956 /// ENSM	AW544981	NM_145986	0.0257441	1.61655	0.000247714	2.39194	0.755909	1.06542	0.159412	1.34034	0.103059	1.40773	0.00513396	1.86453	0.0267625	1.61071	0.0282152	1.60277	0.39587	1.19039	0.0236238	1.62949	0.0474788	1.52471
6869027	NM_008413 // Jak2 // Janus kinase 2 // 19 C1|19 24.0 cM // 16452 /// NM_00104817	Jak2	NM_008413	0.45532	1.168	0.0188724	1.67629	0.518971	-1.14333	0.664671	-1.09395	0.462642	-1.16504	0.0777945	1.45865	0.758442	-1.06571	0.829631	1.04551	0.309711	-1.23667	0.0492409	-1.52893	0.000250786	2.42138
6792441	ENSMUST00000021082 // Nt5c // 5',3'-nucleotidase, cytosolic (Nt5c), mRNA // 11 E	Nt5c	ENSMUST00000021082	0.24936	-1.21068	0.965713	1.00705	0.000251479	-2.01252	0.0185818	-1.50649	0.0740623	-1.35356	0.189799	-1.24429	0.376791	-1.15696	0.729817	-1.05818	0.726814	-1.05888	0.0123443	-1.55153	0.107829	-1.31085
6963006	NM_001008548 // Pde2a // phosphodiesterase 2A, cGMP-stimulated // 7 E3 // 207728	Pde2a	NM_001008548	0.062823	-1.37392	0.109598	-1.31052	0.000256567	2.01606	0.0294794	1.45816	0.13703	1.28445	0.0983318	-1.32303	0.007482	1.61039	0.585586	-1.09401	0.212664	1.23155	0.00652111	1.62585	0.186388	-1.24769
6862919	NM_175542 // Rttn // rotatin // 18 E4 // 246102 /// ENSMUST00000023828 // Rttn /	Rttn	NM_175542	0.138228	1.37283	0.175449	1.33435	0.00025696	2.43571	0.000489531	2.30907	0.0078929	1.82272	0.0701543	1.47972	0.00408119	1.93101	0.292533	1.2489	0.0072002	1.8376	0.032307	1.60016	0.79466	-1.05583
6827978	ENSMUST00000039118 // Zic5 // zinc finger protein of the cerebellum 5 (Zic5), mR	Zic5	ENSMUST00000039118	0.104337	-1.31806	0.0322256	-1.45105	0.00254741	-1.73821	0.00025772	-2.02271	0.104587	-1.31778	0.0217384	-1.4949	0.432476	-1.13938	0.79953	-1.04285	0.405762	-1.14833	0.493386	1.12038	0.0114032	-1.56691
6850831	DQ087180 // B430306N03Rik // RIKEN cDNA B430306N03 gene // 17 C // 320148 /// NM	B430306N03Rik	DQ087180	0.792376	1.07072	0.327859	1.29243	0.000260599	-3.02136	0.0273797	-1.83034	0.0216466	-1.88181	0.665935	1.11876	0.00145991	-2.52765	0.544611	-1.17093	0.00414959	-2.26278	0.00348876	-2.30527	0.428392	1.22982
6754143	NM_011882 // Rnasel // ribonuclease L (2', 5'-oligoisoadenylate synthetase-depen	Rnasel	NM_011882	0.151648	-1.35855	0.00801071	-1.82189	0.938598	1.01622	0.471938	1.16313	0.867498	1.03547	0.270133	-1.26298	0.913701	1.0229	0.0858314	-1.44897	0.688333	1.08756	0.545566	-1.13515	0.000263162	-2.434
6869032	ENSMUST00000016640 // Cd274 // CD274 antigen (Cd274), mRNA // 19 C2 // 60533	Cd274	ENSMUST00000016640	0.00619227	1.69358	0.000455821	2.04242	0.0136344	-1.59528	0.103538	-1.34498	0.191019	-1.2656	0.000866299	1.95203	0.846497	-1.03482	0.278694	1.21406	0.243386	-1.23285	0.0393785	-1.46509	0.000263312	2.12262
6849990	NM_001025313 // Tapbp // TAP binding protein // 17 B1|17 18.41 cM // 21356 /// N	Tapbp	NM_001025313	0.415444	-1.14716	0.435383	-1.14045	0.000264991	-2.03854	0.0330808	-1.45548	0.0098223	-1.59365	0.326518	-1.18053	0.0974155	-1.33114	0.192973	-1.24859	0.0238838	-1.49247	0.00624855	-1.64577	0.439215	-1.13918
6868105	NM_027209 // Ms4a6b // membrane-spanning 4-domains, subfamily A, member 6B // 19	Ms4a6b	NM_027209	0.349383	-1.17426	0.998645	-1.00029	0.000265915	-2.06115	0.00517676	-1.6812	0.0434749	-1.43237	0.806493	-1.04255	0.267459	-1.2106	0.513568	1.11805	0.312877	-1.18948	0.00240725	-1.77396	0.70213	-1.06729
6852820	ENSMUST00000097275 // Prkce // protein kinase C, epsilon (Prkce), mRNA // 17 E4	Prkce	ENSMUST00000097275	0.00681492	1.62877	0.000323421	1.9996	0.13071	-1.29331	0.210354	-1.23549	0.641754	-1.08044	0.00034297	1.99189	0.0586821	-1.38607	0.196922	1.24369	0.0846298	-1.34416	0.0821813	-1.34754	0.000268422	2.02429
6892505	ENSMUST00000029170 // Rbl1 // retinoblastoma-like 1 (p107) (Rbl1), mRNA // 2 H1|	Rbl1	ENSMUST00000029170	0.356177	1.2828	0.0473344	1.74061	0.000268808	3.11563	0.00789093	2.15891	0.333681	1.29846	0.249399	1.36691	0.0764361	1.63342	0.589476	1.15574	0.0771922	1.63122	0.00717115	2.18247	0.220256	1.39556
6898154	NM_025822 // Rsrc1 // arginine/serine-rich coiled-coil 1 // 3 E2 // 66880 /// EN	Rsrc1	NM_025822	0.165103	1.32296	0.00170406	1.99988	0.000270045	2.31257	0.00124706	2.05023	0.0157343	1.66369	0.00727244	1.77682	0.062393	1.46569	0.0225406	1.6118	0.00476912	1.84006	0.0389861	1.53319	0.00642758	1.79522
6775238	NM_008826 // Pfkl // phosphofructokinase, liver, B-type // 10 C1|10 41.7 cM // 1	Pfkl	NM_008826	0.00049901	-3.48864	0.00608078	-2.54083	0.204877	-1.49589	0.0477425	-1.90692	0.0234839	-2.11488	0.000272186	-3.76084	0.162742	-1.56069	0.00565573	-2.56506	0.0279613	-2.06292	0.0832853	-1.74867	0.312176	-1.37569
6775984	NM_001080129 // Tmpo // thymopoietin // 10 C2|10 49.0 cM // 21917 /// NM_0010801	Tmpo	NM_001080129	0.41896	1.2401	0.243967	1.36707	0.000275536	3.06757	0.0208045	1.91358	0.168826	1.44987	0.330718	1.2967	0.120467	1.52449	0.755488	1.0859	0.0474988	1.72888	0.016723	1.96353	0.231712	1.37879
6921154	BC003824 // Cd72 // CD72 antigen // 4 B1|4 22.5 cM // 12517 /// NM_007654 // Cd7	Cd72	BC003824	0.0212994	-1.74483	0.17212	-1.37362	0.000276572	-2.62545	0.00270703	-2.13164	0.00482649	-2.01886	0.0490261	-1.59702	0.1232	-1.43397	0.208536	-1.33838	0.0230128	-1.73099	0.000394028	-2.54277	0.0474581	-1.60275
6852887	NM_008628 // Msh2 // mutS homolog 2 (E. coli) // 17 E4|17 45.9 cM // 17685 /// E	Msh2	NM_008628	0.601337	1.08964	0.0784419	1.34774	0.000515505	1.92288	0.000279342	2.00111	0.0722916	1.35695	0.498786	1.1178	0.00186804	1.76688	0.503038	1.11656	0.0123133	1.55292	0.0894387	1.33285	0.348154	-1.16787
6848688	NM_026644 // Agpat4 // 1-acylglycerol-3-phosphate O-acyltransferase 4 (lysophosp	Agpat4	NM_026644	0.0123889	-1.85843	0.892519	-1.03169	0.00206962	-2.20929	0.00874712	-1.92394	0.000547357	-2.49932	0.0376813	-1.65482	0.043815	-1.62765	0.242037	-1.31553	0.0320963	-1.6838	0.000279373	-2.65839	0.857227	1.04242
6829495	NM_008729 // Ctnnd2 // catenin (cadherin associated protein), delta 2 // 15 B2 /	Ctnnd2	NM_008729	0.368623	-1.17111	0.310391	-1.19561	0.000281572	-2.08934	0.00490895	-1.7091	0.0136729	-1.58392	0.213632	-1.24646	0.00490303	-1.70925	0.629789	-1.08779	0.0113919	-1.60599	0.0158053	-1.56645	0.0024331	-1.79742
6771641	NM_019963 // Stat2 // signal transducer and activator of transcription 2 // 10 D	Stat2	NM_019963	0.916616	1.02782	0.601387	1.14717	0.000282649	-3.02971	0.0757094	-1.61952	0.0774385	-1.61464	0.631728	1.13418	0.162536	-1.45353	0.588607	-1.15278	0.0317777	-1.80867	0.00319816	-2.34678	0.652796	1.12541
6964571	NM_145998 // Hmx2 // H6 homeo box 2 // 7 F3|7 65.0 cM // 15372 /// ENSMUST000000	Hmx2	NM_145998	0.0158089	-1.68663	0.00258033	-1.97011	0.00028692	-2.35545	0.00115568	-2.10448	0.161316	-1.33689	0.00934606	-1.76665	0.0374191	-1.55758	0.214413	-1.29194	0.125778	-1.37537	0.880112	1.03107	0.00134141	-2.07904
6883000	NM_008652 // Mybl2 // myeloblastosis oncogene-like 2 // 2 H2|2 93.0 cM // 17865	Mybl2	NM_008652	0.987074	-1.0053	0.967632	-1.01332	0.000287522	3.96486	0.0303143	2.10585	0.3833	1.33209	0.667309	-1.15082	0.0759545	1.82132	0.917822	-1.03423	0.216424	1.5069	0.0187812	2.26071	0.387769	-1.32846
6979421	NM_028131 // Cenpn // centromere protein N // 8 E1 // 72155 /// ENSMUST000000342	Cenpn	NM_028131	0.993346	1.00393	0.551357	1.32514	0.00028902	7.29405	0.00960003	3.72625	0.372687	1.52704	0.993409	-1.0039	0.012197	3.54919	0.723576	1.18141	0.0509807	2.60846	0.00784925	3.88021	0.995919	-1.00241
6864444	NM_133774 // Stard4 // StAR-related lipid transfer (START) domain containing 4 /	Stard4	NM_133774	0.000293099	-2.12598	0.00110871	-1.93352	0.00530933	1.7243	0.345227	1.18595	0.458664	1.14269	0.00776453	-1.67558	0.0134752	1.60588	0.533762	-1.11829	0.129066	1.32129	0.0485973	1.44565	0.227463	-1.24539
6896353	NM_009425 // Tnfsf10 // tumor necrosis factor (ligand) superfamily, member 10 //	Tnfsf10	NM_009425	0.369151	1.34619	0.0537885	1.9341	0.00129711	-3.28179	0.00406727	-2.81646	0.00677482	-2.62605	0.634751	1.16911	0.0427996	-2.00551	0.307327	-1.40327	0.00305685	-2.92742	0.00029445	-3.98486	0.193863	1.54392
6861314	XM_001471581 // LOC667597 // hypothetical LOC667597 // 18 D3 // 667597 /// XM_00	LOC667597	XM_001471581	0.0123007	1.79397	0.000294854	2.50004	0.0341785	-1.62324	0.118492	-1.41745	0.802565	1.05592	0.00844001	1.85838	0.0726794	-1.49879	0.771608	1.06522	0.183194	-1.34341	0.120328	-1.41487	0.00691559	1.89289
6798429	NM_146040 // Cdca7l // cell division cycle associated 7 like // 12 F2 // 217946	Cdca7l	NM_146040	0.065414	1.45088	0.18357	1.3018	0.0134181	1.67402	0.00029683	2.26789	0.0530692	1.48036	0.219459	1.27486	0.0647726	1.45227	0.398082	1.18014	0.00126128	2.0271	0.0215858	1.60673	0.0578776	-1.46814
6971287	AF143955 // Coro1a // coronin, actin binding protein 1A // 7 F3|7 62.5 cM // 127	Coro1a	AF143955	0.000298192	-2.34627	0.00336027	-1.9261	0.144383	-1.35373	0.0289163	-1.59532	0.00689133	-1.81272	0.000711171	-2.18751	0.503346	-1.14599	0.0463193	-1.52517	0.0571514	-1.49386	0.021751	-1.63786	0.128728	-1.3714
6975613	ENSMUST00000049389 // Zdhhc2 // zinc finger, DHHC domain containing 2 (Zdhhc2),	Zdhhc2	ENSMUST00000049389	0.000299696	-2.59243	0.0023358	-2.15171	0.0301283	1.67812	0.772404	1.06775	0.144333	-1.40284	0.0018253	-2.20111	0.823037	-1.05197	0.204985	-1.33933	0.401378	-1.21107	0.777345	1.06618	0.184498	-1.35856
6850022	ENSMUST00000025197 // Tap2 // transporter 2, ATP-binding cassette, sub-family B	Tap2	ENSMUST00000025197	0.968907	1.00691	0.0739428	1.387	0.000301003	-2.10189	0.0018433	-1.84926	0.00641594	-1.6886	0.949139	-1.01133	0.0661526	-1.40084	0.594755	-1.09885	0.0219273	-1.53648	0.0016301	-1.86559	0.691401	1.07277
6935198	BC100320 // C130050O18Rik // RIKEN cDNA C130050O18 gene // 5 G2 // 319772 /// NM	C130050O18Rik	BC100320	0.0223274	-1.7574	0.877821	-1.03643	0.0489912	-1.61353	0.000302481	-2.65919	0.0539123	-1.59612	0.0181858	-1.79546	0.219061	-1.33751	0.213667	-1.34227	0.308321	-1.27098	0.31777	-1.26497	0.612568	-1.12543
6938797	NM_009686 // Apbb2 // amyloid beta (A4) precursor protein-binding, family B, mem	Apbb2	NM_009686	0.192961	1.28704	0.616958	1.1001	0.0449415	1.49037	0.000303011	2.22421	0.0089225	1.71175	0.0987836	1.38224	0.410199	1.17097	0.559855	1.11776	0.10675	1.37143	0.145163	1.32809	0.942333	-1.01386
6798600	NM_134046 // Cenpo // centromere protein O // 12 A1.1|12 1.0 cM // 52504 /// ENS	Cenpo	NM_134046	0.780309	1.04732	0.702791	1.06534	0.000304601	2.00509	0.0442182	1.41725	0.128752	1.29452	0.559708	1.10182	0.0661277	1.37171	0.66108	-1.07548	0.0990551	1.32526	0.0149806	1.53849	0.956467	1.00908
6839552	BC023267 // Nde1 // nuclear distribution gene E homolog 1 (A nidulans) // 16 A1	Nde1	BC023267	0.968788	-1.00832	0.287221	1.25618	0.000305976	2.4317	0.169548	1.34566	0.697067	1.08602	0.34057	1.22597	0.12009	1.40207	0.772909	1.06303	0.0647762	1.50089	0.389897	1.20136	0.488578	1.15876
6796691	NM_010234 // Fos // FBJ osteosarcoma oncogene // 12 D2|12 40.0 cM // 14281 /// E	Fos	NM_010234	0.000902794	-1.99249	0.00822681	-1.68772	0.000457033	-2.09399	0.00125926	-1.94439	0.000307029	-2.15542	0.0044758	-1.76866	0.00942789	-1.66983	0.0713191	-1.40805	0.00220058	-1.86567	0.0241502	-1.54785	0.328375	-1.1981
6887079	NM_025422 // Cd302 // CD302 antigen // 2 C1.1 // 66205 /// ENSMUST00000028356 //	Cd302	NM_025422	0.000308148	-3.3202	0.269844	-1.37695	0.541374	-1.19171	0.0274927	-1.94628	0.0727092	-1.7025	0.00370224	-2.49377	0.638655	1.14411	0.645893	-1.14078	0.54553	-1.18955	0.150723	-1.52278	0.403166	-1.27245
6773173	NM_175449 // A630077B13Rik // RIKEN cDNA A630077B13 gene // 10 B1 // 215900	A630077B13Rik	NM_175449	0.0139631	1.96104	0.000312649	2.9217	0.364398	-1.26391	0.0335968	-1.77184	0.32159	-1.29227	0.019856	1.8843	0.0532567	1.67484	0.00572975	2.16204	0.449814	1.21482	0.61739	1.13675	0.0020286	2.41231
6943003	NM_020582 // Atp5j2 // ATP synthase, H+ transporting, mitochondrial F0 complex,	Atp5j2	NM_020582	0.00975786	-1.8707	0.00109162	-2.29211	0.000317156	-2.56052	0.00102825	-2.30451	0.0932203	-1.47586	0.0178047	-1.76346	0.603772	-1.12407	0.217732	-1.32533	0.665395	-1.10227	0.862906	-1.03957	0.00394936	-2.03787
6965982	NM_009465 // Axl // AXL receptor tyrosine kinase // 7 A3-B1|7 6.0 cM // 26362 //	Axl	NM_009465	0.0853729	1.63255	0.0940236	1.61005	0.000319612	-3.16635	0.139831	-1.51736	0.151276	-1.49891	0.118047	1.55697	0.0184649	-1.99661	0.447081	1.2348	0.0435873	-1.79011	0.00149663	-2.67128	0.614819	1.14923
6774400	ENSMUST00000105446 // Srgn // serglycin (Srgn), mRNA // 10 B4 // 19073 /// NM_01	Srgn	ENSMUST00000105446	0.000675324	-2.33231	0.106651	-1.43645	0.00437876	-1.9769	0.00317324	-2.03509	0.00032063	-2.48798	0.00042167	-2.42965	0.0719952	-1.50196	0.145295	-1.38423	0.171645	-1.3557	0.0137683	-1.77757	0.0254214	-1.67452
6982580	NM_029701 // Spcs3 // signal peptidase complex subunit 3 homolog (S. cerevisiae)	Spcs3	NM_029701	0.00032304	-2.12402	0.0786719	-1.38857	0.212148	-1.25726	0.0667511	-1.40959	0.061657	-1.41971	0.00942608	-1.65759	0.605225	-1.098	0.387694	-1.17008	0.227273	-1.2477	0.0201047	-1.5613	0.0491341	-1.44853
6763011	NM_025819 // 1200016B10Rik // RIKEN cDNA 1200016B10 gene // 1 G2 // 66875	1200016B10Rik	NM_025819	0.216937	1.24537	0.000323254	2.07479	0.142957	1.29973	0.0696447	1.38944	0.384699	1.16552	0.0137898	1.58545	0.872277	1.0285	0.353108	1.17799	0.839935	-1.03594	0.186503	-1.26535	0.00272614	1.78655
6849432	ENSMUST00000025010 // Tmem8 // transmembrane protein 8 (five membrane-spanning d	Tmem8	ENSMUST00000025010	0.0350408	-1.50377	0.0103588	-1.66278	0.77564	1.05392	0.911466	1.02069	0.489947	-1.13631	0.0589936	-1.43596	0.690745	1.07614	0.301907	-1.21208	0.671692	-1.08133	0.610644	1.09857	0.000323586	-2.15756
6868091	NM_029499 // Ms4a4c // membrane-spanning 4-domains, subfamily A, member 4C // 19	Ms4a4c	NM_029499	0.925286	1.0418	0.76542	1.1393	0.000330269	-6.17329	0.0657284	-2.30401	0.301058	-1.5793	0.733715	1.16037	0.147532	-1.91054	0.906945	1.05238	0.086376	-2.16808	0.0280002	-2.75408	0.851371	1.08529
6775407	NM_001013758 // BC072620 // cDNA sequence BC072620 // 10 C1 // 237403	BC072620	NM_001013758	0.0204425	-1.58245	0.0169431	-1.60736	0.000333168	-2.17307	0.0031716	-1.83545	0.173005	-1.29593	0.00777249	-1.71182	0.0365082	-1.50581	0.213832	-1.26575	0.62618	-1.09528	0.999565	1.0001	0.00598042	-1.74752
6785246	NM_028865 // 1110005A03Rik // RIKEN cDNA 1110005A03 gene // 11 E2 // 74319	1110005A03Rik	NM_028865	0.0801342	-1.52007	0.00469076	-2.04656	0.000608463	-2.47869	0.000339407	-2.6154	0.0846034	-1.51026	0.0032544	-2.11942	0.287684	-1.2827	0.203011	-1.3495	0.214364	-1.33922	0.841226	1.04743	0.000886262	-2.39407
6893556	NM_021394 // Zbp1 // Z-DNA binding protein 1 // 2 H3 // 58203 /// ENSMUST0000002	Zbp1	NM_021394	0.796573	1.11138	0.38569	1.43056	0.000339678	-5.48378	0.0515426	-2.29698	0.0871539	-2.06169	0.772598	1.1257	0.21956	-1.66704	0.780839	1.12074	0.0762052	-2.12087	0.0360815	-2.46314	0.589063	1.24837
6885522	NM_175427 // C630035N08Rik // RIKEN cDNA C630035N08 gene // 2 A3 // 109349	C630035N08Rik	NM_175427	0.212652	-1.24484	0.0152634	-1.56492	0.000632284	-1.96469	0.000342087	-2.04939	0.170205	-1.27367	0.0170202	-1.55196	0.423715	-1.1493	0.0657119	-1.39118	0.252414	-1.2221	0.651773	1.08125	0.00545066	-1.68889
6992306	ENSMUST00000112295 // Gmppb // GDP-mannose pyrophosphorylase B (Gmppb), mRNA //	Gmppb	ENSMUST00000112295	0.0708733	-1.46499	0.929093	1.0183	0.0192942	-1.66078	0.0660489	-1.47563	0.00347648	-1.92808	0.167332	-1.33306	0.0863485	-1.4351	0.412344	-1.18333	0.0745445	-1.45736	0.000344164	-2.33095	0.835925	1.04314
6890658	ENSMUST00000037712 // Ncaph // non-SMC condensin I complex, subunit H (Ncaph), m	Ncaph	ENSMUST00000037712	0.435047	-1.44301	0.527557	-1.34462	0.000344665	6.94029	0.029882	2.91148	0.398969	1.48695	0.769382	-1.14677	0.0313975	2.88049	0.741616	-1.16655	0.0774773	2.34699	0.0153919	3.34777	0.603417	-1.27526
6845978	NM_010818 // Cd200 // Cd200 antigen // 16 A1|16 29.0 cM // 17470 /// BC019172 //	Cd200	NM_010818	0.072837	1.69455	0.000345537	3.24509	0.570159	1.17541	0.614615	1.15396	0.778948	1.08294	0.0672598	1.71399	0.400422	1.2717	0.130968	1.55174	0.713108	1.11008	0.601654	1.16009	0.000769857	2.96442
6977139	ENSMUST00000003575 // Tpm4 // tropomyosin 4 (Tpm4), mRNA // 8 B3.3 // 326618 ///	Tpm4	ENSMUST00000003575	0.000347041	-2.09989	0.00822929	-1.66778	0.842426	-1.0362	0.25353	-1.23018	0.00565645	-1.7157	0.000530631	-2.03745	0.914238	1.01945	0.0836577	-1.37693	0.513105	-1.12469	0.278236	-1.21706	0.0636493	-1.41153
6990067	NM_026467 // Rps27l // ribosomal protein S27-like // 9 D // 67941 /// BC058115 /	Rps27l	NM_026467	0.00192706	-2.07721	0.525439	-1.14416	0.000351687	-2.39851	0.000772272	-2.24503	0.0194596	-1.68994	0.0313844	-1.61399	0.377901	-1.20657	0.524595	1.14447	0.739152	-1.07293	0.0803122	-1.46536	0.00310258	-1.99368
6869370	NM_183046 // Mphosph1 // M-phase phosphoprotein 1 // 19 C2 // 240641 /// ENSMUST	Mphosph1	NM_183046	0.98754	1.00611	0.585424	1.23813	0.000354227	5.03346	0.0317431	2.41783	0.46837	1.32933	0.661046	1.18708	0.0695578	2.08531	0.888578	1.05622	0.065771	2.10834	0.0762775	2.04757	0.932952	1.03338
6945551	NM_025363 // 1110001J03Rik // RIKEN cDNA 1110001J03 gene // 6 B1 // 66117	1110001J03Rik	NM_025363	0.0345173	-1.56476	0.608497	1.10901	0.0143617	-1.69496	0.0403254	-1.54181	0.00036534	-2.29683	0.00860992	-1.77225	0.094779	-1.41506	0.877826	1.03146	0.105296	-1.39925	0.0309175	-1.58103	0.0418701	-1.53627
6763207	NM_010500 // Ier5 // immediate early response 5 // 1 G3|1 81.5 cM // 15939 /// E	Ier5	NM_010500	0.938343	1.01555	0.79344	-1.05366	0.000541063	-2.20862	0.0349727	-1.55612	0.00418882	-1.8723	0.509658	-1.14129	0.125651	-1.36833	0.0902644	-1.41755	0.050154	-1.50364	0.000368785	-2.27681	0.392938	-1.18744
6857461	ENSMUST00000068958 // Cdc42ep3 // CDC42 effector protein (Rho GTPase binding) 3	Cdc42ep3	ENSMUST00000068958	0.607775	1.09359	0.0915264	-1.35358	0.000370074	2.04752	0.00252122	1.79095	0.00969668	1.62408	0.686485	1.07281	0.0243017	1.51359	0.0437341	1.44321	0.0112535	1.60606	0.00602092	1.68223	0.659385	-1.07979
6849316	NM_013759 // Sepx1 // selenoprotein X 1 // 17 A3.3|17 10.0 cM // 27361 /// ENSMU	Sepx1	NM_013759	0.943605	-1.01368	0.802808	-1.04916	0.000370588	-2.20724	0.0386529	-1.5169	0.00162908	-1.96991	0.163953	-1.31408	0.338958	-1.20383	0.223755	-1.2681	0.550669	-1.12194	0.00190511	-1.94607	0.546683	-1.12324
6906427	ENSMUST00000029623 // Tlr2 // toll-like receptor 2 (Tlr2), mRNA // 3 E3 // 24088	Tlr2	ENSMUST00000029623	0.000375821	-2.45876	0.242524	-1.296	0.0679448	-1.51291	0.0178731	-1.73555	0.186387	-1.34232	0.00363771	-2.0133	0.802623	-1.05618	0.624231	-1.1133	0.124837	-1.41101	0.315955	-1.24806	0.0471121	-1.57371
6785508	NM_001038653 // Slc16a3 // solute carrier family 16 (monocarboxylic acid transpo	Slc16a3	NM_001038653	0.000777983	-4.52849	0.0135324	-2.84084	0.0513504	-2.2309	0.0306551	-2.45725	0.0243386	-2.56217	0.000375879	-5.07701	0.0453565	-2.2844	0.00866185	-3.06537	0.0127024	-2.87199	0.0859685	-2.01438	0.235332	-1.60916
6764175	NM_029084 // Slamf8 // SLAM family member 8 // 1 H2 // 74748 /// ENSMUST00000065	Slamf8	NM_029084	0.158242	1.33242	0.000392609	2.26052	0.00197293	-1.98751	0.374586	-1.19505	0.15181	-1.33871	0.022748	1.61671	0.912049	1.02222	0.133447	1.35815	0.816886	-1.04717	0.0268536	-1.59258	0.000381678	2.26557
6790538	NM_175563 // Prr11 // proline rich 11 // 11 C // 270906 /// ENSMUST00000051395 /	Prr11	NM_175563	0.94282	-1.04577	0.83926	-1.13497	0.000384094	12.9777	0.131698	2.62376	0.822715	1.15011	0.837599	-1.13648	0.146255	2.52948	0.861335	1.11518	0.111091	2.78046	0.0315384	4.10871	0.957221	1.03403
6954418	NM_144548 // Il23r // interleukin 23 receptor // 6 C1 // 209590 /// ENSMUST00000	Il23r	NM_144548	0.771029	1.12091	0.0147172	2.77961	0.1064	-1.91814	0.0372013	-2.35667	0.0720657	-2.07675	0.371526	1.42372	0.0686687	-2.0967	0.95957	1.02006	0.0663008	-2.11124	0.132779	-1.82955	0.000386646	4.99713
6769358	NM_025499 // Eid3 // EP300 interacting inhibitor of differentiation 3 // 10 C1 /	Eid3	NM_025499	0.0203896	2.27683	0.118662	1.70809	0.217229	1.52051	0.106216	1.74254	0.295356	1.4243	0.00322442	2.96205	0.0710967	1.86829	0.717699	1.1285	0.15629	1.62268	0.542083	1.2268	0.00038727	3.93826
6866839	NM_146089 // Ccdc5 // coiled-coil domain containing 5 // 18 E3 // 225745 /// ENS	Ccdc5	NM_146089	0.676191	1.09438	0.252491	1.28434	0.000390375	2.42078	0.00169419	2.13287	0.0560188	1.5358	0.389699	1.20552	0.00328594	2.0122	0.090879	1.45679	0.00318153	2.01797	0.00316382	2.01897	0.882383	-1.03241
6946778	NM_019499 // Mad2l1 // MAD2 (mitotic arrest deficient, homolog)-like 1 (yeast) /	Mad2l1	NM_019499	0.909166	-1.04842	0.883616	1.06256	0.000391006	5.47254	0.0215534	2.74798	0.245064	1.63073	0.938083	1.03272	0.0164673	2.88837	0.656192	1.20309	0.0208542	2.76495	0.0062912	3.43001	0.94869	-1.02703
6841399	NM_028680 // Ift57 // intraflagellar transport 57 homolog (Chlamydomonas) // 16	Ift57	NM_028680	0.858725	1.03193	0.00241804	1.81284	0.293041	1.20672	0.832587	-1.03804	0.610162	-1.09446	0.0558413	1.42147	0.870551	1.02919	0.245656	1.23126	0.511259	1.12357	0.417169	-1.1552	0.000399829	2.05946
6782737	ENSMUST00000018610 // Nos2 // nitric oxide synthase 2, inducible, macrophage (No	Nos2	ENSMUST00000018610	0.289432	1.38116	0.000403615	3.42443	0.0585179	-1.80911	0.0463028	-1.87239	0.228511	-1.44544	0.344652	1.33286	0.178375	-1.51195	0.952492	1.0181	0.137686	-1.58093	0.172161	-1.52142	0.000753787	3.17729
6968778	NM_172903 // Man2a2 // mannosidase 2, alpha 2 // 7 D2 // 140481 /// BC055006 //	Man2a2	NM_172903	0.140155	1.33114	0.20928	-1.27356	0.000440571	2.15374	0.000407744	2.16632	0.00107454	2.01343	0.267303	1.23716	0.00341349	1.8423	0.240539	1.25299	0.00515469	1.78365	0.00204551	1.9168	0.283801	-1.22807
6876211	NM_021515 // Ak1 // adenylate kinase 1 // 2 B|2 21.6 cM // 11636 /// ENSMUST0000	Ak1	NM_021515	0.0600614	1.41784	0.565014	1.10856	0.000409179	2.07244	0.00230538	1.83105	0.104853	1.34723	0.294379	1.20856	0.0051372	1.72622	0.112022	1.33872	0.00212569	1.84187	0.0314999	1.49828	0.150811	1.29999
6808948	L26316 // Dhfr // dihydrofolate reductase // 13 C3|13 43.0 cM // 13361 /// V0073	Dhfr	L26316	0.0139275	2.64306	0.000410725	4.51166	0.00261477	3.42846	0.0407163	2.20722	0.910507	1.04237	0.0125996	2.68611	0.00822107	2.87474	0.189408	1.63848	0.0631976	2.03963	0.0196274	2.49892	0.148093	1.72709
6755175	NM_027893 // Pvrl4 // poliovirus receptor-related 4 // --- // 71740 /// ENSMUST0	Pvrl4	NM_027893	0.390383	1.17828	0.360438	1.19109	0.000418388	-2.16388	0.0293441	-1.54562	0.00696791	-1.74241	0.369212	1.18725	0.0162471	-1.6258	0.803896	-1.0482	0.0250491	-1.56703	0.00613756	-1.76017	0.858554	1.03435
6798403	NM_133762 // Ncapg2 // non-SMC condensin II complex, subunit G2 // 12 F2 // 7604	Ncapg2	NM_133762	0.451334	1.32334	0.28799	1.48841	0.000419755	4.50687	0.0154566	2.60228	0.345524	1.4221	0.436939	1.33546	0.0398157	2.21839	0.685526	1.16177	0.0397025	2.2195	0.00945869	2.81594	0.99491	1.00236
6840734	NM_030253 // Parp9 // poly (ADP-ribose) polymerase family, member 9 // 16 B3 //	Parp9	NM_030253	0.923003	1.01707	0.211189	1.24955	0.000426523	-2.03839	0.0780509	-1.37641	0.0914442	-1.35679	0.208453	1.25129	0.373599	-1.17021	0.689704	1.07255	0.0390547	-1.46093	0.0381474	-1.46378	0.426385	1.15058
6773016	NM_001110197 // Rnf146 // ring finger protein 146 // 10 A4 // 68031 /// NM_00111	Rnf146	NM_001110197	0.0556657	1.59224	0.00719675	1.97503	0.00429123	2.07744	0.000428124	2.58159	0.0188404	1.79162	0.00264201	2.17655	0.00587509	2.01485	0.0116639	1.88198	0.0103178	1.9054	0.30686	1.27273	0.00381773	2.10104
6974743	NM_010206 // Fgfr1 // fibroblast growth factor receptor 1 // 8 A2|8 10.0 cM // 1	Fgfr1	NM_010206	0.319189	1.19726	0.486423	1.13324	0.0745138	1.39146	0.000436532	2.06542	0.0359099	1.48297	0.514618	1.12416	0.326767	1.19384	0.633162	1.0893	0.136557	1.31361	0.044766	1.45547	0.854042	1.03344
6824325	NM_172598 // Wdhd1 // WD repeat and HMG-box DNA binding protein 1 // 14 C1 // 21	Wdhd1	NM_172598	0.874362	-1.04552	0.341246	1.31069	0.000437896	3.13186	0.0015764	2.71103	0.130153	1.54802	0.924676	-1.02697	0.0147254	2.08381	0.909443	-1.03253	0.0516302	1.77094	0.00394283	2.43979	0.34142	-1.31056
6765235	NM_029766 // Dtl // denticleless homolog (Drosophila) // 1 H6 // 76843 /// ENSMU	Dtl	NM_029766	0.50825	-1.27334	0.393297	-1.36727	0.000441046	4.36423	0.00142239	3.68104	0.0735593	1.96236	0.559301	-1.23743	0.0104238	2.72621	0.737801	-1.12957	0.0897349	1.89071	0.00146866	3.66379	0.326527	-1.434
6854540	NM_001002895 // AI413582 // expressed sequence AI413582 // 17 A3.3 // 106672 ///	AI413582	NM_001002895	0.317584	-1.19961	0.329331	-1.19427	0.0252299	-1.53174	0.299029	-1.20838	0.590068	-1.10223	0.308605	-1.2038	0.515289	-1.12493	0.806791	-1.04506	0.448062	-1.1474	0.000444091	-2.07405	0.0146373	-1.60044
6957458	NM_008462 // Klra2 // killer cell lectin-like receptor, subfamily A, member 2 //	Klra2	NM_008462	0.696834	-1.13922	0.0610552	1.9169	0.0016494	-3.24624	0.00471154	-2.81176	0.00692753	-2.66392	0.596262	1.19423	0.0525559	-1.96474	0.584966	1.20084	0.0278156	-2.17259	0.000447249	-3.86536	0.100345	1.76057
6977768	ENSMUST00000003922 // Syce2 // synaptonemal complex central element protein 2 (S	Syce2	ENSMUST00000003922	0.832362	1.0623	0.532694	1.19579	0.000449222	3.17286	0.00519052	2.39101	0.0440021	1.82488	0.849345	-1.05572	0.00540256	2.37961	0.562852	1.18025	0.0235369	1.98314	0.00261785	2.59193	0.634099	-1.14587
6884251	BC029225 // 2700038C09Rik // RIKEN cDNA 2700038C09 gene // 2 H4 // 66496 /// NM_	2700038C09Rik	BC029225	0.434042	-1.17326	0.0366376	-1.56095	0.000451496	-2.27158	0.0248316	-1.61903	0.0285657	-1.59809	0.113371	-1.3914	0.0672593	-1.47025	0.122603	-1.37943	0.215348	-1.29135	0.0113843	-1.73676	0.0137742	-1.70777
6755240	ENSMUST00000027830 // Slamf9 // SLAM family member 9 (Slamf9), mRNA // 1 H3 // 9	Slamf9	ENSMUST00000027830	0.900824	1.04119	0.129782	1.65431	0.00468367	-2.72714	0.000848423	-3.41564	0.00556217	-2.66446	0.778301	1.09555	0.00554232	-2.66576	0.997361	1.00107	0.00658008	-2.60418	0.000453863	-3.70305	0.68341	1.14148
6782224	NM_026559 // Txndc17 // thioredoxin domain containing 17 // 11 B4|11 38.0 cM //	Txndc17	NM_026559	0.000605223	-2.09877	0.261832	-1.23959	0.000455731	-2.144	0.00720392	-1.73427	0.0150462	-1.63333	0.0344969	-1.52141	0.0908167	-1.39038	0.0419428	-1.49512	0.0539419	-1.4612	0.0241499	-1.56939	0.00221101	-1.90216
6871457	NM_016692 // Incenp // inner centromere protein // 19 A|19 0.0 cM // 16319 /// E	Incenp	NM_016692	0.932452	1.02435	0.966914	-1.01184	0.000456257	3.14743	0.235601	1.40763	0.940415	-1.02144	0.90226	1.03547	0.155252	1.51063	0.989484	-1.00375	0.111319	1.59181	0.0578568	1.75149	0.47918	1.22378
6977696	ENSMUST00000005607 // Asf1b // ASF1 anti-silencing function 1 homolog B (S. cere	Asf1b	ENSMUST00000005607	0.776622	-1.1429	0.751587	-1.16073	0.000461072	6.67445	0.0255477	3.03736	0.307883	1.62445	0.893592	-1.06495	0.0294455	2.94561	0.608469	-1.27334	0.0742222	2.38734	0.00680909	3.98761	0.737048	-1.17131
6884441	ENSMUST00000027980 // Mcm10 // minichromosome maintenance deficient 10 (S. cerev	Mcm10	ENSMUST00000027980	0.737475	-1.11834	0.552019	-1.22015	0.00046511	3.83356	0.0052794	2.76112	0.269522	1.45205	0.701403	-1.13653	0.0219983	2.24741	0.870903	-1.05567	0.137868	1.65989	0.00213977	3.12564	0.61205	-1.1847
6791298	NM_011623 // Top2a // topoisomerase (DNA) II alpha // 11 D|11 57.0 cM // 21973 /	Top2a	NM_011623	0.636437	-1.40107	0.604198	-1.44776	0.000466641	17.6182	0.0239544	5.48454	0.384941	1.86551	0.779856	-1.2203	0.0297038	5.11292	0.717118	-1.29463	0.0831505	3.57962	0.00892625	7.471	0.699153	-1.31719
6880529	NM_133851 // Nusap1 // nucleolar and spindle associated protein 1 // 2 E5 // 108	Nusap1	NM_133851	0.705963	1.25637	0.704574	1.2578	0.00046674	11.4122	0.0480944	3.48091	0.394713	1.67899	0.776144	1.18755	0.0569751	3.31131	0.77548	1.18817	0.0564459	3.32051	0.0182691	4.56303	0.899723	1.07909
6934221	NM_029850 // Bcl7a // B-cell CLL/lymphoma 7A // 5 F // 77045 /// ENSMUST00000031	Bcl7a	NM_029850	0.402023	1.18666	0.271028	-1.25367	0.000466865	2.26336	0.0222512	1.63456	0.112025	1.3927	0.787635	-1.05615	0.0337283	1.57248	0.763582	1.06291	0.0371454	1.55812	0.0065895	1.81982	0.562963	-1.12485
6933459	NM_016681 // Chek2 // CHK2 checkpoint homolog (S. pombe) // 5 F // 50883 /// ENS	Chek2	NM_016681	0.925407	1.02295	0.774273	1.07204	0.000472768	2.65279	0.00254011	2.25192	0.315475	1.27888	0.897642	-1.03167	0.00730852	2.02462	0.94237	1.01767	0.0475058	1.65183	0.136135	1.44804	0.449971	-1.2023
7013857	ENSMUST00000081064 // Cenpi // centromere protein I (Cenpi), mRNA // X E3 // 102	Cenpi	ENSMUST00000081064	0.941231	-1.03328	0.824051	1.10382	0.000474033	5.97239	0.0239555	2.89165	0.46452	1.38639	0.950969	-1.02768	0.107305	2.08774	0.911274	-1.05073	0.176447	1.84515	0.0439836	2.54992	0.924232	-1.04314
6955381	NM_008564 // Mcm2 // minichromosome maintenance deficient 2 mitotin (S. cerevisi	Mcm2	NM_008564	0.231568	-1.42952	0.341928	-1.32605	0.000474456	3.26457	0.000655722	3.14319	0.0812461	1.69941	0.189198	-1.4821	0.00433324	2.50968	0.584641	-1.17495	0.0827414	1.69472	0.000577916	3.19007	0.0642238	-1.76002
6916127	NM_028355 // Tmem48 // transmembrane protein 48 // 4 C7 // 72787 /// ENSMUST0000	Tmem48	NM_028355	0.511339	1.20073	0.170851	1.4735	0.000475332	3.05087	0.0104427	2.14819	0.213544	1.4202	0.397002	1.26702	0.124771	1.54785	0.598065	1.15788	0.167867	1.47769	0.0339634	1.85579	0.191251	1.44662
7018582	ENSMUST00000056904 // Ercc6l // excision repair cross-complementing rodent repai	Ercc6l	ENSMUST00000056904	0.774778	-1.13179	0.725317	-1.16427	0.000484953	5.6747	0.0484406	2.43815	0.845131	1.08815	0.922879	1.04274	0.124941	1.97576	0.90351	1.05381	0.057401	2.35232	0.014742	3.08802	0.441339	-1.39798
6797585	NM_001033335 // Serpina3f // serine (or cysteine) peptidase inhibitor, clade A,	Serpina3f	NM_001033335	0.0863436	1.46394	0.000485036	2.37159	0.0151099	-1.74814	0.228165	-1.30131	0.442546	-1.18083	0.0867537	1.46317	0.382771	1.20838	0.278623	1.26622	0.226788	-1.30236	0.0683793	-1.50196	0.255887	1.28127
7017014	ENSMUST00000059899 // Tmem32 // transmembrane protein 32 (Tmem32), mRNA // X A5	Tmem32	ENSMUST00000059899	0.58053	-1.12013	0.736626	1.07133	0.000485926	2.27385	0.0181738	1.67313	0.288076	1.2462	0.922072	-1.02022	0.189269	1.31494	0.898275	1.02651	0.0704484	1.46805	0.180547	1.32247	0.754771	-1.06607
6788411	NM_009720 // Atox1 // ATX1 (antioxidant protein 1) homolog 1 (yeast) // 11 B1.3	Atox1	NM_009720	0.000737742	-2.00032	0.0140479	-1.60589	0.0137299	-1.60879	0.0191745	-1.56654	0.000706779	-2.0065	0.000487057	-2.06086	0.54853	-1.11462	0.0457365	-1.45702	0.161194	-1.29431	0.00806171	-1.67677	0.0100757	-1.64819
6983894	NM_008416 // Junb // Jun-B oncogene // 8 C2-D1|8 38.6 cM // 16477 /// ENSMUST000	Junb	NM_008416	0.0314637	-1.48149	0.0776123	-1.37292	0.000489501	-2.00548	0.00115098	-1.89009	0.00167958	-1.84079	0.0124006	-1.59283	0.0018355	-1.82934	0.0875901	-1.35814	0.000636985	-1.96932	0.0116586	-1.60025	0.357775	-1.17469
6803850	ENSMUST00000001304 // Ckb // creatine kinase, brain (Ckb), mRNA // 12 F1|12 55.0	Ckb	ENSMUST00000001304	0.012411	-2.01947	0.000491277	-2.85886	0.0803116	-1.60639	0.0151965	-1.97312	0.134796	-1.49416	0.0317582	-1.80829	0.0890518	-1.58405	0.00824485	-2.11478	0.053866	-1.69287	0.104614	-1.54919	0.00773111	-2.12999
6851232	ENSMUST00000001258 // Uhrf1 // ubiquitin-like, containing PHD and RING finger do	Uhrf1	ENSMUST00000001258	0.181853	-2.11205	0.253796	-1.88825	0.00049229	9.03804	0.00461148	5.49697	0.206447	2.02596	0.229849	-1.95399	0.00573452	5.22893	0.446495	-1.52293	0.0886525	2.62611	0.0019346	6.68586	0.247199	-1.90566
6796121	NM_023275 // Rhoj // ras homolog gene family, member J // 12 C3 // 80837 /// ENS	Rhoj	NM_023275	0.995409	1.00101	0.898329	-1.0226	0.000493348	2.01592	0.00128437	1.88544	0.0332565	1.47961	0.898914	1.02247	0.265881	1.21806	0.574623	1.10351	0.010921	1.61443	0.00576427	1.69306	0.574605	1.10351
6843614	NM_028484 // 1700037C18Rik // RIKEN cDNA 1700037C18 gene // 16 A1 // 73261	1700037C18Rik	NM_028484	0.548835	-1.11219	0.41259	1.15699	0.000494925	-2.02993	0.00402885	-1.74766	0.534964	-1.11636	0.615103	-1.09316	0.369606	-1.17342	0.676453	1.07666	0.502574	-1.1264	0.416857	-1.15544	0.209756	-1.25293
6799205	NM_015763 // Lpin1 // lipin 1 // 12 A1.1|12 9.0 cM // 14245 /// ENSMUST000000671	Lpin1	NM_015763	0.03815	-1.55557	0.0121518	-1.72771	0.00188599	2.02357	0.0576503	1.49389	0.0943293	1.41981	0.0302844	-1.59006	0.0201781	1.65093	0.641458	-1.09942	0.132883	1.36747	0.0847676	1.43598	0.000497015	-2.25577
6970749	NM_026533 // Rps13 // ribosomal protein S13 // 7 E1 // 68052 /// BC011192 // Rps	Rps13	NM_026533	0.00315223	3.16281	0.0345677	2.19147	0.0404026	2.13527	0.00172569	3.44938	0.097537	1.82797	0.00050018	4.11015	0.309714	1.43731	0.480705	1.28446	0.406206	1.34379	0.0381842	2.15554	0.0110928	2.62381
6817229	NM_023526 // Nkiras1 // NFKB inhibitor interacting Ras-like protein 1 // 14 A3 /	Nkiras1	NM_023526	0.762181	1.06594	0.328689	1.23134	0.0144005	-1.73677	0.0452631	-1.55508	0.00128991	-2.1471	0.584942	1.12246	0.0185631	-1.69612	0.354156	-1.21799	0.0995816	-1.43028	0.000512913	-2.32076	0.0880958	1.44982
6917549	ENSMUST00000030693 // Fgr // Gardner-Rasheed feline sarcoma viral (Fgr) oncogene	Fgr	ENSMUST00000030693	0.000520522	-3.14398	0.0525021	-1.7878	0.113012	-1.59711	0.00218921	-2.66367	0.00570412	-2.3778	0.000898451	-2.95325	0.105671	-1.61376	0.0505794	-1.79716	0.00111883	-2.87956	0.018494	-2.05526	0.843865	1.05823
6996267	NM_026507 // Zwilch // Zwilch, kinetochore associated, homolog (Drosophila) // 9	Zwilch	NM_026507	0.779248	-1.13234	0.920197	1.04539	0.000526597	5.83935	0.0233793	2.89897	0.470899	1.37889	0.967991	1.01794	0.0386895	2.61439	0.941947	-1.03279	0.0747454	2.26611	0.0157223	3.13609	0.82447	-1.10331
6941637	NM_145853 // Tpcn1 // two pore channel 1 // 5 F // 252972 /// ENSMUST00000046426	Tpcn1	NM_145853	0.626137	-1.09808	0.0205944	-1.60182	0.000527091	2.14439	0.00924036	1.71328	0.0226689	1.58859	0.577181	-1.11311	0.0620856	1.45002	0.521877	-1.13115	0.0411194	1.50676	0.0290945	1.55427	0.0103235	-1.69772
6896519	NM_011386 // Skil // SKI-like // 3 A3|3 13.0 cM // 20482 /// NM_001039090 // Ski	Skil	NM_011386	0.312442	1.28489	0.0590331	1.61952	0.415833	-1.22277	0.116896	-1.48502	0.0429	-1.68237	0.20486	1.37259	0.3418	-1.26567	0.873744	1.03977	0.122105	-1.47639	0.0106949	-1.96263	0.000530195	2.65556
6916483	ENSMUST00000030490 // Stil // Scl/Tal1 interrupting locus (Stil), mRNA // 4 D1 /	Stil	ENSMUST00000030490	0.90353	-1.05794	0.833695	-1.10253	0.000531083	6.3545	0.0388838	2.7369	0.281423	1.66027	0.952196	-1.02825	0.125137	2.07824	0.97701	1.01348	0.15179	1.97661	0.011371	3.54155	0.838849	-1.09915
6869577	ENSMUST00000025965 // Hells // helicase, lymphoid specific (Hells), mRNA // 19 C	Hells	ENSMUST00000025965	0.443134	-1.36029	0.88682	-1.05839	0.000531953	4.88447	0.00290943	3.71785	0.131315	1.85326	0.793511	-1.11006	0.00850415	3.10991	0.564953	-1.2589	0.0941508	1.99064	0.00537288	3.35991	0.855201	-1.07548
6922649	NM_025849 // 3110001D03Rik // RIKEN cDNA 3110001D03 gene // 4 C3 // 66928	3110001D03Rik	NM_025849	0.000533055	-2.24209	0.127417	-1.3737	0.0117643	-1.73215	0.0151204	-1.69402	0.155884	-1.34252	0.0205759	-1.64756	0.0693121	-1.46598	0.296801	-1.23903	0.058588	-1.49116	0.0540615	-1.50318	0.000605356	-2.21915
6843601	ENSMUST00000023180 // Mefv // Mediterranean fever (Mefv), mRNA // 16 A1|16 1.1 c	Mefv	ENSMUST00000023180	0.871388	-1.04871	0.0390598	1.88844	0.835616	1.06287	0.134897	-1.56858	0.181259	-1.4926	0.488778	1.22678	0.868585	-1.04981	0.831393	1.06456	0.225226	-1.43626	0.78893	-1.08186	0.000535664	3.21485
6970857	ENSMUST00000008878 // Gprc5b // G protein-coupled receptor, family C, group 5, m	Gprc5b	ENSMUST00000008878	0.0210865	1.98192	0.000537412	3.03518	0.745903	-1.09485	0.010839	2.15105	0.260542	1.37536	0.0382882	1.83542	0.372151	1.28594	0.148342	1.51171	0.0871953	1.63825	0.565083	1.17502	0.645719	1.13736
6876159	NM_011836 // Lamc3 // laminin gamma 3 // 2 B // 23928 /// ENSMUST00000028187 //	Lamc3	NM_011836	0.0815035	-1.38123	0.0128007	-1.61367	0.00053857	-2.03849	0.000854165	-1.97234	0.0836058	-1.37798	0.0162995	-1.58327	0.297906	-1.20781	0.533381	-1.11863	0.337322	-1.18972	0.782947	-1.05065	0.0111253	-1.63138
6755154	BC061017 // 1700009P17Rik // RIKEN cDNA 1700009P17 gene // 1 H3 // 75472 /// NM_	1700009P17Rik	BC061017	0.212238	1.32061	0.0925867	1.46281	0.00054094	2.38778	0.00661579	1.90982	0.271008	1.27692	0.130122	1.40527	0.00578962	1.93345	0.0277005	1.66433	0.0149705	1.76827	0.00563171	1.93837	0.307864	-1.2536
6784062	ENSMUST00000017637 // Igfbp4 // insulin-like growth factor binding protein 4 (Ig	Igfbp4	ENSMUST00000017637	0.0194616	-2.05192	0.000544702	-3.15238	0.0437914	1.8411	0.265815	1.38585	0.312411	1.34381	0.0942968	-1.64761	0.102622	1.62642	0.502617	-1.21515	0.383616	1.28934	0.0894787	1.66075	0.000767787	-3.02998
6958984	NM_032418 // Dmpk // dystrophia myotonica-protein kinase // 7 A3|7 4.0 cM // 134	Dmpk	NM_032418	0.291594	-1.23872	0.000549553	-2.21482	0.214342	-1.28822	0.424324	-1.17506	0.0363054	-1.55415	0.225322	-1.28032	0.0207892	-1.63608	0.0266068	-1.59976	0.0574349	-1.48686	0.704545	-1.07912	0.00337874	-1.91205
6889894	NM_181416 // Arhgap11a // Rho GTPase activating protein 11A // 2 E4 // 228482 //	Arhgap11a	NM_181416	0.849316	1.04353	0.326421	1.24901	0.000549983	2.43268	0.0303214	1.66836	0.162942	1.37661	0.41914	1.20012	0.120962	1.42916	0.594068	1.12732	0.0600555	1.55048	0.0808384	1.49921	0.342753	1.23963
6896993	NM_175515 // Intu // inturned planar cell polarity effector homolog (Drosophila)	Intu	NM_175515	0.0652065	-1.4922	0.00247254	-2.01841	0.000553065	-2.28927	0.0100565	-1.78565	0.00872102	-1.80859	0.0177178	-1.69561	0.116478	-1.40097	0.415621	-1.18692	0.159592	-1.35046	0.302712	1.24349	0.030419	-1.61093
6930371	NM_009763 // Bst1 // bone marrow stromal cell antigen 1 // 5 B3|5 25.0 cM // 121	Bst1	NM_009763	0.000664211	-2.31872	0.066398	-1.50998	0.00139706	-2.17403	0.00107812	-2.22358	0.0011868	-2.20511	0.000554902	-2.35492	0.0198282	-1.70811	0.00850244	-1.85026	0.00293154	-2.03698	0.00224254	-2.08577	0.573136	-1.13001
6975658	NM_007514 // Slc7a2 // solute carrier family 7 (cationic amino acid transporter,	Slc7a2	NM_007514	0.134483	1.85752	0.00231085	3.92511	0.409802	-1.39812	0.733667	1.14738	0.777109	-1.12113	0.16397	1.77521	0.510918	-1.30547	0.912459	1.04537	0.553389	-1.27138	0.723044	-1.15397	0.000568262	4.9287
6790288	BC033508 // Ccl5 // chemokine (C-C motif) ligand 5 // 11 C|11 47.4 cM // 20304 /	Ccl5	BC033508	0.907877	1.0548	0.494205	1.37268	0.000568657	-6.18387	0.00990943	-3.60348	0.0501654	-2.56647	0.592775	1.28058	0.0562838	-2.50077	0.954915	-1.0264	0.00806725	-3.75263	0.0115371	-3.49606	0.295537	1.6292
6946370	NM_026629 // 2410066E13Rik // RIKEN cDNA 2410066E13 gene // 6 B3 // 68235	2410066E13Rik	NM_026629	0.287302	-1.22496	0.149764	-1.31993	0.000572254	2.10394	0.45776	1.15106	0.805638	1.04746	0.111077	-1.36162	0.0958278	1.38194	0.802768	1.04819	0.180765	1.29319	0.0594019	1.44691	0.292371	-1.2223
6775830	NM_029249 // 4930547N16Rik // RIKEN cDNA 4930547N16 gene // 10 C2 // 75317	4930547N16Rik	NM_029249	0.978305	1.01123	0.978771	1.01099	0.000582002	5.05149	0.161105	1.80102	0.548995	1.28035	0.992974	-1.00362	0.207243	1.69433	0.86047	1.0749	0.113128	1.95277	0.0775268	2.11869	0.973312	-1.01384
6913619	NM_172867 // Zfp462 // zinc finger protein 462 // 4 B3 // 242466 /// ENSMUST0000	Zfp462	NM_172867	0.0132893	1.76958	0.000608447	2.32627	0.134295	1.39125	0.00585515	1.90819	0.0519895	1.54654	0.000583282	2.33471	0.0913023	1.45489	0.204518	1.32024	0.0860522	1.46457	0.0812861	1.47388	0.0242373	1.67059
6843833	NM_025821 // Carhsp1 // calcium regulated heat stable protein 1 // 16 A1|16 1.7	Carhsp1	NM_025821	0.44634	-1.14478	0.486836	1.13126	0.0630689	-1.40615	0.0173929	-1.56401	0.0379732	-1.46851	0.257557	-1.22459	0.00141758	-1.88276	0.55237	-1.11098	0.0173965	-1.56399	0.000584638	-2.00439	0.0141346	-1.58948
6852902	ENSMUST00000005503 // Msh6 // mutS homolog 6 (E. coli) (Msh6), mRNA // 17 E4|17	Msh6	ENSMUST00000005503	0.641012	-1.08625	0.175372	1.2774	0.000585692	2.0088	0.00167946	1.86402	0.153174	1.29519	0.703417	1.06983	0.00580609	1.70306	0.723265	1.06478	0.0464068	1.44571	0.00335154	1.7733	0.974577	-1.00566
6794331	NM_001033436 // Atxn7l1 // ataxin 7-like 1 // 12 A3 // 380753 /// ENSMUST0000009	Atxn7l1	NM_001033436	0.387418	-1.17685	0.334931	-1.19966	0.0270607	-1.54718	0.0166575	-1.61169	0.000588064	-2.08762	0.186065	-1.28651	0.0290574	-1.53774	0.233449	-1.2538	0.0190055	-1.59412	0.0035664	-1.82196	0.925288	-1.01768
7010092	ENSMUST00000041708 // Gpr34 // G protein-coupled receptor 34 (Gpr34), mRNA // X	Gpr34	ENSMUST00000041708	0.00310041	-2.78194	0.000632627	-3.4009	0.0442748	1.93281	0.708125	1.12455	0.956723	1.01713	0.00125363	-3.12147	0.0683785	1.80791	0.20583	-1.49656	0.35373	1.34059	0.815292	-1.07592	0.000592145	-3.42908
6960347	NM_053256 // Pth2 // parathyroid hormone 2 // 7 B4 // 114640 /// ENSMUST00000042	Pth2	NM_053256	0.0138754	-1.62223	0.000597959	-2.05866	0.00583928	-1.73647	0.000618657	-2.05354	0.197094	-1.27286	0.00323604	-1.81643	0.33813	-1.19444	0.149113	-1.31143	0.548435	-1.11698	0.573441	-1.10931	0.0351376	-1.50175
6859953	NM_009004 // Kif20a // kinesin family member 20A // 18 B1|18 17.0 cM // 19348 //	Kif20a	NM_009004	0.761475	1.16897	0.906642	1.06212	0.000601821	7.53247	0.0960664	2.41571	0.759511	1.17053	0.914949	1.05641	0.124916	2.24661	0.766289	1.16518	0.084545	2.49996	0.0399466	3.02463	0.977098	1.01486
7020314	NM_175429 // Kctd12b // potassium channel tetramerisation domain containing 12b	Kctd12b	NM_175429	0.580876	-1.12031	0.546878	-1.13207	0.000605162	2.23779	0.0493877	1.52331	0.128809	1.37658	0.728525	-1.07388	0.0890421	1.43361	0.502932	1.14805	0.0866983	1.4377	0.0490446	1.52436	0.0308593	-1.59455
6861308	NM_001033767 // EG240327 // predicted gene, EG240327 // 18 D3 // 240327 /// ENSM	EG240327	NM_001033767	0.574141	-1.28805	0.455238	1.40108	0.0006055	-5.82911	0.0132129	-3.29458	0.0620102	-2.38933	0.965159	-1.0198	0.604669	-1.26246	0.85566	1.08511	0.0355617	-2.6953	0.0334557	-2.73011	0.989421	1.00597
7005505	NM_010397 // H2-T22 // histocompatibility 2, T region locus 22 // 17 B1|17 19.74	H2-T22	NM_010397	0.701528	1.10051	0.24418	1.34307	0.000609642	-2.66213	0.0120637	-1.95925	0.0377846	-1.72282	0.773809	-1.0744	0.294177	-1.30333	0.797535	-1.06614	0.256112	-1.33296	0.00245348	-2.31466	0.672392	1.11149
6892496	ENSMUST00000103129 // Dsn1 // DSN1, MIND kinetochore complex component, homolog	Dsn1	ENSMUST00000103129	0.981318	1.0079	0.463267	1.28152	0.000612707	3.7385	0.0281768	2.17918	0.316916	1.40523	0.922167	1.03339	0.0174012	2.34473	0.621813	1.18089	0.0663564	1.89829	0.0269932	2.19368	0.804205	1.08697
6982102	NM_126166 // Tlr3 // toll-like receptor 3 // 8 B2 // 142980 /// ENSMUST000000340	Tlr3	NM_126166	0.345907	1.27849	0.0443109	1.72146	0.00127037	-2.55249	0.0496771	-1.69714	0.0569865	-1.66799	0.174103	1.43057	0.0105769	-2.03497	0.799675	1.06774	0.0138601	-1.97418	0.000613616	-2.75183	0.290614	1.31805
6975900	NM_007981 // Acsl1 // acyl-CoA synthetase long-chain family member 1 // 8 B2 //	Acsl1	NM_007981	0.462152	1.23181	0.00541045	2.35395	0.376222	-1.28605	0.338113	-1.31356	0.200143	-1.44447	0.244803	1.39483	0.142631	-1.52688	0.753493	1.09265	0.0349349	-1.86812	0.15143	-1.51238	0.000614169	3.02022
6986733	NM_008611 // Mmp8 // matrix metallopeptidase 8 // 9 A1 // 17394	Mmp8	NM_008611	0.0205981	1.78501	0.00558135	2.03906	0.000615069	2.51869	0.0322495	1.70088	0.369761	1.23762	0.206448	1.35386	0.664332	1.10787	0.0375405	1.67259	0.00140831	2.32923	0.937468	1.01865	0.0916036	1.50722
6977261	NM_008566 // Mcm5 // minichromosome maintenance deficient 5, cell division cycle	Mcm5	NM_008566	0.174139	-1.69174	0.335358	-1.44613	0.000628194	4.40567	0.00261888	3.54255	0.110018	1.86487	0.169617	-1.7016	0.0042512	3.2846	0.419899	-1.36057	0.0707857	2.03454	0.00143515	3.88603	0.175704	-1.68839
6924892	ENSMUST00000006565 // Cdc20 // cell division cycle 20 homolog (S. cerevisiae) (C	Cdc20	ENSMUST00000006565	0.626653	1.21644	0.621933	-1.21973	0.000629536	4.81406	0.240009	1.61498	0.422358	1.38352	0.905986	-1.0486	0.229506	1.63321	0.75782	1.13202	0.458883	1.34901	0.251654	1.59568	0.771715	-1.12374
6785384	NM_001040005 // Rnf213 // ring finger protein 213 // 11 E2 // 629974	Rnf213	NM_001040005	0.568949	1.14892	0.272286	1.31023	0.000639847	-2.58168	0.457938	-1.19885	0.85737	-1.04463	0.416841	1.21972	0.230041	-1.34473	0.758423	-1.07763	0.107283	-1.49573	0.0567377	-1.6192	0.416414	1.21995
6886716	ENSMUST00000028314 // Nmi // N-myc (and STAT) interactor (Nmi), mRNA // 2 C1 //	Nmi	ENSMUST00000028314	0.728349	1.06925	0.0769601	1.42283	0.000646059	-2.11951	0.01145	-1.68777	0.0167995	-1.63407	0.550403	1.12235	0.40704	-1.17451	0.632283	1.09676	0.130907	-1.3476	0.0107177	-1.69709	0.127292	1.35162
6989974	NM_026515 // 2810417H13Rik // RIKEN cDNA 2810417H13 gene // 9 C // 68026 /// BC0	2810417H13Rik	NM_026515	0.711091	1.37809	0.664331	1.45636	0.000647927	29.138	0.0171084	9.00765	0.154563	3.52142	0.527674	1.73052	0.0213654	8.26627	0.429266	1.98997	0.0624387	5.33698	0.00536705	13.8585	0.752545	1.31373
6763972	NM_023284 // Nuf2 // NUF2, NDC80 kinetochore complex component, homolog (S. cere	Nuf2	NM_023284	0.605056	-1.28467	0.762835	-1.15707	0.000651222	6.5719	0.0851927	2.36164	0.688298	1.21421	0.844639	-1.09931	0.0522612	2.65885	0.894222	-1.06634	0.0487988	2.70199	0.0537235	2.64159	0.769196	-1.1524
6887196	ENSMUST00000028259 // Ifih1 // interferon induced with helicase C domain 1 (Ifih	Ifih1	ENSMUST00000028259	0.776177	1.08175	0.103944	1.58805	0.000654517	-2.933	0.0321339	-1.86471	0.0490873	-1.76398	0.378378	1.27809	0.134417	-1.52783	0.763982	1.08654	0.0466147	-1.77619	0.00351382	-2.43107	0.142294	1.51445
6890206	AY179331 // Ppp1r14d // protein phosphatase 1, regulatory (inhibitor) subunit 14	Ppp1r14d	AY179331	0.0280677	-1.55724	0.228888	-1.26307	0.00066336	-2.10261	0.0032243	-1.86107	0.0570432	-1.46013	0.0733315	-1.42552	0.921539	1.01899	0.489062	-1.14206	0.895203	-1.02548	0.659534	1.08798	0.0482272	-1.48317
6950070	NM_008021 // Foxm1 // forkhead box M1 // 6 F3|6 62.0 cM // 14235 /// ENSMUST0000	Foxm1	NM_008021	0.999502	1.00031	0.896994	-1.06534	0.000663484	6.69866	0.0333596	2.9873	0.305704	1.65953	0.639318	1.25814	0.12105	2.17806	0.748765	1.16967	0.130186	2.13589	0.0144854	3.59193	0.923961	-1.04776
6901592	NM_173762 // Cenpe // centromere protein E // 3 H2 // 229841 /// ENSMUST00000062	Cenpe	NM_173762	0.811164	1.1279	0.855174	1.09628	0.000669602	7.07815	0.097657	2.36273	0.621085	1.28342	0.788631	1.14462	0.165423	2.04098	0.905899	-1.06133	0.13504	2.16275	0.12505	2.20952	0.834329	1.11109
6790012	ENSMUST00000108269 // Lgals9 // lectin, galactose binding, soluble 9 (Lgals9), m	Lgals9	ENSMUST00000108269	0.928141	-1.0182	0.937051	1.01592	0.000674784	-2.17415	0.1389	-1.35421	0.098543	-1.40569	0.874837	1.03201	0.142349	-1.35049	0.92906	-1.01796	0.162666	-1.33014	0.00485747	-1.85213	0.999308	1.00017
6835776	NM_183089 // 2600005O03Rik // RIKEN cDNA 2600005O03 gene // 15 D1 // 72107 /// B	2600005O03Rik	NM_183089	0.777387	-1.12806	0.789687	-1.12038	0.000675101	5.22777	0.00493613	3.70545	0.0668274	2.24886	0.860484	-1.07774	0.00829391	3.37591	0.923145	-1.04194	0.0760418	2.18712	0.00291762	4.06486	0.717439	-1.16687
6865551	NM_008908 // Ppic // peptidylprolyl isomerase C // 18 D1 // 19038 /// ENSMUST000	Ppic	NM_008908	0.307651	1.33272	0.338872	1.30851	0.000993884	2.82334	0.000675205	2.94749	0.0131556	2.09549	0.241758	1.39207	0.00912797	2.1897	0.0519135	1.75843	0.000983483	2.82665	0.00900419	2.19326	0.0923036	1.62187
6925984	NM_013706 // Cd52 // CD52 antigen // 4 D3|4 73.5 cM // 23833 /// ENSMUST00000000	Cd52	NM_013706	0.118855	-1.50488	0.509721	-1.18407	0.00129447	-2.51953	0.000675233	-2.69279	0.00196226	-2.41375	0.191412	-1.40436	0.164915	-1.43603	0.324632	-1.28909	0.00606704	-2.14348	0.00113405	-2.55396	0.680399	-1.11099
6861707	ENSMUST00000001513 // Tubb6 // tubulin, beta 6 (Tubb6), mRNA // 18 E1 // 67951 /	Tubb6	ENSMUST00000001513	0.000675782	-2.18062	0.0283162	-1.59153	0.787119	-1.05575	0.436716	-1.1702	0.1142	-1.38548	0.000899479	-2.13116	0.631132	-1.10145	0.0832492	-1.43273	0.852727	1.03798	0.305401	-1.23141	0.0559816	-1.49137
6990715	NM_153098 // Cd109 // CD109 antigen // 9 E1 // 235505 /// ENSMUST00000093812 //	Cd109	NM_153098	0.216597	1.43247	0.0522795	1.78418	0.00657378	2.32846	0.000695133	3.02635	0.0141631	2.1189	0.0689128	1.71567	0.113537	1.5926	0.0670751	1.72235	0.000824466	2.96792	0.269169	1.37754	0.130876	-1.55758
6925273	NM_153159 // Zc3h12a // zinc finger CCCH type containing 12A // 4 D2.2 // 230738	Zc3h12a	NM_153159	0.384309	1.17727	0.512929	1.13008	0.72622	-1.0674	0.843885	-1.03733	0.133569	-1.33129	0.456133	1.14968	0.143064	-1.32182	0.213245	-1.26561	0.0556073	-1.44916	0.0284116	-1.53774	0.000698688	2.05431
6996186	NM_024245 // Kif23 // kinesin family member 23 // 9 B // 71819 /// ENSMUST000000	Kif23	NM_024245	0.846512	-1.10428	0.567145	-1.34205	0.000709488	7.2385	0.038693	3.03783	0.308979	1.69412	0.855196	-1.09803	0.124755	2.24187	0.978226	-1.01408	0.0582224	2.74563	0.0370282	3.07032	0.256534	-1.80323
6872765	NM_007392 // Acta2 // actin, alpha 2, smooth muscle, aorta // 19 C3 // 11475 ///	Acta2	NM_007392	0.156471	1.6409	0.658621	1.16337	0.179464	1.59693	0.000726876	3.73341	0.0247731	2.25253	0.667611	1.15842	0.0351126	2.1318	0.111295	1.75041	0.000711041	3.74465	0.341872	1.38834	0.325059	1.4049
6826546	NM_019670 // Diap3 // diaphanous homolog 3 (Drosophila) // 14 D3 // 56419 /// EN	Diap3	NM_019670	0.8327	-1.10101	0.90732	-1.05444	0.000717619	5.79669	0.0372007	2.70763	0.403669	1.46692	0.919479	-1.04711	0.117503	2.08019	0.921602	-1.04583	0.122324	2.05952	0.0392149	2.67708	0.979103	1.012
6803210	NM_029803 // Ifi27 // interferon, alpha-inducible protein 27 // 12 E // 76933 //	Ifi27	NM_029803	0.00263232	-2.20789	0.129142	-1.44735	0.00122207	-2.37713	0.00625687	-2.02752	0.00563627	-2.04876	0.00562191	-2.04928	0.63119	-1.12108	0.352472	-1.24973	0.177137	-1.38689	0.0185578	-1.81334	0.000721526	-2.49935
6946140	AK047380 // LOC14210 // hypothetical LOC14210 // 6 B2.3|6 22.5 cM // 14210	LOC14210	AK047380	0.112215	1.37557	0.0990411	1.39361	0.0017438	1.98119	0.00073195	2.1208	0.0725369	1.43818	0.0261189	1.58258	0.0171138	1.64251	0.19466	1.29423	0.0100259	1.7191	0.0112825	1.70208	0.0469445	1.49984
6964253	NM_172746 // Hirip3 // HIRA interacting protein 3 // 7 F3 // 233876 /// ENSMUST0	Hirip3	NM_172746	0.917965	-1.02661	0.190706	1.40494	0.000733109	2.66916	0.063745	1.63425	0.353567	1.26968	0.690503	1.10703	0.0684073	1.61957	0.738754	1.08885	0.0538822	1.66923	0.020228	1.87592	0.477358	1.1998
6823058	NM_134081 // Dnajc9 // DnaJ (Hsp40) homolog, subfamily C, member 9 // 14 A3 // 1	Dnajc9	NM_134081	0.691947	-1.08594	0.45117	1.17059	0.000740785	2.22359	0.0159208	1.70705	0.284876	1.25231	0.852366	-1.03943	0.0128492	1.74073	0.553317	1.13159	0.0189974	1.67944	0.00356451	1.94834	0.271928	-1.26024
6808314	ENSMUST00000022082 // Glrx // glutaredoxin (Glrx), mRNA // 13 C1|13 44.0 cM // 9	Glrx	ENSMUST00000022082	0.133977	-1.3632	0.755538	-1.06486	0.0226991	-1.62761	0.00277526	-1.95064	0.000744544	-2.17119	0.593256	-1.11409	0.0168008	-1.67243	0.0544165	-1.49822	0.00543579	-1.84424	0.00639199	-1.8191	0.0515774	1.50615
6898630	NM_133187 // 1110032E23Rik // RIKEN cDNA 1110032E23 gene // 3 E3 // 68659	1110032E23Rik	NM_133187	0.567039	-1.20474	0.488607	-1.25323	0.418728	1.30223	0.0232987	2.18019	0.235552	1.47793	0.466951	-1.26774	0.284127	1.42151	0.978265	1.00887	0.0711151	1.83466	0.394889	1.32057	0.000744627	-3.47841
6823695	ENSMUST00000022478 // Spcs1 // signal peptidase complex subunit 1 homolog (S. ce	Spcs1	ENSMUST00000022478	0.00229489	-2.1455	0.418655	-1.20126	0.00448835	-2.01629	0.0145169	-1.80151	0.123262	-1.42795	0.00650056	-1.94714	0.891069	1.03131	0.857373	-1.0413	0.867044	-1.03842	0.436749	-1.19272	0.00074912	-2.37483
6838417	NM_011653 // Tuba1a // tubulin, alpha 1A // 15 F1|15 60.4 cM // 22142 /// ENSMUS	Tuba1a	NM_011653	0.00586736	-1.88444	0.000755618	-2.2477	0.0185093	-1.69722	0.0138974	-1.74319	0.00327599	-1.9832	0.00115637	-2.1683	0.893719	-1.02859	0.314124	-1.23957	0.754398	-1.0683	0.841861	-1.04301	0.00204124	-2.06579
6759621	NM_010233 // Fn1 // fibronectin 1 // 1 C1-C5|1 36.1 cM // 14268 /// ENSMUST00000	Fn1	NM_010233	0.0306712	2.41175	0.254914	1.56263	0.0295675	2.42761	0.000759724	4.40532	0.0265804	2.47402	0.071512	2.05913	0.0649657	2.09794	0.107352	1.89757	0.0210343	2.57772	0.271701	1.53806	0.0534196	2.17789
6961932	NM_029835 // 5730590G19Rik // RIKEN cDNA 5730590G19 gene // 7 D3 // 77011	5730590G19Rik	NM_029835	0.388549	-1.36349	0.617037	-1.19581	0.000764967	3.92497	0.0397346	2.15782	0.378378	1.37282	0.981522	1.00829	0.158402	1.67245	0.831586	1.07883	0.0852601	1.88591	0.0183214	2.44945	0.650123	-1.17602
7014030	ENSMUST00000055104 // Tceal1 // transcription elongation factor A (SII)-like 1 (	Tceal1	ENSMUST00000055104	0.0493627	-1.45486	0.152466	-1.30655	0.00103161	1.97085	0.000767997	2.01384	0.0377118	1.48949	0.265003	-1.22928	0.0253905	1.54028	0.454291	1.14744	0.020601	1.56714	0.00895403	1.67513	0.0273797	-1.53059
6994666	NM_007691 // Chek1 // checkpoint kinase 1 homolog (S. pombe) // 9 A5.3 // 12649	Chek1	NM_007691	0.0589285	-1.97422	0.139447	-1.68869	0.000779809	3.75834	0.00117797	3.54938	0.167061	1.62964	0.185697	-1.59509	0.00432012	2.95482	0.305084	-1.43194	0.0774195	1.88268	0.00439523	2.94751	0.0603161	-1.96636
6861627	NM_172833 // Malt1 // mucosa associated lymphoid tissue lymphoma translocation g	Malt1	NM_172833	0.872595	1.03928	0.0536249	1.62149	0.815169	1.05779	0.635911	1.12076	0.722254	1.08926	0.39772	1.22724	0.76974	-1.07292	0.908062	-1.02813	0.845263	1.04802	0.837653	-1.05047	0.000780726	2.5069
6825096	NM_172603 // Phf11 // PHD finger protein 11 // 14 C3 // 219131 /// ENSMUST000000	Phf11	NM_172603	0.50815	1.19686	0.269746	1.353	0.000786019	-2.81013	0.00458594	-2.31523	0.0785621	-1.63581	0.464963	1.21974	0.0758574	-1.64375	0.735156	1.09585	0.255054	-1.36622	0.0042708	-2.33381	0.389619	1.26417
6957162	NM_146171 // Ncapd2 // non-SMC condensin I complex, subunit D2 // 6 F2 // 68298	Ncapd2	NM_146171	0.908497	-1.06706	0.792337	-1.1604	0.000787757	8.65611	0.0503143	3.16987	0.470904	1.506	0.80437	-1.15022	0.095489	2.64064	0.895184	-1.07724	0.160372	2.24847	0.0166822	4.22874	0.790651	-1.16184
6899722	ENSMUST00000015893 // Anp32e // acidic (leucine-rich) nuclear phosphoprotein 32	Anp32e	ENSMUST00000015893	0.524374	-1.13923	0.793433	-1.05487	0.000796539	2.17772	0.0586959	1.49349	0.484425	1.15408	0.458569	1.16418	0.0934047	1.42322	0.793746	1.05478	0.0281683	1.60379	0.100554	1.41198	0.382141	1.19682
6959968	NM_001085385 // 1600014C10Rik // RIKEN cDNA 1600014C10 gene // 7 B1 // 72244 ///	1600014C10Rik	NM_001085385	0.464056	-1.22247	0.543259	1.18113	0.000810691	-2.82736	0.0271143	-1.89036	0.0244137	-1.91524	0.284026	-1.34437	0.0805576	-1.63746	0.349865	-1.29362	0.0227829	-1.9317	0.0268165	-1.89298	0.66368	1.12619
6768261	NR_002687 // EG432466 // predicted gene, EG432466 // 10 B4|10 // 432466 /// NM_0	EG432466	NR_002687	0.282379	-1.41514	0.944229	-1.02256	0.0132311	-2.33228	0.000812615	-3.37012	0.116328	-1.67322	0.0792198	-1.78488	0.0341991	-2.03449	0.627257	-1.16795	0.0914015	-1.7432	0.666781	-1.1475	0.810349	1.07958
6790244	NM_181545 // Slfn8 // schlafen 8 // 11 C // 276950 /// ENSMUST00000038141 // Slf	Slfn8	NM_181545	0.325269	1.30094	0.0642367	1.66326	0.00273242	-2.40717	0.0728119	-1.63573	0.383772	-1.26162	0.113747	1.53775	0.146332	-1.48215	0.848111	1.052	0.0678746	-1.65116	0.000814577	-2.73963	0.107936	1.54929
6977804	ENSMUST00000034132 // Orc6l // origin recognition complex, subunit 6-like (S. ce	Orc6l	ENSMUST00000034132	0.6834	-1.08723	0.241061	1.27593	0.000821796	2.17927	0.00605046	1.84443	0.220798	1.29027	0.82761	-1.04561	0.0024826	1.98903	0.355274	1.2105	0.0138207	1.71551	0.0161622	1.69149	0.438859	1.17295
6809032	NM_009712 // Arsb // arylsulfatase B // 13 C3-D1|13 50.0 cM // 11881 /// ENSMUST	Arsb	NM_009712	0.217752	-1.42792	0.222859	-1.42215	0.00209426	2.64932	0.000874765	2.92797	0.00503436	2.39102	0.138416	-1.53957	0.00131269	2.79549	0.209575	1.43744	0.00112491	2.84526	0.000827895	2.94637	0.00159159	-2.73442
6820055	BC103570 // Egr3 // early growth response 3 // 14 D2 // 13655 /// NM_018781 // E	Egr3	BC103570	0.0244745	-1.78771	0.0666109	-1.59139	0.000888042	-2.511	0.000833811	-2.52649	0.311939	-1.28334	0.253807	-1.32633	0.0925336	-1.52732	0.453791	-1.20185	0.068081	-1.58714	0.316134	-1.28051	0.0478529	-1.65587
6867840	NM_028967 // Batf2 // basic leucine zipper transcription factor, ATF-like 2 // 1	Batf2	NM_028967	0.472001	1.16008	0.0826882	1.44544	0.000834643	-2.18123	0.0165664	-1.69018	0.0418702	-1.54895	0.303666	1.23818	0.0936151	-1.4264	0.807623	1.05129	0.0205814	-1.65693	0.0141687	-1.71425	0.0869504	1.43774
6869334	NM_008331 // Ifit1 // interferon-induced protein with tetratricopeptide repeats	Ifit1	NM_008331	0.640773	1.29689	0.263859	1.877	0.000839068	-8.25184	0.134122	-2.34834	0.163323	-2.2072	0.409466	1.5871	0.155082	-2.24395	0.896773	1.07479	0.136388	-2.33619	0.0105141	-4.62476	0.363986	1.66393
6899835	ENSMUST00000029729 // Fmo5 // flavin containing monooxygenase 5 (Fmo5), mRNA //	Fmo5	ENSMUST00000029729	0.830588	1.04385	0.793747	-1.05385	0.000845493	2.13957	0.0173504	1.6627	0.124407	1.37198	0.650105	1.09543	0.0399705	1.53997	0.655066	1.09391	0.0720037	1.4535	0.0608863	1.47821	0.2341	-1.2742
6929119	NM_008013 // Fgl2 // fibrinogen-like protein 2 // 5 A3|5 7.0 cM // 14190 /// ENS	Fgl2	NM_008013	0.240693	-1.24488	0.182775	1.28381	0.22991	-1.25145	0.000848072	-2.00841	0.015475	-1.609	0.877883	1.02866	0.855462	-1.03407	0.596436	-1.10259	0.0189092	-1.5829	0.0109833	-1.65389	0.783906	1.05176
6773158	BC089514 // 2700019D07Rik // RIKEN cDNA 2700019D07 gene // 10 B1 // 72580 /// NM	2700019D07Rik	BC089514	0.457103	1.20763	0.014742	1.9303	0.00881831	-2.04177	0.220574	-1.36901	0.288575	-1.31123	0.0896108	1.55586	0.696486	-1.10354	0.447517	1.21258	0.220551	-1.36903	0.000849698	-2.60176	0.0519768	1.66732
6971548	NM_146218 // Rfwd3 // ring finger and WD repeat domain 3 // 8 E1 // 234736 /// E	Rfwd3	NM_146218	0.266784	1.35712	0.357413	1.28657	0.000851788	2.79629	0.00964941	2.13267	0.289656	1.3375	0.0440718	1.77099	0.0818066	1.62954	0.315127	1.31723	0.171347	1.46058	0.0266922	1.88747	0.383707	1.26905
6903360	ENSMUST00000099201 // Sirpb1 // signal-regulatory protein beta 1 (Sirpb1), trans	Sirpb1	ENSMUST00000099201	0.647754	-1.1818	0.111677	1.81638	0.00122672	-3.77903	0.00206373	-3.50001	0.00401797	-3.16804	0.729017	-1.13488	0.00966388	-2.76842	0.984007	-1.00734	0.0136951	-2.61996	0.000854654	-3.98425	0.606167	1.20756
6942604	NM_008568 // Mcm7 // minichromosome maintenance deficient 7 (S. cerevisiae) // 5	Mcm7	NM_008568	0.0586785	-2.18666	0.246233	-1.59671	0.000856951	4.50997	0.00595454	3.29245	0.429118	1.37238	0.0788659	-2.06106	0.00982246	3.0256	0.364103	-1.43927	0.100739	1.95906	0.00340408	3.61135	0.0727607	-2.095
6855018	NM_010378 // H2-Aa // histocompatibility 2, class II antigen A, alpha // 17 B1|1	H2-Aa	NM_010378	0.466432	1.18939	0.029855	1.7199	0.000858154	-2.45186	0.0633477	-1.57916	0.77296	-1.07076	0.445715	1.19926	0.880129	-1.03636	0.1532	1.41331	0.215104	-1.3479	0.0311868	-1.71169	0.10258	1.48909
6949727	NM_153197 // Clec4a3 // C-type lectin domain family 4, member a3 // 6 F2 // 7314	Clec4a3	NM_153197	0.475159	-1.16876	0.227843	1.3049	0.0585367	-1.53352	0.000864241	-2.27492	0.0506805	-1.55722	0.516031	1.15222	0.450965	-1.17906	0.56247	1.13454	0.320589	-1.24365	0.00178982	-2.13468	0.605053	1.11921
7019614	XM_001473537 // LOC100045031 // similar to transcription elongation factor A (SI	LOC100045031	XM_001473537	0.00086433	-2.78765	0.114411	-1.55213	0.173745	-1.45657	0.175212	-1.45463	0.0680084	-1.67038	0.0413671	-1.78407	0.727128	1.09926	0.740361	-1.09402	0.599558	1.15331	0.266233	-1.357	0.00126329	-2.67501
6789872	NM_144825 // Taok1 // TAO kinase 1 // 11 B5 // 216965 /// ENSMUST00000058496 //	Taok1	NM_144825	0.0227321	1.62481	0.408071	1.18239	0.00278691	1.94573	0.00899333	1.76344	0.0126855	1.71158	0.00229002	1.97735	0.88494	1.02952	0.170237	-1.32507	0.638148	1.09938	0.234314	1.27484	0.00086971	2.13884
7018220	NM_008892 // Pola1 // polymerase (DNA directed), alpha 1 // X C-D|X 34.0 cM // 1	Pola1	NM_008892	0.700322	1.12769	0.702181	1.1268	0.000870697	3.25106	0.00996504	2.37755	0.305653	1.38133	0.60978	1.17298	0.0199686	2.16196	0.642649	-1.15601	0.0961918	1.70718	0.0125738	2.30413	0.878887	-1.04866
6907869	NM_008619 // Mov10 // Moloney leukemia virus 10 // 3 F2 // 17454 /// ENSMUST0000	Mov10	NM_008619	0.533808	1.12321	0.942631	1.01347	0.000889543	-2.01724	0.192897	-1.27983	0.128043	-1.33696	0.359447	1.18768	0.0636759	-1.431	0.502462	-1.13351	0.0100728	-1.67497	0.0550445	-1.45031	0.882529	1.02786
6755387	NM_012012 // Exo1 // exonuclease 1 // 1 H4|1 97.0 cM // 26909 /// ENSMUST0000003	Exo1	NM_012012	0.797577	-1.07687	0.485722	-1.22415	0.000890348	2.9708	0.023823	1.99524	0.4469	1.24718	0.695531	-1.11977	0.032633	1.91363	0.820776	-1.06759	0.110236	1.60669	0.0342373	1.90129	0.548248	-1.18998
6855246	NM_008204 // H2-M2 // histocompatibility 2, M region locus 2 // 17 B1|17 20.43 c	H2-M2	NM_008204	0.423001	-1.36739	0.00778119	3.05998	0.0218196	-2.56945	0.0505901	-2.2062	0.0123574	-2.83293	0.138795	1.80076	0.0143651	-2.76158	0.556776	-1.25701	0.00180867	-3.8673	0.021794	-2.56998	0.000891898	4.31861
6968683	NM_008594 // Mfge8 // milk fat globule-EGF factor 8 protein // 7 D3|7 41.2 cM //	Mfge8	NM_008594	0.0736413	1.45482	0.278197	1.24874	0.200524	1.30159	0.000892566	2.14419	0.0254445	1.61279	0.551953	1.12834	0.0446797	1.52917	0.546606	1.13019	0.00889585	1.77116	0.526327	1.13733	0.791803	1.05487
6953906	NM_026004 // Nt5c3 // 5'-nucleotidase, cytosolic III // 6 B3 // 107569 /// ENSMU	Nt5c3	NM_026004	0.647687	-1.13687	0.0742961	1.67864	0.000901021	-2.87323	0.0552397	-1.74971	0.106691	-1.59222	0.402829	1.26632	0.709604	-1.1101	0.435485	1.24592	0.38804	-1.27602	0.0071252	-2.26644	0.544518	1.18578
6857078	ENSMUST00000024851 // Ndc80 // NDC80 homolog, kinetochore complex component (S.	Ndc80	ENSMUST00000024851	0.87629	1.09301	0.941066	-1.04313	0.000901317	8.60542	0.0330255	3.60176	0.338885	1.73638	0.761489	1.1895	0.0223941	3.98797	0.799466	1.15627	0.0794866	2.81983	0.0312155	3.65612	0.562855	1.39333
6901944	ENSMUST00000090127 // Gbp5 // guanylate nucleotide binding protein 5 (Gbp5), mRN	Gbp5	ENSMUST00000090127	0.0387731	2.00404	0.00116419	3.23926	0.0722078	-1.81784	0.0310329	-2.07222	0.0885692	-1.75771	0.0320845	2.06195	0.271918	-1.42905	0.721043	1.12147	0.0720631	-1.81844	0.0338511	-2.04549	0.000902098	3.34729
6777925	NM_033072 // Mbd6 // methyl-CpG binding domain protein 6 // 10 D3|10 70.0 cM //	Mbd6	NM_033072	0.00220552	1.90352	0.0991221	1.3787	0.0276887	1.55154	0.0277949	1.55102	0.00549483	1.77283	0.000903515	2.03749	0.916559	1.01999	0.210796	1.27195	0.680398	1.08108	0.0673525	1.43157	0.0753174	1.41635
6926912	NM_001039554 // Angptl7 // angiopoietin-like 7 // 4 E1 // 654812 /// ENSMUST0000	Angptl7	NM_001039554	0.311899	-1.25482	0.00100266	-2.28622	0.000909916	2.30604	0.00832239	1.8847	0.185805	1.34908	0.168089	-1.36678	0.00708124	1.91361	0.28642	-1.27073	0.0995637	1.45757	0.0341247	1.63974	0.0520766	-1.56792
6836728	NM_010738 // Ly6a // lymphocyte antigen 6 complex, locus A // 15 D3|15 42.7 cM /	Ly6a	NM_010738	0.553087	1.47282	0.327537	1.90301	0.000913245	-11.5531	0.303471	-1.96798	0.324995	-1.90961	0.746078	1.23466	0.200767	-2.33303	0.823555	1.15611	0.370648	-1.79916	0.0139852	-5.53441	0.952506	1.03949
6917374	NM_010174 // Fabp3 // fatty acid binding protein 3, muscle and heart // 4 D2.2|4	Fabp3	NM_010174	0.049757	1.60984	0.000917383	2.39699	0.00821683	-1.94439	0.67618	1.10215	0.607444	1.12721	0.00831167	1.94218	0.159095	-1.39735	0.00115343	2.34636	0.893849	1.0315	0.477549	-1.18057	0.101764	1.47974
7015445	NM_011514 // Suv39h1 // suppressor of variegation 3-9 homolog 1 (Drosophila) //	Suv39h1	NM_011514	0.474819	-1.14351	0.995381	1.00108	0.000932037	2.01508	0.109484	1.35976	0.848257	-1.03636	0.303894	-1.21422	0.297464	1.21745	0.706667	-1.07286	0.389634	1.17567	0.0637013	1.43272	0.979487	-1.00481
6784054	NM_011799 // Cdc6 // cell division cycle 6 homolog (S. cerevisiae) // 11 D // 23	Cdc6	NM_011799	0.39346	-1.30055	0.414793	-1.28524	0.000933702	3.14818	0.0242242	2.07286	0.362911	1.32377	0.405896	-1.29154	0.0670771	1.78739	0.637208	-1.15536	0.137899	1.59117	0.00853184	2.38464	0.363035	-1.32367
6878031	NM_008397 // Itga6 // integrin alpha 6 // 2 C2-C3|2 38.0 cM // 16403 /// ENSMUST	Itga6	NM_008397	0.822483	-1.04563	0.146658	-1.34361	0.538277	1.1307	0.166075	1.32475	0.14177	1.34872	0.633886	-1.09955	0.305502	1.22884	0.815088	-1.04761	0.300985	1.23127	0.331434	1.21541	0.00093514	-2.10883
6791437	NM_030150 // Dhx58 // DEXH (Asp-Glu-X-His) box polypeptide 58 // 11 D|11 61.5 cM	Dhx58	NM_030150	0.750324	1.10183	0.379151	1.30999	0.000939463	-3.13332	0.0762458	-1.74892	0.0614935	-1.80752	0.711652	1.11928	0.207276	-1.47806	0.883456	-1.04564	0.0463467	-1.88526	0.00749219	-2.41781	0.417753	1.28206
6844359	ENSMUST00000000028 // Cdc45l // cell division cycle 45 homolog (S. cerevisiae)-l	Cdc45l	ENSMUST00000000028	0.574414	-1.18265	0.729735	-1.10847	0.000944997	3.05322	0.0124342	2.22245	0.259425	1.40564	0.570855	-1.18451	0.0127758	2.21465	0.858998	-1.05433	0.0934044	1.6743	0.00950618	2.30055	0.603105	-1.16794
6874549	X12809 // Phxr1 // per-hexamer repeat gene 1 // 2 A1 // 18686	Phxr1	X12809	0.285764	1.32406	0.892603	1.03569	0.0650161	1.64499	0.805356	-1.06612	0.346764	1.27982	0.014064	1.97906	0.793065	-1.07055	0.215498	-1.38701	0.376505	1.26065	0.929314	-1.0233	0.000950617	2.64585
6990948	NM_009445 // Ttk // Ttk protein kinase // 9 E2 // 22137 /// NM_001110265 // Ttk	Ttk	NM_009445	0.949539	1.03169	0.985391	1.00907	0.000962399	6.32502	0.0854139	2.4021	0.419784	1.49263	0.801174	1.13225	0.210427	1.87415	0.964794	-1.02199	0.139152	2.11058	0.0505907	2.73404	0.880309	-1.07706
7020626	NM_178256 // Reps2 // RALBP1 associated Eps domain containing protein 2 // X F4	Reps2	NM_178256	0.852091	1.04258	0.216953	-1.3241	0.000966297	2.30765	0.00149305	2.21912	0.0484527	1.58544	0.646915	1.10809	0.0199628	1.73846	0.677045	1.09778	0.0391445	1.62206	0.0349035	1.64178	0.0313866	-1.66007
6939241	NM_010612 // Kdr // kinase insert domain protein receptor // 5 C3.3|5 42.0 cM //	Kdr	NM_010612	0.0483058	1.57609	0.00184312	2.15444	0.000966409	-2.28165	0.80656	-1.05552	0.942323	-1.01608	0.00562988	1.94677	0.112651	-1.43306	0.0675505	1.51967	0.187622	-1.3448	0.0186924	-1.73672	0.115882	1.42823
6787896	NM_008326 // Irgm // immunity-related GTPase family, M // 11 B1.2 // 15944 /// E	Irgm	NM_008326	0.997907	1.00061	0.41735	1.2102	0.000974928	-2.39345	0.142553	-1.42014	0.257192	-1.30788	0.737157	1.08164	0.865969	-1.04022	0.840467	1.04815	0.214473	-1.34301	0.0261134	-1.73201	0.746099	-1.07864
6879569	NM_001077514 // Slc1a2 // solute carrier family 1 (glial high affinity glutamate	Slc1a2	NM_001077514	0.522423	1.12975	0.00097912	2.03247	0.0625774	-1.44425	0.344667	-1.19867	0.323581	-1.20861	0.173891	1.30156	0.487073	-1.14187	0.496703	1.13851	0.671676	-1.08398	0.822884	1.04344	0.0018261	1.93782
6875039	ENSMUST00000078834 // Il15ra // interleukin 15 receptor, alpha chain (Il15ra), t	Il15ra	ENSMUST00000078834	0.0556776	1.56295	0.00172222	2.19401	0.00546042	-1.97288	0.0596678	-1.55104	0.119008	-1.43159	0.156622	1.38328	0.300156	-1.26473	0.761417	1.07045	0.139007	-1.40436	0.0700029	-1.52354	0.000991848	2.306
6891336	ENSMUST00000028735 // Jag1 // jagged 1 (Jag1), mRNA // 2 F3|2 77.0 cM // 16449 /	Jag1	ENSMUST00000028735	0.902174	1.03143	0.0812046	1.57487	0.0142126	-1.93609	0.4064	-1.23444	0.158808	-1.43717	0.877646	-1.03953	0.0134929	-1.94721	0.731162	-1.09047	0.0150497	-1.92387	0.0479141	-1.68262	0.000993932	2.55705
6764289	NM_008327 // Ifi202b // interferon activated gene 202B // 1 H3 // 26388 /// NM_0	Ifi202b	NM_008327	0.764511	-1.0796	0.271802	1.32908	0.000995405	-2.59196	0.038294	-1.74249	0.142721	-1.46736	0.506858	1.18574	0.334449	-1.28287	0.729732	1.09238	0.168112	-1.43273	0.00554227	-2.16684	0.652197	1.1223
6903753	NM_007900 // Ect2 // ect2 oncogene // 3 B // 13605 /// ENSMUST00000075155 // Ect	Ect2	NM_007900	0.816262	-1.12684	0.846027	-1.10493	0.000997698	6.78504	0.0727392	2.60003	0.621942	1.28911	0.825769	-1.11977	0.127023	2.23536	0.861433	-1.09383	0.16583	2.06916	0.0436005	2.95931	0.845186	-1.10554
6756345	ENSMUST00000078259 // Nsl1 // NSL1, MIND kinetochore complex component, homolog	Nsl1	ENSMUST00000078259	0.999981	-1.00001	0.897308	-1.05305	0.000999123	4.44854	0.0934447	2.00015	0.654766	1.19657	0.910244	1.04618	0.0920091	2.00666	0.803988	1.10457	0.22072	1.64649	0.0124728	2.92635	0.723953	-1.15215
6945308	NM_008012 // Akr1b8 // aldo-keto reductase family 1, member B8 // 6 B1|6 13.0 cM	Akr1b8	NM_008012	0.00263085	-2.42403	0.0682067	-1.65278	0.416153	-1.24288	0.961542	-1.01288	0.248578	-1.36458	0.00266432	-2.42071	0.975635	-1.00814	0.313157	-1.31099	0.965732	-1.01147	0.142036	-1.49068	0.00100046	-2.68926
6780572	NM_178759 // Timd4 // T-cell immunoglobulin and mucin domain containing 4 // 11	Timd4	NM_178759	0.0490513	-1.53121	0.790194	1.05674	0.0405687	-1.5604	0.00315832	-1.96566	0.00100263	-2.16462	0.113891	-1.40067	0.0258148	-1.63002	0.187051	-1.32156	0.0115399	-1.75551	0.00623384	-1.85381	0.67309	1.09157
6825544	NM_001110162 // Cdca2 // cell division cycle associated 2 // 14 D1 // 108912 ///	Cdca2	NM_001110162	0.98376	-1.00974	0.651594	-1.24045	0.00100991	5.88587	0.150823	2.0136	0.651584	1.24046	0.825737	-1.11058	0.19887	1.8646	0.818655	-1.11541	0.213192	1.82758	0.0508659	2.63874	0.752622	-1.1621
6904300	ENSMUST00000029270 // Ccna2 // cyclin A2 (Ccna2), mRNA // 3 B|3 19.2 cM // 12428	Ccna2	ENSMUST00000029270	0.595878	-1.43732	0.507156	-1.57541	0.00101212	12.657	0.028848	4.81991	0.387552	1.81147	0.735623	-1.25929	0.0421334	4.27007	0.949298	-1.04432	0.102031	3.15451	0.00316954	9.23092	0.598068	-1.43421
6760347	NM_008311 // Htr2b // 5-hydroxytryptamine (serotonin) receptor 2B // 1 C5 // 155	Htr2b	NM_008311	0.0306928	2.09176	0.0014132	3.19801	0.797196	1.0869	0.00102441	3.33494	0.0318692	2.07995	0.11721	1.6849	0.86073	1.05851	0.111643	1.69935	0.0570526	1.90052	0.293941	1.41093	0.760146	1.10409
6898241	NM_133786 // Smc4 // structural maintenance of chromosomes 4 // 3 E2 // 70099 //	Smc4	NM_133786	0.896977	-1.03559	0.372894	1.27476	0.00102906	2.72731	0.112092	1.55477	0.507564	1.19699	0.940203	1.02046	0.0572261	1.70702	0.890965	1.03772	0.0532358	1.72346	0.187521	1.43742	0.48095	1.21091
6901950	NM_001083312 // Gbp6 // guanylate binding protein 6 // 3 H1 // 229900 /// NM_145	Gbp6	NM_001083312	0.532397	1.14741	0.129049	1.40707	0.00654481	-1.91274	0.00103562	-2.25731	0.0022798	-2.10488	0.330214	1.24082	0.216869	-1.31709	0.270122	-1.27777	0.00263538	-2.07775	0.00273283	-2.07099	0.0805404	1.48666
6960374	NM_008497 // Lhb // luteinizing hormone beta // 7 B4|7 23.0 cM // 16866 /// ENSM	Lhb	NM_008497	0.0610177	-1.52829	0.0764217	-1.49105	0.313963	-1.24816	0.00104842	-2.24146	0.168786	-1.35789	0.037065	-1.61059	0.910628	1.02474	0.477121	1.16839	0.688124	-1.09148	0.281418	1.26809	0.0899907	-1.46391
6786044	NM_021891 // Fignl1 // fidgetin-like 1 // 11 A2 // 60530 /// ENSMUST00000047689	Fignl1	NM_021891	0.1313	-1.79938	0.343024	-1.43833	0.00106389	4.07563	0.00978486	2.87913	0.309564	1.47713	0.219555	-1.60613	0.0456817	2.21044	0.519385	-1.27846	0.110316	1.86549	0.00515106	3.19184	0.160356	-1.72399
6867165	NM_001081300 // Tshz1 // teashirt zinc finger family member 1 // 18 E4|18 56.0 c	Tshz1	NM_001081300	0.404868	1.19199	0.354578	1.21597	0.00106477	2.16954	0.0625436	1.49948	0.451271	1.17188	0.873256	-1.03395	0.696396	1.08521	0.73771	1.07268	0.57397	1.1253	0.0635787	1.49692	0.0906052	1.44136
6843550	NR_003508 // Mx2 // myxovirus (influenza virus) resistance 2 // 16 C4|16 71.2 cM	Mx2	NR_003508	0.27027	1.71003	0.0738565	2.43388	0.00108029	-5.89742	0.16797	-1.9663	0.215262	-1.8317	0.213482	1.83617	0.20944	-1.84646	0.533565	1.35013	0.178396	-1.9334	0.00489303	-4.38654	0.16956	1.96114
6959432	ENSMUST00000058908 // Sycn // syncollin (Sycn), mRNA // 7 A3 // 68416 /// NM_026	Sycn	ENSMUST00000058908	0.469412	-1.21876	0.0545119	-1.72443	0.00108062	-2.73144	0.02777	-1.88103	0.931053	-1.0238	0.0973587	-1.59168	0.532545	-1.18581	0.595421	-1.15583	0.118654	-1.54644	0.946024	-1.01858	0.0556246	-1.71979
6850019	ENSMUST00000041633 // Tap1 // transporter 1, ATP-binding cassette, sub-family B	Tap1	ENSMUST00000041633	0.273	1.23878	0.0395761	1.51594	0.00108095	-2.03872	0.0417592	-1.5085	0.0528549	-1.4758	0.347008	1.20087	0.140036	-1.33832	0.548716	-1.12305	0.0421408	-1.50724	0.015227	-1.6487	0.164343	1.31505
6815111	NM_021310 // Jmy // junction-mediating and regulatory protein // 13 C3 // 57748	Jmy	NM_021310	0.295448	1.23237	0.654196	1.09261	0.00108108	2.07325	0.0178495	1.64526	0.0896282	1.41318	0.0382932	1.53561	0.0952323	1.40434	0.597078	1.11028	0.554003	1.12435	0.412981	1.17671	0.301841	1.22891
6867973	NM_025463 // 1810009A15Rik // RIKEN cDNA 1810009A15 gene // 19 A // 66276	1810009A15Rik	NM_025463	0.285588	-1.25515	0.0111375	-1.77495	0.132173	-1.38331	0.225837	-1.29523	0.397076	-1.19647	0.248938	-1.27874	0.305312	-1.24351	0.00239485	-2.03192	0.122291	-1.39581	0.00109982	-2.17086	0.25992	-1.27137
6829360	NM_020332 // Ank // progressive ankylosis // 15 B1|15 14.4 cM // 11732 /// ENSMU	Ank	NM_020332	0.252475	-1.25292	0.00709777	-1.7641	0.00748946	1.75632	0.00824582	1.74243	0.0209381	1.60992	0.31473	-1.21826	0.0563708	1.47104	0.891749	1.02678	0.0797615	1.42207	0.0114372	1.69551	0.00110343	-2.04629
6762017	NM_008567 // Mcm6 // minichromosome maintenance deficient 6 (MIS5 homolog, S. po	Mcm6	NM_008567	0.100875	-1.85374	0.285679	-1.48396	0.00110378	3.84223	0.00301111	3.31173	0.0935003	1.88106	0.203637	-1.604	0.00290067	3.33031	0.421093	-1.34422	0.048172	2.12463	0.0013339	3.73687	0.0468055	-2.13544
6764274	NM_008328 // Ifi203 // interferon activated gene 203 // 1 H3|1 95.31 cM // 15950	Ifi203	NM_008328	0.948264	-1.01336	0.130612	1.37307	0.00110685	-2.12472	0.0337431	-1.57878	0.709776	-1.07918	0.0855585	1.43811	0.211631	-1.29674	0.529792	1.13772	0.171623	-1.33025	0.176257	-1.32602	0.985332	1.00377
6982153	NM_001039562 // Ankrd37 // ankyrin repeat domain 37 // 8 B1.1 // 654824 /// ENSM	Ankrd37	NM_001039562	0.00271204	-2.73057	0.00255081	-2.75134	0.950056	1.01911	0.78153	-1.08752	0.444394	-1.26198	0.0011148	-3.04462	0.953179	-1.01791	0.142676	-1.57437	0.788194	-1.08467	0.831043	1.06665	0.0280212	-2.01616
6792839	NM_145373 // Sectm1a // secreted and transmembrane 1A // 11 E2 // 209588 /// ENS	Sectm1a	NM_145373	0.417993	-1.22317	0.968514	1.00979	0.00111706	-2.48256	0.00152381	-2.40708	0.00820324	-2.02717	0.0669507	-1.59951	0.0125247	-1.93799	0.161468	-1.42385	0.0131691	-1.92755	0.0116594	-1.95293	0.104302	-1.51148
6838469	ENSMUST00000023756 // Racgap1 // Rac GTPase-activating protein 1 (Racgap1), mRNA	Racgap1	ENSMUST00000023756	0.833346	-1.13798	0.924416	1.05999	0.00112363	9.57854	0.0411313	3.72111	0.425958	1.636	0.985215	1.01144	0.0759566	3.09162	0.968799	-1.02431	0.115685	2.69917	0.0148835	4.94731	0.746015	-1.2203
6917120	ENSMUST00000106162 // Csf3r // colony stimulating factor 3 receptor (granulocyte	Csf3r	ENSMUST00000106162	0.0313576	1.60332	0.0685416	1.4822	0.976168	-1.00624	0.959995	1.0105	0.699426	1.08384	0.0294969	1.61281	0.3089	-1.23896	0.92731	1.01917	0.257189	-1.27031	0.111286	-1.40639	0.00112812	2.15065
6906635	ENSMUST00000029717 // Cd1d1 // CD1d1 antigen (Cd1d1), mRNA // 3 F1|3 48.0 cM //	Cd1d1	ENSMUST00000029717	0.077841	-1.74787	0.293719	1.38415	0.0350123	-1.96958	0.00247969	-2.79418	0.00292813	-2.73665	0.155336	-1.55966	0.00895645	-2.37208	0.106537	-1.66227	0.00532676	-2.53697	0.00112899	-3.08002	0.0483988	1.87885
6901953	NM_018734 // Gbp3 // guanylate nucleotide binding protein 3 // 3 H1 // 55932 ///	Gbp3	NM_018734	0.276685	1.34846	0.00366515	2.38167	0.00132383	-2.6653	0.00158172	-2.61389	0.00124	-2.68441	0.21142	1.41186	0.388534	-1.26595	0.915139	-1.02933	0.0373277	-1.80937	0.00113209	-2.7112	0.0313699	1.84975
6875649	NM_031167 // Il1rn // interleukin 1 receptor antagonist // 2 A3|2 10.0 cM // 161	Il1rn	NM_031167	0.340023	-1.31083	0.168821	1.48387	0.0144826	-2.08475	0.0706887	-1.69298	0.00385151	-2.4417	0.960845	1.01388	0.00165895	-2.68951	0.412982	-1.26063	0.00657177	-2.29342	0.00113225	-2.80835	0.0207888	1.99282
6759613	ENSMUST00000027393 // Bard1 // BRCA1 associated RING domain 1 (Bard1), mRNA // 1	Bard1	ENSMUST00000027393	0.993533	1.00278	0.885671	-1.05057	0.00114862	3.52348	0.131578	1.69993	0.439976	1.30562	0.964736	-1.01528	0.143055	1.67292	0.935726	1.02805	0.182137	1.59499	0.0286037	2.20899	0.924252	-1.03316
6762796	NM_015811 // Rgs1 // regulator of G-protein signaling 1 // 1 F|1 78.0 cM // 5077	Rgs1	NM_015811	0.146517	1.37028	0.00115076	2.1768	0.00268306	-2.02419	0.892777	1.02898	0.960241	-1.01062	0.0818461	1.46442	0.970175	-1.00796	0.00241535	2.04269	0.0276968	1.63677	0.294607	-1.25211	0.723173	-1.07807
6966600	NM_007633 // Ccne1 // cyclin E1 // 7 B2|7 16.0 cM // 12447 /// ENSMUST0000010802	Ccne1	NM_007633	0.687429	-1.22854	0.720646	1.20065	0.00115579	6.51066	0.0361228	3.07786	0.371496	1.58473	0.874474	-1.08404	0.0323288	3.16056	0.964479	-1.023	0.142584	2.15307	0.0102201	4.10936	0.641944	1.26872
6848201	NM_020622 // ORF9 // open reading frame 9 // 16 C4|16 71.3 cM // 52793 /// AF494	ORF9	NM_020622	0.905166	-1.0233	0.00534307	1.80052	0.00184829	-1.95904	0.0019766	-1.94876	0.0913421	-1.40057	0.33914	1.20518	0.00115584	-2.0321	0.217846	1.27408	0.0933348	-1.39752	0.0638087	-1.45106	0.103437	1.38291
6817900	NM_019979 // Selk // selenoprotein K // 14 B // 80795 /// AF170920 // Selk // se	Selk	NM_019979	0.00315271	-4.39855	0.426714	-1.43841	0.00117421	-5.27732	0.0366881	-2.7091	0.817652	-1.11047	0.0602199	-2.43016	0.47764	-1.3831	0.758726	-1.14987	0.39118	-1.48089	0.770927	-1.14153	0.0916494	-2.2053
6775146	ENSMUST00000095541 // Susd2 // sushi domain containing 2 (Susd2), mRNA // 10 B5.	Susd2	ENSMUST00000095541	0.580451	-1.14357	0.0649592	1.59009	0.488505	-1.18347	0.591394	-1.13913	0.43917	-1.20729	0.889127	1.0343	0.927239	-1.02234	0.794132	-1.06521	0.213429	-1.35825	0.408445	-1.22321	0.00119709	2.42068
6976901	NM_008509 // Lpl // lipoprotein lipase // 8 B3.3|8 33.0 cM // 16956 /// ENSMUST0	Lpl	NM_008509	0.0749696	-1.51126	0.00220348	-2.14418	0.524722	-1.15374	0.797044	1.05929	0.709214	1.08719	0.260775	-1.2908	0.905925	1.02681	0.32705	-1.24821	0.995577	-1.00124	0.857234	1.0411	0.00120081	-2.2653
6869503	NM_010615 // Kif11 // kinesin family member 11 // 19 C2 // 16551 /// ENSMUST0000	Kif11	NM_010615	0.909049	-1.07445	0.763332	-1.20857	0.00120424	9.92886	0.061284	3.39833	0.66167	1.31735	0.770856	-1.20109	0.0860064	3.0502	0.794811	-1.17771	0.130149	2.65347	0.041469	3.82915	0.59871	-1.39343
6911682	NM_009830 // Ccne2 // cyclin E2 // 4 A2 // 12448 /// ENSMUST00000029866 // Ccne2	Ccne2	NM_009830	0.680882	-1.25976	0.837241	-1.12208	0.00121377	7.72996	0.0227627	3.86983	0.45869	1.51866	0.920428	-1.05759	0.0233832	3.84348	0.733741	-1.21031	0.127674	2.40161	0.00972795	4.77304	0.472455	-1.49927
6890838	NM_008361 // Il1b // interleukin 1 beta // 2 F|2 73.0 cM // 16176 /// ENSMUST000	Il1b	NM_008361	0.046619	-3.07926	0.62365	-1.30474	0.0104391	-4.44346	0.0012191	-7.18511	0.00149467	-6.87306	0.0476511	-3.06171	0.00801109	-4.72436	0.300741	-1.76157	0.00335525	-5.75165	0.00225819	-6.27862	0.117017	2.38936
6851309	NM_009404 // Tnfsf9 // tumor necrosis factor (ligand) superfamily, member 9 // 1	Tnfsf9	NM_009404	0.00248208	-3.10286	0.200445	-1.55191	0.0688303	-1.8898	0.127669	-1.69375	0.0286007	-2.17868	0.00121971	-3.41892	0.377403	-1.35001	0.626259	-1.1789	0.364226	-1.36157	0.0260611	-2.21025	0.471836	-1.27623
6953507	NM_027881 // Osbpl3 // oxysterol binding protein-like 3 // 6 B3 // 71720 /// BC0	Osbpl3	NM_027881	0.560088	1.16065	0.0281069	1.80485	0.00401825	2.23713	0.313007	1.2968	0.339722	1.27844	0.309659	1.2992	0.597847	1.14427	0.98901	-1.00351	0.41125	1.23474	0.361236	1.26454	0.00123443	2.5287
6929591	ENSMUST00000026845 // Il6 // interleukin 6 (Il6), mRNA // 5 B1|5 17.0 cM // 1619	Il6	ENSMUST00000026845	0.730628	1.14523	0.0228414	2.5835	0.395765	-1.40034	0.625608	-1.21219	0.54241	-1.27202	0.92011	1.04024	0.220431	-1.63252	0.790045	1.1105	0.216632	-1.63939	0.208755	-1.65402	0.00123639	4.18894
6767235	NM_028006 // Tube1 // epsilon-tubulin 1 // 10 B1 // 71924 /// ENSMUST00000019991	Tube1	NM_028006	0.591259	1.14008	0.329382	1.27108	0.00126503	2.4204	0.0454426	1.66394	0.883704	1.03624	0.564587	1.15107	0.29313	1.29561	0.843126	-1.04936	0.283008	1.30293	0.0685095	1.58418	0.878584	1.03788
6971700	NM_028095 // 2010208K18Rik // RIKEN cDNA 2010208K18 gene // 7 F4 // 72096	2010208K18Rik	NM_028095	0.0310878	-1.74883	0.88615	-1.03586	0.0220555	-1.81775	0.0225789	-1.81301	0.0099889	-1.98056	0.0401241	-1.69805	0.430937	-1.21546	0.398866	-1.23272	0.3377	-1.2691	0.00128868	-2.43979	0.104734	-1.50844
6953331	ENSMUST00000081721 // Ezh2 // enhancer of zeste homolog 2 (Drosophila) (Ezh2), m	Ezh2	ENSMUST00000081721	0.977462	1.00979	0.422086	1.32153	0.0012908	3.48912	0.0396441	2.10423	0.473118	1.28245	0.864232	1.06075	0.114018	1.75123	0.694761	1.14514	0.0556905	1.98853	0.0276783	2.22949	0.795827	1.09339
6968426	NM_023908 // Slco3a1 // solute carrier organic anion transporter family, member	Slco3a1	NM_023908	0.0424068	1.52532	0.00346767	1.89651	0.00129175	-2.05409	0.0214362	-1.62414	0.0824023	-1.42881	0.0478968	1.5077	0.0519444	-1.49595	0.530914	1.13315	0.0137931	-1.68855	0.0825921	-1.42847	0.0106208	1.72708
6815529	NM_010871 // Birc1f // baculoviral IAP repeat-containing 1f // 13 D1|13 55.0 cM	Birc1f	NM_010871	0.0109447	1.80218	0.00577581	1.91079	0.66616	1.09746	0.211822	1.31428	0.69976	1.08664	0.00131461	2.17726	0.94572	-1.01475	0.842814	-1.0436	0.782147	-1.06134	0.461737	-1.17266	0.00146603	2.15677
6869324	NM_008332 // Ifit2 // interferon-induced protein with tetratricopeptide repeats	Ifit2	NM_008332	0.410589	1.44693	0.227145	1.72806	0.00133184	-5.00014	0.177814	-1.8455	0.214047	-1.75643	0.354484	1.51673	0.328036	-1.55349	0.665983	1.21259	0.153467	-1.91686	0.0376118	-2.64481	0.338922	1.53802
6810166	ENSMUST00000022212 // Plk2 // polo-like kinase 2 (Drosophila) (Plk2), mRNA // 13	Plk2	ENSMUST00000022212	0.0886689	1.41865	0.0150542	1.67673	0.00133465	-2.05046	0.981012	-1.00474	0.579695	-1.11685	0.0481025	1.50781	0.307546	-1.22786	0.309242	1.22696	0.944283	1.014	0.0233288	-1.61276	0.899952	1.02532
7014982	NM_026887 // Ap1s2 // adaptor-related protein complex 1, sigma 2 subunit // X F5	Ap1s2	NM_026887	0.0290078	-1.57229	0.0152043	-1.66475	0.101301	1.39329	0.207079	1.28692	0.492309	1.14521	0.245044	-1.26087	0.188007	1.30166	0.527636	-1.13272	0.210543	1.28438	0.499043	1.14278	0.00134503	-2.0313
6810299	ENSMUST00000070951 // Ppap2a // phosphatidic acid phosphatase 2a (Ppap2a), trans	Ppap2a	ENSMUST00000070951	0.883519	-1.05796	0.0208219	2.56989	0.788263	1.10888	0.738353	-1.13723	0.441218	-1.34726	0.750232	1.13036	0.709868	-1.15404	0.713693	1.15175	0.782282	-1.11221	0.834529	-1.08368	0.00134894	4.00183
6890715	NM_009772 // Bub1 // budding uninhibited by benzimidazoles 1 homolog (S. cerevis	Bub1	NM_009772	0.791375	-1.18334	0.665343	-1.31736	0.00135038	9.90647	0.0693965	3.31393	0.63624	1.35189	0.714108	-1.26277	0.0841743	3.11256	0.723143	-1.25306	0.200005	2.29326	0.0453097	3.78679	0.825009	-1.15106
6964527	ENSMUST00000006367 // Htra1 // HtrA serine peptidase 1 (Htra1), mRNA // 7 F3 //	Htra1	ENSMUST00000006367	0.216581	1.41749	0.149348	1.50625	0.117955	1.56204	0.0261012	1.92123	0.112865	1.57245	0.10581	1.58766	0.00135677	2.71965	0.0550941	1.74174	0.016628	2.03253	0.172298	1.47228	0.106286	1.58661
6796768	NM_173735 // 2310044G17Rik // RIKEN cDNA 2310044G17 gene // 12 D2 // 217732	2310044G17Rik	NM_173735	0.00289399	1.96309	0.0245563	1.62743	0.453979	1.16669	0.00135947	2.09032	0.0409254	1.55022	0.00177719	2.04453	0.0441533	1.53876	0.074124	1.46037	0.0073422	1.8134	0.331862	1.22218	0.47039	1.16016
6983820	NM_173184 // Rln3 // relaxin 3 // 8 C3 // 212108 /// ENSMUST00000061923 // Rln3	Rln3	NM_173184	0.0473805	-1.67316	0.0357725	-1.72971	0.00404601	-2.19124	0.00135948	-2.44732	0.112344	-1.50022	0.0056568	-2.11655	0.321974	-1.28234	0.118591	-1.48932	0.179986	-1.4046	0.291349	-1.30387	0.29782	-1.29916
6851204	NM_013733 // Chaf1a // chromatin assembly factor 1, subunit A (p150) // 17 D //	Chaf1a	NM_013733	0.663548	-1.11913	0.397242	-1.24648	0.00136841	2.53378	0.0264743	1.83247	0.344894	1.27929	0.336014	-1.28527	0.0356391	1.76841	0.26481	-1.33899	0.24072	1.36013	0.00779542	2.10538	0.490331	-1.19607
6815555	NM_021886 // Cenph // centromere protein H // 13 D1|13 51.0 cM // 26886 /// ENSM	Cenph	NM_021886	0.856701	-1.0739	0.978227	1.01083	0.00137496	4.1388	0.0273969	2.50835	0.523236	1.288	0.482405	-1.32149	0.019876	2.65668	0.956984	-1.02152	0.132919	1.83714	0.0167685	2.73734	0.514582	-1.2949
6790245	NM_181542 // Slfn10 // schlafen 10 // 11 C // 237887 /// BC115828 // Slfn10 // s	Slfn10	NM_181542	0.0192232	1.73203	0.0018495	2.15394	0.138492	-1.39769	0.839361	-1.04574	0.575778	-1.13183	0.00193855	2.14489	0.05077	-1.56779	0.236276	1.30384	0.349522	-1.23163	0.0428692	-1.59625	0.00137874	2.21109
6953059	NM_001038604 // Clec5a // C-type lectin domain family 5, member a // 6 B2 // 238	Clec5a	NM_001038604	0.0108187	-1.828	0.49367	-1.16335	0.0213689	-1.7113	0.00936413	-1.85315	0.00802305	-1.88025	0.0447013	-1.58707	0.0272931	-1.66993	0.805159	-1.05578	0.0760705	-1.49794	0.00138013	-2.20581	0.924305	-1.02112
7013997	NM_011712 // Wbp5 // WW domain binding protein 5 // X F1 // 22381 /// ENSMUST000	Wbp5	NM_011712	0.317302	-1.23886	0.295534	-1.25143	0.356944	1.21772	0.458894	1.17099	0.7324	-1.07522	0.0845398	-1.45899	0.0484303	1.54763	0.225684	1.29804	0.00245366	2.03924	0.844526	1.04243	0.00138983	-2.14128
6982550	NM_146208 // Neil3 // nei like 3 (E. coli) // 8 B1.3 // 234258 /// ENSMUST000000	Neil3	NM_146208	0.938876	-1.04332	0.62838	-1.30782	0.00139114	7.29825	0.107177	2.50208	0.531785	1.41523	0.85431	-1.10692	0.107934	2.49686	0.925816	-1.05285	0.125186	2.38816	0.0300737	3.54237	0.779266	-1.16781
6912577	NM_181730 // Rpo1-3 // RNA polymerase 1-3 // 5 G3 // 20018 /// BC002025 // Rpo1-	Rpo1-3	NM_181730	0.00139332	-2.2036	0.429288	-1.19124	0.0190431	-1.73068	0.0725686	-1.50574	0.0587334	-1.54121	0.00573179	-1.93967	0.730855	-1.07867	0.793896	1.05917	0.566956	-1.13467	0.122255	-1.41758	0.0436725	-1.59082
6885287	ENSMUST00000028119 // Mastl // microtubule associated serine/threonine kinase-li	Mastl	ENSMUST00000028119	0.656022	-1.28628	0.935828	-1.04646	0.00139662	7.58477	0.0930531	2.65794	0.873209	1.0942	0.736996	-1.20881	0.199842	2.08834	0.714433	-1.22958	0.268021	1.88373	0.0716315	2.86789	0.917326	-1.0603
6889891	AF108189 // Grem1 // gremlin 1 // 2 E4|2 64.5 cM // 23892 /// NM_011824 // Grem1	Grem1	AF108189	0.00325603	2.39582	0.00993887	2.11214	0.03203	1.83556	0.00165552	2.58031	0.145268	1.49355	0.0379071	1.79697	0.0859855	1.61177	0.00141458	2.62479	0.00315942	2.40382	0.0451045	1.75739	0.00380568	2.35472
6983212	ENSMUST00000003808 // Gdf15 // growth differentiation factor 15 (Gdf15), mRNA //	Gdf15	ENSMUST00000003808	0.577029	1.11833	0.203388	1.29537	0.00143143	-2.04608	0.123306	-1.37193	0.274827	-1.24748	0.957469	1.01071	0.619439	-1.10464	0.0715051	1.45279	0.765626	1.06144	0.188029	-1.30759	0.0567884	-1.48657
6864529	NM_009860 // Cdc25c // cell division cycle 25 homolog C (S. pombe) // 18 B1|18 1	Cdc25c	NM_009860	0.965332	-1.01768	0.755051	-1.13418	0.0014365	4.23667	0.385027	1.42354	0.959554	-1.02066	0.782302	-1.11795	0.338956	1.47615	0.89131	-1.05665	0.200549	1.69135	0.21333	1.666	0.544368	-1.27813
6824974	NM_198605 // F630043A04Rik // RIKEN cDNA F630043A04 gene // 14 C3 // 219114	F630043A04Rik	NM_198605	0.894267	1.07881	0.974	-1.01877	0.00144367	7.70911	0.0586117	3.07483	0.44443	1.55149	0.894943	1.07828	0.110577	2.55169	0.840521	1.12173	0.160526	2.26717	0.0587361	3.07299	0.88789	-1.08379
6787469	AK020144 // Hmmr // hyaluronan mediated motility receptor (RHAMM) // 11 A5|11 19	Hmmr	AK020144	0.982272	1.01205	0.731271	-1.20357	0.0014456	6.87748	0.201673	2.01487	0.946344	1.03693	0.992217	-1.00527	0.474839	1.47291	0.840926	-1.11426	0.281859	1.79923	0.164928	2.14792	0.858662	-1.10074
6766586	NM_001010827 // Taar7b // trace amine-associated receptor 7B // 10 A4 // 209517	Taar7b	NM_001010827	0.482806	-1.3308	0.00147183	-4.2479	0.200402	-1.69573	0.0132903	-2.92923	0.0139856	-2.90288	0.111535	-1.94056	0.70695	-1.16474	0.0951221	-2.00834	0.350741	-1.46462	0.868711	1.06926	0.0205615	-2.70869
6980944	ENSMUST00000046916 // Ckap2 // cytoskeleton associated protein 2 (Ckap2), mRNA /	Ckap2	ENSMUST00000046916	0.877484	1.07376	0.996281	1.00215	0.00148132	5.19173	0.152633	1.96467	0.822637	1.10905	0.80782	-1.11888	0.103635	2.1677	0.612187	1.26444	0.0921314	2.23079	0.0385202	2.72394	0.749477	-1.15898
6870489	NM_011050 // Pdcd4 // programmed cell death 4 // 19 D2|19 20.0 cM // 18569 /// E	Pdcd4	NM_011050	0.270861	-1.27495	0.383578	-1.21077	0.00148197	2.17439	0.1135	1.42511	0.0472003	1.57061	0.887981	-1.03114	0.0676739	1.51112	0.870545	1.03612	0.123784	1.41053	0.59701	1.12236	0.0752964	-1.49346
6824346	ENSMUST00000043296 // Dlg7 // discs, large homolog 7 (Drosophila) (Dlg7), mRNA /	Dlg7	ENSMUST00000043296	0.705095	-1.17381	0.709929	-1.17057	0.00149376	4.51496	0.130165	1.92787	0.521556	1.31287	0.642331	-1.21753	0.179206	1.78497	0.690586	-1.18363	0.227141	1.68029	0.0997633	2.04886	0.703496	-1.17488
6798946	ENSMUST00000052581 // Gen1 // RIKEN cDNA 5830483C08 gene (5830483C08Rik), mRNA /	Gen1	ENSMUST00000052581	0.900988	-1.0568	0.928508	1.04064	0.00150244	4.86473	0.0606953	2.3781	0.508548	1.34306	0.975988	1.01345	0.230036	1.71862	0.798884	-1.11986	0.243039	1.69257	0.0444241	2.54437	0.573043	1.28545
6804996	ENSMUST00000042603 // Inhba // inhibin beta-A (Inhba), mRNA // 13 A1|13 10.0 cM	Inhba	ENSMUST00000042603	0.119311	1.41545	0.00311986	2.03188	0.230886	-1.3025	0.674368	1.0957	0.350934	-1.22687	0.191882	1.33474	0.907572	-1.02553	0.997567	-1.00066	0.989883	-1.00276	0.713526	-1.08309	0.00153498	2.16334
6996727	NM_001105157 // RP23-24J10.5 // ubiquitin A-52 residue ribosomal protein fusion	RP23-24J10.5	NM_001105157	0.0153188	-2.08149	0.0393726	-1.84285	0.505253	-1.20853	0.0760104	-1.68194	0.386867	-1.27997	0.0369367	-1.85866	0.646681	-1.1388	0.0562785	-1.75511	0.105579	-1.60228	0.0270261	-1.9366	0.00153746	-2.73288
6906437	NM_029797 // Mnd1 // meiotic nuclear divisions 1 homolog (S. cerevisiae) // 3 F1	Mnd1	NM_029797	0.274175	-1.75117	0.565773	1.33834	0.00154231	6.02676	0.0266377	3.26946	0.558777	1.34545	0.19237	1.95757	0.327789	1.64883	0.897765	1.06713	0.253928	1.79542	0.263246	1.77461	0.758974	1.16801
6770064	NM_007833 // Dcn // decorin // 10 C3|10 55.0 cM // 13179 /// ENSMUST00000020087	Dcn	NM_007833	0.132288	2.18398	0.0138649	3.79424	0.0867535	2.44888	0.0143444	3.76572	0.141692	2.14202	0.0103234	4.04836	0.0314249	3.14882	0.0512767	2.79907	0.00501819	4.72551	0.236405	1.8378	0.00155442	6.02612
6957185	NM_007657 // Cd9 // CD9 antigen // 6 F3|6 58.0 cM // 12527 /// ENSMUST0000003249	Cd9	NM_007657	0.00194844	-2.05762	0.0457423	-1.54647	0.589993	1.11941	0.0215506	1.66362	0.478041	1.16052	0.00695208	-1.84377	0.0740097	1.47161	0.472951	1.16255	0.0131807	1.74106	0.783038	1.05919	0.00155475	-2.09724
6798313	NM_024223 // Crip2 // cysteine rich protein 2 // 12 F1|12 58.7 cM // 68337 /// E	Crip2	NM_024223	0.351763	1.22233	0.793607	-1.0575	0.153979	1.36533	0.0392547	1.58683	0.328734	1.23463	0.859346	1.03858	0.0421531	1.57539	0.170916	1.34791	0.00155794	2.13341	0.340852	1.22807	0.834718	-1.04558
6922901	NM_027238 // 1810054D07Rik // RIKEN cDNA 1810054D07 gene // 4 C3 // 69863	1810054D07Rik	NM_027238	0.033372	-1.59087	0.72746	1.07506	0.128558	-1.38184	0.0600436	-1.50043	0.0109939	-1.76374	0.305745	-1.23973	0.0176372	-1.68958	0.0433877	-1.55047	0.0260842	-1.62888	0.00156225	-2.08689	0.0476142	1.53616
6861354	NM_008809 // Pdgfrb // platelet derived growth factor receptor, beta polypeptide	Pdgfrb	NM_008809	0.160437	1.35727	0.36361	1.21557	0.057155	1.52463	0.00158562	2.12548	0.0276303	1.64094	0.267275	1.27055	0.0770601	1.47673	0.17936	1.33868	0.0257488	1.65227	0.279909	1.26246	0.00692095	1.86762
6917180	ENSMUST00000048391 // Clspn // claspin homolog (Xenopus laevis) (Clspn), mRNA //	Clspn	ENSMUST00000048391	0.65899	-1.23857	0.589633	-1.29924	0.00162318	5.52152	0.0340295	2.94065	0.46162	1.43089	0.670442	-1.2291	0.0602051	2.57506	0.742349	-1.17261	0.191501	1.90409	0.0188257	3.35151	0.543805	-1.34298
6767385	NM_138315 // Mical1 // microtubule associated monoxygenase, calponin and LIM dom	Mical1	NM_138315	0.252574	1.31769	0.609172	1.12958	0.00512741	2.06924	0.00162829	2.31413	0.00660692	2.01756	0.123118	1.45682	0.0322294	1.70895	0.0439729	1.6504	0.00828003	1.97219	0.0171977	1.82881	0.253959	-1.3166
6970065	NM_009099 // Trim30 // tripartite motif protein 30 // 7 E3|7 50.4 cM // 20128 //	Trim30	NM_009099	0.762123	1.0627	0.36027	1.20361	0.0016439	-2.02957	0.165318	-1.32909	0.151827	-1.34217	0.558004	1.12527	0.159126	-1.33496	0.878976	1.03104	0.0910089	-1.41937	0.0174297	-1.663	0.448075	1.1656
6899684	NM_026489 // Hormad1 // HORMA domain containing 1 // 3 F2 // 67981 /// ENSMUST00	Hormad1	NM_026489	0.00164821	-2.40298	0.635314	-1.1255	0.430189	1.21838	0.683786	-1.10679	0.140682	-1.45546	0.00664781	-2.08294	0.222027	1.3617	0.267416	-1.32256	0.404452	1.23234	0.787089	-1.06953	0.0360534	-1.72924
6855327	NM_031863 // Cenpq // centromere protein Q // 17 B2 // 83815 /// ENSMUST00000087	Cenpq	NM_031863	0.808624	-1.11806	0.592716	1.28027	0.00164862	5.06989	0.0885066	2.24822	0.91261	1.05184	0.968125	1.01857	0.0455498	2.61937	0.9369	1.03713	0.108212	2.14088	0.120981	2.08217	0.790011	-1.13056
6957444	NM_010648 // Klra3 // killer cell lectin-like receptor, subfamily A, member 3 //	Klra3	NM_010648	0.022579	2.07324	0.00276483	2.71712	0.419004	-1.27818	0.0244742	2.0505	0.012122	2.25286	0.0285022	2.00782	0.0527085	1.83901	0.0276683	2.01611	0.00164953	2.89484	0.614631	-1.16443	0.65004	-1.14695
6913080	NM_010790 // Melk // maternal embryonic leucine zipper kinase // 4 B1|4 26.7 cM	Melk	NM_010790	0.898273	-1.06338	0.877546	-1.07688	0.00164965	5.4425	0.0886491	2.32842	0.557221	1.32733	0.865498	-1.08483	0.136923	2.0806	0.984042	1.00966	0.173201	1.95077	0.0808734	2.38221	0.817178	-1.11758
6988711	ENSMUST00000050020 // Amica1 // adhesion molecule, interacts with CXADR antigen	Amica1	ENSMUST00000050020	0.15056	-1.41923	0.664635	-1.10893	0.134528	-1.44076	0.00165562	-2.31333	0.0329244	-1.70628	0.156153	-1.41223	0.430553	-1.20792	0.357247	-1.24755	0.11366	-1.47282	0.0134157	-1.87874	0.452516	-1.19712
6832394	NM_013882 // Gtse1 // G two S phase expressed protein 1 // 15 E2|15 46.4 cM // 2	Gtse1	NM_013882	0.345192	1.37414	0.186522	1.56678	0.00166269	3.23567	0.167893	1.59933	0.857695	1.06162	0.356908	1.36349	0.393218	1.33236	0.418824	1.31192	0.138539	1.65875	0.091872	1.7862	0.666206	1.15501
7012842	ENSMUST00000048962 // Kif4 // kinesin family member 4 (Kif4), mRNA // X C3|X 39.	Kif4	ENSMUST00000048962	0.84383	-1.1135	0.65096	-1.28063	0.00167194	6.82136	0.125676	2.35724	0.723221	1.21343	0.797872	-1.15004	0.247768	1.89629	0.934781	-1.04565	0.205753	2.01905	0.0611674	2.89279	0.810152	-1.14011
6961917	NM_145946 // Fanci // Fanconi anemia, complementation group I // 7 D3 // 208836	Fanci	NM_145946	0.831662	-1.07489	0.569055	-1.21418	0.00168299	3.30159	0.0635628	1.92472	0.730212	1.12441	0.68489	-1.14804	0.184282	1.58376	0.749278	-1.11477	0.296852	1.43127	0.0920569	1.80493	0.489558	-1.26605
6998085	NM_175537 // Zbtb38 // zinc finger and BTB domain containing 38 // 9 E3.3 // 245	Zbtb38	NM_175537	0.025944	1.66738	0.253729	1.28581	0.00475254	1.9565	0.00169281	2.1448	0.00449125	1.96652	0.0253589	1.67115	0.0149412	1.75935	0.0828916	1.47602	0.0103939	1.82074	0.0194469	1.71525	0.905025	-1.02624
6983868	NM_010499 // Ier2 // immediate early response 2 // 8 C3|8 38.4 cM // 15936 /// E	Ier2	NM_010499	0.0427083	-1.72312	0.275826	-1.32727	0.0191502	-1.89463	0.0798964	-1.59155	0.00172752	-2.45743	0.0221629	-1.863	0.302865	-1.30644	0.105943	-1.53235	0.0405498	-1.73408	0.0764309	-1.60084	0.18691	1.41202
6781970	NM_011496 // Aurkb // aurora kinase B // 11 B3|11 40.0 cM // 20877 /// ENSMUST00	Aurkb	NM_011496	0.584147	-1.30123	0.509533	-1.37407	0.00173113	5.37089	0.154093	2.01178	0.773609	1.14804	0.524337	-1.35886	0.066078	2.49734	0.6516	-1.24234	0.144764	2.04623	0.0171236	3.38347	0.639308	-1.25265
6843343	NM_028083 // Chaf1b // chromatin assembly factor 1, subunit B (p60) // 16 C4|16	Chaf1b	NM_028083	0.690781	-1.16468	0.994634	1.00258	0.00174038	3.8203	0.00834979	2.97987	0.302762	1.49019	0.689457	-1.16548	0.0233709	2.50706	0.771252	-1.11776	0.075328	2.02358	0.00732282	3.04415	0.480419	-1.31184
6783044	NM_183249 // 1100001G20Rik // RIKEN cDNA 1100001G20 gene // 11 C // 66107	1100001G20Rik	NM_183249	0.125786	1.47223	0.963779	-1.01124	0.86698	-1.0421	0.167443	-1.41489	0.420599	-1.22098	0.401976	1.23107	0.741451	-1.0847	0.921305	1.02461	0.954362	-1.01419	0.275189	1.31277	0.00174466	2.36808
6785483	NM_133223 // Rac3 // RAS-related C3 botulinum substrate 3 // 11 E2 // 170758 ///	Rac3	NM_133223	0.0162621	-1.71325	0.00210508	-2.05283	0.626223	1.10794	0.228007	1.29325	0.890461	1.02934	0.0156327	-1.71953	0.252068	1.27627	0.688084	-1.08808	0.906604	-1.02494	0.691157	1.08712	0.00174708	-2.08568
6756394	ENSMUST00000027931 // Nek2 // NIMA (never in mitosis gene a)-related expressed k	Nek2	ENSMUST00000027931	0.861171	-1.11297	0.71181	-1.25403	0.00175532	8.51181	0.11399	2.70288	0.549147	1.44478	0.673049	-1.29521	0.171029	2.35178	0.749574	-1.21593	0.147377	2.4779	0.0766345	3.07074	0.730992	-1.23444
6762784	ENSMUST00000027606 // Rgs2 // regulator of G-protein signaling 2 (Rgs2), mRNA //	Rgs2	ENSMUST00000027606	0.576712	-1.1351	0.527968	-1.1542	0.341838	-1.24261	0.588872	1.13051	0.855322	1.04213	0.413681	-1.20479	0.645909	1.10981	0.830188	1.04974	0.39813	1.21249	0.334508	-1.24682	0.00175925	-2.20705
6945335	NM_145575 // Cald1 // caldesmon 1 // 6 B1|6 11.5 cM // 109624 /// ENSMUST0000011	Cald1	NM_145575	0.0714715	1.80886	0.192817	1.52318	0.0637931	1.84192	0.00176005	3.03283	0.0671753	1.82688	0.0449598	1.94469	0.0517177	1.90337	0.200889	1.51135	0.0125179	2.33896	0.521687	1.22641	0.0174252	2.23354
6903185	BC002148 // Fabp4 // fatty acid binding protein 4, adipocyte // 3 A1|3 13.9 cM /	Fabp4	BC002148	0.00403204	1.96334	0.0143634	1.74946	0.268981	-1.27028	0.0164454	1.72732	0.0478973	1.55478	0.001791	2.10763	0.577126	1.12688	0.0250232	1.65919	0.0352461	1.60402	0.499002	1.15612	0.612789	1.11445
6879621	NM_178890 // Abtb2 // ankyrin repeat and BTB (POZ) domain containing 2 // 2 E2 /	Abtb2	NM_178890	0.997171	1.0008	0.0466859	1.59928	0.0017947	-2.19971	0.00299822	-2.09821	0.00464287	-2.01433	0.855508	-1.04199	0.00596346	-1.96728	0.985685	-1.00406	0.00793432	-1.91439	0.0124959	-1.83176	0.0198236	1.74939
6920954	NM_172689 // Ddx58 // DEAD (Asp-Glu-Ala-Asp) box polypeptide 58 // 4 A5 // 23007	Ddx58	NM_172689	0.5426	1.15914	0.293367	1.29297	0.00180417	-2.32285	0.203867	-1.36681	0.240296	-1.33379	0.235038	1.33826	0.127172	-1.45957	0.901563	1.03033	0.0440489	-1.66371	0.0224456	-1.79458	0.16797	1.40519
6901952	NM_010259 // Gbp1 // guanylate nucleotide binding protein 1 // 3 H1|3 67.4 cM //	Gbp1	NM_010259	0.446759	1.27282	0.0108004	2.3736	0.00182973	-2.9964	0.00317728	-2.79117	0.00801977	-2.47096	0.361081	1.33697	0.348973	-1.34709	0.834607	1.06802	0.0306642	-2.04969	0.0028988	-2.82449	0.0436896	1.9448
6781955	BC070397 // Rpl26 // ribosomal protein L26 // 11 B3 // 19941 /// NM_009080 // Rp	Rpl26	BC070397	0.660561	-1.09749	0.25428	-1.27696	0.160973	-1.35374	0.068388	-1.49156	0.979102	1.00555	0.00186788	-2.08452	0.661971	-1.09703	0.951362	-1.01298	0.436432	-1.18011	0.115245	1.40815	0.173361	-1.3415
6993098	ENSMUST00000040717 // Kif15 // kinesin family member 15 (Kif15), mRNA // 9 F4 //	Kif15	ENSMUST00000040717	0.939357	1.0444	0.857935	-1.10767	0.00187208	7.27093	0.104082	2.60119	0.600077	1.35027	0.926146	1.05436	0.169503	2.22816	0.940931	1.04322	0.192113	2.13633	0.0426033	3.36208	0.915042	-1.06282
6983744	NM_008357 // Il15 // interleukin 15 // 8 C2|8 38.0 cM // 16168 /// BC023698 // I	Il15	NM_008357	0.382591	-1.19418	0.0237334	1.62059	0.00795955	-1.78483	0.0447542	-1.5268	0.0624796	-1.47744	0.713022	-1.07706	0.298162	-1.2364	0.313889	1.22784	0.298584	-1.23617	0.00190786	-2.01092	0.832577	1.04355
6875659	NM_176834 // Rnf208 // ring finger protein 208 // 2 A3 // 68846	Rnf208	NM_176834	0.469352	-1.16639	0.0191244	-1.69423	0.00315259	-1.99324	0.0019201	-2.08043	0.00532531	-1.90371	0.0640009	-1.50241	0.50651	-1.15163	0.669072	1.09481	0.570702	-1.12789	0.470528	1.16591	0.0616349	-1.50839
6998741	ENSMUST00000112054 // Trex1 // three prime repair exonuclease 1 (Trex1), transcr	Trex1	ENSMUST00000112054	0.876708	-1.03496	0.155664	1.37924	0.0031926	-2.05655	0.0586196	-1.5463	0.0896083	-1.4743	0.58628	1.12852	0.0660958	-1.52598	0.966488	-1.00935	0.0488138	-1.57727	0.00194252	-2.15107	0.488093	1.1669
6937064	NM_021290 // Ucn // urocortin // 5 B1|5 18.0 cM // 22226 /// ENSMUST00000043475	Ucn	NM_021290	0.7148	-1.08476	0.0508076	-1.57332	0.0019486	-2.15702	0.013562	-1.80035	0.287459	-1.27057	0.244956	-1.30004	0.0216066	-1.71948	0.12786	-1.41533	0.0838749	-1.48789	0.155112	-1.38163	0.101909	-1.4545
6875094	NM_008961 // Pter // phosphotriesterase related // 2 A1 // 19212 /// ENSMUST0000	Pter	NM_008961	0.00727128	-2.02436	0.032958	-1.72188	0.457381	-1.19845	0.922751	1.02376	0.336884	-1.26478	0.00196217	-2.30824	0.859848	1.04369	0.399766	-1.2281	0.370127	1.24474	0.779626	-1.07015	0.00317173	-2.20119
6759259	XR_034300 // LOC667644 // similar to PRELI domain containing 1 // 1 C2 // 667644	LOC667644	XR_034300	0.0019793	-2.84438	0.240752	-1.43444	0.0543075	-1.83591	0.0229959	-2.07484	0.900805	1.03848	0.0510362	-1.85286	0.188046	-1.50148	0.423756	1.27634	0.720784	1.11449	0.458996	-1.25312	0.250521	-1.42357
6971326	NM_009259 // Spn // sialophorin // 7 F3-F4|7 62.0 cM // 20737 /// ENSMUST0000004	Spn	NM_009259	0.00198298	-2.43566	0.0684158	-1.62892	0.0963238	1.55655	0.0617171	-1.65072	0.00409057	-2.25611	0.0114953	-2.01552	0.0779125	-1.60142	0.066162	-1.636	0.0311329	-1.79657	0.0453231	-1.71624	0.328984	-1.28982
6783296	BC117001 // 1110001A07Rik // RIKEN cDNA 1110001A07 gene // 11 C // 66140 /// NM_	1110001A07Rik	BC117001	0.734784	1.16407	0.955663	1.02521	0.00198819	4.68811	0.0588309	2.41281	0.256703	1.67415	0.745602	1.15659	0.0990754	2.14149	0.792695	1.12502	0.0434351	2.57764	0.0415246	2.60255	0.857338	-1.08387
6882333	NM_028109 // Tpx2 // TPX2, microtubule-associated protein homolog (Xenopus laevi	Tpx2	NM_028109	0.964465	1.02397	0.53305	1.39489	0.00199687	6.25256	0.155582	2.16433	0.974555	-1.0171	0.670912	1.254	0.289677	1.76818	0.71531	-1.21432	0.216769	1.9501	0.0974357	2.48082	0.937151	1.04281
7010645	NM_133990 // Il13ra1 // interleukin 13 receptor, alpha 1 // X A3.3|X 12.5 cM //	Il13ra1	NM_133990	0.010211	-1.89004	0.511751	-1.16372	0.0355352	-1.66214	0.00411538	-2.06427	0.00827117	-1.92968	0.0252217	-1.7239	0.160612	-1.39073	0.301046	-1.27213	0.00908133	-1.91205	0.00202666	-2.2069	0.438858	-1.19629
6819628	NM_023233 // Trim13 // tripartite motif protein 13 // 14 D1 // 66597 /// ENSMUST	Trim13	NM_023233	0.108322	1.74606	0.0145568	2.41449	0.0881026	1.81155	0.05445	1.96613	0.234105	1.50326	0.213965	1.53168	0.314665	1.40906	0.410616	1.32257	0.118554	1.71756	0.691645	1.14338	0.00203976	3.18953
6782691	ENSMUST00000045026 // Spag5 // sperm associated antigen 5 (Spag5), mRNA // 11 B5	Spag5	ENSMUST00000045026	0.838828	-1.11022	0.740271	-1.18595	0.00205648	5.84508	0.212357	1.91942	0.791012	1.146	0.690945	-1.2271	0.280963	1.75281	0.737809	-1.18795	0.250425	1.82088	0.149577	2.13363	0.610059	-1.30059
6834951	NM_053071 // Cox6c // cytochrome c oxidase, subunit VIc // 15 B3.3 // 12864 ///	Cox6c	NM_053071	0.00869791	-1.83128	0.040395	-1.58134	0.0314749	-1.62137	0.0231049	-1.67116	0.902799	-1.02639	0.0393844	-1.5854	0.099545	-1.43633	0.430172	-1.18461	0.464208	-1.17003	0.430605	-1.18442	0.00206192	-2.08043
6870969	NM_181796 // Gstp2 // glutathione S-transferase, pi 2 // 19 A|19 0.0 cM // 14869	Gstp2	NM_181796	0.260788	-1.29999	0.043344	-1.62676	0.0176427	1.78918	0.0901048	1.49575	0.558732	1.14457	0.0340966	-1.6698	0.0157135	1.81042	0.150266	1.40308	0.00206298	2.20373	0.0471831	1.61157	0.965293	1.01006
6880451	NM_009773 // Bub1b // budding uninhibited by benzimidazoles 1 homolog, beta (S.	Bub1b	NM_009773	0.605442	-1.37127	0.630616	-1.34149	0.00206752	8.10524	0.145745	2.47851	0.8633	1.11066	0.735391	-1.22901	0.196049	2.23149	0.858806	-1.11454	0.2109	2.17232	0.0630403	3.2463	0.631103	-1.34092
6770646	NM_178609 // E2f7 // E2F transcription factor 7 // 10 D1|10 59.0 cM // 52679 ///	E2f7	NM_178609	0.780539	-1.11128	0.622321	-1.20548	0.00206772	3.6666	0.169917	1.69949	0.688125	1.16434	0.642916	-1.19225	0.22024	1.60267	0.727388	-1.1412	0.338937	1.44127	0.0234082	2.48139	0.636682	-1.19622
6806566	NM_010104 // Edn1 // endothelin 1 // 13 A4|13 26.0 cM // 13614 /// ENSMUST000000	Edn1	NM_010104	0.812113	1.08787	0.176213	1.63031	0.141288	-1.70506	0.100964	-1.8194	0.0779935	-1.90817	0.929234	-1.03195	0.265822	-1.49104	0.975215	1.01106	0.362081	-1.38502	0.361326	-1.38574	0.00207212	3.3722
6850073	NM_198886 // Zbtb12 // zinc finger and BTB domain containing 12 // 17 B1 // 1937	Zbtb12	NM_198886	0.985533	-1.00537	0.821978	1.0688	0.0766462	1.71936	0.333481	-1.33485	0.716941	1.11328	0.727846	1.10848	0.331236	1.33668	0.986562	1.00499	0.377985	-1.30059	0.471628	1.23859	0.00207734	2.7574
6848553	NM_145968 // Tagap // T-cell activation Rho GTPase-activating protein // 17 A1 /	Tagap	NM_145968	0.858707	-1.03788	0.206698	1.30776	0.510903	1.14786	0.285924	-1.25308	0.32877	-1.2288	0.237674	1.28448	0.119486	-1.39645	0.601349	-1.11561	0.0350863	-1.58796	0.0265812	-1.63119	0.00207788	2.04706
6961987	NM_145150 // Prc1 // protein regulator of cytokinesis 1 // 7 D3|7 38.0 cM // 233	Prc1	NM_145150	0.671461	-1.39246	0.620125	-1.47283	0.00207839	14.4879	0.106469	3.64982	0.781264	1.24172	0.691325	-1.36322	0.12282	3.43639	0.758473	-1.27098	0.228903	2.59222	0.0526756	4.82742	0.569729	-1.55958
6929816	NM_001040435 // Tacc3 // transforming, acidic coiled-coil containing protein 3 /	Tacc3	NM_001040435	0.469446	-1.36753	0.979636	1.01104	0.00208935	4.37265	0.16462	1.84199	0.745642	1.14995	0.83592	-1.09324	0.0796592	2.18225	0.805227	-1.11199	0.158313	1.8599	0.0472158	2.44059	0.669695	-1.20187
6809030	NM_009712 // Arsb // arylsulfatase B // 13 C3-D1|13 50.0 cM // 11881 /// ENSMUST	Arsb	NM_009712	0.326493	-1.24474	0.025032	-1.68787	0.00210398	2.13065	0.00385101	2.01724	0.0371801	1.62092	0.274131	-1.27716	0.101526	1.45131	0.441789	-1.18638	0.0838296	1.48382	0.0148665	1.77703	0.0289853	-1.663
6782979	ENSMUST00000108158 // Slfn5 // schlafen 5 (Slfn5), mRNA // 11 C // 327978 /// EN	Slfn5	ENSMUST00000108158	0.686541	1.12712	0.385555	1.29561	0.00210595	-2.75701	0.277156	-1.38529	0.618846	-1.15911	0.294717	1.36882	0.336265	-1.33316	0.963572	1.01361	0.221517	-1.44472	0.0389731	-1.89845	0.369723	1.30719
6852836	NM_010137 // Epas1 // endothelial PAS domain protein 1 // 17 E4 // 13819 /// AF0	Epas1	NM_010137	0.0244207	1.82473	0.602381	1.141	0.22835	1.36209	0.0021082	2.37447	0.0474008	1.68718	0.0631505	1.6283	0.276372	1.32102	0.256577	1.33711	0.0883261	1.55957	0.226462	1.36386	0.994011	1.0019
6805380	NM_175664 // Hist1h2bb // histone cluster 1, H2bb // --- // 319178 /// ENSMUST00	Hist1h2bb	NM_175664	0.975235	-1.0195	0.716443	-1.25386	0.00212192	8.40685	0.226321	2.14863	0.536719	1.47087	0.791879	-1.17849	0.355696	1.78583	0.963784	-1.02864	0.466443	1.57714	0.474535	1.56407	0.601517	-1.3851
6916748	NM_011400 // Slc2a1 // solute carrier family 2 (facilitated glucose transporter)	Slc2a1	NM_011400	0.0254112	-1.87824	0.130051	-1.51291	0.00212686	-2.4901	0.00645642	-2.20328	0.0027428	-2.42215	0.0065211	-2.20081	0.0125917	-2.04154	0.0220878	-1.91038	0.00235951	-2.46219	0.00231824	-2.46692	0.882078	1.04035
6763646	NM_175686 // Prrx1 // paired related homeobox 1 // 1 H2.1|1 85.4 cM // 18933 ///	Prrx1	NM_175686	0.150802	1.48759	0.156751	1.47876	0.162897	1.46996	0.00213491	2.51963	0.0280625	1.87102	0.0688744	1.66533	0.051975	1.72929	0.0712946	1.65751	0.02297	1.9178	0.359606	1.28377	0.0254383	1.8939
6936981	X14489 // Tyms // thymidylate synthase // 5 B1|5 18.2 cM // 22171	Tyms	X14489	0.799544	-1.0763	0.838013	1.06097	0.00213733	2.69032	0.14074	1.54754	0.869161	1.04883	0.761787	-1.09177	0.0595471	1.76351	0.687221	1.12379	0.0314732	1.92643	0.0591355	1.76526	0.537668	-1.19613
6854604	NM_010220 // Fkbp5 // FK506 binding protein 5 // 17 A3.3|17 13.0 cM // 14229 ///	Fkbp5	NM_010220	0.87263	-1.04143	0.729338	1.09167	0.00213941	2.37686	0.0198714	1.87153	0.601955	1.14162	0.874225	1.0409	0.103892	1.52814	0.794395	-1.06825	0.19428	1.3977	0.0464948	1.69374	0.25182	1.34228
6795768	NM_001081406 // Ppil5 // peptidylprolyl isomerase (cyclophilin) like 5 // 12 C3	Ppil5	NM_001081406	0.940456	-1.0405	0.689989	-1.23661	0.00214251	6.15554	0.0629329	2.79396	0.438973	1.51298	0.674419	-1.25071	0.0476686	3.00384	0.940103	1.04075	0.282009	1.7846	0.00880658	4.50381	0.971083	-1.01945
6796331	NM_009705 // Arg2 // arginase type II // 12 C3 // 11847 /// ENSMUST00000021550 /	Arg2	NM_009705	0.752102	1.09167	0.00215157	2.58039	0.0104254	-2.1496	0.0840011	-1.64141	0.0246808	-1.93389	0.504807	1.20431	0.403091	-1.26329	0.414883	1.25586	0.301037	-1.33681	0.0502357	-1.76288	0.00854487	2.20107
6976609	NM_001081215 // BC013672 // cDNA sequence BC013672 // 8 B3.1 // 234311	BC013672	NM_001081215	0.272746	1.34102	0.022055	1.89873	0.00216047	-2.46395	0.186502	-1.427	0.630593	-1.13573	0.0769952	1.62169	0.334127	-1.29385	0.696666	1.10858	0.175437	-1.44063	0.0340843	-1.80109	0.13798	1.4938
6753316	NM_026024 // Ube2t // ubiquitin-conjugating enzyme E2T (putative) // 1 E4 // 671	Ube2t	NM_026024	0.75979	1.10769	0.547741	1.22345	0.002187	3.126	0.111022	1.72948	0.236671	1.49424	0.675475	1.15046	0.0293609	2.15529	0.5251	1.23776	0.0717162	1.86642	0.0311385	2.13578	0.968007	-1.01349
6812215	NM_023716 // Tubb2b // tubulin, beta 2b // 13 A4 // 73710 /// ENSMUST00000075774	Tubb2b	NM_023716	0.0115797	-2.5022	0.0892462	-1.8098	0.0186382	-2.33134	0.00219212	-3.16618	0.0361847	-2.10399	0.185318	-1.57856	0.221967	-1.52149	0.0189472	-2.32557	0.121025	-1.71308	0.674585	-1.15279	0.0357558	-2.10798
6958922	ENSMUST00000086101 // Ptgir // prostaglandin I receptor (IP) (Ptgir), mRNA // 7	Ptgir	ENSMUST00000086101	0.33683	-1.24198	0.165681	1.37202	0.002196	-2.14126	0.0028677	-2.08976	0.00617016	-1.94652	0.269475	-1.284	0.0199158	-1.73791	0.840937	1.04586	0.00470475	-1.99648	0.00782389	-1.90336	0.386526	1.21532
6814956	NM_001081249 // Vcan // versican // 13 C3|13 55.0 cM // 13003 /// BC096495 // Vc	Vcan	NM_001081249	0.933575	1.02435	0.465556	1.23603	0.957092	-1.01565	0.547622	-1.1904	0.560518	-1.18372	0.84	1.06004	0.326844	-1.33121	0.505319	-1.21319	0.595632	-1.16612	0.672401	-1.13011	0.00221759	2.67258
6758435	NM_016917 // Slc40a1 // solute carrier family 40 (iron-regulated transporter), m	Slc40a1	NM_016917	0.70644	1.08443	0.540141	-1.14131	0.359815	-1.21969	0.971448	1.00772	0.483907	1.16327	0.982871	1.00462	0.730744	1.07685	0.154185	1.36776	0.376695	1.21118	0.937441	1.01701	0.00222788	-2.07775
7015971	NM_019435 // Ndufb11 // NADH dehydrogenase (ubiquinone) 1 beta subcomplex, 11 //	Ndufb11	NM_019435	0.953944	-1.01482	0.203256	1.39087	0.00223962	2.37797	0.00531047	2.17185	0.0200557	1.87662	0.348797	1.27246	0.00692669	2.11092	0.146154	1.46073	0.00648827	2.12582	0.262853	1.33531	0.95752	1.01366
6896032	NM_007752 // Cp // ceruloplasmin // 3 D // 12870 /// ENSMUST00000091309 // Cp //	Cp	NM_007752	0.0733677	-1.46578	0.291571	-1.24608	0.00487519	1.8866	0.476421	-1.15897	0.363468	-1.20799	0.925292	-1.01951	0.174572	1.33046	0.107954	-1.40619	0.360326	-1.20952	0.813919	-1.04972	0.00224579	2.01483
6878053	ENSMUST00000102691 // Cdca7 // cell division cycle associated 7 (Cdca7), mRNA //	Cdca7	ENSMUST00000102691	0.975621	-1.00942	0.686138	1.1322	0.00446309	2.60179	0.00224868	2.83672	0.108173	1.66047	0.984124	-1.00612	0.049309	1.87697	0.691789	1.12952	0.0618033	1.81421	0.00300709	2.73521	0.0875641	-1.71831
6882554	ENSMUST00000029140 // Procr // protein C receptor, endothelial (Procr), mRNA //	Procr	ENSMUST00000029140	0.0132203	-1.77367	0.807542	-1.054	0.00225801	-2.08159	0.0135439	-1.76963	0.0187395	-1.7157	0.0333486	-1.62108	0.0196156	-1.70815	0.165494	-1.35758	0.0505973	-1.55311	0.0366456	-1.60569	0.881746	1.03262
6887520	AK011893 // Spc25 // SPC25, NDC80 kinetochore complex component, homolog (S. cer	Spc25	AK011893	0.971334	-1.01579	0.59376	1.26268	0.00226017	4.39724	0.0484291	2.45645	0.557922	1.29224	0.769309	1.13651	0.0193766	2.95673	0.598387	1.25898	0.0275084	2.75895	0.0154305	3.09	0.538507	-1.30896
6789579	NM_010353 // Gsg2 // germ cell-specific gene 2 // 11 B4|11 47.0 cM // 14841 ///	Gsg2	NM_010353	0.965332	1.01078	0.821479	1.05729	0.00227042	2.31134	0.599463	1.1388	0.831697	1.05386	0.998412	-1.00049	0.409158	1.22776	0.804313	-1.06308	0.655515	1.11663	0.801885	1.06391	0.402726	-1.23129
6957252	NM_009013 // Rad51ap1 // RAD51 associated protein 1 // 6 F3|6 61.3 cM // 19362 /	Rad51ap1	NM_009013	0.708406	1.164	0.874249	1.06628	0.00228236	3.95822	0.0614832	2.19993	0.519637	1.29985	0.711269	1.16217	0.100825	1.98486	0.97446	1.01306	0.287374	1.54771	0.0362804	2.43934	0.816762	1.09855
6996646	NM_007630 // Ccnb2 // cyclin B2 // 9 D // 12442 /// ENSMUST00000034742 // Ccnb2	Ccnb2	NM_007630	0.782211	-1.20762	0.638186	-1.37908	0.00229635	10.0967	0.169763	2.60134	0.723486	1.27325	0.814979	-1.17311	0.112893	3.03958	0.968205	-1.02755	0.121445	2.95845	0.024335	5.08193	0.759809	-1.23205
6768324	NM_177372 // Dna2l // DNA2 DNA replication helicase 2-like (yeast) // 10 B4 // 3	Dna2l	NM_177372	0.744533	1.10055	0.908029	1.03451	0.00233247	2.70197	0.0397512	1.88374	0.30055	1.36024	0.98453	1.00571	0.0742894	1.72146	0.859541	1.05336	0.188669	1.48221	0.0578104	1.78616	0.706949	1.11692
6788017	NM_008521 // Ltc4s // leukotriene C4 synthase // 11 B1.1-B1.2 // 17001 /// ENSMU	Ltc4s	NM_008521	0.102801	-1.55717	0.0833055	-1.60307	0.0406863	1.76	0.0333803	1.80379	0.284879	1.3303	0.0258223	-1.86104	0.00233398	2.43959	0.47446	1.2087	0.00299191	2.37516	0.00804392	2.13038	0.00350693	-2.33462
6813110	NM_025495 // Cenpp // centromere protein P // 13 B1 // 66336 /// ENSMUST00000021	Cenpp	NM_025495	0.891492	1.05806	0.82791	1.09413	0.00233436	4.0547	0.159104	1.81383	0.60147	1.24195	0.815573	1.10135	0.159271	1.81338	0.694854	1.17649	0.256853	1.60922	0.101529	2.00955	0.981294	1.00975
6890714	BC048556 // 1500011K16Rik // RIKEN cDNA 1500011K16 gene // 2 F1 // 67885	1500011K16Rik	BC048556	0.00687073	-1.95919	0.403066	-1.21284	0.00282246	-2.13233	0.0705608	-1.53652	0.0833551	-1.50686	0.00235889	-2.16844	0.640164	-1.11327	0.668185	-1.10335	0.421613	-1.20363	0.191515	-1.35638	0.00496099	-2.02151
6991264	ENSMUST00000034915 // Ctsh // cathepsin H (Ctsh), mRNA // 9 E3.1|9 50.0 cM // 13	Ctsh	ENSMUST00000034915	0.0186689	1.98121	0.00239886	2.51226	0.190401	-1.43974	0.559564	-1.17344	0.882559	1.04118	0.00658998	2.24084	0.842315	-1.05585	0.0826737	1.63255	0.935939	1.02219	0.132534	-1.52389	0.0255499	1.90604
6977144	NM_197944 // Hsh2d // hematopoietic SH2 domain containing // 8 B3.3 // 209488	Hsh2d	NM_197944	0.647523	1.12506	0.77615	1.07592	0.00241604	-2.37893	0.0148591	-1.95383	0.159715	-1.44716	0.901973	1.03218	0.0255823	-1.83532	0.52567	-1.17812	0.0376106	-1.75282	0.105584	-1.53496	0.801216	-1.06693
6977995	NM_145857 // Nod2 // nucleotide-binding oligomerization domain containing 2 // -	Nod2	NM_145857	0.899785	1.0304	0.255982	1.31516	0.00241724	-2.22823	0.0882279	-1.51996	0.0258282	-1.7513	0.867213	-1.04056	0.0244043	-1.76211	0.27998	-1.29718	0.0365622	-1.68547	0.00248955	-2.22186	0.0241539	1.76407
6749835	ENSMUST00000027165 // Cd28 // CD28 antigen (Cd28), mRNA // 1 C1-C3|1 30.1 cM //	Cd28	ENSMUST00000027165	0.883812	1.05226	0.17671	-1.6168	0.175543	1.61899	0.23078	1.52856	0.497522	1.26822	0.899164	-1.04516	0.174418	1.62111	0.796334	1.09418	0.0968984	1.81593	0.498135	1.26779	0.00241732	-3.23628
6899750	NM_178216 // Hist2h3c1 // histone cluster 2, H3c1 // 3 F1-F2 // 15077 /// ENSMUS	Hist2h3c1	NM_178216	0.197191	-1.43683	0.00923228	-2.17191	0.148362	-1.50404	0.36845	-1.2845	0.353785	-1.2947	0.290995	-1.34307	0.00243144	-2.53232	0.0550509	-1.73602	0.0816687	-1.64365	0.122471	-1.549	0.109244	-1.57572
6793326	ENSMUST00000020947 // Rdh14 // retinol dehydrogenase 14 (all-trans and 9-cis) (R	Rdh14	ENSMUST00000020947	0.0209062	-1.70536	0.533702	1.1457	0.0857466	-1.47177	0.208669	-1.32107	0.04968	-1.562	0.273465	-1.27316	0.975191	-1.00679	0.84099	-1.04465	0.426993	-1.19014	0.00243549	-2.0807	0.163007	-1.36373
6762345	NM_007570 // Btg2 // B-cell translocation gene 2, anti-proliferative // 1 E4|1 7	Btg2	NM_007570	0.0348104	-1.73146	0.309752	-1.28941	0.847467	-1.04876	0.0070713	-2.06182	0.00246609	-2.29732	0.104259	-1.51276	0.419149	-1.22302	0.257638	-1.32852	0.0251347	-1.79716	0.0100935	-1.98581	0.118381	1.48735
6890068	ENSMUST00000102534 // Rasgrp1 // RAS guanyl releasing protein 1 (Rasgrp1), mRNA	Rasgrp1	ENSMUST00000102534	0.754161	1.13444	0.039696	2.38188	0.222575	-1.64697	0.143436	-1.82742	0.264138	-1.57706	0.923154	1.03958	0.174399	-1.74686	0.961146	-1.01979	0.118624	-1.90637	0.376109	-1.43222	0.00246848	3.86723
6929632	NM_007681 // Cenpa // centromere protein A // 5 B1|5 18.0 cM // 12615 /// ENSMUS	Cenpa	NM_007681	0.37898	-1.49042	0.241904	-1.70633	0.00247378	4.53283	0.243283	1.70358	0.38949	1.47726	0.162953	-1.89875	0.0953602	2.16777	0.78037	-1.13372	0.054571	2.46217	0.0564898	2.44345	0.0939372	-2.17549
6765519	NM_025995 // Fbxo5 // F-box protein 5 // 10 A1 // 67141 /// ENSMUST00000019907 /	Fbxo5	NM_025995	0.705783	-1.22822	0.53225	1.40638	0.00248923	6.20692	0.0877009	2.60944	0.573758	1.35919	0.995751	-1.0029	0.048316	3.06943	0.987356	1.00865	0.0590902	2.90943	0.0149374	4.11576	0.692004	-1.24077
6819153	NM_008608 // Mmp14 // matrix metallopeptidase 14 (membrane-inserted) // 14 C2|14	Mmp14	NM_008608	0.635016	-1.11955	0.588032	1.13765	0.16658	-1.39842	0.0611391	-1.58752	0.0635335	-1.58033	0.772222	1.07118	0.0351028	-1.69157	0.335553	-1.25972	0.00252252	-2.21587	0.0755756	-1.54784	0.0061712	2.02936
6967211	AY957576 // E2f8 // E2F transcription factor 8 // 7 B4 // 108961 /// NM_00101336	E2f8	AY957576	0.49797	-1.43566	0.584405	-1.33824	0.00253949	5.92133	0.0806113	2.6112	0.605277	1.3168	0.481091	-1.45662	0.193966	2.01919	0.643905	-1.27889	0.46332	1.47948	0.0158728	3.92539	0.822123	-1.12685
6788410	NM_009242 // Sparc // secreted acidic cysteine rich glycoprotein // 11 B1|11 29.	Sparc	NM_009242	0.0325459	2.77297	0.092616	2.1961	0.0495038	2.53351	0.0025631	4.55654	0.0485395	2.54448	0.0399483	2.65447	0.0385442	2.67494	0.0260895	2.90426	0.00679148	3.79357	0.23851	1.72036	0.00597413	3.8876
6755146	ENSMUST00000078825 // Fcgr4 // Fc receptor, IgG, low affinity IV (Fcgr4), mRNA /	Fcgr4	ENSMUST00000078825	0.74517	-1.11372	0.544251	1.22328	0.00257066	-3.02582	0.0145292	-2.37603	0.0553041	-1.93676	0.835537	-1.07117	0.265816	-1.45269	0.77431	-1.09965	0.150804	-1.62679	0.00791435	-2.59161	0.772658	-1.10044
6805794	NM_153546 // Mboat1 // membrane bound O-acyltransferase domain containing 1 // 1	Mboat1	NM_153546	0.527297	-1.21367	0.445247	-1.26406	0.00257926	2.77261	0.10404	1.66636	0.558673	1.19607	0.194593	-1.49644	0.303307	1.37392	0.665205	-1.1414	0.308297	1.36934	0.0756719	1.75287	0.266806	-1.40966
6820472	NM_029495 // Epsti1 // epithelial stromal interaction 1 (breast) // 14 D3 // 108	Epsti1	NM_029495	0.570628	1.1387	0.187164	1.35922	0.00257975	-2.14485	0.0135524	-1.82883	0.00794998	-1.92737	0.476232	1.17762	0.491559	-1.17093	0.877485	1.03582	0.095134	-1.48131	0.00749268	-1.93848	0.191175	1.35532
6854043	NM_013521 // Fpr1 // formyl peptide receptor 1 // 17 A3.2|17 10.2 cM // 14293 //	Fpr1	NM_013521	0.120652	-1.7217	0.630369	1.17869	0.975146	1.01067	0.00349178	-2.99535	0.00258346	-3.12428	0.387343	-1.34586	0.0319924	-2.1589	0.412771	-1.3247	0.00331231	-3.01762	0.0667114	-1.9133	0.00821182	2.65133
6924834	NM_134471 // Kif2c // kinesin family member 2C // 4 D1 // 73804 /// ENSMUST00000	Kif2c	NM_134471	0.864086	-1.12789	0.720559	-1.28631	0.00260876	10.453	0.143723	2.86461	0.640592	1.3895	0.922256	-1.07101	0.173839	2.65324	0.840941	-1.15156	0.270701	2.19171	0.0806261	3.56306	0.886313	-1.10574
6940358	ENSMUST00000031264 // Plac8 // placenta-specific 8 (Plac8), mRNA // 5 E3|5 54.0	Plac8	ENSMUST00000031264	0.902635	1.05452	0.0147168	3.10157	0.00261393	-4.25574	0.111071	-2.03638	0.0734487	-2.23661	0.998013	-1.00108	0.170982	-1.83399	0.626415	1.23583	0.397318	-1.44795	0.00856464	-3.43354	0.903508	-1.05401
6985341	NM_172284 // Ddx19b // DEAD (Asp-Glu-Ala-Asp) box polypeptide 19b // 8 E1 // 234	Ddx19b	NM_172284	0.00261662	2.61752	0.0129585	2.15587	0.0283401	1.94883	0.00996384	2.22778	0.0784024	1.69094	0.01618	2.09612	0.0302981	1.93158	0.22757	1.42409	0.0110227	2.19999	0.026023	1.97095	0.0264995	1.96623
6780430	NM_008352 // Il12b // interleukin 12b // 11 A5-B2|11 19.0 cM // 16160 /// ENSMUS	Il12b	NM_008352	0.458285	1.21507	0.103396	1.54953	0.299231	1.31556	0.97741	1.00742	0.383437	1.25792	0.828208	1.05832	0.99886	1.00037	0.727981	-1.09518	0.778548	-1.07624	0.359494	1.2731	0.00262822	2.38904
6784329	NM_153544 // BC030867 // cDNA sequence BC030867 // 11 D // 217216 /// BC019642 /	BC030867	NM_153544	0.797969	-1.06408	0.360275	-1.25093	0.00263145	2.24508	0.0775407	1.55765	0.743083	1.08282	0.714702	-1.09282	0.128173	1.46013	0.862479	1.04291	0.516568	1.17118	0.0275292	1.75844	0.288484	-1.29772
6855672	ENSMUST00000024749 // Polh // polymerase (DNA directed), eta (RAD 30 related) (P	Polh	ENSMUST00000024749	0.935224	-1.01989	0.711334	1.09398	0.0026374	2.24371	0.127649	1.46067	0.783753	1.06883	0.83834	1.05071	0.190331	1.38196	0.653725	-1.11512	0.170027	1.40436	0.328754	1.27024	0.620392	1.1279
6943797	NM_025331 // Gng11 // guanine nucleotide binding protein (G protein), gamma 11 /	Gng11	NM_025331	0.555731	1.13501	0.00264805	2.04141	0.158281	-1.36189	0.572736	-1.12885	0.438095	-1.18192	0.271819	1.26931	0.907859	1.0251	0.415866	1.19184	0.283755	1.26171	0.110745	-1.42096	0.808695	1.05324
6890597	NM_007993 // Fbn1 // fibrillin 1 // 2 F|2 71.0 cM // 14118 /// ENSMUST0000002863	Fbn1	NM_007993	0.11522	1.42808	0.150592	1.38218	0.177571	1.35356	0.00270916	2.07781	0.0941746	1.4623	0.0450005	1.58639	0.107549	1.4398	0.441989	1.18564	0.0141184	1.78264	0.498206	1.1616	0.00421966	1.99601
6933226	NM_009863 // Cdc7 // cell division cycle 7 (S. cerevisiae) // 5 E // 12545 /// E	Cdc7	NM_009863	0.563821	1.14306	0.567969	1.14142	0.00271202	2.15329	0.0164694	1.80528	0.194745	1.35653	0.199174	1.35232	0.197343	1.35405	0.995548	-1.00129	0.0639346	1.55949	0.0703942	1.54219	0.856186	1.04273
6993154	NM_009917 // Ccr5 // chemokine (C-C motif) receptor 5 // 9 72.0 cM // 12774 ///	Ccr5	NM_009917	0.200356	-1.37725	0.886775	-1.03557	0.00986151	-1.97993	0.0175492	-1.86128	0.00525467	-2.11387	0.224111	-1.35435	0.132669	-1.46008	0.0944656	-1.52728	0.130175	-1.46385	0.00274021	-2.25826	0.618218	-1.1305
6949732	NM_027218 // Clec4b1 // C-type lectin domain family 4, member b1 // 6 F2 // 6981	Clec4b1	NM_027218	0.00275771	-2.5423	0.0359676	-1.85894	0.0295532	1.90744	0.672311	-1.12665	0.831192	-1.06185	0.156067	-1.50401	0.581832	-1.1682	0.694513	-1.11705	0.313708	-1.33199	0.281587	-1.35918	0.0899653	-1.63665
6775411	NM_010722 // Lmnb2 // lamin B2 // 10 C|10 43.0 cM // 16907 /// ENSMUST0000005762	Lmnb2	NM_010722	0.803654	-1.06074	0.9441	1.01676	0.00276076	2.19446	0.225871	1.3388	0.659505	1.11033	0.68318	-1.10177	0.484952	1.18108	0.565317	-1.14658	0.333675	1.26053	0.157785	1.40824	0.650889	1.11349
6957406	NM_033078 // Klrk1 // killer cell lectin-like receptor subfamily K, member 1 //	Klrk1	NM_033078	0.291565	1.58455	0.0358665	2.58696	0.00279183	-4.16777	0.0230731	-2.8241	0.0658701	-2.27844	0.130339	1.95223	0.246984	-1.65955	0.356362	1.49385	0.169495	-1.83089	0.00846443	-3.41391	0.0945844	2.10325
6880497	NM_011234 // Rad51 // RAD51 homolog (S. cerevisiae) // 2 F1|2 66.8 cM // 19361 /	Rad51	NM_011234	0.254613	-1.72082	0.3562	-1.54871	0.00280542	4.73121	0.0364941	2.80586	0.637275	1.24856	0.343155	-1.56778	0.0200607	3.19222	0.592559	-1.28675	0.14101	2.03043	0.0273418	2.98839	0.157281	-1.97226
6749701	NM_199007 // Sgol2 // shugoshin-like 2 (S. pombe) // 1 C1.3|1 30.1 cM // 68549 /	Sgol2	NM_199007	0.716199	-1.18604	0.695494	-1.2017	0.00283243	4.70681	0.131892	2.06308	0.696633	1.20083	0.718829	-1.18408	0.148476	1.99991	0.743714	-1.16579	0.147635	2.00292	0.0504129	2.60413	0.773332	-1.14465
6901957	ENSMUST00000029937 // Gbp2 // guanylate nucleotide binding protein 2 (Gbp2), mRN	Gbp2	ENSMUST00000029937	0.454684	1.29206	0.0148503	2.42861	0.00284586	-3.08081	0.0134117	-2.46584	0.00868087	-2.62883	0.461443	1.28707	0.648503	-1.16839	0.696944	1.14211	0.0928932	-1.80525	0.00780673	-2.66964	0.0558715	1.97096
6880492	NM_029617 // Casc5 // cancer susceptibility candidate 5 // 2 E5 // 76464 /// BC0	Casc5	NM_029617	0.918034	-1.05252	0.783033	-1.1469	0.00288596	5.15541	0.194051	1.93117	0.761519	1.1631	0.960466	-1.02496	0.414901	1.50452	0.692204	-1.21801	0.366821	1.57285	0.0487169	2.78421	0.785177	-1.14531
6986719	NM_008607 // Mmp13 // matrix metallopeptidase 13 // 9 A1-A2 // 17386	Mmp13	NM_008607	0.153679	1.56608	0.0207614	2.12744	0.00290018	-2.75381	0.019679	-2.14321	0.0510109	-1.87008	0.113796	1.64843	0.0196252	-2.14402	0.505747	1.2282	0.0871937	-1.72152	0.00327839	-2.71152	0.318946	1.36306
6986030	NM_028536 // 1700054N08Rik // RIKEN cDNA 1700054N08 gene // 8 E2 // 73420	1700054N08Rik	NM_028536	0.669183	-1.0993	0.473951	-1.17262	0.0029026	2.07234	0.374127	1.21928	0.519585	1.1538	0.857878	-1.04041	0.259903	1.28745	0.980123	-1.00552	0.195796	1.33834	0.102736	1.45022	0.401145	-1.20576
6924466	NM_007671 // Cdkn2c // cyclin-dependent kinase inhibitor 2C (p18, inhibits CDK4)	Cdkn2c	NM_007671	0.576847	-1.34372	0.870197	1.09008	0.00290989	5.68731	0.184198	2.04334	0.738467	1.19291	0.606903	-1.31295	0.0982431	2.45838	0.629886	1.29036	0.0514934	2.92174	0.033465	3.25625	0.551734	-1.37063
6879938	NM_026613 // Ccdc34 // coiled-coil domain containing 34 // 2 E3 // 68201 /// ENS	Ccdc34	NM_026613	0.337852	1.22687	0.683761	1.09	0.00291482	2.00475	0.017117	1.71063	0.540973	1.13841	0.298515	1.24881	0.2472	1.2815	0.358811	1.21604	0.0721962	1.48239	0.0731776	1.48025	0.692068	1.08739
6900348	ENSMUST00000004134 // Gstm5 // glutathione S-transferase, mu 5 (Gstm5), mRNA //	Gstm5	ENSMUST00000004134	0.0852455	-1.52264	0.48971	-1.17836	0.124602	1.45156	0.0823489	1.52909	0.385433	1.22979	0.0220536	-1.77541	0.00295965	2.17477	0.62852	1.12147	0.00348763	2.14035	0.65408	1.11198	0.0375336	-1.67541
6757732	NM_008922 // Prim2 // DNA primase, p58 subunit // 1 B|1 18.5 cM // 19076 /// ENS	Prim2	NM_008922	0.373684	-1.21633	0.330837	1.23917	0.00296516	2.04869	0.0510623	1.55942	0.755595	1.07036	0.844876	-1.04364	0.00838399	1.86353	0.991463	-1.00234	0.0636528	1.5229	0.0931321	1.45958	0.51777	-1.15234
6880683	ENSMUST00000028657 // Sord // sorbitol dehydrogenase (Sord), mRNA // 2 E5|2 66.0	Sord	ENSMUST00000028657	0.985529	-1.00525	0.445486	1.24808	0.00299576	2.57855	0.00387131	2.50114	0.00737875	2.31369	0.201606	1.45538	0.0247357	1.98556	0.150026	1.52975	0.00458598	2.45093	0.0222881	2.01283	0.516319	-1.20704
6802384	NM_025421 // Acyp1 // acylphosphatase 1, erythrocyte (common) type // 12 D2 // 6	Acyp1	NM_025421	0.0416777	-1.66833	0.883819	-1.03568	0.00299621	-2.19741	0.0511784	-1.62922	0.0626824	-1.59067	0.0389806	-1.6811	0.548521	-1.15544	0.70243	1.09613	0.910441	1.02735	0.080569	-1.54294	0.0662792	-1.58006
6935119	NM_177878 // BC038925 // cDNA sequence BC038925 // 5 G2 // 330216	BC038925	NM_177878	0.0198799	-2.09798	0.00303646	-2.66662	0.0459849	-1.86752	0.0355548	-1.93713	0.0194067	-2.10477	0.0114461	-2.25636	0.718847	-1.11395	0.71206	1.117	0.253353	-1.41466	0.035787	-1.93536	0.00730139	-2.39024
6792601	ENSMUST00000026661 // Tk1 // thymidine kinase 1 (Tk1), mRNA // 11 E1-E2|11 78.0	Tk1	ENSMUST00000026661	0.321356	-2.24728	0.504524	-1.7189	0.00305745	14.0727	0.0592458	4.88183	0.531534	1.66116	0.690316	-1.38037	0.0485309	5.28233	0.785415	-1.24617	0.140998	3.38046	0.0143991	8.28883	0.510631	-1.70552
6764093	AK089525 // Slamf7 // SLAM family member 7 // 1 H2 // 75345	Slamf7	AK089525	0.00802495	1.87819	0.00309328	2.04972	0.0624861	-1.52985	0.665797	-1.09968	0.48952	-1.16476	0.00720369	1.89719	0.618974	-1.11569	0.10592	1.44118	0.630431	-1.1117	0.0960997	-1.45762	0.00910988	1.85601
6753592	NM_009791 // Aspm // asp (abnormal spindle)-like, microcephaly associated (Droso	Aspm	NM_009791	0.899024	-1.0771	0.770103	-1.18671	0.00316209	6.73861	0.299538	1.84856	0.767254	1.1893	0.857419	-1.1109	0.442402	1.57219	0.965613	-1.02555	0.231998	2.03532	0.204753	2.1287	0.717748	-1.23595
6933697	NM_007708 // Cit // citron // 5 F // 12704 /// ENSMUST00000051704 // Cit // citr	Cit	NM_007708	0.817712	-1.09056	0.538415	-1.26139	0.0031815	3.40243	0.139218	1.76746	0.646289	1.18875	0.683232	-1.1661	0.403878	1.37189	0.856684	-1.07027	0.309937	1.47116	0.0659568	2.04996	0.602476	-1.21697
6893057	NM_028072 // Sulf2 // sulfatase 2 // 2 H3 // 72043 /// ENSMUST00000109249 // Sul	Sulf2	NM_028072	0.720981	1.10744	0.343164	-1.31414	0.0322979	1.90241	0.0489868	1.79805	0.0291876	1.92807	0.894431	1.0386	0.150877	1.52104	0.25591	1.38937	0.0931232	1.6396	0.130376	1.55699	0.00321786	-2.52987
6885796	ENSMUST00000102852 // Ptges // prostaglandin E synthase (Ptges), mRNA // 2 B|2 2	Ptges	ENSMUST00000102852	0.489012	-1.29309	0.216268	1.59166	0.0665274	-2.02205	0.34558	-1.42192	0.175192	-1.66754	0.330953	-1.43771	0.197928	-1.62358	0.799152	-1.09866	0.277458	-1.50175	0.180245	-1.65729	0.00329582	3.31502
6777310	NM_013590 // Lyz // lysozyme // 10 D2 // 17110 /// NM_017372 // Lyzs // lysozyme	Lyz	NM_013590	0.00329839	-2.68113	0.0539292	-1.8425	0.688036	1.13013	0.993374	-1.00253	0.932186	1.02622	0.0458681	-1.88707	0.168701	1.53347	0.284235	-1.39077	0.888272	1.04366	0.997218	1.00106	0.299608	-1.37611
6964033	NM_011121 // Plk1 // polo-like kinase 1 (Drosophila) // 7 F3|7 59.0 cM // 18817	Plk1	NM_011121	0.603797	-1.39457	0.444637	-1.63493	0.00331431	7.93134	0.117235	2.79758	0.769493	1.20614	0.699121	-1.28066	0.126199	2.72647	0.954896	-1.0368	0.173948	2.42747	0.0211214	4.77997	0.424466	-1.67192
6852542	NM_026516 // Tmem178 // transmembrane protein 178 // 17 E3 // 68027 /// ENSMUST0	Tmem178	NM_026516	0.547643	1.18492	0.00335479	2.48292	0.548601	-1.18443	0.473316	-1.2247	0.574216	-1.17171	0.242959	1.39539	0.627091	-1.14671	0.207719	1.4339	0.569326	-1.1741	0.754798	1.09185	0.0403212	1.82971
6815391	NM_145455 // Btf3 // basic transcription factor 3 // 13 D1 // 218490	Btf3	NM_145455	0.110156	-1.43631	0.008649	-1.86906	0.00336998	-2.03888	0.0242129	-1.69167	0.742215	1.07524	0.117733	-1.42497	0.0406247	-1.6044	0.0502102	-1.56882	0.0564876	-1.54904	0.776721	-1.06452	0.0178689	-1.74337
6791644	NM_197959 // 3000004C01Rik // RIKEN cDNA 3000004C01 gene // 11 E1 // 70218	3000004C01Rik	NM_197959	0.639947	-1.28315	0.491329	-1.44461	0.00341068	5.56701	0.224802	1.9272	0.841568	1.11218	0.633523	-1.28935	0.334851	1.67881	0.884424	-1.08037	0.32735	1.69275	0.0515076	2.94564	0.495103	-1.43995
6849221	NM_023058 // Pkmyt1 // protein kinase, membrane associated tyrosine/threonine 1	Pkmyt1	NM_023058	0.723256	-1.12688	0.148934	-1.64479	0.00344544	2.96332	0.100958	1.76718	0.683743	1.14737	0.34298	-1.38077	0.0807481	1.83803	0.943594	-1.02412	0.203462	1.54679	0.00506253	2.80822	0.18528	-1.57622
6985252	NM_017370 // Hp // haptoglobin // 8 D3|8 55.0 cM // 15439 /// ENSMUST00000074898	Hp	NM_017370	0.274761	-1.59488	0.634479	1.22266	0.419857	-1.40874	0.231633	-1.66964	0.116386	-1.97531	0.459031	-1.36917	0.386831	-1.4449	0.54807	-1.28963	0.267685	-1.60629	0.165366	-1.8181	0.00345767	3.89444
6840603	BC027223 // Rpl35a // ribosomal protein L35a // 16 B3 // 57808 /// ENSMUST000000	Rpl35a	BC027223	0.107713	-1.65059	0.0492481	-1.86185	0.028778	-2.0105	0.032145	-1.97955	0.0253243	-2.0465	0.00346789	-2.65181	0.0779841	-1.73728	0.258382	-1.41478	0.20238	-1.48124	0.942136	-1.02221	0.00504461	-2.52995
6957462	NM_025564 // 2010012C16Rik // RIKEN cDNA 2010012C16 gene // 6 C7 // 66441	2010012C16Rik	NM_025564	0.225917	-1.30652	0.0636669	1.51993	0.0601385	-1.52932	0.0767717	-1.48905	0.0581362	-1.5349	0.879932	1.03337	0.187914	-1.33858	0.652357	1.10305	0.632612	-1.10972	0.00348895	-2.0125	0.0926661	1.45788
6941657	NM_145211 // Oas1a // 2'-5' oligoadenylate synthetase 1A // 5 F|5 67.0 cM // 246	Oas1a	NM_145211	0.571968	1.16265	0.57294	1.1622	0.00351353	-2.35074	0.115102	-1.53793	0.337946	-1.29333	0.31198	1.31222	0.277746	-1.33937	0.846941	-1.05265	0.342152	-1.29039	0.0829423	-1.61037	0.568643	1.16418
6942491	NM_178751 // Orai2 // ORAI calcium release-activated calcium modulator 2 // 5 G2	Orai2	NM_178751	0.487842	-1.22956	0.595136	1.17111	0.340262	-1.33034	0.0937571	-1.66932	0.193318	-1.48108	0.244181	-1.41952	0.168813	-1.51652	0.778924	1.08682	0.153898	-1.54062	0.00354165	-2.59134	0.0944318	1.66746
6949814	NM_013538 // Cdca3 // cell division cycle associated 3 // 6 F2|6 60.19 cM // 147	Cdca3	NM_013538	0.741805	-1.21926	0.748753	-1.21253	0.00354357	6.89772	0.119729	2.6136	0.83011	1.13771	0.729851	-1.23099	0.0937377	2.82758	0.960236	-1.03042	0.119928	2.61218	0.0316264	3.89823	0.672626	-1.28976
6836842	NM_183091 // Nfkbil2 // nuclear factor of kappa light polypeptide gene enhancer	Nfkbil2	NM_183091	0.713713	-1.08455	0.504903	-1.15954	0.003582	2.03164	0.0417048	1.6021	0.497801	1.16245	0.65661	-1.10344	0.268426	1.28124	0.775334	-1.06514	0.302775	1.25903	0.00960619	1.85385	0.593607	-1.12553
6813246	NM_017373 // Nfil3 // nuclear factor, interleukin 3, regulated // 13 B1|13 32.0	Nfil3	NM_017373	0.567733	-1.14526	0.300369	1.2813	0.119039	-1.46055	0.0306809	-1.71383	0.00359009	-2.1355	0.251426	-1.31686	0.077544	-1.54077	0.974049	1.00772	0.0229241	-1.76882	0.0249672	-1.75266	0.15098	1.41559
6836723	ENSMUST00000023250 // Ly6i // lymphocyte antigen 6 complex, locus I (Ly6i), mRNA	Ly6i	ENSMUST00000023250	0.176004	1.71787	0.0115776	2.8957	0.0036001	-3.51269	0.11442	-1.88882	0.119342	-1.87196	0.225045	1.62122	0.144455	-1.79594	0.722942	1.14923	0.14626	-1.79102	0.0334171	-2.40337	0.00902907	3.01977
6980158	ENSMUST00000022945 // Shcbp1 // Shc SH2-domain binding protein 1 (Shcbp1), mRNA	Shcbp1	ENSMUST00000022945	0.677948	-1.30437	0.818487	-1.15795	0.00371858	7.68648	0.066801	3.37219	0.665515	1.31873	0.888479	-1.09371	0.070948	3.30747	0.859737	-1.11951	0.14302	2.6066	0.0501696	3.69075	0.872451	-1.10801
6760774	ENSMUST00000027493 // Pask // PAS domain containing serine/threonine kinase (Pas	Pask	ENSMUST00000027493	0.740882	-1.09618	0.694567	-1.11527	0.00371928	2.42475	0.121681	1.55417	0.65241	1.13339	0.669319	-1.12603	0.222531	1.41057	0.903136	-1.03434	0.253228	1.37925	0.0392274	1.82188	0.784323	-1.07894
6796699	ENSMUST00000040536 // Batf // basic leucine zipper transcription factor, ATF-lik	Batf	ENSMUST00000040536	0.887185	1.03493	0.106198	1.49551	0.796368	1.06448	0.844226	1.04871	0.607406	-1.13279	0.497959	1.17918	0.570971	1.14751	0.353777	1.25424	0.607817	-1.13263	0.852003	-1.0462	0.00372513	2.16521
6787909	NM_011579 // Tgtp // T-cell specific GTPase // 11 B1.2 // 21822 /// ENSMUST00000	Tgtp	NM_011579	0.189236	1.4678	0.0037285	2.49782	0.0223804	-2.0029	0.0519062	-1.78886	0.0999168	-1.62626	0.141579	1.54003	0.533111	-1.19662	0.413874	1.26624	0.211617	-1.43976	0.139798	-1.54317	0.111194	1.59983
6855526	NM_199016 // Enpp4 // ectonucleotide pyrophosphatase/phosphodiesterase 4 // 17 B	Enpp4	NM_199016	0.0465808	1.93665	0.00454296	2.68617	0.0142395	-2.30122	0.181541	-1.54181	0.351107	-1.34864	0.01494	2.28585	0.105744	-1.69747	0.0985027	1.71793	0.151031	-1.59483	0.213107	-1.49544	0.00373077	2.75675
6764046	NM_025557 // Pcp4l1 // Purkinje cell protein 4-like 1 // 1 H3 // 66425 /// ENSMU	Pcp4l1	NM_025557	0.481916	1.26216	0.569402	-1.20684	0.962926	1.01542	0.282854	1.43072	0.811603	1.0817	0.980118	1.00824	0.495217	1.25325	0.528783	1.2316	0.704091	1.13344	0.628801	1.17303	0.00374679	-2.859
6878713	NM_021398 // Slc43a3 // solute carrier family 43, member 3 // --- // 58207 /// E	Slc43a3	NM_021398	0.249148	1.56701	0.00760956	3.0384	0.00376032	3.40294	0.163242	1.72839	0.691012	1.16523	0.627544	1.20541	0.178462	1.6943	0.435249	1.35213	0.267137	1.54041	0.0344627	2.34903	0.221729	1.61147
6880853	NM_023595 // Dut // deoxyuridine triphosphatase // 2 F1|2 70.0 cM // 110074 ///	Dut	NM_023595	0.33973	-1.2942	0.11524	-1.5419	0.0038256	2.34151	0.0627467	1.67755	0.283786	1.33683	0.291501	-1.33053	0.0331532	1.82115	0.779439	-1.07783	0.031055	1.83603	0.0187348	1.95243	0.0585728	-1.69294
6810066	NM_178683 // Depdc1b // DEP domain containing 1B // 13 D2.1 // 218581 /// ENSMUS	Depdc1b	NM_178683	0.981682	-1.01151	0.940116	-1.03817	0.00383735	4.88308	0.304333	1.67901	0.595839	1.3038	0.924758	-1.04822	0.294323	1.69777	0.942228	1.0368	0.255767	1.77686	0.0913046	2.38502	0.795852	-1.1378
6808308	NM_138953 // Ell2 // elongation factor RNA polymerase II 2 // 13 C1 // 192657 //	Ell2	NM_138953	0.481804	-1.18808	0.464611	1.19631	0.0695277	-1.58227	0.0606189	-1.60894	0.00542221	-2.09572	0.989972	-1.00307	0.0138553	-1.9006	0.595742	-1.13846	0.00423794	-2.14882	0.0227734	-1.8009	0.00384874	2.16981
6990416	NM_010890 // Nedd4 // neural precursor cell expressed, developmentally down-regu	Nedd4	NM_010890	0.137379	1.74761	0.345549	1.41802	0.102701	1.8522	0.00387193	3.20483	0.0696111	1.99413	0.155416	1.70354	0.0494576	2.12161	0.183213	1.6449	0.0147658	2.60128	0.612313	1.20482	0.115108	1.81107
6899622	NM_009150 // Selenbp1 // selenium binding protein 1 // 3 F2.1|3 43.25 cM // 2034	Selenbp1	NM_009150	0.00390555	-3.24661	0.0505475	-2.13287	0.640364	1.18982	0.819585	1.08838	0.285075	-1.49451	0.0281188	-2.36389	0.352179	1.41711	0.449633	-1.32626	0.732574	1.13539	0.306155	-1.46847	0.0371531	-2.25276
6781560	NM_007413 // Adora2b // adenosine A2b receptor // 11 B2 // 11541 /// ENSMUST0000	Adora2b	NM_007413	0.00508238	-2.03172	0.126239	-1.43788	0.00395615	-2.08127	0.0223684	-1.75159	0.0897768	-1.49991	0.0233574	-1.74367	0.0570781	-1.5817	0.246199	-1.31307	0.0274189	-1.7144	0.079285	-1.5224	0.440956	1.1966
6940648	AK155365 // 5830443L24Rik // RIKEN cDNA 5830443L24 gene // 5 E5 // 76074	5830443L24Rik	AK155365	0.156196	2.15529	0.0138693	4.03663	0.00398048	-5.34506	0.0114856	-4.21611	0.0637336	-2.77424	0.143978	2.20869	0.407667	-1.55554	0.810571	1.13543	0.136286	-2.24498	0.00442279	-5.22279	0.138555	2.23404
6843338	NM_173047 // Cbr3 // carbonyl reductase 3 // 16 C4|16 67.2 cM // 109857 /// ENSM	Cbr3	NM_173047	0.0133685	-1.80321	0.249694	-1.29665	0.514442	-1.15681	0.188657	-1.34719	0.0187574	-1.74422	0.00906317	-1.87189	0.26186	1.28793	0.756523	-1.07146	0.648065	1.1071	0.151352	-1.38608	0.00399847	-2.02078
6811530	ENSMUST00000080511 // Hist1h1b // histone cluster 1, H1b (Hist1h1b), mRNA // 13	Hist1h1b	ENSMUST00000080511	0.654049	-1.41356	0.405189	-1.90864	0.00403587	11.4126	0.0352388	5.50431	0.35528	2.05265	0.905919	-1.09537	0.0599005	4.5204	0.820125	-1.19163	0.166962	2.96806	0.007273	9.43755	0.372927	-1.99908
6903095	ENSMUST00000042148 // Mrps28 // mitochondrial ribosomal protein S28 (Mrps28), mR	Mrps28	ENSMUST00000042148	0.00403779	-2.14887	0.508122	-1.1747	0.00789765	-2.00735	0.04019	-1.68346	0.00567605	-2.07629	0.0131271	-1.90376	0.611648	-1.1312	0.406342	-1.22457	0.39668	-1.22981	0.0564356	-1.6179	0.0339887	-1.71596
6869537	ENSMUST00000096096 // Cep55 // centrosomal protein 55 (Cep55), mRNA // 19 C3 //	Cep55	ENSMUST00000096096	0.83349	-1.12599	0.833551	-1.12594	0.00403802	5.94418	0.248221	1.93708	0.970661	1.02097	0.692831	-1.25013	0.295647	1.8171	0.862695	-1.10253	0.216298	2.03306	0.198777	2.09269	0.716424	-1.22781
6841160	NM_026439 // Ccdc80 // coiled-coil domain containing 80 // 16 B5 // 67896 /// EN	Ccdc80	NM_026439	0.129638	1.53162	0.370782	1.28094	0.303526	1.33036	0.0040457	2.37742	0.0926367	1.60946	0.54478	1.18143	0.303977	1.33	0.333313	1.30739	0.0772974	1.65135	0.9113	-1.03102	0.448152	1.23282
6775864	NM_011461 // Spic // Spi-C transcription factor (Spi-1/PU.1 related) // 10 C //	Spic	NM_011461	0.402431	1.2992	0.00672247	2.49404	0.834237	-1.0671	0.288863	-1.39534	0.105467	-1.67716	0.188288	1.51597	0.479616	1.2467	0.294557	1.38977	0.683959	-1.13485	0.117252	-1.64772	0.0040574	2.66282
6764231	NM_175026 // Pyhin1 // pyrin and HIN domain family, member 1 // 1 H3 // 236312 /	Pyhin1	NM_175026	0.0752656	2.79671	0.064494	2.92103	0.00643237	-5.23026	0.0171715	-4.12841	0.0658245	-2.90442	0.0912997	2.64537	0.0302325	-3.57839	0.791197	1.15935	0.0548225	-3.05514	0.00406035	-5.82237	0.0273613	3.67145
6769535	NM_011595 // Timp3 // tissue inhibitor of metalloproteinase 3 // 10 C1-D1|10 47.	Timp3	NM_011595	0.208064	1.43816	0.119609	1.57378	0.821322	-1.06618	0.0243256	1.96637	0.448073	1.24174	0.195796	1.45318	0.139834	1.53571	0.0768411	1.68143	0.111679	1.59047	0.812307	1.0697	0.00409154	2.44583
6894180	NM_145851 // Cables2 // Cdk5 and Abl enzyme substrate 2 // 2 H4 // 252966 /// BC	Cables2	NM_145851	0.0525242	1.60227	0.00423099	2.07913	0.136424	1.4274	0.176748	1.379	0.0448232	1.6312	0.0394301	1.65462	0.145067	1.41598	0.0534452	1.5991	0.101606	1.48176	0.240158	1.32054	0.185081	1.37031
6899092	NM_001033484 // Iqgap3 // IQ motif containing GTPase activating protein 3 // 3 F	Iqgap3	NM_001033484	0.381395	-1.67936	0.321457	-1.80149	0.0042381	6.31839	0.209117	2.11833	0.368366	1.70404	0.339987	-1.76125	0.2141	2.10055	0.681251	-1.27336	0.333612	1.77482	0.00803226	5.39675	0.194366	-2.1739
6978290	NM_008630 // Mt2 // metallothionein 2 // 8 C5|8 45.0 cM // 17750 /// BC031758 //	Mt2	NM_008630	0.00426494	-2.67344	0.081517	-1.75942	0.878335	-1.04918	0.747088	-1.10652	0.253457	-1.43801	0.0354274	-1.99989	0.769219	1.09644	0.163163	-1.56326	0.785605	-1.0891	0.423559	-1.28747	0.0789081	-1.76866
6760490	BC004768 // 6430706D22Rik // RIKEN cDNA 6430706D22 gene // 1 D // 381280 /// NM_	6430706D22Rik	BC004768	0.960058	-1.02128	0.50237	1.32776	0.00428492	3.73686	0.148375	1.86288	0.732496	1.1548	0.665469	1.19986	0.324641	1.51999	0.769094	-1.13153	0.297023	1.55875	0.22111	1.68743	0.633293	1.2228
6939987	NM_008599 // Cxcl9 // chemokine (C-X-C motif) ligand 9 // 5 E2|5 53.0 cM // 1732	Cxcl9	NM_008599	0.0425937	2.37869	0.00890723	3.16919	0.144364	-1.84044	0.746542	-1.14116	0.28728	-1.55229	0.0337824	2.48739	0.951082	1.02535	0.203108	1.69694	0.453415	-1.36051	0.291731	-1.54588	0.00430512	3.59084
6893486	NM_011497 // Aurka // aurora kinase A // 2 H3|2 100.0 cM // 20878 /// ENSMUST000	Aurka	NM_011497	0.694985	-1.21815	0.985779	-1.009	0.00439354	4.80514	0.121115	2.22548	0.684752	1.22672	0.941322	-1.03768	0.156055	2.07264	0.925859	1.04787	0.211182	1.89498	0.0559406	2.71973	0.877222	-1.08073
6959487	ENSMUST00000048187 // Ppp1r14a // protein phosphatase 1, regulatory (inhibitor)	Ppp1r14a	ENSMUST00000048187	0.00562231	-1.99399	0.0187228	-1.77107	0.0056622	-1.99264	0.0201771	-1.75758	0.0897848	-1.49211	0.0257877	-1.71354	0.650823	-1.10918	0.107226	-1.46046	0.242685	-1.3112	0.326905	-1.254	0.00440022	-2.04111
6850821	ENSMUST00000059873 // Treml4 // triggering receptor expressed on myeloid cells-l	Treml4	ENSMUST00000059873	0.00640959	-2.11325	0.0630364	-1.6281	0.716377	-1.09612	0.00442042	-2.19776	0.0101689	-2.01105	0.0112302	-1.98943	0.0280146	-1.79527	0.0222144	-1.84381	0.0248394	-1.82039	0.0583131	-1.64405	0.446044	1.21344
6993833	BC086683 // Spc24 // SPC24, NDC80 kinetochore complex component, homolog (S. cer	Spc24	BC086683	0.337998	-1.65069	0.406549	-1.54196	0.00444396	5.02921	0.28485	1.75216	0.848887	-1.10373	0.34714	-1.63493	0.185186	2.01293	0.555147	-1.35895	0.292005	1.73739	0.114129	2.3191	0.288629	-1.74431
6900938	NM_028044 // Cnn3 // calponin 3, acidic // 3 G1 // 71994 /// ENSMUST00000029773	Cnn3	NM_028044	0.0712231	1.68297	0.132582	1.53594	0.668379	1.12685	0.00445478	2.3813	0.0229308	1.95591	0.226937	1.40731	0.00781262	2.22997	0.0745601	1.67212	0.0122584	2.11303	0.232544	1.40138	0.0294046	1.895
6871476	NM_007999 // Fen1 // flap structure specific endonuclease 1 // 19 A // 14156 ///	Fen1	NM_007999	0.344962	-1.35175	0.991958	1.00319	0.00457733	2.66948	0.0342271	2.0212	0.770839	1.09651	0.375748	-1.32624	0.0190722	2.19929	0.577175	-1.19337	0.0800424	1.77257	0.0555786	1.87818	0.970158	-1.01189
6783685	NM_007742 // Col1a1 // collagen, type I, alpha 1 // 11 D|11 56.0 cM // 12842 ///	Col1a1	NM_007742	0.0926434	1.62808	0.787887	1.07855	0.412598	1.26087	0.00457998	2.3929	0.065107	1.71275	0.0908954	1.63264	0.184103	1.46286	0.32515	1.3222	0.0579787	1.7407	0.442019	1.24273	0.0194569	2.0095
6857483	NM_009994 // Cyp1b1 // cytochrome P450, family 1, subfamily b, polypeptide 1 //	Cyp1b1	NM_009994	0.0356847	2.28779	0.0748928	1.99756	0.162894	1.70685	0.00459699	3.20372	0.189959	1.65021	0.0941965	1.91068	0.10378	1.87429	0.0634996	2.06083	0.035476	2.29015	0.499655	1.28965	0.0220166	2.48661
6871163	ENSMUST00000055458 // Cdc42ep2 // CDC42 effector protein (Rho GTPase binding) 2	Cdc42ep2	ENSMUST00000055458	0.0765643	-1.77612	0.666565	-1.14478	0.00886784	-2.42493	0.00624482	-2.54056	0.00460587	-2.64396	0.0316531	-2.03157	0.182257	-1.53123	0.280946	-1.40783	0.0300769	-2.0467	0.0317427	-2.03073	0.34822	1.34534
6815558	NM_172301 // Ccnb1 // cyclin B1 // 13 D1 // 268697 /// BC085238 // Ccnb1 // cycl	Ccnb1	NM_172301	0.380943	-1.89035	0.815724	-1.18298	0.00465358	9.33826	0.149657	2.89361	0.500915	1.62814	0.579195	1.49329	0.0898544	3.53324	0.742128	1.26793	0.122967	3.13112	0.0165155	6.31794	0.508433	-1.61419
6924406	NM_027453 // Btf3l4 // basic transcription factor 3-like 4 // 4 C7 // 70533 ///	Btf3l4	NM_027453	0.782733	1.08649	0.0714246	1.75406	0.0046803	2.53742	0.235354	1.43664	0.313577	1.35843	0.0753649	1.73974	0.380053	1.30487	0.0430243	1.89044	0.27284	1.39657	0.0746213	1.74238	0.55346	1.19579
6862305	XR_002327 // 4930465K10Rik // RIKEN cDNA 4930465K10 gene // 18 E3 // 67640 /// X	4930465K10Rik	XR_002327	0.0425349	-1.69772	0.0297341	-1.77037	0.00479249	-2.15864	0.217791	-1.36659	0.650092	1.11996	0.640293	-1.1238	0.151906	-1.44093	0.844095	1.05024	0.157049	-1.43413	0.864558	-1.04343	0.0912815	-1.54405
6818523	ENSMUST00000046891 // Ptger2 // prostaglandin E receptor 2 (subtype EP2) (Ptger2	Ptger2	ENSMUST00000046891	0.579342	-1.1546	0.912831	-1.0287	0.0185067	-1.91185	0.0186758	-1.90984	0.0172468	-1.92742	0.254396	-1.3483	0.0436961	-1.72574	0.215433	-1.38496	0.0298211	-1.80778	0.00480249	-2.22085	0.970309	1.00967
6790239	NM_172796 // Slfn9 // schlafen 9 // 11 C // 237886 /// ENSMUST00000038211 // Slf	Slfn9	NM_172796	0.0586905	1.6106	0.0048783	2.1089	0.0159212	1.86548	0.121885	1.46934	0.578887	-1.14441	0.0442497	1.66513	0.820306	1.05659	0.955267	1.01368	0.53295	1.16377	0.166753	1.40792	0.0733134	1.56771
6984824	NM_009866 // Cdh11 // cadherin 11 // 8 D2|8 46.5 cM // 12552 /// ENSMUST00000075	Cdh11	NM_009866	0.18011	1.57205	0.113481	1.71332	0.0780109	1.82871	0.00489842	2.76917	0.107302	1.73048	0.136107	1.65768	0.0215688	2.24071	0.119001	1.69877	0.0253779	2.18669	0.367785	1.3507	0.050977	1.9617
6941423	NM_028128 // Rfc5 // replication factor C (activator 1) 5 // 5 F // 72151 /// EN	Rfc5	NM_028128	0.660832	-1.15685	0.748	1.11247	0.00495534	2.76947	0.0733848	1.84957	0.515485	1.24172	0.738343	1.1172	0.0229046	2.22364	0.995586	1.00183	0.0837357	1.8086	0.031076	2.12296	0.950333	1.02086
6795068	BC062175 // Nubpl // nucleotide binding protein-like // 12 C1 // 76826	Nubpl	BC062175	0.212553	1.3834	0.0221911	1.8604	0.0531461	1.67533	0.0050923	2.18962	0.077968	1.59517	0.0353949	1.76087	0.171383	1.42956	0.0569897	1.66071	0.0916042	1.56148	0.483683	1.19745	0.0518278	1.6806
6932371	NM_203320 // Cxcl3 // chemokine (C-X-C motif) ligand 3 // 5 E1 // 330122 /// ENS	Cxcl3	NM_203320	0.00509947	-2.71641	0.613851	-1.17954	0.0276799	-2.1358	0.0170089	-2.29459	0.0159551	-2.31589	0.00929861	-2.50032	0.00817864	-2.54547	0.178837	-1.5646	0.0172661	-2.28961	0.0467416	-1.97076	0.981913	1.00743
6955259	NM_054041 // Antxr1 // anthrax toxin receptor 1 // 6 D1 // 69538 /// ENSMUST0000	Antxr1	NM_054041	0.173575	1.53858	0.133216	1.61216	0.54871	1.20532	0.0886428	1.72542	0.430643	1.27906	0.205588	1.49132	0.200266	1.49865	0.292034	1.39216	0.168542	1.54678	0.910719	1.0354	0.00510965	2.58445
6999405	NM_146230 // Acaa1b // acetyl-Coenzyme A acyltransferase 1B // 9 F3 // 235674 //	Acaa1b	NM_146230	0.191571	-1.57271	0.0502565	-2.00431	0.123852	-1.71175	0.122886	-1.71426	0.950421	1.02138	0.157746	-1.63461	0.176919	-1.59807	0.0487595	-2.01434	0.031161	-2.16509	0.00543404	-2.8087	0.21028	-1.54297
6774794	NM_007659 // Cdc2a // cell division cycle 2 homolog A (S. pombe) // 10 B5.3|10 3	Cdc2a	NM_007659	0.414329	-1.46121	0.732627	-1.17089	0.00546061	4.05153	0.172195	1.90186	0.778752	1.13847	0.354548	-1.53889	0.0252365	2.98011	0.906219	-1.05585	0.0589498	2.47573	0.0403707	2.69429	0.457694	-1.41144
6848718	NR_002853 // Air // antisense Igf2r RNA // 17 A1|17 7.36 cM // 104103	Air	NR_002853	0.114474	1.59285	0.134079	1.55371	0.0184481	2.05377	0.0401497	1.8537	0.11906	1.58313	0.00648749	2.33825	0.618549	1.15398	0.377126	-1.29116	0.1613	1.50782	0.764394	1.08987	0.00546376	2.38715
6971320	NM_145588 // Kif22 // kinesin family member 22 // 7 F3|7 61.0 cM // 110033 /// E	Kif22	NM_145588	0.975505	-1.01527	0.998069	-1.0012	0.00558154	4.44924	0.228467	1.82955	0.617307	1.28056	0.936328	1.04022	0.170242	1.99614	0.780077	-1.14789	0.213926	1.86647	0.129114	2.15659	0.877925	-1.07878
6790966	NM_177752 // Eme1 // essential meiotic endonuclease 1 homolog 1 (S. pombe) // 11	Eme1	NM_177752	0.767799	-1.10719	0.648596	-1.17043	0.00559831	2.83368	0.15981	1.64065	0.813498	1.08473	0.596697	-1.20067	0.155654	1.64921	0.793809	-1.0943	0.30669	1.42802	0.139749	1.68422	0.727992	-1.12748
6825436	ENSMUST00000022613 // Esco2 // establishment of cohesion 1 homolog 2 (S. cerevis	Esco2	ENSMUST00000022613	0.802272	-1.14545	0.493998	-1.45148	0.00560733	5.14466	0.213992	1.98397	0.887032	1.08005	0.777188	-1.1659	0.247431	1.88926	0.84098	-1.11492	0.24355	1.89951	0.0796869	2.67227	0.639913	-1.28935
6929109	NM_175437 // A530088I07Rik // RIKEN cDNA A530088I07 gene // 5 A3 // 212167 /// B	A530088I07Rik	NM_175437	0.0752912	-1.53144	0.73765	1.08066	0.135864	-1.42418	0.0209433	-1.76321	0.00949298	-1.91064	0.26937	-1.29556	0.0625973	-1.56474	0.199307	-1.35304	0.0189034	-1.78204	0.00568296	-2.00923	0.1403	1.41827
6907255	BC057955 // Hist2h4 // histone cluster 2, H4 // 3 F1-F2 // 97122 /// NM_033596 /	Hist2h4	BC057955	0.728808	1.14271	0.651522	1.18998	0.00570712	3.18538	0.643313	1.19526	0.127352	-1.82438	0.690498	-1.16564	0.803014	-1.10067	0.5183	-1.28321	0.56992	1.24496	0.820151	1.09134	0.566428	1.24745
6785307	NM_009689 // Birc5 // baculoviral IAP repeat-containing 5 // 11 E2 // 11799 ///	Birc5	NM_009689	0.576535	-1.3564	0.318163	-1.73163	0.00572375	5.1525	0.232765	1.93377	0.9206	1.05573	0.447009	-1.51635	0.140734	2.27264	0.927203	-1.05096	0.196713	2.04502	0.0281367	3.52837	0.313054	-1.74198
6768853	NM_009630 // Adora2a // adenosine A2a receptor // --- // 11540 /// ENSMUST000001	Adora2a	NM_009630	0.282354	-1.43968	0.269285	1.45462	0.162271	-1.61278	0.109608	-1.73492	0.600079	-1.19243	0.193068	-1.55872	0.532568	-1.23338	0.819474	-1.07942	0.46781	-1.27685	0.445151	-1.29327	0.00582774	2.73487
6898972	NM_007640 // Cd1d2 // CD1d2 antigen // 3 F1|3 48.0 cM // 12480 /// ENSMUST000000	Cd1d2	NM_007640	0.0678152	-1.67615	0.390384	-1.2661	0.0581874	-1.71136	0.00585565	-2.26718	0.138959	-1.51151	0.0181804	-1.98447	0.265025	-1.36056	0.404859	-1.25697	0.177066	-1.45544	0.0765628	-1.64831	0.127077	-1.53209
6885873	ENSMUST00000050785 // Lcn2 // lipocalin 2 (Lcn2), mRNA // 2 A3|2 27.0 cM // 1681	Lcn2	ENSMUST00000050785	0.864467	1.09327	0.225533	1.90289	0.00768015	-4.52315	0.0186925	-3.696	0.0130688	-4.01378	0.92883	1.04776	0.00840949	-4.43285	0.733445	-1.19492	0.00823598	-4.45348	0.0109511	-4.17801	0.00589171	4.79548
6850033	NM_207105 // H2-Ab1 // histocompatibility 2, class II antigen A, beta 1 // 17 B1	H2-Ab1	NM_207105	0.379296	1.27798	0.0164857	2.02951	0.00592656	-2.29238	0.031922	-1.86815	0.939205	1.02132	0.222327	1.40943	0.406347	-1.2604	0.0820016	1.64479	0.139054	-1.52088	0.101401	-1.59502	0.0760942	1.66233
6806034	NM_011454 // Serpinb6b // serine (or cysteine) peptidase inhibitor, clade B, mem	Serpinb6b	NM_011454	0.92708	-1.02404	0.768312	-1.07952	0.965763	-1.0112	0.388063	1.25338	0.980878	-1.00624	0.537858	-1.17415	0.21499	1.38726	0.805249	1.06612	0.287392	1.32256	0.398219	-1.24729	0.00594166	-2.17721
6880468	NM_026412 // D2Ertd750e // DNA segment, Chr 2, ERATO Doi 750, expressed // 2 E5	D2Ertd750e	NM_026412	0.613105	-1.29185	0.580279	-1.3234	0.0059737	4.54014	0.369403	1.57989	0.889655	-1.07259	0.800555	-1.13618	0.198514	1.93749	0.71839	-1.20006	0.21938	1.87898	0.0850966	2.4568	0.547614	-1.35649
6876044	NM_013901 // Slc39a1 // solute carrier family 39 (zinc transporter), member 1 //	Slc39a1	NM_013901	0.00600091	-2.15149	0.454677	-1.21229	0.0508238	-1.68473	0.0799237	-1.59003	0.491076	-1.1938	0.0463513	-1.70407	0.16106	-1.44279	0.137672	-1.476	0.0906784	-1.56363	0.15291	-1.45381	0.0433131	-1.71832
6890837	NM_010554 // Il1a // interleukin 1 alpha // 2 F|2 73.0 cM // 16175 /// ENSMUST00	Il1a	NM_010554	0.883084	-1.07052	0.200006	1.8306	0.0170898	-3.24813	0.0264598	-2.96487	0.0091033	-3.68829	0.945236	-1.03234	0.0191038	-3.17432	0.97792	-1.0129	0.0272565	-2.94625	0.00604821	-3.99684	0.0135063	3.40791
6892800	ENSMUST00000017961 // Jph2 // junctophilin 2 (Jph2), mRNA // 2 H3 // 59091 /// B	Jph2	ENSMUST00000017961	0.216746	-1.54648	0.0556182	-1.9978	0.00604903	-2.82303	0.0245924	-2.28349	0.0658554	-1.94053	0.0792798	-1.87822	0.13837	-1.69383	0.257642	-1.48952	0.0999437	-1.80113	0.581426	-1.21162	0.0114207	-2.56962
6774405	NM_053183 // Ddx50 // DEAD (Asp-Glu-Ala-Asp) box polypeptide 50 // 10 B4 // 9421	Ddx50	NM_053183	0.175067	1.46998	0.186079	1.45537	0.039298	1.8252	0.028094	1.90656	0.00605005	2.29874	0.0182882	2.01253	0.977692	1.00781	0.141273	1.52111	0.562735	1.17549	0.13446	1.53284	0.0242321	1.9428
6803070	NM_030172 // 2610021K21Rik // RIKEN cDNA 2610021K21 gene // 12 F1 // 78767	2610021K21Rik	NM_030172	0.813917	-1.09086	0.813447	-1.09111	0.00617655	3.0075	0.319049	1.45066	0.707642	1.14878	0.619125	-1.20209	0.295443	1.47856	0.5865	-1.22325	0.442139	1.33066	0.244296	1.54724	0.324536	-1.44446
6797544	NM_026790 // D12Ertd647e // DNA segment, Chr 12, ERATO Doi 647, expressed // 12	D12Ertd647e	NM_026790	0.975984	1.00841	0.293019	1.34458	0.00620783	2.29054	0.157901	1.49422	0.0364685	1.84246	0.628897	1.14427	0.154293	1.49972	0.524097	1.19481	0.0234577	1.94991	0.177643	1.46611	0.878319	1.04351
6926934	ENSMUST00000030813 // Apitd1 // apoptosis-inducing, TAF9-like domain 1 (Apitd1),	Apitd1	ENSMUST00000030813	0.301927	-1.29232	0.861968	-1.04362	0.00628041	2.07569	0.149435	1.43644	0.612443	1.13283	0.782323	-1.07024	0.136933	1.45388	0.852247	-1.0468	0.388874	1.23773	0.0579824	1.62342	0.548923	-1.15919
6932379	NM_009140 // Cxcl2 // chemokine (C-X-C motif) ligand 2 // 5 E1|5 51.0 cM // 2031	Cxcl2	NM_009140	0.262051	-1.47655	0.852442	-1.06583	0.0827669	-1.84929	0.0392338	-2.09806	0.0210261	-2.31547	0.183476	-1.59175	0.00632613	-2.76846	0.802092	-1.08974	0.0119378	-2.52263	0.0477513	-2.03155	0.0363461	2.12417
6850780	ENSMUST00000113323 // Mrps10 // mitochondrial ribosomal protein S10 (Mrps10), mR	Mrps10	ENSMUST00000113323	0.680995	-1.1387	0.868583	1.05358	0.00710438	-2.51363	0.0520222	-1.89501	0.199471	-1.50999	0.00640094	-2.54878	0.974394	1.01017	0.378909	1.32297	0.723233	1.11833	0.702664	-1.12814	0.564049	-1.20031
6922924	NM_133948 // Psip1 // PC4 and SFRS1 interacting protein 1 // 4 C3 // 101739 ///	Psip1	NM_133948	0.95873	-1.01538	0.290814	1.37091	0.00652088	2.39367	0.187745	1.48607	0.919694	1.03019	0.454632	1.24848	0.196171	1.47464	0.685396	1.12717	0.23265	1.43002	0.075638	1.72095	0.00648608	2.39526
6897002	NM_011495 // Plk4 // polo-like kinase 4 (Drosophila) // 3 B // 20873 /// ENSMUST	Plk4	NM_011495	0.890172	-1.04075	0.283811	1.36881	0.00670111	2.34533	0.0517647	1.79841	0.485991	1.22455	0.822059	-1.06724	0.014408	2.13233	0.127329	1.57229	0.0314624	1.92585	0.113434	1.60124	0.467048	1.23561
6912517	NM_027491 // Rragd // Ras-related GTP binding D // 4 A5|4 11.4 cM // 52187 /// E	Rragd	NM_027491	0.147751	1.47751	0.110254	1.54171	0.329475	1.29645	0.00685304	2.16846	0.0298327	1.82851	0.0349135	1.79357	0.0488579	1.7195	0.0935097	1.57768	0.0187552	1.93292	0.276045	1.33745	0.329226	-1.29663
6856096	ENSMUST00000024736 // Sgol1 // shugoshin-like 1 (S. pombe) (Sgol1), mRNA // 17 C	Sgol1	ENSMUST00000024736	0.968851	-1.01568	0.436146	-1.36655	0.00692239	3.21767	0.287479	1.53582	0.874023	1.06521	0.437031	-1.36571	0.522003	1.29201	0.754016	-1.1331	0.267104	1.56542	0.20078	1.68031	0.389282	-1.41308
6847338	NM_025967 // D16Ertd472e // DNA segment, Chr 16, ERATO Doi 472, expressed // 16	D16Ertd472e	NM_025967	0.437582	1.22408	0.198168	1.40371	0.899723	-1.03315	0.794639	1.06972	0.500802	-1.19132	0.384377	1.25477	0.981782	1.00593	0.739999	1.08977	0.284718	-1.32356	0.66091	-1.12045	0.0069553	2.13515
6849063	BC038865 // 4930432O21Rik // RIKEN cDNA 4930432O21 gene // 17 A3.3 // 74670	4930432O21Rik	BC038865	0.896808	-1.037	0.00698882	2.2719	0.495429	1.21158	0.877561	1.04411	0.67464	-1.12503	0.725289	1.10358	0.957539	1.01503	0.179371	1.46772	0.411165	1.26103	0.581007	-1.16779	0.446386	1.23943
6783810	NM_033568 // Snf8 // SNF8, ESCRT-II complex subunit, homolog (S. cerevisiae) //	Snf8	NM_033568	0.0555385	-1.67123	0.581206	-1.15313	0.0580166	-1.66201	0.059184	-1.6578	0.0491831	-1.69694	0.119662	-1.5092	0.631322	-1.13184	0.752344	-1.08472	0.775417	-1.07628	0.0156252	-1.94417	0.00702901	-2.12458
6778984	ENSMUST00000058159 // Cnrip1 // RIKEN cDNA 1500041B16 gene (1500041B16Rik), mRNA	Cnrip1	ENSMUST00000058159	0.403454	1.27394	0.776586	-1.0851	0.160747	1.51024	0.0157113	2.10008	0.0361774	1.88305	0.442613	1.24887	0.0519775	1.79143	0.0793514	1.68573	0.0072561	2.31157	0.0512371	1.79503	0.0129834	-2.15122
6819883	ENSMUST00000022612 // Pbk // PDZ binding kinase (Pbk), mRNA // 14 D1|14 28.0 cM	Pbk	ENSMUST00000022612	0.97045	-1.03164	0.861698	-1.15783	0.00725732	11.5914	0.109099	4.00102	0.532687	1.69371	0.785455	-1.25747	0.0598662	5.18869	0.657785	-1.45254	0.140951	3.55493	0.0377894	6.25561	0.839229	-1.18611
6925254	NM_026560 // Cdca8 // cell division cycle associated 8 // 4 D2.2|4 57.6 cM // 52	Cdca8	NM_026560	0.607583	-1.24565	0.706448	-1.17455	0.00729177	3.46218	0.384278	1.45383	0.894762	1.05805	0.864529	-1.0755	0.231365	1.67977	0.774053	-1.13038	0.225823	1.69059	0.116627	1.98948	0.7653	-1.13593
6988627	NM_010436 // H2afx // H2A histone family, member X // 9 A5.2|9 26.0 cM // 15270	H2afx	NM_010436	0.66224	1.22257	0.892269	-1.06416	0.00730001	3.80568	0.26467	1.68065	0.827582	1.10521	0.730603	-1.17149	0.163751	1.92177	0.768238	1.145	0.169722	1.90356	0.117412	2.09325	0.525377	-1.34024
6890835	NM_181589 // Ckap2l // cytoskeleton associated protein 2-like // 2 F1 // 70466 /	Ckap2l	NM_181589	0.813882	-1.12471	0.81101	-1.12679	0.00736415	4.2659	0.42226	1.49668	0.788215	1.14354	0.634058	-1.26882	0.235946	1.82324	0.92376	1.04891	0.204724	1.90438	0.143474	2.11178	0.981122	1.01188
6942524	ENSMUST00000041388 // Serpine1 // serine (or cysteine) peptidase inhibitor, clad	Serpine1	ENSMUST00000041388	0.66536	1.15021	0.204844	1.51703	0.816149	-1.07801	0.142308	1.62459	0.906801	-1.03853	0.260803	1.44515	0.788563	-1.09052	0.460786	1.27071	0.168947	1.57399	0.694026	-1.13569	0.00751102	2.55002
6967012	NM_145963 // Kcnj14 // potassium inwardly-rectifying channel, subfamily J, membe	Kcnj14	NM_145963	0.0450579	-2.45797	0.0434676	-2.47621	0.00762109	-3.4591	0.103723	-2.05217	0.0204282	-2.87677	0.0090386	-3.35287	0.238348	-1.67143	0.299643	-1.56873	0.484428	-1.35196	0.935344	-1.03541	0.267368	-1.61984
7010355	NM_001044384 // Timp1 // tissue inhibitor of metalloproteinase 1 // X A1.3|X 6.2	Timp1	NM_001044384	0.144	1.83506	0.0248183	2.62144	0.386012	1.4257	0.0508675	2.28612	0.630073	1.21642	0.0802995	2.08405	0.249378	1.60688	0.155093	1.80399	0.0704146	2.14142	0.822874	-1.09513	0.00767073	3.23068
6769148	NM_030218 // 9130017N09Rik // RIKEN cDNA 9130017N09 gene // 10 C1 // 78906	9130017N09Rik	NM_030218	0.0553203	1.66643	0.0076885	2.09365	0.0262457	-1.82379	0.0997462	-1.54327	0.441358	-1.21919	0.105333	1.53187	0.528836	-1.17559	0.223592	1.37219	0.55022	-1.16578	0.119172	-1.506	0.295095	1.31133
6805382	NM_175660 // Hist1h2ab // histone cluster 1, H2ab // --- // 319172 /// ENSMUST00	Hist1h2ab	NM_175660	0.738812	-1.33822	0.492438	-1.82612	0.00782814	12.365	0.285519	2.57009	0.766744	-1.2958	0.769279	-1.29204	0.175873	3.33885	0.740298	-1.33592	0.362341	2.2307	0.125928	3.93899	0.679599	-1.43493
6852235	NM_207246 // Rasgrp3 // RAS, guanyl releasing protein 3 // 17 E2 // 240168 /// E	Rasgrp3	NM_207246	0.869305	-1.06339	0.0606266	-2.0727	0.181166	1.66429	0.0137683	2.67842	0.0578228	2.09091	0.702303	-1.15369	0.115744	1.82912	0.476131	1.30681	0.049263	2.153	0.293142	1.488	0.00799762	-2.92338
6978232	NM_173014 // Lpcat2 // lysophosphatidylcholine acyltransferase 2 // 8 C5 // 2700	Lpcat2	NM_173014	0.0177516	-1.92863	0.48239	-1.20159	0.0666418	-1.64081	0.0080213	-2.10975	0.0247234	-1.8553	0.0316076	-1.80158	0.0519201	-1.69433	0.34449	-1.28177	0.00829289	-2.10198	0.0391565	-1.75512	0.626063	1.13545
6855134	NM_011655 // Tubb5 // tubulin, beta 5 // 17 B1 // 22154 /// ENSMUST00000001566 /	Tubb5	NM_011655	0.00806537	-2.06883	0.0647441	-1.62622	0.216869	1.37475	0.781673	-1.07281	0.152272	-1.44937	0.0211056	-1.85982	0.650575	1.12192	0.19056	-1.40223	0.870458	1.0422	0.970107	-1.00954	0.15101	-1.45111
6880659	NM_212450 // Ctdspl2 // CTD (carboxy-terminal domain, RNA polymerase II, polypep	Ctdspl2	NM_212450	0.967238	1.01231	0.0771243	1.7252	0.00810462	2.34926	0.0667298	1.7633	0.244154	1.42226	0.0533655	1.82242	0.254213	1.41146	0.949122	1.01919	0.158372	1.53673	0.849597	1.05814	0.0764389	1.72755
6850063	ENSMUST00000036720 // Fkbpl // FK506 binding protein-like (Fkbpl), mRNA // 17 B1	Fkbpl	ENSMUST00000036720	0.0985236	-1.56177	0.851851	1.05012	0.082553	-1.59999	0.392753	-1.25298	0.00817616	-2.11581	0.0185558	-1.92715	0.594943	-1.14982	0.312524	-1.30652	0.306107	-1.3113	0.00949399	-2.08073	0.658776	1.12282
6990131	NM_001081314 // 3300001A09Rik // RIKEN cDNA 3300001A09 gene // 9 D // 75697	3300001A09Rik	NM_001081314	0.0902857	-1.54709	0.0590876	-1.63247	0.138507	-1.46043	0.0957884	-1.53515	0.282611	-1.31196	0.00823492	-2.04122	0.993749	-1.00196	0.86798	1.04236	0.867805	1.04241	0.671342	1.1119	0.0325698	-1.75304
6932374	NM_008176 // Cxcl1 // chemokine (C-X-C motif) ligand 1 // 5 E-F|5 51.0 cM // 148	Cxcl1	NM_008176	0.580464	-1.20058	0.510493	1.24354	0.287483	-1.42624	0.366737	-1.35016	0.0995274	-1.75007	0.732269	-1.11954	0.328295	-1.38495	0.973982	1.01081	0.220145	-1.5083	0.213545	-1.51761	0.00824742	2.56654
6989874	ENSMUST00000034964 // Tipin // timeless interacting protein (Tipin), mRNA // 9 D	Tipin	ENSMUST00000034964	0.370135	-1.27442	0.753982	1.08777	0.00850689	2.1453	0.0469511	1.74528	0.590454	1.15579	0.367877	-1.27591	0.0179737	1.96588	0.650349	1.12956	0.0188661	1.95452	0.0261093	1.87905	0.289229	-1.33346
6833404	ENSMUST00000064924 // Espl1 // extra spindle poles-like 1 (S. cerevisiae) (Espl1	Espl1	ENSMUST00000064924	0.466843	-1.3186	0.377196	-1.40016	0.00862962	2.92478	0.752834	1.12651	0.732737	-1.13792	0.364244	-1.41339	0.629993	1.20022	0.628787	-1.20099	0.609471	1.21359	0.121965	1.82253	0.403037	-1.37498
6752156	ENSMUST00000009356 // Serpinb2 // serine (or cysteine) peptidase inhibitor, clad	Serpinb2	ENSMUST00000009356	0.473123	-1.44288	0.155518	2.09207	0.468905	-1.448	0.483621	-1.43033	0.156069	-2.08993	0.97791	-1.01417	0.556618	-1.34969	0.729031	1.19276	0.983887	-1.01032	0.0996036	-2.36925	0.00881289	4.21517
6855057	NM_019442 // Stk19 // serine/threonine kinase 19 // 17 B1 // 54402 /// ENSMUST00	Stk19	NM_019442	0.0859717	-1.55235	0.96315	1.01152	0.190921	-1.39144	0.0532064	-1.64805	0.00887583	-2.01546	0.0945105	-1.53344	0.907135	1.02933	0.983237	-1.00522	0.971288	1.00896	0.0867737	-1.5505	0.423262	-1.22123
6921158	NM_001013377 // E130306D19Rik // RIKEN cDNA E130306D19 gene // 4 B1 // 230098	E130306D19Rik	NM_001013377	0.889834	-1.06443	0.722914	-1.17353	0.00899643	3.56776	0.680247	1.20452	0.853993	1.0865	0.557302	-1.30406	0.443768	1.41537	0.911627	-1.0513	0.423451	1.43808	0.195444	1.81201	0.545992	-1.31417
6818647	BC049694 // Cdkn3 // cyclin-dependent kinase inhibitor 3 // 14 C1 // 72391	Cdkn3	BC049694	0.646633	-1.22009	0.68334	-1.19353	0.00918733	3.38021	0.379907	1.46725	0.951973	1.02642	0.619401	-1.24062	0.544535	1.30135	0.997741	-1.00123	0.331034	1.52996	0.193116	1.77557	0.350558	-1.50389
7011286	NM_028375 // Cxx1c // CAAX box 1 homolog C (human) // X A5 // 72865 /// BC031701	Cxx1c	NM_028375	0.676301	-1.13008	0.796302	-1.07844	0.0093162	2.27205	0.0501686	1.81796	0.0846705	1.68384	0.838763	-1.06132	0.0140787	2.15626	0.754379	1.09588	0.0519562	1.80892	0.124555	1.58562	0.172279	-1.50286
6937555	NM_010835 // Msx1 // homeo box, msh-like 1 // 5 B3|5 21.0 cM // 17701 /// ENSMUS	Msx1	NM_010835	0.772224	1.08036	0.115536	-1.53973	0.00933871	-2.11414	0.0253143	-1.87994	0.667969	-1.12149	0.379057	-1.26704	0.658444	-1.12545	0.717953	-1.1013	0.333995	-1.29746	0.579441	1.15991	0.23898	-1.37577
6818958	NM_030098 // Rnase6 // ribonuclease, RNase A family, 6 // 14 C1 // 78416 /// BC0	Rnase6	NM_030098	0.0241777	-2.2139	0.211989	-1.52622	0.0253496	-2.19806	0.00934082	-2.54538	0.0105234	-2.50231	0.0454628	-2.00686	0.203582	-1.53875	0.575807	-1.20554	0.155186	-1.62258	0.0298478	-2.14383	0.470559	-1.27331
6816158	NM_027127 // 2310016C16Rik // RIKEN cDNA 2310016C16 gene // 13 D2.2 // 69590	2310016C16Rik	NM_027127	0.253065	1.44786	0.173658	1.55775	0.358911	1.34384	0.0102958	2.41627	0.233145	1.47192	0.177277	1.55176	0.02083	2.18877	0.0342787	2.03491	0.0093721	2.44763	0.336464	1.3633	0.115292	1.67649
6861341	NM_001042605 // Cd74 // CD74 antigen (invariant polypeptide of major histocompat	Cd74	NM_001042605	0.337486	1.31164	0.156898	1.49969	0.00938581	-2.19254	0.0715194	-1.68745	0.548181	-1.18386	0.39472	1.27149	0.860462	1.05046	0.321792	1.32368	0.182458	-1.46332	0.0481588	-1.78241	0.148759	1.51247
6780551	NM_134250 // Havcr2 // hepatitis A virus cellular receptor 2 // 11 B1.1 // 17128	Havcr2	NM_134250	0.114199	1.58166	0.12333	1.56306	0.381367	1.283	0.00950559	2.20343	0.270005	1.37108	0.13918	1.5338	0.325277	1.32401	0.336173	1.31558	0.036073	1.86197	0.964791	1.01254	0.212394	-1.43067
6977684	NM_013641 // Ptger1 // prostaglandin E receptor 1 (subtype EP1) // 8 C2|8 38.0 c	Ptger1	NM_013641	0.0400112	2.14644	0.188962	1.60804	0.0163964	2.48073	0.00953625	2.69739	0.0146485	2.52486	0.0262296	2.30158	0.383753	1.36557	0.0236253	2.34082	0.16854	1.64681	0.0291285	2.26258	0.205945	1.57886
6995258	NM_011526 // Tagln // transgelin // 9 A5.2|9 27.0 cM // 21345 /// ENSMUST0000003	Tagln	NM_011526	0.222551	1.41541	0.714813	1.10796	0.353005	1.30043	0.0189331	2.01301	0.491178	1.21395	0.931252	1.02446	0.106655	1.59253	0.151981	1.50775	0.00974808	2.18373	0.616445	1.15109	0.570423	1.17296
6963542	NM_020606 // Parva // parvin, alpha // 7 F1 // 57342 /// ENSMUST00000033030 // P	Parva	NM_020606	0.102003	1.66473	0.345149	1.33431	0.253907	1.4193	0.0112379	2.28146	0.120815	1.61942	0.147964	1.56515	0.0769291	1.74043	0.0644693	1.78808	0.0097837	2.32308	0.308812	1.36537	0.0853092	1.71264
6998072	NM_011279 // Rnf7 // ring finger protein 7 // 9 D2.3 // 19823	Rnf7	NM_011279	0.00982536	-2.23611	0.433522	-1.25594	0.130511	-1.56563	0.131865	-1.56304	0.320573	-1.33672	0.0497332	-1.80784	0.801612	1.07537	0.444599	1.24902	0.62488	1.15221	0.683959	1.12508	0.0171554	-2.0843
6879140	ENSMUST00000065797 // Chst1 // carbohydrate (keratan sulfate Gal-6) sulfotransfe	Chst1	ENSMUST00000065797	0.0284846	-1.85827	0.0953107	-1.58589	0.0265173	-1.87471	0.00988878	-2.10751	0.0156401	-1.99774	0.0363144	-1.80282	0.773099	-1.08041	0.0885906	-1.60224	0.144345	-1.49276	0.172848	-1.45201	0.391256	-1.26067
6867830	NM_026410 // Cdca5 // cell division cycle associated 5 // 19 A // 67849 /// ENSM	Cdca5	NM_026410	0.598747	-1.26681	0.529786	-1.32681	0.00992693	3.47546	0.289909	1.61632	0.74964	-1.1539	0.456836	-1.39858	0.234835	1.71728	0.563668	-1.29651	0.342453	1.53672	0.0812768	2.2438	0.41748	-1.4419
