# Supplementary material for: Combined genome-wide expression profiling and targeted RNA interference in primary mouse macrophages reveals perturbation of transcriptional networks associated with interferon signalling
Source: BMC Genomics. 2009 Aug 10;10:372. doi: 10.1186/1471-2164-10-372 (PMC2741489; doi:10.1186/1471-2164-10-372)
Supplement: Additional file 6 — Genes differentially regulated by targeting siRNAs in presence of IFNγ (842 genes). [file 1471-2164-10-372-S6.txt]

Transcript ID	gene_assignment	Gene Symbol	RefSeq	p-value(Casp4+ vs. RiscFree+)	Fold-Change(Casp4+ vs. RiscFree+)	p-value(Ifi47+ vs. RiscFree+)	Fold-Change(Ifi47+ vs. RiscFree+)	p-value(Ifnb1+ vs. RiscFree+)	Fold-Change(Ifnb1+ vs. RiscFree+)	p-value(Irf3+ vs. RiscFree+)	Fold-Change(Irf3+ vs. RiscFree+)	p-value(Irf5+ vs. RiscFree+)	Fold-Change(Irf5+ vs. RiscFree+)	p-value(Lyn+ vs. RiscFree+)	Fold-Change(Lyn+ vs. RiscFree+)	p-value(Nfkb+ vs. RiscFree+)	Fold-Change(Nfkb+ vs. RiscFree+)	p-value(Sod2+ vs. RiscFree+)	Fold-Change(Sod2+ vs. RiscFree+)	p-value(Stat1+ vs. RiscFree+)	Fold-Change(Stat1+ vs. RiscFree+)	p-value(Stat2+ vs. RiscFree+)	Fold-Change(Stat2+ vs. RiscFree+)	p-value(Traf1+ vs. RiscFree+)	Fold-Change(Traf1+ vs. RiscFree+)
6762094	NM_010016 // Cd55 // CD55 antigen // 1 E4|1 67.6 cM // 13136 /// ENSMUST00000027	Cd55	NM_010016	0.00606725	1.85573	0.357611	1.22953	7.16E-11	10.7231	1.84E-09	7.52951	1.88E-08	5.9632	0.00195398	2.14409	2.55E-07	4.66337	0.116082	1.43176	4.96E-07	4.38937	3.43E-08	5.62561	0.332404	1.24349
6769597	NM_184052 // Igf1 // insulin-like growth factor 1 // 10 C1|10 48.0 cM // 16000 /	Igf1	NM_184052	3.98E-05	1.40083	0.0355746	1.1746	7.84E-08	1.71894	1.82E-10	2.1062	4.73E-08	1.74616	0.000507638	1.33514	1.97E-06	1.56141	0.000167645	1.3773	3.11E-06	1.54106	1.89E-08	1.79761	0.00173714	1.28914
6970635	ENSMUST00000069449 // Rras2 // related RAS viral (r-ras) oncogene homolog 2 (Rra	Rras2	ENSMUST00000069449	3.17E-05	1.70951	0.00106993	1.52003	1.44E-07	2.2654	3.15E-09	2.74064	9.65E-10	2.91942	0.000283996	1.61175	6.24E-08	2.35794	9.78E-05	1.68868	2.89E-07	2.19192	6.06E-09	2.64914	0.0143859	1.34691
6813880	BC057357 // Cdc14b // CDC14 cell division cycle 14 homolog B (S. cerevisiae) //	Cdc14b	BC057357	0.000184066	1.4499	0.0038199	1.33494	6.31E-06	1.67463	2.03E-09	2.28275	8.39E-07	1.80115	0.0118384	1.27886	0.0570933	1.19806	4.80E-06	1.69109	0.0301469	1.23154	5.71E-06	1.68064	0.1259	1.15425
6808339	NM_030174 // Mctp1 // multiple C2 domains, transmembrane 1 // 13 C1 // 78771 ///	Mctp1	NM_030174	0.00491094	1.56364	0.0739246	1.33493	3.15E-09	3.97187	2.01E-08	3.48912	6.10E-08	3.23787	0.072684	1.33671	1.90E-06	2.59872	0.000667393	1.82484	2.16E-05	2.2413	6.21E-09	3.7849	0.0439305	1.38906
6945026	NM_146173 // Tspan33 // tetraspanin 33 // 6 A3.3 // 232670 /// ENSMUST0000011525	Tspan33	NM_146173	0.0105207	-1.26219	0.169402	-1.13582	0.100448	-1.16593	0.239373	-1.11458	0.526772	-1.05948	0.220599	-1.11972	3.76E-09	2.21249	0.00979418	-1.28618	0.00583864	1.31162	0.952759	1.0054	0.142089	-1.14618
6962999	NM_199012 // Fchsd2 // FCH and double SH3 domains 2 // 7 E3 // 207278 /// ENSMUS	Fchsd2	NM_199012	0.00293259	1.35112	0.0181352	1.27992	1.56E-07	2.01692	6.58E-08	2.09015	8.04E-09	2.28737	0.00227615	1.39331	3.84E-06	1.77626	0.00097696	1.43975	0.000132133	1.55324	7.53E-09	2.29395	0.0407785	1.23438
6991991	NM_013649 // Ryk // receptor-like tyrosine kinase // 9 F1|9 61.0 cM // 20187 ///	Ryk	NM_013649	0.000201866	1.5262	0.00199708	1.43147	3.12E-06	1.85988	9.82E-09	2.3913	1.21E-07	2.13462	0.00546952	1.37179	3.10E-05	1.69408	0.000274349	1.55215	0.000366653	1.53412	2.63E-07	2.06394	0.00802352	1.34913
6772255	NM_001002268 // Gpr126 // G protein-coupled receptor 126 // 10 A2 // 215798 ///	Gpr126	NM_001002268	0.00285667	1.2976	0.0640104	1.17728	1.19E-08	2.01186	2.93E-08	1.94573	1.17E-07	1.85054	0.426486	1.07045	4.15E-05	1.5183	2.97E-06	1.6559	0.306225	1.09196	1.27E-07	1.84548	0.305541	1.0921
6831994	NM_009716 // Atf4 // activating transcription factor 4 // 15 E1|15 43.3 cM // 11	Atf4	NM_009716	0.00531345	-1.31218	0.000374222	-1.47833	7.91E-08	-2.03632	2.26E-07	-1.95249	1.86E-08	-2.16168	0.0714188	-1.19616	1.59E-06	-1.81018	0.000462736	-1.46677	1.97E-05	-1.64741	1.35E-08	-2.19087	0.00953225	-1.3062
6828522	ENSMUST00000067190 // Lifr // leukemia inhibitory factor receptor (Lifr), mRNA /	Lifr	ENSMUST00000067190	0.156314	1.3509	0.65451	1.10477	1.34E-06	4.00365	4.68E-06	3.58872	6.12E-08	5.30492	0.42926	1.19335	2.84E-05	3.07445	0.00319839	2.04911	4.34E-05	2.96532	1.56E-08	6.049	0.984545	1.00431
6941856	NM_177876 // Vps37b // vacuolar protein sorting 37B (yeast) // 5 F // 330192 ///	Vps37b	NM_177876	0.029505	-1.23383	0.0564385	-1.21485	0.000216412	-1.5226	3.47E-05	-1.6309	8.75E-07	-1.87815	0.0166139	-1.28375	6.31E-07	-1.90257	0.0135532	-1.29493	2.23E-08	-2.18284	4.45E-07	-1.92909	0.160471	-1.15111
6938217	NM_172710 // 2310045A20Rik // RIKEN cDNA 2310045A20 gene // 5 C1 // 231238	2310045A20Rik	NM_172710	0.413287	1.07102	0.947021	1.00593	2.60E-08	2.01653	7.21E-05	1.51949	5.20E-05	1.5364	0.727193	-1.03159	1.82E-05	1.59243	0.131796	1.14724	0.0309496	1.22336	2.15E-05	1.58345	0.773089	1.02603
6772802	NM_008813 // Enpp1 // ectonucleotide pyrophosphatase/phosphodiesterase 1 // 10 A	Enpp1	NM_008813	1.68E-05	2.09507	0.000818051	1.76219	7.29E-07	2.65342	3.02E-08	3.23876	9.18E-07	2.61675	5.63E-05	2.05636	0.000734107	1.77336	0.000502185	1.81295	0.000410658	1.8342	2.93E-07	2.8055	0.00324145	1.62397
6956762	NM_009662 // Alox5 // arachidonate 5-lipoxygenase // 6 F1|6 53.2 cM // 11689 ///	Alox5	NM_009662	0.951441	1.00946	0.81878	1.03864	0.00159113	1.78569	0.000711751	1.88087	0.000122599	2.10305	0.675493	-1.07181	0.000949991	1.84632	0.104595	1.3175	0.00555537	1.64351	3.06E-08	3.6358	0.527341	-1.11065
6828651	NM_177178 // Lmbrd2 // LMBR1 domain containing 2 // 15 A1 // 320506 /// ENSMUST0	Lmbrd2	NM_177178	0.01079	1.30849	0.0691712	1.21912	5.03E-08	2.2259	8.56E-07	1.96762	1.80E-05	1.73529	0.0353039	1.26137	0.000872979	1.48326	0.000353766	1.5388	0.00280954	1.41301	1.32E-06	1.93235	0.0373991	1.25781
6763894	NM_030724 // Uck2 // uridine-cytidine kinase 2 // 1 H2.3 // 80914 /// ENSMUST000	Uck2	NM_030724	0.296218	1.1733	0.1841	1.24453	0.000404001	1.92186	0.000140113	2.05219	5.10E-08	3.41167	0.175044	1.25049	2.96E-05	2.25896	0.0201441	1.48805	0.000433768	1.91338	6.94E-08	3.34029	0.451445	1.13033
6760917	NM_013626 // Pam // peptidylglycine alpha-amidating monooxygenase // 1 D|1 57.5	Pam	NM_013626	0.0416769	1.27731	0.117814	1.21824	1.41E-07	2.41378	9.52E-06	1.9619	1.91E-07	2.37689	0.252012	1.15361	5.90E-05	1.79981	0.0023568	1.5105	0.000236987	1.68594	5.78E-08	2.52775	0.335099	1.12724
6991368	NM_178711 // Plscr4 // phospholipid scramblase 4 // 9 E3.3 // 235527 /// ENSMUST	Plscr4	NM_178711	0.000541498	1.70578	0.000771589	1.73494	1.19E-06	2.49622	6.26E-08	2.97606	3.00E-05	2.07898	0.00347574	1.59142	8.65E-05	1.96028	0.00371827	1.58513	0.000701458	1.74428	8.17E-06	2.23613	0.0112649	1.48284
6836806	AF188007 // Plec1 // plectin 1 // 15 D3|15 44.0 cM // 18810	Plec1	AF188007	0.558719	-1.08033	0.857795	-1.02555	5.02E-07	-2.5456	0.000107824	-1.89599	1.49E-07	-2.73023	0.0782753	-1.29162	9.13E-07	-2.46086	0.053909	-1.32569	3.16E-07	-2.61423	7.04E-08	-2.85419	0.54443	-1.08942
6936082	NM_013726 // Dbf4 // DBF4 homolog (S. cerevisiae) // 5 A2 // 27214 /// ENSMUST00	Dbf4	NM_013726	0.00015044	1.86395	0.000379245	1.84471	8.77E-06	2.29307	4.32E-06	2.39033	2.43E-05	2.16125	6.12E-05	2.04925	0.000683385	1.78264	1.55E-05	2.21848	0.00996592	1.51606	9.43E-08	3.01685	0.00200897	1.67283
6850564	NM_172621 // Clic5 // chloride intracellular channel 5 // 17 C // 224796 /// ENS	Clic5	NM_172621	0.920474	1.02827	0.291598	1.37497	3.74E-07	-7.51755	8.87E-06	-5.16867	1.24E-07	-8.61267	0.659437	1.1409	2.01E-06	-6.1471	0.618564	-1.16069	1.54E-06	-6.34488	3.05E-07	-7.70576	0.658819	1.1412
6996448	NM_024427 // Tpm1 // tropomyosin 1, alpha // 9 C|9 40.0 cM // 22003 /// ENSMUST0	Tpm1	NM_024427	0.0316914	1.2824	0.00340926	1.45937	1.22E-05	1.88687	1.31E-07	2.33607	1.78E-07	2.30119	0.0275401	1.31452	2.41E-05	1.82925	0.000634728	1.57789	0.000414713	1.60876	3.27E-06	2.00439	0.00545496	1.42684
6774020	ENSMUST00000003843 // Man1a // mannosidase 1, alpha (Man1a), mRNA // 10 B3 // 17	Man1a	ENSMUST00000003843	0.184285	1.16317	0.23797	1.15382	8.50E-07	2.15551	7.75E-06	1.94249	3.35E-06	2.01979	0.184314	1.17536	2.66E-05	1.83517	0.00263788	1.4846	8.49E-05	1.74044	1.31E-07	2.36143	0.146993	1.19378
6785384	NM_001040005 // Rnf213 // ring finger protein 213 // 11 E2 // 629974	Rnf213	NM_001040005	0.847097	-1.02411	0.743262	-1.04425	0.000667122	-1.66159	0.00314558	-1.53299	1.38E-05	-2.02208	0.570027	-1.07816	1.36E-07	-2.57881	0.424816	-1.1119	3.25E-05	-1.93597	1.02E-05	-2.05329	0.708604	1.05066
6799525	ENSMUST00000020970 // Rsad2 // radical S-adenosyl methionine domain containing 2	Rsad2	ENSMUST00000020970	0.628178	-1.1415	0.897766	1.03816	1.48E-06	-6.09814	0.0011456	-2.8847	1.38E-07	-8.07814	0.85164	-1.05604	7.55E-06	-5.06221	0.340007	-1.32403	3.19E-05	-4.30618	1.52E-07	-7.97995	0.919183	1.03002
6936760	ENSMUST00000030784 // Prkag2 // protein kinase, AMP-activated, gamma 2 non-catal	Prkag2	ENSMUST00000030784	0.000803199	1.58451	0.0437177	1.31555	1.40E-06	2.25251	7.08E-07	2.33374	1.97E-06	2.21253	0.0392479	1.3243	2.99E-05	1.92807	0.000324312	1.71203	0.000500591	1.67516	1.51E-07	2.53442	0.0946144	1.25147
6837897	NM_025815 // Cpne8 // copine VIII // 15 F1 // 66871 /// ENSMUST00000064391 // Cp	Cpne8	NM_025815	0.0607391	1.26345	0.6096	1.06804	1.51E-07	2.5008	8.83E-07	2.27983	2.18E-07	2.45268	0.14903	1.20866	0.0002714	1.71409	0.000533561	1.65777	0.00156558	1.57082	9.94E-07	2.26606	0.0574576	1.28852
7014982	NM_026887 // Ap1s2 // adaptor-related protein complex 1, sigma 2 subunit // X F5	Ap1s2	NM_026887	0.0375249	1.36853	0.100685	1.29724	1.54E-07	2.999	5.94E-07	2.7541	1.55E-05	2.26023	0.0164869	1.48068	0.000851416	1.78319	0.00134268	1.73496	3.18E-05	2.1658	4.57E-07	2.79942	0.134327	1.2665
6961182	NM_172310 // Tarsl2 // threonyl-tRNA synthetase-like 2 // 7 C // 272396 /// ENSM	Tarsl2	NM_172310	0.000262304	1.54837	0.00662671	1.38528	2.69E-06	1.94141	4.59E-06	1.89674	3.17E-07	2.1354	0.00986885	1.35988	0.00176648	1.46987	0.00800559	1.37323	0.00100091	1.50673	1.80E-07	2.19122	0.116838	1.19575
6916089	NM_053272 // Dhcr24 // 24-dehydrocholesterol reductase // 4 C7 // 74754 /// ENSM	Dhcr24	NM_053272	0.022188	-1.4316	0.0919986	-1.31733	6.93E-07	2.81174	0.769738	1.04764	2.53E-06	2.59078	0.198063	-1.23118	6.98E-06	2.43259	0.934806	1.01308	4.36E-05	2.17491	1.90E-07	3.05743	0.462183	-1.12463
6764243	NM_172648 // Ifi205 // interferon activated gene 205 // 1 H3|1 95.3 cM // 226695	Ifi205	NM_172648	0.510008	1.21229	0.988702	1.00441	2.57E-05	-4.87295	0.0236573	-2.10003	1.96E-07	-8.87863	0.203342	1.49515	3.17E-05	-4.75293	0.969896	-1.01181	0.000390503	-3.52592	6.43E-06	-5.75504	0.565172	1.1966
6905897	NM_020026 // B3galnt1 // UDP-GalNAc:betaGlcNAc beta 1,3-galactosaminyltransferas	B3galnt1	NM_020026	0.0267193	1.29028	0.237065	1.15049	2.05E-07	2.26767	2.85E-05	1.80522	4.16E-06	1.96905	0.00946294	1.38445	1.48E-06	2.0652	0.122991	1.20289	1.13E-05	1.88171	5.46E-06	1.94486	0.472146	1.08816
6955025	NM_008638 // Mthfd2 // methylenetetrahydrofolate dehydrogenase (NAD+ dependent),	Mthfd2	NM_008638	0.0263175	-1.29135	0.0195782	-1.33481	0.000529676	-1.58414	2.99E-07	-2.22721	1.70E-06	-2.05228	0.086706	-1.22928	0.00169873	-1.50223	0.020153	-1.33281	9.63E-05	-1.7099	2.37E-07	-2.25217	0.24349	-1.1483
6993498	NM_133732 // 4931406C07Rik // RIKEN cDNA 4931406C07 gene // 9 A3 // 70984	4931406C07Rik	NM_133732	7.69E-05	1.55189	0.00250035	1.39719	8.32E-06	1.74301	2.38E-07	2.00934	2.61E-06	1.82409	9.46E-05	1.58703	9.96E-05	1.58386	0.000164691	1.55359	0.0030155	1.38671	2.18E-06	1.83707	0.00019022	1.54501
6763146	ENSMUST00000041874 // Npl // N-acetylneuraminate pyruvate lyase (Npl), mRNA // 1	Npl	ENSMUST00000041874	0.0642261	1.49467	0.504457	1.16217	1.48E-05	3.28391	4.60E-05	2.97896	1.09E-06	4.12794	0.0591384	1.5508	4.56E-06	3.63762	0.326662	1.24859	2.78E-06	3.79904	2.49E-07	4.72069	0.330888	1.24613
6892139	NM_175093 // Trib3 // tribbles homolog 3 (Drosophila) // 2 G3 // 228775 /// ENSM	Trib3	NM_175093	0.199377	-1.25671	0.937553	-1.01477	1.50E-05	-2.69593	2.81E-07	-3.62028	1.07E-06	-3.27106	0.408431	-1.1686	1.64E-05	-2.67959	0.257395	-1.23958	5.71E-07	-3.42995	4.52E-07	-3.49124	0.487104	-1.13964
6969028	ENSMUST00000032865 // Fah // fumarylacetoacetate hydrolase (Fah), mRNA // 7 D3|7	Fah	ENSMUST00000032865	0.0152968	1.42244	0.671134	1.06413	2.10E-05	2.1285	2.09E-05	2.12922	4.80E-06	2.31399	0.0193401	1.43579	1.51E-05	2.16887	0.0368918	1.37574	0.000112923	1.93773	3.03E-07	2.71849	0.146359	1.24222
6998919	ENSMUST00000111888 // Ccrl2 // chemokine (C-C motif) receptor-like 2 (Ccrl2), mR	Ccrl2	ENSMUST00000111888	0.607146	1.11297	0.859134	1.04019	3.36E-07	-4.52397	0.000400397	-2.45261	1.25E-06	-4.02153	0.838983	-1.04615	6.04E-05	-2.8797	0.325714	-1.24643	0.000170332	-2.63755	6.98E-07	-4.23601	0.982385	-1.00491
6933627	NM_145209 // Oasl1 // 2'-5' oligoadenylate synthetase-like 1 // 5 F // 231655 //	Oasl1	NM_145209	0.56221	-1.14541	0.996898	1.00097	1.55E-06	-4.68203	0.00109902	-2.48734	6.83E-07	-5.08077	0.578048	-1.14942	1.36E-05	-3.78816	0.502333	-1.18315	1.49E-05	-3.75547	3.67E-07	-5.41056	0.946413	-1.01692
6872010	NM_010730 // Anxa1 // annexin A1 // 19 B|19 18.0 cM // 16952 /// ENSMUST00000025	Anxa1	NM_010730	0.0220781	1.33361	0.030888	1.33436	3.86E-05	1.87538	8.30E-05	1.80669	0.000822877	1.61506	0.00816233	1.43669	2.24E-06	2.15818	0.0265992	1.34597	3.88E-07	2.3601	4.42E-05	1.86286	0.131632	1.21719
6767402	NM_001013370 // Sesn1 // sestrin 1 // 10 B2|10 25.0 cM // 140742 /// ENSMUST0000	Sesn1	NM_001013370	0.436268	1.14969	0.907488	-1.02237	6.46E-07	3.47015	0.000137904	2.33315	3.09E-06	3.08275	0.282946	1.22976	1.08E-05	2.80943	0.224836	1.26436	9.73E-06	2.83114	4.00E-07	3.60087	0.918023	-1.01979
6978156	ENSMUST00000034091 // Rbl2 // retinoblastoma-like 2 (Rbl2), mRNA // 8 C5|8 40.99	Rbl2	ENSMUST00000034091	0.00201812	1.45085	0.00217307	1.48353	1.18E-05	1.8752	1.21E-06	2.08067	6.99E-06	1.91998	0.00302383	1.4609	0.0224716	1.32422	0.000248076	1.63673	0.130585	1.19774	4.09E-07	2.18936	0.0207633	1.32966
6857461	ENSMUST00000068958 // Cdc42ep3 // CDC42 effector protein (Rho GTPase binding) 3	Cdc42ep3	ENSMUST00000068958	0.227263	1.16492	0.676297	1.05727	1.15E-05	2.05278	3.04E-06	2.19975	5.94E-07	2.39836	0.020733	1.38472	3.45E-06	2.18524	0.00189724	1.58032	0.000579832	1.68076	4.20E-07	2.44372	0.158571	1.21118
6875214	ENSMUST00000028081 // Plxdc2 // plexin domain containing 2 (Plxdc2), mRNA // 2 A	Plxdc2	ENSMUST00000028081	0.885051	-1.02592	0.244739	-1.25003	4.82E-07	3.52219	0.000194076	2.2646	2.28E-06	3.13194	0.438101	-1.15907	1.91E-06	3.17344	0.0430601	1.49079	0.000193871	2.26477	4.29E-07	3.5536	0.604582	1.10324
6754149	NM_008131 // Glul // glutamate-ammonia ligase (glutamine synthetase) // --- // 1	Glul	NM_008131	0.436293	1.13486	0.519321	1.11821	2.88E-06	2.78918	0.000131136	2.16349	1.19E-06	2.96293	0.0364532	1.45914	6.74E-07	3.08157	0.00598683	1.67101	1.17E-05	2.53829	4.34E-07	3.17803	0.10403	1.33428
6790774	NM_028011 // Tom1l1 // target of myb1-like 1 (chicken) // 11 D|11 53.0 cM // 719	Tom1l1	NM_028011	0.0101025	1.36733	0.0087928	1.40714	3.39E-05	1.8318	4.39E-07	2.2531	6.07E-05	1.78291	0.021027	1.34442	0.000222364	1.67874	0.00681695	1.42539	0.000754955	1.58556	5.02E-07	2.23829	0.264654	1.14698
6849986	NM_007829 // Daxx // Fas death domain-associated protein // 17 B1|17 17.0 cM //	Daxx	NM_007829	0.759364	1.04857	0.604235	1.08974	1.06E-06	-2.85224	0.00148541	-1.79359	7.04E-07	-2.92971	0.827622	1.03668	0.000141965	-2.0835	0.804968	-1.0417	0.00019081	-2.04493	4.50E-07	-3.01885	0.695555	1.06695
6840579	NM_011638 // Tfrc // transferrin receptor // 16 B3|16 21.2 cM // 22042 /// ENSMU	Tfrc	NM_011638	0.0229668	1.58526	0.0793793	1.45031	7.29E-07	3.78866	4.65E-07	3.93251	3.17E-06	3.36021	0.110823	1.3994	0.0022462	1.99753	0.0201154	1.65643	0.000257604	2.37437	5.96E-07	3.85191	0.142352	1.36063
7018388	NM_052976 // Ophn1 // oligophrenin 1 // X C2 // 94190 /// ENSMUST00000033560 //	Ophn1	NM_052976	0.0150222	1.37675	0.34116	1.13542	5.03E-07	2.40461	4.77E-05	1.90012	6.23E-06	2.10757	0.0108062	1.43401	0.0150845	1.40715	0.00413776	1.51144	0.00143533	1.59816	3.74E-05	1.92357	0.317873	1.1427
6840115	NM_145933 // St6gal1 // beta galactoside alpha 2,6 sialyltransferase 1 // 16 B1|	St6gal1	NM_145933	0.0119258	1.61043	0.112429	1.36213	0.000177339	2.28449	6.02E-05	2.47049	4.86E-06	2.96923	0.0558669	1.45744	1.15E-05	2.78601	0.00875657	1.70609	0.000339936	2.17898	5.36E-07	3.50527	0.305664	1.21707
6825302	NM_010191 // Fdft1 // farnesyl diphosphate farnesyl transferase 1 // 14 D1|14 3.	Fdft1	NM_010191	0.00238991	1.42082	0.0047931	1.4106	0.000111757	1.6629	2.25E-05	1.78132	1.46E-05	1.81496	0.000513965	1.55727	5.31E-06	1.89654	7.98E-05	1.68706	0.0015845	1.48252	5.57E-07	2.09668	0.00339536	1.4329
6964382	NM_021334 // Itgax // integrin alpha X // 7 F3 // 16411 /// ENSMUST00000033053 /	Itgax	NM_021334	0.0213745	-1.28932	0.0318908	-1.28591	0.66045	1.05042	0.14046	-1.18345	0.237657	1.14323	0.0745885	-1.22859	6.11E-07	2.08105	0.349861	-1.11116	0.0830361	-1.22112	0.19558	1.15851	0.302673	-1.12349
7015229	NM_009707 // Arhgap6 // Rho GTPase activating protein 6 // X F5 // 11856 /// NM_	Arhgap6	NM_009707	0.0155027	1.31694	0.125142	1.19694	2.49E-05	1.79343	3.21E-06	1.96408	3.69E-05	1.7629	0.00447366	1.42467	0.00061642	1.5582	0.000136225	1.66499	0.00264078	1.45972	6.12E-07	2.11783	0.349002	1.1142
6759396	NM_010497 // Idh1 // isocitrate dehydrogenase 1 (NADP+), soluble // 1 C2|1 29.8	Idh1	NM_010497	0.25494	1.12327	0.433356	1.08864	2.67E-06	1.90248	3.50E-05	1.70895	1.99E-05	1.74939	0.11273	1.19162	9.97E-05	1.63681	0.283788	1.12392	0.000284134	1.56773	6.47E-07	2.02176	0.140085	1.17648
6850681	NM_019581 // Gtpbp2 // GTP binding protein 2 // 17 C-D // 56055 /// ENSMUST00000	Gtpbp2	NM_019581	0.255287	-1.18302	0.904585	1.01886	0.000110278	-2.0279	9.16E-06	-2.35304	1.93E-06	-2.58743	0.142731	-1.26306	1.27E-06	-2.65576	0.48303	-1.11615	6.62E-07	-2.76531	3.17E-06	-2.50958	0.55691	-1.09624
6793961	NM_020557 // Tyki // thymidylate kinase family LPS-inducible member // 12 A2|12	Tyki	NM_020557	0.917618	1.02556	0.254561	1.35145	6.70E-07	-5.4798	0.00251851	-2.38019	1.49E-06	-5.04094	0.726721	1.09558	1.45E-05	-3.99805	0.942528	1.01899	2.11E-05	-3.85052	1.33E-06	-5.09929	0.72492	1.09627
6991461	NM_177909 // Slc9a9 // solute carrier family 9 (sodium/hydrogen exchanger), isof	Slc9a9	NM_177909	0.00222595	1.65311	0.00950359	1.55742	1.63E-06	2.67025	3.63E-05	2.20376	2.83E-06	2.5789	0.0116265	1.53636	0.0001245	2.0445	0.000118372	2.05079	0.000488168	1.8809	6.74E-07	2.82463	0.0302591	1.43661
6946954	NM_011375 // St3gal5 // ST3 beta-galactoside alpha-2,3-sialyltransferase 5 // 6	St3gal5	NM_011375	0.306726	-1.1467	0.891045	-1.0196	6.74E-05	-1.9526	0.00114819	-1.67332	6.59E-05	-1.95492	0.739619	-1.04826	7.32E-07	-2.50599	0.696276	1.05694	1.22E-06	-2.43407	8.57E-06	-2.18447	0.842464	1.02857
6843550	NR_003508 // Mx2 // myxovirus (influenza virus) resistance 2 // 16 C4|16 71.2 cM	Mx2	NR_003508	0.535383	1.22259	0.434621	1.31187	6.14E-06	-7.02218	0.00514099	-2.85288	8.02E-07	-9.26729	0.746169	1.11838	2.32E-05	-5.88162	0.985035	-1.0065	5.16E-05	-5.29281	9.78E-07	-9.01637	0.609073	1.19368
6870107	NM_033569 // Cnnm2 // cyclin M2 // 19 C3|19 47.0 cM // 94219 /// NM_001102471 //	Cnnm2	NM_033569	0.00222953	1.4202	0.0488295	1.25607	9.72E-06	1.83657	6.28E-06	1.87144	8.20E-07	2.04635	0.00649793	1.38664	0.000249696	1.59936	7.29E-05	1.68529	0.0369006	1.27469	1.08E-06	2.02145	0.016873	1.32562
6833394	NM_146064 // Soat2 // sterol O-acyltransferase 2 // 15 F3|15 61.7 cM // 223920 /	Soat2	NM_146064	0.512436	1.1075	0.366287	1.16317	3.55E-05	-2.28064	1.17E-05	-2.44838	1.10E-06	-2.85462	0.993233	-1.00141	4.95E-06	-2.58725	0.791666	-1.04483	8.21E-07	-2.91076	1.63E-06	-2.78119	0.315708	1.18316
6791139	ENSMUST00000081775 // Nfe2l1 // nuclear factor, erythroid derived 2,-like 1 (Nfe	Nfe2l1	ENSMUST00000081775	0.0246409	-1.27553	0.125536	-1.18822	0.000905987	-1.50611	2.48E-06	-1.9335	3.37E-05	-1.73019	0.0315196	-1.28131	2.30E-05	-1.75821	0.485278	-1.08012	8.80E-07	-2.02297	2.73E-05	-1.74564	0.504735	-1.07642
6845435	ENSMUST00000089620 // Cd86 // CD86 antigen (Cd86), mRNA // 16 B5|16 26.9 cM // 1	Cd86	ENSMUST00000089620	0.0535325	1.28916	0.130564	1.23304	5.34E-05	-1.91822	0.00924794	-1.45935	9.75E-07	-2.36845	0.00606061	1.49452	0.00379659	-1.53363	0.0705568	1.28804	5.75E-05	-1.91087	2.78E-05	-1.98434	0.091181	1.26545
6794766	NM_176930 // Nrcam // neuron-glia-CAM-related cell adhesion molecule // 12 B3 //	Nrcam	NM_176930	0.00103616	1.8038	0.125495	1.30913	3.95E-05	2.32973	9.79E-07	2.98348	3.02E-06	2.76317	0.0196806	1.52731	0.000175191	2.11309	0.00249237	1.77051	9.31E-05	2.20247	1.17E-06	2.94756	0.42324	1.14837
6983894	NM_008416 // Junb // Jun-B oncogene // 8 C2-D1|8 38.6 cM // 16477 /// ENSMUST000	Junb	NM_008416	0.0799913	-1.29011	0.03842	-1.38562	9.31E-06	-2.28532	2.70E-06	-2.45779	1.11E-06	-2.59156	0.0143189	-1.48117	0.000484835	-1.81874	0.00337789	-1.62143	1.60E-05	-2.21428	9.79E-07	-2.61139	0.113193	-1.27757
6760847	ENSMUST00000043336 // St8sia4 // ST8 alpha-N-acetyl-neuraminide alpha-2,8-sialyl	St8sia4	ENSMUST00000043336	0.294243	1.14668	0.901837	-1.01716	9.88E-07	2.40617	0.000239765	1.79452	1.77E-05	2.05905	0.898511	1.01775	2.37E-06	2.29382	0.0591983	1.30992	7.85E-06	2.15016	2.94E-06	2.26683	0.998436	1.00027
6939990	NM_021274 // Cxcl10 // chemokine (C-X-C motif) ligand 10 // 5 E2|5 53.0 cM // 15	Cxcl10	NM_021274	0.766727	-1.06749	0.991377	1.00254	1.02E-06	-4.45369	0.000986236	-2.38337	5.73E-06	-3.79511	0.721241	-1.08764	0.00101499	-2.3771	0.375597	-1.23371	5.79E-05	-3.07843	9.91E-07	-4.46564	0.869851	-1.03929
6871078	NM_008451 // Klc2 // kinesin light chain 2 // 19 A|19 9.0 cM // 16594 /// ENSMUS	Klc2	NM_008451	0.270333	-1.12547	0.173756	-1.16994	0.00724237	-1.38787	0.0560032	-1.25189	0.0104449	-1.36394	0.0785241	-1.2283	0.000301631	-1.59997	0.548159	-1.07062	9.97E-07	-2.05495	0.00117234	-1.50764	0.924651	1.01077
6763207	NM_010500 // Ier5 // immediate early response 5 // 1 G3|1 81.5 cM // 15939 /// E	Ier5	NM_010500	0.539574	-1.1032	0.249866	-1.22002	4.04E-05	-2.3136	0.000392364	-1.9948	9.29E-06	-2.54754	0.150824	-1.28426	0.0185116	-1.53008	0.011293	-1.58685	0.00181769	-1.80195	1.03E-06	-2.95271	0.106306	-1.32688
6849932	XM_001472768 // Zfp422-rs1 // zinc finger protein 422, related sequence 1 // 17	Zfp422-rs1	XM_001472768	0.000684412	1.88341	4.15E-05	2.37801	0.000216831	2.12719	1.06E-06	3.06004	5.64E-05	2.32946	0.00168032	1.84949	0.515775	1.12207	0.000366027	2.05316	0.217731	1.24721	1.71E-05	2.52555	0.00217043	1.81674
6943310	NM_013559 // Hsp110 // heat shock protein 110 // 5 G3|5 88.0 cM // 15505	Hsp110	NM_013559	0.397204	-1.10917	0.75229	1.04189	0.00416978	-1.49993	0.00306216	-1.5244	0.000185701	-1.75638	0.0715443	-1.27378	3.63E-06	-2.13803	0.186577	-1.1908	1.12E-06	-2.27048	3.40E-05	-1.91077	0.729508	1.04599
6848479	NM_146073 // Zdhhc14 // zinc finger, DHHC domain containing 14 // 17 A1 // 22445	Zdhhc14	NM_146073	0.0547065	1.34048	0.247585	1.20201	1.29E-05	2.31841	0.00013218	2.0161	2.76E-06	2.54784	0.113347	1.29049	1.69E-05	2.28098	0.0479422	1.38161	0.000374211	1.89386	1.17E-06	2.68755	0.440835	1.12945
6957174	NM_009446 // Tuba3a // tubulin, alpha 3A // 6 F3 // 22144 /// NM_009449 // Tuba3	Tuba3a	NM_009446	1.31E-06	-2.1571	0.000158736	-1.78242	3.81E-05	-1.91474	1.18E-06	-2.28743	2.46E-05	-1.95738	0.000184287	-1.76911	0.00018937	-1.76669	7.65E-06	-2.0769	0.117002	-1.2353	8.93E-05	-1.83462	9.30E-05	-1.83096
7020314	NM_175429 // Kctd12b // potassium channel tetramerisation domain containing 12b	Kctd12b	NM_175429	0.990262	1.00193	0.533245	1.11113	1.31E-05	2.46286	3.68E-05	2.30403	0.000183256	2.07803	0.225365	1.23039	0.000714458	1.90276	0.224939	1.23063	0.0176838	1.52746	1.20E-06	2.88454	0.924197	-1.01616
6923520	ENSMUST00000030303 // Cyp2j6 // cytochrome P450, family 2, subfamily j, polypept	Cyp2j6	ENSMUST00000030303	0.000432189	1.72494	0.000934701	1.71514	7.83E-05	1.96947	1.24E-06	2.48751	4.62E-05	2.028	0.000828063	1.72691	4.33E-05	2.03537	0.00192958	1.64575	0.00220721	1.63306	6.10E-05	1.99708	0.000675415	1.74684
6924808	NM_025962 // Mmachc // methylmalonic aciduria cblC type, with homocystinuria //	Mmachc	NM_025962	0.00540944	1.44691	0.00272551	1.5392	0.00013334	1.79424	1.25E-06	2.27346	0.000123652	1.80102	7.28E-05	1.84938	0.025447	1.36093	0.0031192	1.52834	0.145028	1.21539	0.00164719	1.58001	0.0100431	1.43507
6961108	NM_172742 // Mtmr10 // myotubularin related protein 10 // 7 C // 233315 /// ENSM	Mtmr10	NM_172742	0.0133828	1.4851	0.039969	1.41082	9.99E-06	2.39967	5.08E-06	2.50299	6.24E-06	2.471	0.0310202	1.43767	0.00486061	1.63354	0.000386179	1.91686	0.0054529	1.62126	1.29E-06	2.72917	0.0788961	1.33772
6892579	ENSMUST00000103122 // Tgm2 // transglutaminase 2, C polypeptide (Tgm2), mRNA //	Tgm2	ENSMUST00000103122	0.715415	-1.05313	0.539685	1.09781	1.75E-05	-2.2133	8.12E-05	-2.02441	1.03E-05	-2.28227	0.226839	-1.20436	1.31E-06	-2.57956	0.152354	-1.24801	1.00E-05	-2.28596	1.68E-06	-2.54183	0.917335	-1.01586
6901634	ENSMUST00000029810 // Slc39a8 // solute carrier family 39 (metal ion transporter	Slc39a8	ENSMUST00000029810	0.0380823	1.40911	0.0938789	1.33855	1.63E-06	2.83647	1.33E-05	2.46959	1.63E-06	2.83695	0.384075	1.1599	0.000220565	2.05906	0.204246	1.24391	0.000794425	1.89425	1.36E-06	2.87087	0.758309	1.05347
6884183	ENSMUST00000029087 // Ogfr // opioid growth factor receptor (Ogfr), mRNA // 2 H4	Ogfr	ENSMUST00000029087	0.420688	-1.09793	0.610093	-1.06503	1.18E-05	-1.94322	0.000144315	-1.72674	1.39E-06	-2.15425	0.587308	-1.06938	0.000681115	-1.60451	0.0713617	-1.25826	0.000463561	-1.63415	3.78E-06	-2.05216	0.622032	-1.06279
6769445	NM_146008 // Tcp11l2 // t-complex 11 (mouse) like 2 // 10 C1 // 216198 /// ENSMU	Tcp11l2	NM_146008	0.147054	1.28183	0.667841	1.08007	3.51E-05	2.43751	0.0060401	1.7025	0.000182314	2.17758	0.691831	1.07372	5.33E-05	2.36877	0.0169416	1.57438	0.00202152	1.84267	1.42E-06	3.04806	0.600286	1.09871
6885951	NM_175184 // 2610528K11Rik // RIKEN cDNA 2610528K11 gene // 2 B // 72543	2610528K11Rik	NM_175184	0.0246732	1.34872	0.0798046	1.27672	8.75E-05	1.86794	8.60E-06	2.10668	1.43E-06	2.31708	0.0151534	1.41746	0.00111082	1.6369	0.00287131	1.55598	0.00294619	1.55381	5.43E-06	2.15816	0.14363	1.22382
6969887	BC022108 // Folr2 // folate receptor 2 (fetal) // 7 E3 // 14276 /// ENSMUST00000	Folr2	BC022108	0.0536288	1.28127	0.636564	1.06458	0.000255719	1.74519	5.23E-05	1.89073	0.000443647	1.69708	0.119585	1.23472	2.53E-06	2.20707	0.138059	1.22193	1.46E-06	2.27161	4.45E-05	1.90635	0.996247	-1.00062
6921873	ENSMUST00000003116 // Klf4 // Kruppel-like factor 4 (gut) (Klf4), mRNA // 4 B3|4	Klf4	ENSMUST00000003116	0.279767	-1.23594	0.843745	1.04167	1.47E-06	-3.61509	4.00E-06	-3.33101	7.72E-05	-2.63085	0.81079	-1.05085	0.000216864	-2.42437	0.130481	-1.37782	7.09E-05	-2.6486	1.76E-05	-2.95799	0.710932	-1.07986
6939991	NM_019494 // Cxcl11 // chemokine (C-X-C motif) ligand 11 // 5 E3 // 56066 /// AF	Cxcl11	NM_019494	0.787921	-1.07651	0.720129	1.11075	8.23E-05	-3.89866	0.00445155	-2.47473	1.58E-05	-4.69202	0.828765	1.0654	0.000963378	-2.95661	0.861466	-1.05244	0.00069331	-3.06929	1.53E-06	-6.1249	0.9001	-1.03744
6818792	NM_172600 // 6720456H20Rik // RIKEN cDNA 6720456H20 gene // 14 C1 // 218989	6720456H20Rik	NM_172600	0.0595879	1.25748	0.933389	-1.01053	1.61E-06	2.16711	2.82E-05	1.88507	6.46E-05	1.81154	0.834767	1.0265	0.00147407	1.55781	0.0324628	1.32452	0.0389231	1.31061	2.41E-05	1.89911	0.490121	1.09082
6765153	NM_026796 // Smyd2 // SET and MYND domain containing 2 // 1 H6 // 226830 /// ENS	Smyd2	NM_026796	0.0808948	1.32183	0.0809851	1.34741	0.000168742	2.0633	1.75E-05	2.38214	1.65E-06	2.7747	0.0100141	1.57926	7.66E-05	2.16893	0.0117554	1.56156	6.44E-05	2.19298	1.27E-05	2.43125	0.201103	1.24023
6883132	NM_170701 // Cd40 // CD40 antigen // 2 H3|2 97.0 cM // 21939 /// NM_011611 // Cd	Cd40	NM_170701	0.311662	-1.26811	0.278155	-1.31338	3.26E-05	-3.46377	9.52E-05	-3.12825	2.49E-06	-4.43597	0.301656	-1.29609	0.00221555	-2.31249	0.0426376	-1.69096	0.00258308	-2.27766	1.66E-06	-4.61721	0.432901	-1.21654
6980052	NM_010568 // Insr // insulin receptor // 8 A1.1|8 1.0 cM // 16337 /// ENSMUST000	Insr	NM_010568	0.000123071	1.63559	0.0021775	1.48565	2.04E-06	2.03656	0.000103573	1.7052	1.66E-06	2.05586	0.00203297	1.49039	0.00346005	1.45379	3.44E-05	1.79132	0.59371	1.06462	1.71E-06	2.05332	0.00290133	1.46588
6858773	NM_130449 // Colec12 // collectin sub-family member 12 // 18 A1 // 140792 /// EN	Colec12	NM_130449	0.4852	1.09331	0.633997	1.06703	2.83E-06	2.24474	0.000137247	1.83185	1.72E-05	2.04071	0.784718	1.03787	0.00163281	1.60852	0.0947461	1.26336	0.00226159	1.58057	1.71E-06	2.30637	0.617289	1.07048
6941637	NM_145853 // Tpcn1 // two pore channel 1 // 5 F // 252972 /// ENSMUST00000046426	Tpcn1	NM_145853	0.424952	1.12118	0.956702	1.0083	2.82E-05	2.1596	9.51E-05	2.01233	1.72E-06	2.54907	0.645175	1.07279	0.000101049	2.00519	0.0851665	1.31025	0.00118771	1.73559	2.70E-06	2.48077	0.834351	-1.03237
6768326	NM_027425 // Rufy2 // RUN and FYVE domain-containing 2 // 10 B4|10 32.0 cM // 70	Rufy2	NM_027425	0.110514	1.19855	0.0289945	1.31142	6.48E-05	1.7508	1.77E-06	2.06425	0.00025635	1.64541	0.0221143	1.33047	0.0285019	1.31263	0.000106771	1.71183	0.0634424	1.25519	0.000157998	1.68181	0.0792011	1.2388
6830055	NM_130885 // Oxr1 // oxidation resistance 1 // 15 D1 // 170719 /// ENSMUST000000	Oxr1	NM_130885	0.0547279	1.27601	0.0135867	1.4096	2.22E-06	2.20184	1.90E-06	2.21916	6.40E-06	2.08556	0.00456232	1.49608	0.0158678	1.3973	3.15E-05	1.92479	0.00249122	1.54445	2.74E-06	2.17809	0.0645737	1.284
6849595	NM_007669 // Cdkn1a // cyclin-dependent kinase inhibitor 1A (P21) // 17 A3.3|17	Cdkn1a	NM_007669	0.980177	1.00282	0.959661	-1.00615	7.01E-06	-1.97018	0.0359286	-1.30489	1.91E-06	-2.09554	0.347381	1.12181	0.0113078	-1.38852	0.990268	1.00148	0.00108339	-1.55786	7.00E-06	-1.97024	0.32486	-1.1281
6838492	NM_023063 // Lima1 // LIM domain and actin binding 1 // 15 F1|15 60.4 cM // 6597	Lima1	NM_023063	0.137516	1.19083	0.283082	1.14282	1.95E-06	2.11534	0.000383151	1.64693	3.81E-06	2.04779	0.0547887	1.27786	0.00270165	1.49952	0.0187672	1.35779	0.0133394	1.38279	4.51E-06	2.03128	0.27929	1.14405
7017052	NM_152801 // Arhgef6 // Rac/Cdc42 guanine nucleotide exchange factor (GEF) 6 //	Arhgef6	NM_152801	0.0234041	1.50407	0.0482799	1.45538	1.96E-06	3.04097	5.67E-06	2.81818	1.21E-05	2.67074	0.0170547	1.58708	0.000520284	2.05329	0.000471261	2.06764	0.00250288	1.83539	2.22E-06	3.01405	0.0595561	1.42861
6814348	NM_028878 // Slc6a19 // solute carrier family 6 (neurotransmitter transporter),	Slc6a19	NM_028878	0.910146	-1.03104	0.490388	1.22224	1.21E-05	-4.75416	0.000314155	-3.31174	3.60E-06	-5.44571	0.48927	-1.22287	7.09E-05	-3.90525	0.17414	-1.49337	1.04E-05	-4.83402	2.00E-06	-5.82467	0.573161	1.17783
7011286	NM_028375 // Cxx1c // CAAX box 1 homolog C (human) // X A5 // 72865 /// BC031701	Cxx1c	NM_028375	0.127526	1.39085	0.886598	1.03276	0.000145066	2.72212	2.02E-05	3.22725	2.16E-06	3.9287	0.0078883	1.90826	5.34E-06	3.6258	0.0195749	1.74749	1.28E-05	3.35777	2.88E-06	3.82911	0.784767	-1.06372
6901944	ENSMUST00000090127 // Gbp5 // guanylate nucleotide binding protein 5 (Gbp5), mRN	Gbp5	ENSMUST00000090127	0.987612	-1.00247	0.578803	1.09918	6.41E-06	-2.60063	0.00150707	-1.82035	8.90E-06	-2.54515	0.919021	1.01742	3.17E-06	-2.72531	0.766947	-1.05166	9.33E-06	-2.53715	2.19E-06	-2.79338	0.983838	-1.00345
6852887	NM_008628 // Msh2 // mutS homolog 2 (E. coli) // 17 E4|17 45.9 cM // 17685 /// E	Msh2	NM_008628	0.00782708	1.6856	0.0258925	1.57975	2.24E-06	3.2465	5.86E-05	2.53838	1.72E-05	2.78124	0.102941	1.38649	0.00158519	1.98169	0.00260493	1.90707	0.00485677	1.81586	6.67E-06	2.98762	0.0985668	1.39269
6959468	NM_008279 // Map4k1 // mitogen activated protein kinase kinase kinase kinase 1 /	Map4k1	NM_008279	0.0175863	1.39399	0.145033	1.23383	0.000104323	1.90204	1.74E-05	2.09484	1.00E-05	2.15919	0.0232796	1.40158	0.000130297	1.87939	0.00363749	1.56549	0.000144239	1.86913	2.25E-06	2.34398	0.443441	1.11491
6880587	ENSMUST00000028741 // Cep27 // centrosomal protein 27 (Cep27), mRNA // 2 F1 // 6	Cep27	ENSMUST00000028741	0.00253693	1.45366	0.0107861	1.38878	0.00020903	1.67652	2.31E-05	1.85528	1.01E-05	1.92775	8.77E-05	1.74489	0.166263	1.18528	2.44E-06	2.06086	0.0567299	1.2689	6.41E-06	1.96929	0.00204652	1.50711
6943195	ENSMUST00000048116 // Slc7a1 // solute carrier family 7 (cationic amino acid tra	Slc7a1	ENSMUST00000048116	0.212312	-1.2001	0.452881	-1.12319	0.0060719	-1.57884	1.91E-05	-2.22824	0.00713849	-1.56266	0.147842	-1.25548	5.22E-06	-2.4069	0.876567	-1.02419	2.59E-06	-2.51062	0.000537255	-1.83049	0.526453	-1.10282
6901953	NM_018734 // Gbp3 // guanylate nucleotide binding protein 3 // 3 H1 // 55932 ///	Gbp3	NM_018734	0.894157	1.01503	0.807395	1.02966	2.14E-05	-1.85634	0.000858275	-1.56679	5.44E-06	-1.97785	0.711445	-1.04538	4.68E-05	-1.79084	0.282035	-1.13932	0.00012702	-1.71088	2.61E-06	-2.04724	0.67252	-1.05205
6836949	BC020489 // BC020489 // cDNA sequence BC020489 // 15 E1 // 223672 /// NM_173743	BC020489	BC020489	0.927673	1.02669	0.127565	1.62261	7.52E-06	-5.62204	0.00386637	-2.65846	2.87E-05	-4.79023	0.405223	1.29694	1.59E-05	-5.139	0.378148	-1.31725	0.000574267	-3.35594	2.67E-06	-6.3725	0.928818	1.0281
6878031	NM_008397 // Itga6 // integrin alpha 6 // 2 C2-C3|2 38.0 cM // 16403 /// ENSMUST	Itga6	NM_008397	0.0272539	1.43277	0.0883162	1.3374	2.73E-05	2.31463	1.55E-05	2.39991	8.99E-06	2.48473	0.266583	1.20475	0.00165049	1.7827	0.0455676	1.41192	0.000856055	1.86013	2.69E-06	2.68583	0.753571	1.05341
6762612	NM_021605 // Nek7 // NIMA (never in mitosis gene a)-related expressed kinase 7 /	Nek7	NM_021605	0.0463526	1.27865	0.0275974	1.34083	2.76E-06	2.12635	2.90E-06	2.12122	7.07E-06	2.02958	0.00345146	1.4992	0.00296875	1.51074	0.000135389	1.75842	0.000928022	1.60108	3.10E-06	2.11398	0.0260288	1.34533
6885522	NM_175427 // C630035N08Rik // RIKEN cDNA C630035N08 gene // 2 A3 // 109349	C630035N08Rik	NM_175427	0.00263709	-1.53948	0.00863271	-1.4824	2.78E-06	-2.29521	0.000210759	-1.81902	0.000638432	-1.71405	0.00312146	-1.57116	0.274268	-1.16696	1.98E-05	-2.06348	0.941587	1.01028	8.40E-05	-1.9104	0.000911627	-1.68132
6880629	ENSMUST00000066155 // Adal // adenosine deaminase-like (Adal), mRNA // 2 F1 // 7	Adal	ENSMUST00000066155	0.000665052	1.56032	0.0232419	1.34442	6.81E-06	1.99973	2.86E-06	2.08541	0.000113444	1.74981	0.000508692	1.62973	0.013013	1.3873	0.000332352	1.66306	0.117617	1.21946	0.000330673	1.66346	0.00400594	1.474
6868884	NM_011416 // Smarca2 // SWI/SNF related, matrix associated, actin dependent regu	Smarca2	NM_011416	0.00364175	1.46468	0.0508007	1.29813	0.000108013	1.79254	8.77E-06	2.02862	2.87E-06	2.14546	0.0375692	1.32219	0.0012283	1.58948	0.000315095	1.70069	0.00345271	1.50795	6.91E-06	2.05288	0.284304	1.14929
6953429	NM_023056 // Tmem176b // transmembrane protein 176B // 6 B2.3|6 19.0 cM // 65963	Tmem176b	NM_023056	0.0928537	1.33687	0.028717	1.51033	3.23E-06	2.88031	0.00140158	1.89271	0.00018289	2.17955	0.000260177	2.12744	3.05E-06	2.89202	0.0234906	1.53509	0.000189378	2.17435	5.68E-05	2.36134	0.0516345	1.43772
6798418	NM_175930 // Rapgef5 // Rap guanine nucleotide exchange factor (GEF) 5 // 12 F2	Rapgef5	NM_175930	0.0441101	1.32938	0.2256	1.19528	3.36E-06	2.34608	5.29E-06	2.28645	2.44E-05	2.09888	0.547904	1.0914	0.020906	1.42468	0.00367201	1.58428	0.161539	1.23013	3.30E-05	2.06393	0.523122	1.09744
6983799	ENSMUST00000075843 // Cd97 // CD97 antigen (Cd97), mRNA // 8 C2|8 38.0 cM // 263	Cd97	ENSMUST00000075843	0.79577	1.03174	0.362251	1.1258	3.44E-05	-1.90094	0.00702145	-1.45499	9.94E-05	-1.80417	0.563337	-1.07765	6.44E-05	-1.84315	0.692734	1.05237	3.48E-06	-2.13114	0.000387624	-1.68693	0.423209	1.10956
6779270	ENSMUST00000006221 // Vps54 // vacuolar protein sorting 54 (yeast) (Vps54), mRNA	Vps54	ENSMUST00000006221	0.101444	1.2075	0.147158	1.19403	0.0457234	-1.28306	0.728551	-1.04248	0.00370014	-1.46159	0.518856	1.08065	3.49E-06	-2.01841	0.0735078	1.24787	0.000350918	-1.63237	0.00239099	-1.49255	0.153655	1.19055
6969753	NM_175316 // Slco2b1 // solute carrier organic anion transporter family, member	Slco2b1	NM_175316	0.467796	1.08502	0.217316	-1.16153	0.00497907	1.43964	0.133924	1.20115	0.000133667	1.70447	0.051511	-1.27374	0.00937405	1.39521	0.968106	-1.00479	0.00175835	1.51328	3.66E-06	2.0112	0.0492853	-1.27697
6771560	ENSMUST00000026475 // Ddit3 // DNA-damage inducible transcript 3 (Ddit3), mRNA /	Ddit3	ENSMUST00000026475	0.903468	1.02268	0.733696	-1.06965	0.000103345	-2.46324	0.00125531	-2.03694	3.79E-06	-3.16773	0.257632	1.25446	0.0475263	-1.50359	0.909211	-1.0228	0.0565037	-1.47898	1.99E-05	-2.79011	0.903999	-1.02413
6869334	NM_008331 // Ifit1 // interferon-induced protein with tetratricopeptide repeats	Ifit1	NM_008331	0.865401	1.04689	0.341796	1.31946	0.000252188	-3.38459	0.120742	-1.58335	5.86E-06	-5.13656	0.450674	1.2451	0.000435313	-3.18572	0.943942	-1.02053	0.000238091	-3.4062	3.87E-06	-5.38268	0.674459	1.12929
6854463	ENSMUST00000025007 // Nme4 // expressed in non-metastatic cells 4, protein (Nme4	Nme4	ENSMUST00000025007	0.420357	1.1805	0.39127	1.20792	7.32E-05	2.79045	9.22E-05	2.73712	1.42E-05	3.20107	0.526934	1.14905	2.88E-05	3.01655	0.205547	1.32501	4.09E-06	3.55797	8.08E-06	3.35779	0.770365	-1.06598
6965187	ENSMUST00000026569 // Drd4 // dopamine receptor 4 (Drd4), mRNA // 7 F5|7 70.1 cM	Drd4	ENSMUST00000026569	0.000181744	-1.64063	2.57E-05	-1.85964	6.69E-06	-1.98101	6.42E-05	-1.78186	0.000333964	-1.65016	0.00116734	-1.55564	0.565118	-1.07284	4.26E-06	-2.02388	0.589594	1.06812	4.68E-05	-1.80827	7.13E-05	-1.77321
6783035	NM_013652 // Ccl4 // chemokine (C-C motif) ligand 4 // 11 C|11 47.6 cM // 20303	Ccl4	NM_013652	0.407159	1.11853	0.105604	-1.26931	1.18E-05	-2.16775	0.00664293	-1.52262	4.29E-06	-2.29295	0.767413	-1.04338	0.00203671	-1.63068	0.0185923	-1.42986	0.0012852	-1.67367	1.22E-05	-2.16376	0.345294	-1.1464
6778984	ENSMUST00000058159 // Cnrip1 // RIKEN cDNA 1500041B16 gene (1500041B16Rik), mRNA	Cnrip1	ENSMUST00000058159	0.00546409	2.26666	0.0440535	1.84031	8.89E-05	3.82507	4.37E-06	5.35762	3.02E-05	4.31197	0.00392311	2.49435	0.000142184	3.63109	0.00269394	2.60632	7.54E-06	5.03709	7.85E-06	5.01442	0.237968	1.41587
6993151	NM_009914 // Ccr3 // chemokine (C-C motif) receptor 3 // 9 F|9 71.8 cM // 12771	Ccr3	NM_009914	0.611827	1.09517	0.519103	1.13164	4.41E-06	3.01273	0.0067342	1.74839	0.0061071	1.76193	0.69402	-1.07816	0.0099024	1.69537	0.649013	1.09102	0.00124422	1.98999	0.0139245	1.64892	0.810038	-1.04701
6953800	ENSMUST00000060655 // Nod1 // nucleotide-binding oligomerization domain containi	Nod1	ENSMUST00000060655	0.660607	1.06337	0.424418	1.12754	0.000170194	-1.92023	0.00864081	-1.52379	0.00012183	-1.9572	0.562749	-1.09057	1.80E-05	-2.18325	0.735807	1.05173	4.62E-06	-2.36171	0.000192627	-1.90671	0.769434	1.04477
6767088	NM_030203 // Tspyl4 // TSPY-like 4 // 10 B1|10 22.0 cM // 72480 /// ENSMUST00000	Tspyl4	NM_030203	0.470345	1.09531	0.969735	-1.0051	4.62E-05	1.92079	0.000880487	1.65069	0.000111889	1.8358	0.277414	1.15883	0.000129159	1.82236	0.0723555	1.28284	0.000300941	1.74497	4.67E-06	2.16261	0.428456	1.11278
6926912	NM_001039554 // Angptl7 // angiopoietin-like 7 // 4 E1 // 654812 /// ENSMUST0000	Angptl7	NM_001039554	0.419764	-1.14299	0.519375	-1.12055	4.69E-06	2.74988	0.00431194	1.72757	0.000118725	2.2099	0.568866	-1.10578	0.00122156	1.88708	0.566381	1.1065	0.000458554	2.01757	2.22E-05	2.47348	0.830217	-1.03846
6853910	ENSMUST00000115639 // Phf10 // PHD finger protein 10 (Phf10), mRNA // 17 A2 // 7	Phf10	ENSMUST00000115639	0.0356959	1.3211	0.0796115	1.27763	5.67E-06	2.15704	5.21E-05	1.92139	1.46E-05	2.0528	0.00201609	1.58751	8.03E-05	1.87885	0.00062244	1.68942	0.000472393	1.71395	4.79E-06	2.17632	0.00926632	1.45949
6894274	NM_183162 // BC006779 // cDNA sequence BC006779 // 2 H4 // 229003 /// AK173259 /	BC006779	NM_183162	0.852083	1.04201	0.801047	-1.06128	8.06E-05	-2.9983	0.01234	-1.87729	1.64E-05	-3.46124	0.605301	-1.13001	3.46E-05	-3.2363	0.541706	-1.15544	0.00040303	-2.59301	4.88E-06	-3.86731	0.701833	1.09465
6831709	NM_054099 // 1110038F14Rik // RIKEN cDNA 1110038F14 gene // 15 E1 // 117171	1110038F14Rik	NM_054099	0.752134	-1.04729	0.710168	-1.05987	0.000127836	-2.01355	0.00890298	-1.55092	3.30E-05	-2.18294	0.819117	1.0364	0.114935	-1.28745	0.129969	-1.27407	0.169608	-1.24456	4.93E-06	-2.44831	0.629342	-1.07852
6843384	NM_009441 // Ttc3 // tetratricopeptide repeat domain 3 // 16 C3.3-4|16 67.9 cM /	Ttc3	NM_009441	0.0185917	1.36348	0.06586	1.2882	5.34E-06	2.13369	5.16E-06	2.13752	1.72E-05	2.00932	0.0504815	1.31065	0.083244	1.26812	4.64E-05	1.90992	0.355032	1.13208	5.63E-06	2.12789	0.0315133	1.34979
6928741	ENSMUST00000009058 // Abcb1b // ATP-binding cassette, sub-family B (MDR/TAP), me	Abcb1b	ENSMUST00000009058	0.00489419	1.60446	0.0197029	1.50377	4.29E-05	2.24734	5.16E-06	2.57207	8.84E-05	2.14698	0.0348191	1.44113	0.00881507	1.59228	0.00135388	1.80457	0.0420087	1.42037	7.23E-06	2.51695	0.0235018	1.4844
6848201	NM_020622 // ORF9 // open reading frame 9 // 16 C4|16 71.3 cM // 52793 /// AF494	ORF9	NM_020622	0.117286	1.33995	0.428508	1.16789	0.0019492	-1.94899	0.0116252	-1.69058	5.18E-06	-3.04163	0.046144	1.49876	0.00871944	-1.7311	0.482122	-1.14751	0.00531711	-1.80163	0.000105412	-2.4274	0.654422	1.09129
6757035	NM_010164 // Eya1 // eyes absent 1 homolog (Drosophila) // 1 A3|1 10.4 cM // 140	Eya1	NM_010164	0.0430955	1.30371	0.0324895	1.35153	7.53E-05	1.87598	5.36E-06	2.15049	2.26E-05	1.99548	0.0235369	1.37836	0.000506948	1.7006	0.00114951	1.62954	0.0034272	1.53745	2.49E-05	1.98559	0.21937	1.18248
6901609	NM_027288 // Manba // mannosidase, beta A, lysosomal // 3 H2|3 71.2 cM // 110173	Manba	NM_027288	0.00710766	1.54461	0.0266415	1.45272	6.18E-06	2.46837	2.43E-05	2.26793	1.05E-05	2.38825	0.0383407	1.41432	0.00161293	1.75166	0.0045889	1.63819	0.001794	1.73993	5.41E-06	2.48874	0.0865241	1.32692
6807154	NM_027324 // Sfxn1 // sideroflexin 1 // 13 B1|13 35.0 cM // 14057 /// ENSMUST000	Sfxn1	NM_027324	0.673597	-1.06264	0.961627	-1.00743	4.81E-05	2.11041	2.25E-05	2.20694	5.55E-06	2.39862	0.61667	-1.0803	0.000915179	1.77351	0.735613	1.05341	0.000176345	1.95526	1.93E-05	2.22715	0.276853	-1.18459
6814827	ENSMUST00000022034 // Rasa1 // RAS p21 protein activator 1 (Rasa1), mRNA // 13 C	Rasa1	ENSMUST00000022034	0.013381	1.36517	0.0670583	1.2704	5.64E-06	2.0482	1.58E-05	1.94749	0.000237139	1.70874	0.00979911	1.4184	0.202502	1.17776	0.000405665	1.66487	0.0610688	1.27785	6.42E-05	1.81994	0.0273359	1.34044
6888296	AB015595 // Calcrl // calcitonin receptor-like // 2 D // 54598 /// ENSMUST000000	Calcrl	AB015595	0.277052	1.154	0.353002	1.1393	5.76E-06	2.20155	4.24E-05	1.97812	4.97E-05	1.96149	0.130662	1.2403	0.00722178	1.49643	0.00107999	1.66385	0.00102671	1.66843	5.98E-05	1.94221	0.292601	1.15968
6942377	NM_001080746 // Gtf2i // general transcription factor II I // 5 G2|5 75.0 cM //	Gtf2i	NM_001080746	0.42747	1.10554	0.817775	1.03144	5.84E-06	2.13994	0.000610577	1.68376	1.51E-05	2.03658	0.364254	1.13074	0.00264149	1.55877	0.0591845	1.30064	0.0111734	1.43953	2.02E-05	2.00657	0.751972	1.0434
6859972	NM_007913 // Egr1 // early growth response 1 // 18 C/D|18 16.0 cM // 13653 /// E	Egr1	NM_007913	0.395073	-1.17564	0.504573	-1.14493	7.53E-06	-3.07654	0.000144807	-2.44686	4.70E-05	-2.66885	0.589345	-1.11551	0.000655566	-2.17657	0.36972	-1.20033	0.000315421	-2.304	5.94E-06	-3.13437	0.842002	1.04108
6873520	NM_001001738 // BC063749 // cDNA sequence BC063749 // 19 D1 // 414801 /// BC1074	BC063749	NM_001001738	0.00864374	-1.52576	0.0812002	-1.33381	1.84E-05	-2.30677	2.29E-05	-2.27579	0.000817787	-1.8276	0.0853679	-1.32835	5.94E-06	-2.47398	0.0781854	-1.33793	2.31E-05	-2.27506	5.67E-05	-2.15299	0.634659	-1.07924
6757432	BC028981 // 1110058L19Rik // RIKEN cDNA 1110058L19 gene // 1 A5 // 68002 /// NM_	1110058L19Rik	BC028981	0.00225816	1.95491	0.0158881	1.72466	0.00110043	2.17464	5.97E-06	3.33192	0.0016957	2.09753	0.00160165	2.10759	3.56E-05	2.87789	0.00128829	2.1463	0.00041913	2.35472	0.00047834	2.32937	0.00449297	1.93052
6885195	NM_001081364 // Arhgap21 // Rho GTPase activating protein 21 // 2 A3 // 71435 //	Arhgap21	NM_001081364	0.0446918	1.28226	0.0845243	1.25344	9.89E-06	2.00071	3.13E-05	1.8911	6.01E-06	2.05039	0.00854033	1.43182	0.0544723	1.28882	9.70E-05	1.79015	0.366658	1.12256	1.09E-05	1.99128	0.0442757	1.3052
7013998	NM_009750 // Ngfrap1 // nerve growth factor receptor (TNFRSF16) associated prote	Ngfrap1	NM_009750	0.162249	1.28994	0.718947	-1.07121	0.00315241	1.85417	0.000587517	2.10314	0.000457809	2.14213	0.190477	1.2896	1.49E-05	2.75136	0.278129	1.2331	6.10E-06	2.9392	0.000264984	2.22975	0.664721	1.08643
6854487	ENSMUST00000025025 // Dusp1 // dual specificity phosphatase 1 (Dusp1), mRNA // 1	Dusp1	ENSMUST00000025025	0.674775	-1.09529	0.258143	-1.30368	3.65E-05	-3.15107	1.98E-05	-3.32751	7.16E-06	-3.64324	0.265374	-1.29836	0.000478037	-2.50902	0.0665513	-1.55216	6.10E-06	-3.6963	6.01E-05	-3.01504	0.405231	-1.21413
6889219	NM_178886 // Ldlrad3 // low density lipoprotein receptor class A domain containi	Ldlrad3	NM_178886	0.0241251	1.40354	0.0734989	1.32579	0.000126076	1.98137	6.15E-06	2.3646	0.000163682	1.95147	0.0989425	1.29525	0.00232105	1.66831	0.0336619	1.40396	0.179931	1.23153	0.000194923	1.9317	0.107849	1.28628
6963049	NM_009103 // Rrm1 // ribonucleotide reductase M1 // 7 E3|7 69.0 cM // 20133 ///	Rrm1	NM_009103	0.136864	1.46742	0.147333	1.49018	5.40E-05	3.65304	0.00526136	2.2603	2.59E-05	3.94091	0.279423	1.34302	0.00376175	2.34497	0.0878683	1.60611	0.00826318	2.14935	6.16E-06	4.57511	0.213512	1.40566
6770148	NM_027740 // Wdr51b // WD repeat domain 51B // 10 C3 // 382406 /// ENSMUST000000	Wdr51b	NM_027740	0.120651	1.20659	0.361584	1.12313	0.000134114	1.7559	0.00171665	1.55069	6.93E-05	1.81265	0.206324	1.17599	0.0120001	1.40283	0.015984	1.38113	0.102432	1.23593	6.21E-06	2.03779	0.462602	1.09769
6935120	NM_001013773 // BC055004 // cDNA sequence BC055004 // 5 G2 // 381680	BC055004	NM_001013773	0.0802078	2.12276	0.710714	1.18004	3.57E-05	9.15026	0.000557458	5.72519	2.56E-05	9.68384	0.514928	1.33844	7.65E-06	11.918	0.0395832	2.60721	2.46E-05	9.75167	6.21E-06	12.3555	0.761004	1.14534
6969947	NM_198012 // Trim68 // tripartite motif containing 68 // 7 E3 // 101700 /// ENSM	Trim68	NM_198012	0.000276073	1.62556	0.0102432	1.40671	0.00892696	1.41687	6.33E-06	2.01212	0.000112565	1.75414	0.000821868	1.59553	0.0844353	1.24708	4.53E-05	1.83143	0.0299352	1.32694	5.44E-05	1.8157	0.00491962	1.46091
6882352	NM_010407 // Hck // hemopoietic cell kinase // 2 H1|2 86.0 cM // 15162 /// ENSMU	Hck	NM_010407	0.0310726	-1.38374	0.166998	-1.24146	0.00042826	-1.85235	0.000168042	-1.95717	0.000126675	-1.98987	0.17969	-1.23339	0.0243572	-1.43931	0.0152421	-1.48571	0.00636241	-1.57235	6.67E-06	-2.36686	0.0969211	-1.29964
6754143	NM_011882 // Rnasel // ribonuclease L (2', 5'-oligoisoadenylate synthetase-depen	Rnasel	NM_011882	0.246586	1.17346	0.861269	1.02577	4.83E-05	2.02614	2.13E-05	2.12115	0.000109597	1.93601	0.224237	1.19675	0.00258405	1.62	0.317566	1.15834	0.000880173	1.72308	6.87E-06	2.26009	0.612031	-1.07683
6935927	NM_020010 // Cyp51 // cytochrome P450, family 51 // 5 A2|5 1.2 cM // 13121 /// E	Cyp51	NM_020010	0.144176	1.21939	0.00845249	1.49494	7.31E-06	2.20841	0.00128743	1.66511	0.00150077	1.65094	0.0969575	1.27449	0.0480217	1.33965	0.00235303	1.60975	0.493241	1.10274	0.000169836	1.86062	0.0551636	1.32699
6782563	NM_177710 // Ssh2 // slingshot homolog 2 (Drosophila) // 11 B5 // 237860 /// ENS	Ssh2	NM_177710	0.0923376	1.28764	0.138542	1.26652	7.46E-06	2.38373	0.00836478	1.55602	1.54E-05	2.28204	0.0230814	1.45324	0.0737226	1.33407	0.000175976	1.97305	0.0938798	1.30855	8.31E-05	2.06318	0.08198	1.32291
7020626	NM_178256 // Reps2 // RALBP1 associated Eps domain containing protein 2 // X F4	Reps2	NM_178256	0.00711918	1.46724	0.191457	1.20651	7.51E-06	2.19508	3.12E-05	2.03158	0.000156322	1.86224	0.0268254	1.38949	0.0018123	1.62894	0.000258823	1.81219	0.0123346	1.45813	1.91E-05	2.08599	0.046509	1.34027
6782916	NM_013654 // Ccl7 // chemokine (C-C motif) ligand 7 // 11 C|11 46.5 cM // 20306	Ccl7	NM_013654	0.985176	1.0027	0.84127	-1.03152	0.00213884	-1.69032	0.0153251	-1.4905	9.47E-05	-2.03708	0.640327	1.07522	0.0139817	-1.49969	0.410091	-1.13708	0.0243173	-1.44423	7.55E-06	-2.36767	0.825806	1.03469
6968778	NM_172903 // Man2a2 // mannosidase 2, alpha 2 // 7 D2 // 140481 /// BC055006 //	Man2a2	NM_172903	0.250675	1.2212	0.795663	-1.0487	8.02E-05	2.35024	0.000310858	2.13724	2.47E-05	2.55313	0.568273	1.11076	0.0019432	1.87544	0.0587047	1.43311	0.0039288	1.78099	8.08E-06	2.76277	0.707077	1.07149
6748620	NM_145996 // Arid5a // AT rich interactive domain 5A (Mrf1 like) // 1 B // 21485	Arid5a	NM_145996	0.0307798	-1.32563	0.139493	-1.22252	8.27E-06	-2.08592	5.17E-05	-1.89936	1.87E-05	-2.00025	0.399391	-1.11948	0.000102772	-1.8343	0.0240133	-1.37205	0.000391052	-1.71371	1.15E-05	-2.05102	0.341918	-1.13602
6951525	ENSMUST00000031766 // Asns // asparagine synthetase (Asns), mRNA // 6 A1 // 2705	Asns	ENSMUST00000031766	0.381783	-1.11718	0.93586	-1.01087	0.0120782	-1.43345	8.39E-06	-2.10093	0.000176695	-1.79563	0.430078	-1.11262	0.000166218	-1.80128	0.7079	-1.05172	2.35E-05	-1.9916	0.000187348	-1.79024	0.816278	-1.03173
6783998	NM_021547 // Stard3 // START domain containing 3 // 11 D // 59045 /// ENSMUST000	Stard3	NM_021547	0.983107	-1.0025	0.668166	-1.05555	0.000694316	-1.6195	0.00298515	-1.50669	8.53E-06	-2.00287	0.309271	-1.13809	0.0072581	-1.43952	0.129986	-1.21548	0.00443559	-1.47667	0.000135232	-1.75275	0.73594	-1.04342
6843913	ENSMUST00000038099 // Socs1 // suppressor of cytokine signaling 1 (Socs1), mRNA	Socs1	ENSMUST00000038099	0.00396844	-1.82198	0.0268766	-1.6085	7.88E-05	-2.59143	0.000178301	-2.43149	3.59E-05	-2.75501	0.0642986	-1.47879	0.006544	-1.82133	0.00035192	-2.30557	0.00454233	-1.87789	8.77E-06	-3.07787	0.014096	-1.70482
6987350	NM_010493 // Icam1 // intercellular adhesion molecule // 9 A3|9 7.0 cM // 15894	Icam1	NM_010493	0.125502	-1.24849	0.110428	-1.28109	6.22E-05	-2.05194	0.000807993	-1.76845	6.60E-05	-2.04496	0.0651847	-1.33468	0.000309736	-1.87013	0.0277988	-1.4186	6.73E-05	-2.04268	8.83E-06	-2.29818	0.225605	-1.20438
6949884	NM_011708 // Vwf // Von Willebrand factor homolog // 6 F3|6 60.8 cM // 22371 ///	Vwf	NM_011708	0.344205	-1.12353	0.191984	-1.18909	9.05E-06	-2.04783	0.00140499	-1.59003	0.000147468	-1.78106	0.0585641	-1.29173	0.000595938	-1.6608	0.225381	-1.17414	0.00238539	-1.54723	0.000107247	-1.80954	0.522111	-1.08746
6777346	NM_010786 // Mdm2 // transformed mouse 3T3 cell double minute 2 // 10 C1-C3|10 6	Mdm2	NM_010786	0.926244	1.01186	0.664166	-1.061	9.48E-05	-1.86875	0.0156407	-1.41845	2.74E-05	-1.99329	0.383412	-1.12701	0.000101527	-1.86209	0.755463	-1.04335	0.000119451	-1.84642	9.24E-06	-2.1103	0.967047	1.00564
6983526	NM_145599 // Tmem34 // transmembrane protein 34 // 8 C1 // 234463 /// ENSMUST000	Tmem34	NM_145599	0.616437	1.06255	0.902895	1.01588	7.93E-05	1.82597	0.000348261	1.69722	0.000182826	1.75221	0.220933	1.17413	0.0378607	1.32361	0.034499	1.33102	0.175548	1.19514	9.37E-06	2.02981	0.113547	1.2333
6868021	ENSMUST00000010807 // Fads1 // fatty acid desaturase 1 (Fads1), mRNA // 19 A //	Fads1	ENSMUST00000010807	0.308585	1.12981	0.363914	1.12311	9.47E-06	2.00268	0.00344246	1.50025	1.09E-05	1.98877	0.224045	1.16943	0.0118386	1.40613	0.00274882	1.51753	0.0861464	1.25142	1.47E-05	1.95996	0.453876	1.10022
6801656	NM_025522 // Dhrs7 // dehydrogenase/reductase (SDR family) member 7 // 12 C3 //	Dhrs7	NM_025522	0.00296731	1.7547	0.029249	1.52561	0.000396146	2.10942	0.00027624	2.16396	0.00407526	1.78164	0.000902534	1.98913	0.000185697	2.22551	0.00804083	1.69211	9.50E-06	2.74588	0.000633549	2.04013	0.0338543	1.50684
7018773	ENSMUST00000055497 // Taf9b // TAF9B RNA polymerase II, TATA box binding protein	Taf9b	ENSMUST00000055497	0.00717887	1.64311	0.0188174	1.57703	0.000162371	2.23374	9.59E-06	2.72433	0.00484139	1.75168	0.00714823	1.70097	0.0789714	1.39389	0.00548247	1.73543	0.118385	1.34077	0.00161751	1.89833	0.0624025	1.42432
6913193	NM_028788 // 1300002K09Rik // RIKEN cDNA 1300002K09 gene // 4 B1 // 74152	1300002K09Rik	NM_028788	0.202993	1.19798	0.0462689	1.36308	0.000204046	-1.89958	0.068101	-1.32532	5.57E-05	-2.04536	0.354513	1.14952	0.000243374	-1.88056	0.794008	1.03975	0.000152785	-1.93119	9.61E-06	-2.26213	0.266722	1.1827
6867701	NM_019861 // Ctsf // cathepsin F // 19 A // 56464 /// ENSMUST00000006627 // Ctsf	Ctsf	NM_019861	0.528936	1.08884	0.576168	1.08406	0.000909704	1.70936	0.000112142	1.9192	0.000144486	1.89265	0.565077	-1.08663	6.42E-05	1.97893	0.290041	1.16652	0.000136385	1.89866	9.65E-06	2.19734	0.365355	-1.1404
6838809	ENSMUST00000023128 // Itga5 // integrin alpha 5 (fibronectin receptor alpha) (It	Itga5	ENSMUST00000023128	0.0272332	-1.47407	0.0125283	-1.60935	0.000407859	-2.05604	0.000165816	-2.1867	0.000390213	-2.06229	0.0102808	-1.63373	0.000270534	-2.11474	0.0526938	-1.43291	9.96E-06	-2.65087	3.59E-05	-2.42745	0.0419208	-1.46114
6942532	NM_201373 // Trim56 // tripartite motif-containing 56 // 5 G2 // 384309 /// ENSM	Trim56	NM_201373	0.0319506	-1.38713	0.22846	-1.20937	0.000162822	-1.9784	0.00193321	-1.70462	5.03E-05	-2.12125	0.158927	-1.25055	9.21E-05	-2.04654	0.298774	-1.1775	1.30E-05	-2.29973	1.03E-05	-2.33226	0.227709	-1.20975
6850022	ENSMUST00000025197 // Tap2 // transporter 2, ATP-binding cassette, sub-family B	Tap2	ENSMUST00000025197	0.641392	-1.05841	0.730297	-1.0459	0.000766887	-1.63709	0.003387	-1.51705	1.79E-05	-1.97436	0.247664	-1.16459	0.0010663	-1.61003	0.134218	-1.22048	0.000684708	-1.64647	1.03E-05	-2.0296	0.852503	-1.02448
6965593	NM_009156 // Sepw1 // selenoprotein W, muscle 1 // 7 A2 // 20364 /// ENSMUST0000	Sepw1	NM_009156	0.00259553	-1.8005	0.0256328	-1.56199	0.000183059	-2.27995	8.99E-05	-2.40066	1.68E-05	-2.71175	0.0398021	-1.50316	0.00575219	-1.7639	0.00244423	-1.88365	0.00118652	-1.98839	1.04E-05	-2.80844	0.0405277	-1.50074
6917032	NM_011141 // Pou3f1 // POU domain, class 3, transcription factor 1 // 4 D2.2|4 5	Pou3f1	NM_011141	0.646916	-1.06043	0.875193	1.0217	1.05E-05	-2.10221	0.0107774	-1.45173	0.000347543	-1.75026	0.797126	1.03577	0.0162188	-1.41729	0.160026	-1.2164	0.165722	-1.21307	2.64E-05	-2.00258	0.171192	-1.20997
7018993	NM_018818 // Chm // choroidermia // X E1 // 12662 /// ENSMUST00000026607 // Chm	Chm	NM_018818	0.00998446	1.39725	0.00377726	1.50617	0.000423502	1.68348	6.90E-05	1.84194	0.0132185	1.40791	0.00170481	1.5694	0.848697	-1.02503	1.09E-05	2.01885	0.505762	-1.09046	0.000645479	1.64839	0.0030861	1.52214
6940595	NM_053262 // Hsd17b11 // hydroxysteroid (17-beta) dehydrogenase 11 // 5 E4 // 11	Hsd17b11	NM_053262	0.0109444	1.41147	0.0527156	1.31336	0.00149318	1.61292	0.000206038	1.78911	0.000357584	1.73866	0.00602823	1.49509	1.10E-05	2.08262	0.0199693	1.39539	1.13E-05	2.07973	0.000147899	1.82007	0.0664452	1.29334
6888299	ENSMUST00000111718 // Tfpi // tissue factor pathway inhibitor (Tfpi), mRNA // 2	Tfpi	ENSMUST00000111718	0.0132682	1.49435	0.527493	1.10874	0.000212726	2.00808	1.12E-05	2.41176	0.000646446	1.87321	0.0264285	1.46238	0.0091059	1.5769	0.0284828	1.45433	0.00256052	1.7157	0.000684599	1.86646	0.0278578	1.45672
6818956	ENSMUST00000069011 // Ang // angiogenin, ribonuclease, RNase A family, 5 (Ang),	Ang	ENSMUST00000069011	0.0279282	1.80805	0.225333	1.40106	0.000655873	2.87304	0.000461401	2.98192	0.00117457	2.70009	0.0493046	1.75158	0.000171288	3.30911	0.0590046	1.71029	1.16E-05	4.38824	0.000114364	3.45203	0.997692	-1.00079
6855067	NM_010479 // Hspa1a // heat shock protein 1A // 17 B1 // 193740	Hspa1a	NM_010479	0.279711	-1.28219	0.129411	-1.45812	4.21E-05	-3.29066	9.86E-05	-3.04094	1.18E-05	-3.70464	0.190285	-1.38235	0.000192327	-2.85825	0.026759	-1.76129	0.000327253	-2.72032	0.000154561	-2.91687	0.521053	-1.16946
6780551	NM_134250 // Havcr2 // hepatitis A virus cellular receptor 2 // 11 B1.1 // 17128	Havcr2	NM_134250	0.00728612	1.89449	0.00696537	1.9887	0.150305	1.41478	1.22E-05	3.56126	0.0873516	1.51591	0.0432466	1.64523	0.29868	1.28165	0.0505018	1.61673	0.0847205	1.52156	0.0473688	1.6285	0.676198	1.10385
6970066	NM_199146 // AI451617 // expressed sequence AI451617 // 7 E3 // 209387 /// NM_00	AI451617	NM_199146	0.658452	-1.12486	0.849587	-1.05535	0.000308693	-3.24219	0.0396264	-1.84113	6.70E-05	-3.82697	0.889889	1.04011	0.00117385	-2.79979	0.570062	-1.17564	0.00311018	-2.50935	1.23E-05	-4.60229	0.774669	-1.08476
6823709	NM_138672 // Stab1 // stabilin 1 // 14 B // 192187 /// ENSMUST00000036618 // Sta	Stab1	NM_138672	0.788777	1.03642	0.168947	-1.2215	8.83E-05	1.93324	0.00359699	1.57435	1.27E-05	2.14968	0.184357	-1.21266	0.00814496	1.5008	0.145997	1.23607	0.00110154	1.6833	2.12E-05	2.08955	0.327441	-1.15151
6755630	NM_178653 // Sccpdh // saccharopine dehydrogenase (putative) // 1 H4 // 109232 /	Sccpdh	NM_178653	0.269273	1.15924	0.755378	-1.04502	1.32E-05	2.12864	3.75E-05	2.01115	6.25E-05	1.9565	0.343161	1.14465	0.0236221	1.40072	0.0733738	1.29864	0.00462343	1.54478	8.65E-05	1.92252	0.318713	1.15286
6792122	NM_147220 // Abca9 // ATP-binding cassette, sub-family A (ABC1), member 9 // 11	Abca9	NM_147220	0.537945	1.12546	0.991141	1.00227	0.000342861	2.31218	0.00144892	2.06266	0.000190037	2.4215	0.692231	-1.08439	0.0448974	1.53293	0.0889744	1.43051	0.00386507	1.90437	1.32E-05	2.98352	0.413926	-1.18304
6778425	NM_007454 // Ap1b1 // adaptor protein complex AP-1, beta 1 subunit // 11 A2 // 1	Ap1b1	NM_007454	0.280407	1.15504	0.858442	1.02549	4.44E-05	1.99136	0.00491656	1.53861	2.44E-05	2.05683	0.61085	1.07462	0.0004505	1.75736	0.0586324	1.31883	0.00127257	1.66026	1.32E-05	2.12665	0.889039	1.01988
6990715	NM_153098 // Cd109 // CD109 antigen // 9 E1 // 235505 /// ENSMUST00000093812 //	Cd109	NM_153098	0.0381739	1.59199	0.0431294	1.62243	0.0062131	1.97121	1.33E-05	3.40959	0.0119684	1.85069	0.142726	1.41017	0.0464003	1.60956	0.00742115	1.9382	0.00372818	2.06776	0.00158943	2.23537	0.755306	1.07419
6885325	NM_080462 // Hnmt // histamine N-methyltransferase // 2 A3 // 140483 /// ENSMUST	Hnmt	NM_080462	0.01685	1.75998	0.056404	1.60331	0.000209896	2.77992	8.21E-05	3.02808	0.00661129	2.01166	0.0190707	1.80651	0.00015364	2.86009	0.154869	1.41359	1.35E-05	3.56958	0.000165469	2.84083	0.296029	1.2864
6975889	NM_025747 // 4933411K20Rik // RIKEN cDNA 4933411K20 gene // 8 B2|8 27.0 cM // 66	4933411K20Rik	NM_025747	0.00240605	1.57442	0.00333017	1.59415	0.00010276	1.93941	1.36E-05	2.1706	0.000234137	1.8528	0.000102674	1.9395	0.0930735	1.28526	3.20E-05	2.06922	0.333986	1.15211	0.00381591	1.58149	0.000175178	1.88289
6749444	BC028796 // 5330401P04Rik // RIKEN cDNA 5330401P04 gene // 1 C1.1 // 227094	5330401P04Rik	BC028796	0.199567	1.17711	0.0531614	1.30802	8.16E-05	1.8616	0.00210244	1.57427	6.24E-05	1.88734	0.792988	1.03571	0.0113447	1.43564	0.0809007	1.27208	0.0128691	1.42534	1.39E-05	2.03802	0.182305	1.199
6782105	ENSMUST00000102571 // Mgl1 // macrophage galactose N-acetyl-galactosamine specif	Mgl1	ENSMUST00000102571	0.108195	1.65231	0.673502	1.14727	0.000160207	4.1781	0.000627418	3.52281	9.69E-05	4.44742	0.224877	1.49332	2.95E-05	5.15627	0.0621774	1.87597	2.90E-05	5.16809	1.40E-05	5.66061	0.874466	1.05278
6900928	ENSMUST00000039442 // Alg14 // asparagine-linked glycosylation 14 homolog (yeast	Alg14	ENSMUST00000039442	0.0101007	1.41115	0.020081	1.38891	0.000536561	1.69055	1.43E-05	2.03521	0.00153698	1.6005	0.00794862	1.46468	0.0252657	1.37002	0.00275326	1.55183	0.0234654	1.37611	0.00171343	1.59137	0.0337482	1.34608
7020804	NM_026662 // Prps2 // phosphoribosyl pyrophosphate synthetase 2 // X 72.0 cM //	Prps2	NM_026662	0.00438721	1.79442	0.0271008	1.59768	1.94E-05	2.85294	2.09E-05	2.83591	2.39E-05	2.80681	0.0408982	1.53768	0.000939516	2.11345	0.00901381	1.75963	0.000977309	2.10691	1.49E-05	2.91203	0.149834	1.34517
6917045	NM_008385 // Inpp5b // inositol polyphosphate-5-phosphatase B // 4 D2|4 56.0 cM	Inpp5b	NM_008385	0.0558734	-1.29462	0.112982	-1.25373	0.0248564	-1.38906	0.0116102	-1.45486	0.00369014	-1.55411	0.0451805	-1.33677	0.000204841	-1.81807	0.0576258	-1.31515	1.50E-05	-2.08931	0.0012055	-1.65311	0.135353	-1.23668
6884456	NM_177343 // Camk1d // calcium/calmodulin-dependent protein kinase ID // 2 A1 //	Camk1d	NM_177343	0.0950704	1.28866	0.349659	1.1606	0.000483038	1.87127	0.0125324	1.52262	0.00717668	1.58016	0.0329714	1.42298	0.619245	1.0818	1.52E-05	2.30664	0.480574	1.1184	0.0517558	1.37605	0.0516994	1.37616
6768082	NM_027375 // Gcc2 // GRIP and coiled-coil domain containing 2 // 10 B4 // 70297	Gcc2	NM_027375	0.0168684	1.48769	0.0496094	1.40801	0.00065629	1.90628	1.55E-05	2.42458	0.0147245	1.54426	0.00724739	1.62393	0.0765101	1.35855	0.000459529	1.95072	0.0626323	1.3815	0.00135525	1.81821	0.00665723	1.63355
6879621	NM_178890 // Abtb2 // ankyrin repeat and BTB (POZ) domain containing 2 // 2 E2 /	Abtb2	NM_178890	0.99623	1.00087	0.365872	1.19771	1.55E-05	-2.84651	0.00273822	-1.91771	0.000172903	-2.37138	0.559798	-1.12275	3.01E-05	-2.70682	0.884784	1.02909	0.000189575	-2.35492	3.15E-05	-2.69749	0.922666	1.0194
6977648	NM_027758 // Tbc1d9 // TBC1 domain family, member 9 // 8 C3 // 71310 /// ENSMUST	Tbc1d9	NM_027758	0.828832	1.02827	0.710729	-1.05251	0.00331015	-1.55732	0.0199662	-1.40372	0.000797697	-1.68253	0.938895	-1.01062	3.96E-05	-1.97165	0.266583	1.16768	1.57E-05	-2.07022	0.000348863	-1.75818	0.502351	1.0973
6960374	NM_008497 // Lhb // luteinizing hormone beta // 7 B4|7 23.0 cM // 16866 /// ENSM	Lhb	NM_008497	0.00390524	-1.68361	0.00513337	-1.71125	1.59E-05	-2.54367	0.0053782	-1.70548	0.000988574	-1.92174	0.101731	-1.34658	0.415649	-1.15601	2.97E-05	-2.43786	0.988923	-1.00246	7.28E-05	-2.29436	0.0052443	-1.7086
6955381	NM_008564 // Mcm2 // minichromosome maintenance deficient 2 mitotin (S. cerevisi	Mcm2	NM_008564	0.678379	1.12172	0.566705	1.18521	7.58E-05	3.98712	0.0106859	2.24221	1.60E-05	4.75461	0.961001	-1.01456	0.00323966	2.59308	0.667759	1.13555	0.00541286	2.43819	6.88E-05	4.03085	0.823478	1.0682
6772736	NM_010167 // Eya4 // eyes absent 4 homolog (Drosophila) // 10 A3|10 18.0 cM // 1	Eya4	NM_010167	0.00127463	1.5916	0.00165819	1.62018	0.0248576	1.3865	1.62E-05	2.072	0.0067172	1.49868	0.00359386	1.55257	0.0201787	1.40445	0.00160444	1.62309	0.024143	1.38902	0.00727015	1.49189	0.159794	1.21938
6896032	NM_007752 // Cp // ceruloplasmin // 3 D // 12870 /// ENSMUST00000091309 // Cp //	Cp	NM_007752	0.215929	-1.24068	0.422634	-1.15956	1.68E-05	2.62205	0.0504551	1.45237	0.0386612	1.48641	0.165126	1.29649	0.956905	1.00996	0.638613	-1.09017	0.930652	1.01609	0.0237106	1.54866	0.206776	1.26537
6898063	NM_010597 // Kcnab1 // potassium voltage-gated channel, shaker-related subfamily	Kcnab1	NM_010597	0.654906	1.09623	0.238809	1.29956	0.00119348	-2.21154	0.0149525	-1.76384	2.25E-05	-3.08967	0.711695	1.08455	0.000120915	-2.68328	0.288495	-1.26551	0.000608479	-2.34226	1.69E-05	-3.1657	0.893765	-1.02973
6820216	NM_134083 // Rcbtb2 // regulator of chromosome condensation (RCC1) and BTB (POZ)	Rcbtb2	NM_134083	0.0515295	1.52103	0.26592	1.28339	0.000197674	2.59893	0.00051696	2.39498	0.000729203	2.32548	0.098841	1.45626	0.000454286	2.42155	0.0616823	1.53562	0.000423352	2.43615	1.69E-05	3.20061	0.374982	1.21903
6842009	NM_011173 // Pros1 // protein S (alpha) // 16 C1.3 // 19128 /// ENSMUST000000236	Pros1	NM_011173	0.133502	1.32982	0.488091	1.14829	2.81E-05	2.72898	6.15E-05	2.57141	6.50E-05	2.56054	0.486811	1.14876	0.000284599	2.28925	0.0185305	1.64043	0.000621534	2.15667	1.69E-05	2.83608	0.820399	1.04611
6905422	NM_028808 // P2ry13 // purinergic receptor P2Y, G-protein coupled 13 // 3 D // 7	P2ry13	NM_028808	3.93E-05	2.43322	0.00065983	2.10077	0.00131235	1.99508	1.70E-05	2.75331	0.0023968	1.90565	0.0001248	2.37627	0.0058308	1.77803	0.00011346	2.393	0.0114356	1.68401	0.000156465	2.33702	0.000766201	2.07744
6959409	NM_198425 // Eid2 // EP300 interacting inhibitor of differentiation 2 // 7 A3 //	Eid2	NM_198425	0.0512842	1.42181	0.129527	1.3339	0.000556541	2.06841	2.28E-05	2.5954	0.000159765	2.2607	0.054751	1.44825	0.00713882	1.71339	0.00457044	1.7727	0.00214168	1.87579	1.73E-05	2.6471	0.330931	1.19988
7018297	BC050850 // AK129302 // cDNA sequence AK129302 // X C3 // 245522 /// ENSMUST0000	AK129302	BC050850	0.00813475	1.43792	0.0039126	1.5362	0.00902037	1.46575	1.75E-05	2.04346	0.0471001	1.32583	0.00352103	1.54515	0.0109414	1.44953	0.0226318	1.38836	0.0900527	1.26889	0.00116203	1.64063	0.951743	1.00829
6766772	NM_176837 // Arhgap18 // Rho GTPase activating protein 18 // 10 A4 // 73910 ///	Arhgap18	NM_176837	0.0825892	1.42463	0.284421	1.25717	1.79E-05	3.02106	0.000146567	2.54861	5.49E-05	2.75862	0.21663	1.30369	0.000384712	2.35713	0.0371534	1.585	0.00029681	2.40727	1.94E-05	3.00052	0.613329	1.113
6992632	ENSMUST00000063042 // Glb1 // galactosidase, beta 1 (Glb1), mRNA // 9 F3|9 66.0	Glb1	ENSMUST00000063042	0.0688665	1.29445	0.435446	1.12191	0.00156948	1.6732	0.000160344	1.90393	0.000135627	1.92187	0.119052	1.26396	0.00193701	1.65296	0.0283142	1.40188	0.00219772	1.64088	1.80E-05	2.15231	0.609083	1.07806
6762017	NM_008567 // Mcm6 // minichromosome maintenance deficient 6 (MIS5 homolog, S. po	Mcm6	NM_008567	0.597076	1.21495	0.551147	1.26476	0.000117737	5.87781	0.010583	2.9276	1.81E-05	7.78762	0.719242	1.15181	0.000584192	4.61823	0.517528	1.29071	0.001112	4.18651	2.82E-05	7.28433	0.948163	1.02586
6872496	ENSMUST00000025696 // Ak3 // adenylate kinase 3 (Ak3), mRNA // 19 C1 // 56248 //	Ak3	ENSMUST00000025696	0.00820771	1.8465	0.0144009	1.82312	0.000944333	2.35313	2.99E-05	3.19346	3.51E-05	3.14837	0.00461461	2.03486	0.00133114	2.28145	0.00114121	2.31338	0.00177099	2.22311	1.82E-05	3.3371	0.0870273	1.5019
6995899	NM_020270 // Scamp5 // secretory carrier membrane protein 5 // 9 B // 56807 ///	Scamp5	NM_020270	0.247879	1.18597	0.478654	1.11723	1.85E-05	2.25307	0.000580755	1.83477	5.34E-05	2.11531	0.290115	1.18124	0.000424215	1.86968	0.0187849	1.47299	0.00072173	1.81091	0.000132322	2.00417	0.550445	1.09777
6949732	NM_027218 // Clec4b1 // C-type lectin domain family 4, member b1 // 6 F2 // 6981	Clec4b1	NM_027218	0.219201	1.37998	0.99213	-1.00273	1.86E-05	4.21752	0.0492829	1.7587	0.0772171	1.65451	0.0438339	1.78602	0.00966973	2.14992	0.0312288	1.86561	0.00176348	2.60208	0.00237416	2.51882	0.110349	1.57184
6990131	NM_001081314 // 3300001A09Rik // RIKEN cDNA 3300001A09 gene // 9 D // 75697	3300001A09Rik	NM_001081314	0.000237256	-2.06191	0.00705006	-1.69867	0.00419185	-1.76603	1.89E-05	-2.58558	0.0511822	-1.44732	0.0141674	-1.60968	0.83327	-1.03914	0.000215328	-2.18227	0.682795	1.07749	0.00428297	-1.76322	0.00898296	-1.66762
6852235	NM_207246 // Rasgrp3 // RAS, guanyl releasing protein 3 // 17 E2 // 240168 /// E	Rasgrp3	NM_207246	0.0538781	1.69	0.356662	1.29744	0.0341338	1.86159	1.90E-05	4.30041	0.00502708	2.34641	0.282066	1.3564	0.0251518	1.93562	0.0457547	1.7913	0.0208736	1.9813	0.000460816	3.05542	0.967485	1.01148
6806080	NM_026512 // Bphl // biphenyl hydrolase-like (serine hydrolase, breast epithelia	Bphl	NM_026512	0.0169325	1.49308	0.408253	1.15125	8.95E-05	2.18288	0.000118086	2.14419	0.00113525	1.85043	0.0125383	1.56908	1.92E-05	2.41154	0.031269	1.4654	2.51E-05	2.37016	7.54E-05	2.20729	0.264744	1.21051
6852820	ENSMUST00000097275 // Prkce // protein kinase C, epsilon (Prkce), mRNA // 17 E4	Prkce	ENSMUST00000097275	0.774956	1.04605	0.958419	-1.00881	5.43E-05	-2.24467	0.00381384	-1.70093	0.00128197	-1.82956	0.898232	-1.02175	0.000195993	-2.06689	0.236495	1.22386	1.93E-05	-2.39936	0.000252977	-2.03321	0.865223	1.02897
6876735	BC069848 // Kynu // kynureninase (L-kynurenine hydrolase) // 2 C1 // 70789 /// B	Kynu	BC069848	0.246423	1.30242	0.017694	1.83013	9.24E-05	-3.02396	0.00324059	-2.17022	4.65E-05	-3.22078	0.199128	1.36876	0.0710855	-1.56619	0.748918	1.08006	1.97E-05	-3.48641	0.000168374	-2.86185	0.103196	1.4956
6925777	NM_013622 // Oprd1 // opioid receptor, delta 1 // 4 D1-D3|4 64.8 cM // 18386 ///	Oprd1	NM_013622	0.00529153	-1.50728	0.00546021	-1.5477	0.00133219	-1.67973	0.00187013	-1.64751	0.00432175	-1.56928	0.0172135	-1.44254	0.739668	1.04943	1.98E-05	-2.12356	0.967165	1.00599	0.00146165	-1.67089	0.00117773	-1.69153
6784270	NM_027320 // Ifi35 // interferon-induced protein 35 // 11 D // 70110 /// ENSMUST	Ifi35	NM_027320	0.801337	1.0443	0.724991	-1.06698	0.000890628	-1.98803	0.0130422	-1.62765	1.98E-05	-2.60038	0.373238	1.17966	0.0687766	-1.41422	0.314832	-1.20554	0.299976	-1.21274	0.000174486	-2.23138	0.999649	-1.00008
6849342	NM_011930 // Clcn7 // chloride channel 7 // 17 A3.3|17 10.0 cM // 26373 /// ENSM	Clcn7	NM_011930	0.21599	-1.20611	0.56832	-1.09554	6.59E-05	-2.12632	0.00063578	-1.85142	3.75E-05	-2.20076	0.0510586	-1.38187	8.95E-05	-2.08712	0.169499	-1.25016	2.77E-05	-2.24167	1.99E-05	-2.2872	0.424979	-1.13656
6817970	NM_027289 // Nt5dc2 // 5'-nucleotidase domain containing 2 // 14 B // 70021 ///	Nt5dc2	NM_027289	0.640493	1.08646	0.705579	-1.07429	0.000436912	2.1366	0.00973737	1.69013	0.000215226	2.24941	0.940479	1.01424	0.000321655	2.18477	0.622836	1.09788	0.00105663	2.00258	2.02E-05	2.66959	0.901191	-1.0238
6810717	NM_018859 // Akr1e1 // aldo-keto reductase family 1, member E1 // 13 A1 // 56043	Akr1e1	NM_018859	0.00146526	1.65132	0.00209987	1.67311	0.00061067	1.80014	0.000101839	1.99756	0.0123374	1.49877	2.04E-05	2.19295	0.00010905	1.98967	0.00108153	1.7406	2.78E-05	2.15361	0.00228785	1.6645	0.00199283	1.67838
6785246	NM_028865 // 1110005A03Rik // RIKEN cDNA 1110005A03 gene // 11 E2 // 74319	1110005A03Rik	NM_028865	0.000334663	-2.11357	0.000827236	-2.07941	0.000483928	-2.16505	2.07E-05	-2.73757	0.00188422	-1.95295	0.0263369	-1.57597	0.47117	-1.15139	3.70E-05	-2.6219	0.806422	-1.04887	0.000901977	-2.06585	0.00254135	-1.90832
6838469	ENSMUST00000023756 // Racgap1 // Rac GTPase-activating protein 1 (Racgap1), mRNA	Racgap1	ENSMUST00000023756	0.510655	1.22896	0.544602	1.22491	0.000529568	3.71544	0.00620284	2.68344	8.93E-05	4.66425	0.44875	1.28939	0.00203419	3.11816	0.301443	1.41692	0.0256373	2.18973	2.14E-05	5.59772	0.769695	1.10269
6885432	NM_007995 // Fcna // ficolin A // 2 A3 // 14133 /// ENSMUST00000028307 // Fcna /	Fcna	NM_007995	0.996924	-1.00078	0.586743	-1.12494	0.104639	1.43334	0.00645925	1.8877	0.0217618	1.68743	0.738685	-1.07478	2.18E-05	3.04499	0.445681	-1.18017	4.50E-05	2.86708	0.00192391	2.09788	0.159995	-1.36288
6870489	NM_011050 // Pdcd4 // programmed cell death 4 // 19 D2|19 20.0 cM // 18569 /// E	Pdcd4	NM_011050	0.078092	1.37792	0.34098	1.19851	0.000118372	2.33849	0.000859437	2.02584	0.00124204	1.97176	0.143872	1.32506	0.0388433	1.50191	0.00772945	1.71657	0.0800971	1.40534	2.22E-05	2.63834	0.715245	1.07125
7017014	ENSMUST00000059899 // Tmem32 // transmembrane protein 32 (Tmem32), mRNA // X A5	Tmem32	ENSMUST00000059899	0.688124	1.05478	0.521876	1.09549	2.25E-05	2.07396	2.29E-05	2.07198	0.000120278	1.89367	0.436557	1.11741	0.0342646	1.36945	0.159151	1.22599	0.117229	1.25584	4.42E-05	1.99928	0.165014	1.22239
7014030	ENSMUST00000055104 // Tceal1 // transcription elongation factor A (SII)-like 1 (	Tceal1	ENSMUST00000055104	0.0185772	1.86031	0.106533	1.55467	2.25E-05	3.93182	4.43E-05	3.66944	0.000576096	2.82553	0.0520234	1.71206	6.98E-05	3.50376	0.0135382	2.01422	0.00129181	2.59897	5.00E-05	3.6247	0.0115553	2.05092
6994431	NM_008026 // Fli1 // Friend leukemia integration 1 // 9 A4|9 16.0 cM // 14247 //	Fli1	NM_008026	0.155997	1.21569	0.293205	1.16564	0.00019831	1.862	0.00117674	1.68639	0.000197202	1.86257	0.0378831	1.36744	0.00813665	1.50741	0.0186005	1.4324	0.013028	1.4647	2.26E-05	2.09873	0.355763	1.14375
6792649	NM_011594 // Timp2 // tissue inhibitor of metalloproteinase 2 // 11 E2|11 72.0 c	Timp2	NM_011594	0.0129088	1.76924	0.14395	1.41007	0.000258258	2.63468	2.55E-05	3.23034	2.46E-05	3.24036	0.0230739	1.7358	2.59E-05	3.22512	0.00580978	1.98781	4.14E-05	3.09474	2.30E-05	3.25875	0.323574	1.25784
6827944	NM_183031 // Ebi2 // Epstein-Barr virus induced gene 2 // 14 E5 // 321019 /// EN	Ebi2	NM_183031	0.844789	1.06265	0.789678	1.09257	0.00162986	3.18938	0.0159953	2.33634	0.0029868	2.94471	0.342015	1.37449	2.31E-05	5.48934	0.536893	1.22829	0.000197576	4.18118	0.000905328	3.44234	0.948211	-1.02178
6966322	ENSMUST00000019248 // Cd22 // CD22 antigen (Cd22), transcript variant 2, mRNA //	Cd22	ENSMUST00000019248	0.000127	1.7778	0.00769776	1.48263	0.00377357	1.54334	2.46E-05	2.01612	0.0139665	1.43215	0.002408	1.58199	0.330167	1.14447	0.00285366	1.56733	0.336824	1.14232	0.0608224	1.30574	0.0131593	1.4372
6819499	ENSMUST00000022551 // Rcbtb1 // regulator of chromosome condensation (RCC1) and	Rcbtb1	ENSMUST00000022551	0.516573	-1.08916	0.971122	-1.00509	0.00921183	-1.47941	0.00520549	-1.52933	0.00012132	-1.87878	0.554776	-1.08662	0.000209628	-1.82454	0.692506	-1.05708	2.47E-05	-2.04613	0.000143011	-1.86231	0.463456	1.10885
6906652	NM_030707 // Msr2 // macrophage scavenger receptor 2 // 3 F1 // 80891 /// AY5065	Msr2	NM_030707	0.129446	1.54406	0.81635	1.07199	2.49E-05	4.60501	0.00764909	2.36129	0.00205174	2.76995	0.359362	1.31858	0.000553867	3.2279	0.08885	1.68937	0.00068113	3.1516	0.000189813	3.65037	0.423888	-1.27226
6961896	AF217484 // Isg20 // interferon-stimulated protein // 7 D3 // 57444 /// ENSMUST0	Isg20	AF217484	0.474434	1.20939	0.281763	1.36053	0.000128715	-3.5447	0.00955356	-2.19358	2.49E-05	-4.23324	0.226944	1.41435	0.00290265	-2.51842	0.759761	1.09037	0.00180184	-2.65708	5.23E-05	-3.90665	0.478467	1.22308
6750868	ENSMUST00000035779 // Acsl3 // acyl-CoA synthetase long-chain family member 3 (A	Acsl3	ENSMUST00000035779	0.565674	-1.08407	0.819788	-1.03472	2.53E-05	2.14574	0.181755	1.22583	0.00234672	1.65192	0.626465	1.07578	0.085792	1.30362	0.0841485	1.30556	0.487731	-1.11005	0.000161026	1.92992	0.312705	1.16502
6898630	NM_133187 // 1110032E23Rik // RIKEN cDNA 1110032E23 gene // 3 E3 // 68659	1110032E23Rik	NM_133187	0.054456	1.64668	0.157266	1.47002	0.000406937	2.93635	2.56E-05	3.89437	6.01E-05	3.56946	0.237207	1.37713	0.000714881	2.77077	0.0793521	1.6214	0.00130552	2.60259	4.05E-05	3.71646	0.87164	1.04408
6946038	NM_001098271 // Tmem176a // transmembrane protein 176A // 6 B2.3 // 66058 /// NM	Tmem176a	NM_001098271	0.845184	-1.03304	0.606516	-1.09621	2.58E-05	2.47321	0.0264579	1.51496	0.0342978	1.48332	0.19267	1.26589	9.30E-05	2.26677	0.963645	-1.00814	0.00995283	1.63432	0.0552466	1.42491	0.723165	1.06512
6973937	NM_033622 // Tnfsf13b // tumor necrosis factor (ligand) superfamily, member 13b	Tnfsf13b	NM_033622	0.0017277	1.89839	0.0215734	1.61404	0.0428012	1.5172	2.59E-05	2.72925	0.050681	1.49326	0.00110997	2.05346	0.0246452	1.59521	0.00609403	1.79531	0.00320579	1.89028	0.0214939	1.61456	0.244374	1.26219
6943003	NM_020582 // Atp5j2 // ATP synthase, H+ transporting, mitochondrial F0 complex,	Atp5j2	NM_020582	0.000503324	-2.0532	0.0114343	-1.69164	0.0610184	-1.45901	2.91E-05	-2.66782	0.000726301	-2.09908	0.0151127	-1.65267	0.804317	1.0494	2.62E-05	-2.68899	0.57584	1.11535	0.151067	-1.33004	0.000902899	-2.06486
6799205	NM_015763 // Lpin1 // lipin 1 // 12 A1.1|12 9.0 cM // 14245 /// ENSMUST000000671	Lpin1	NM_015763	0.0431756	1.38149	0.235596	1.21786	0.0016933	1.76884	0.000870082	1.84598	0.000231493	2.00687	0.0936802	1.32661	0.000951138	1.83553	0.0215662	1.48818	0.00164522	1.77213	2.65E-05	2.29844	0.246147	1.2124
6866839	NM_146089 // Ccdc5 // coiled-coil domain containing 5 // 18 E3 // 225745 /// ENS	Ccdc5	NM_146089	0.0127549	1.63867	0.0374299	1.54121	8.53E-05	2.51214	0.000454682	2.21176	0.000154373	2.40151	0.00416705	1.85995	0.000342096	2.26038	0.00486567	1.83677	0.000233759	2.32694	2.66E-05	2.74516	0.122988	1.3691
6758361	NM_023645 // Kdelc1 // KDEL (Lys-Asp-Glu-Leu) containing 1 // 1 C1 // 72050 ///	Kdelc1	NM_023645	0.0047175	1.58592	0.00887886	1.56992	2.78E-05	2.25389	3.96E-05	2.20535	0.000561698	1.8737	0.00288246	1.69037	0.00708484	1.59385	0.0034629	1.67049	0.0152241	1.51303	0.000152187	2.03061	0.0320426	1.43456
6955140	NM_001003955 // Rab11fip5 // RAB11 family interacting protein 5 (class I) // 6 C	Rab11fip5	NM_001003955	0.965149	1.00643	0.324823	-1.16869	0.000685316	1.82423	0.00327109	1.65649	7.62E-05	2.08168	0.753659	1.05048	0.00076977	1.81139	0.0334868	1.41797	0.0020249	1.70695	2.81E-05	2.21001	0.872294	1.02553
6924832	ENSMUST00000076859 // Plk3 // polo-like kinase 3 (Drosophila) (Plk3), mRNA // 4	Plk3	ENSMUST00000076859	0.0663591	-1.34463	0.0749249	-1.35857	0.00162491	-1.79062	0.00102092	-1.84576	0.000196327	-2.05181	0.0426645	-1.42218	0.000648339	-1.90077	0.346974	-1.17123	3.72E-05	-2.28106	2.83E-05	-2.32119	0.935718	-1.01352
6828472	NM_023118 // Dab2 // disabled homolog 2 (Drosophila) // 15 A|15 6.7 cM // 13132	Dab2	NM_023118	0.589022	1.10078	0.756703	-1.06051	5.14E-05	2.49541	0.000339623	2.1765	2.87E-05	2.60282	0.58441	1.10952	0.00469231	1.79002	0.0126322	1.65524	0.000767376	2.05064	2.84E-05	2.60493	0.950917	-1.01173
6990683	NM_019987 // Ick // intestinal cell kinase // 9 E1 // 56542 /// ENSMUST000000445	Ick	NM_019987	0.824507	-1.04044	0.37093	1.18803	0.000921554	-2.03504	0.130352	-1.34419	0.00177889	-1.9373	0.686066	1.0804	2.85E-05	-2.62523	0.723636	-1.06996	3.44E-05	-2.58908	0.00152171	-1.9602	0.849837	1.03684
6860929	NM_029394 // Snx24 // sorting nexing 24 // 18 D1 // 69226 /// ENSMUST00000025417	Snx24	NM_029394	0.00242051	1.67328	0.0131971	1.54532	0.000102371	2.1213	2.87E-05	2.29821	0.000177505	2.04908	0.00619097	1.62854	0.000916809	1.84641	0.00132224	1.80341	0.000353057	1.96204	8.08E-05	2.15303	0.0381698	1.4291
6881870	NM_053195 // Slc24a3 // solute carrier family 24 (sodium/potassium/calcium excha	Slc24a3	NM_053195	0.759827	-1.04933	0.542966	-1.10818	0.00354295	1.70943	2.88E-05	2.33824	0.000158902	2.09491	0.0895835	-1.34196	0.00162672	1.80095	0.36908	1.16455	0.00216671	1.76694	0.000420318	1.96759	0.0416278	-1.42999
6835934	NM_027435 // Atad2 // ATPase family, AAA domain containing 2 // 15 D2 // 70472 /	Atad2	NM_027435	0.327679	1.25096	0.39473	1.23077	3.66E-05	3.32218	0.00538786	2.07642	9.00E-05	3.05649	0.427203	1.21352	0.0778398	1.55412	0.0539313	1.62411	0.326931	1.27093	2.89E-05	3.39551	0.234592	1.33916
6957444	NM_010648 // Klra3 // killer cell lectin-like receptor, subfamily A, member 3 //	Klra3	NM_010648	0.00185213	2.25192	0.000579259	2.66997	0.00225426	2.33549	2.92E-05	3.56076	0.00544277	2.13547	0.000600991	2.66042	0.0282168	1.78735	0.000554085	2.68153	0.000133309	3.07704	0.00688853	2.08387	0.0936566	1.5442
6783489	NM_026178 // Mmd // monocyte to macrophage differentiation-associated // 11 C //	Mmd	NM_026178	0.501305	1.12662	0.65543	-1.08802	0.000133271	2.3213	0.00309661	1.84335	6.73E-05	2.43846	0.488469	1.14036	0.000261015	2.21139	0.0952898	1.38243	0.00109095	1.99256	2.94E-05	2.58854	0.475383	-1.14495
6801454	NM_011133 // Pole2 // polymerase (DNA directed), epsilon 2 (p59 subunit) // 12 C	Pole2	NM_011133	0.192152	1.3134	0.390196	1.2094	3.80E-05	2.96074	0.00488404	1.95693	4.05E-05	2.94504	0.224997	1.31062	0.000311189	2.48174	0.22449	1.31102	0.00222331	2.09788	2.98E-05	3.02201	0.291844	1.2638
6772408	NM_019487 // Hebp2 // heme binding protein 2 // 10 A2 // 56016 /// ENSMUST000000	Hebp2	NM_019487	0.0537886	1.39855	0.178558	1.27792	0.0930939	1.36254	3.03E-05	2.45983	0.0512989	1.4372	0.0466744	1.4489	0.0212532	1.54572	0.115902	1.33453	0.000687031	1.98598	0.0430747	1.45882	0.501995	-1.12828
6856756	BC079621 // Ptprm // protein tyrosine phosphatase, receptor type, M // 17 E1.1|1	Ptprm	BC079621	0.971469	1.00587	0.81951	-1.04073	3.05E-05	2.40879	0.560399	1.10757	0.561228	1.10733	0.135035	1.30657	0.563654	-1.10663	0.196735	-1.25813	0.344387	-1.18159	0.745477	-1.05847	0.0338761	1.47498
6824195	NM_172597 // Txndc16 // thioredoxin domain containing 16 // 14 C1 // 70561 /// E	Txndc16	NM_172597	0.0210939	1.58294	0.150303	1.34453	3.08E-05	2.75171	4.71E-05	2.66274	9.06E-05	2.53216	0.125105	1.37241	0.00359259	1.89858	0.0180785	1.65651	0.00321948	1.91555	4.53E-05	2.67096	0.303115	1.23337
6870063	NM_019408 // Nfkb2 // nuclear factor of kappa light polypeptide gene enhancer in	Nfkb2	NM_019408	0.0483058	-1.37188	0.0738706	-1.3549	9.32E-05	-2.13066	0.00010271	-2.11768	0.000129117	-2.08747	0.0180708	-1.50972	3.14E-05	-2.28146	0.103286	-1.3169	3.14E-05	-2.28126	0.000162061	-2.05788	0.167727	-1.26025
6749691	BC014764 // 2810022L02Rik // RIKEN cDNA 2810022L02 gene // 1 C2 // 67198 /// NM_	2810022L02Rik	BC014764	0.0495901	1.49192	0.013621	1.73347	0.000784058	-2.20753	0.0472589	-1.54112	0.000191362	-2.47305	0.0354666	1.58533	0.00173253	-2.06878	0.248319	1.2776	0.000387661	-2.33685	3.20E-05	-2.8533	0.0406962	1.56415
6875094	NM_008961 // Pter // phosphotriesterase related // 2 A1 // 19212 /// ENSMUST0000	Pter	NM_008961	0.0450975	1.66288	0.129389	1.49811	7.32E-05	3.39235	8.62E-05	3.33777	4.35E-05	3.57274	0.119892	1.51442	3.24E-05	3.67948	0.164843	1.44599	0.000105292	3.272	4.65E-05	3.54932	0.704669	-1.10386
6868386	BC094224 // A230083H22Rik // RIKEN cDNA A230083H22 gene // 19 B // 353211 /// BC	A230083H22Rik	BC094224	0.0218136	1.59775	0.0494235	1.52641	0.000123975	2.53188	0.000101552	2.57209	3.27E-05	2.81329	0.00666637	1.83291	7.25E-05	2.6415	0.0100101	1.76958	0.000418542	2.29924	7.06E-05	2.64692	0.121201	1.38895
6782989	NM_011407 // Slfn1 // schlafen 1 // 11 C|11 48.0 cM // 20555 /// ENSMUST00000037	Slfn1	NM_011407	0.805642	-1.06561	0.921037	-1.02773	8.25E-05	-3.60454	0.0219429	-1.9495	4.07E-05	-3.8835	0.747307	1.09308	0.00600756	-2.27088	0.548843	-1.18061	0.00640754	-2.25427	3.29E-05	-3.9714	0.996125	1.00134
6977995	NM_145857 // Nod2 // nucleotide-binding oligomerization domain containing 2 // -	Nod2	NM_145857	0.172332	-1.27202	0.146188	-1.31598	0.000235865	-2.19246	0.000982912	-1.98028	0.000169486	-2.24432	0.0449172	-1.47187	5.06E-05	-2.44439	0.18572	-1.28291	3.30E-05	-2.51916	0.000135468	-2.28013	0.500148	-1.13344
6780986	NM_008443 // Kif3a // kinesin family member 3A // 11 A5-B1|11 29.5 cM // 16568 /	Kif3a	NM_008443	0.152366	1.21949	0.196502	1.21009	0.0061672	1.53701	3.31E-05	2.06495	0.000928965	1.7151	0.300686	1.16401	0.0311205	1.38852	0.00103629	1.70453	0.000727961	1.73884	0.000247566	1.84686	0.591001	1.08137
6992022	ENSMUST00000035164 // Topbp1 // topoisomerase (DNA) II beta binding protein (Top	Topbp1	ENSMUST00000035164	0.12584	1.32834	0.166991	1.31365	4.80E-05	2.55895	0.00172697	1.95916	4.46E-05	2.57281	0.625255	1.09942	0.025162	1.57852	0.0792964	1.41996	0.0737893	1.43001	3.34E-05	2.62833	0.313485	1.21794
6933818	NM_007545 // Hrk // harakiri, BCL2 interacting protein (contains only BH3 domain	Hrk	NM_007545	0.00366874	-1.54519	0.0048368	-1.56634	0.0358678	-1.37976	3.41E-05	-2.07653	0.00424218	-1.57865	0.176433	-1.22373	0.149653	-1.24078	0.0023538	-1.63438	0.792516	1.03934	0.0740731	-1.31071	0.0433443	-1.36192
6971277	NM_019738 // Nupr1 // nuclear protein 1 // --- // 56312 /// ENSMUST00000032961 /	Nupr1	NM_019738	0.383365	1.15149	0.83243	1.03701	0.00379743	-1.72002	0.0011686	-1.86386	3.45E-05	-2.35113	0.255392	1.21876	0.307652	-1.19362	0.915979	1.01828	0.00922326	-1.61539	0.000269007	-2.05461	0.606808	1.09262
6817396	NM_134079 // Adk // adenosine kinase // 14 A2-B // 11534 /// ENSMUST00000045376	Adk	NM_134079	0.351064	1.21487	0.896691	1.02914	3.48E-05	3.00585	0.00659748	1.91326	0.00361743	2.01998	0.488851	1.16629	0.00021761	2.57467	0.585765	1.12851	0.000102059	2.7448	0.000660599	2.34266	0.577711	1.13147
6871255	NM_001081291 // Ccdc88b // coiled-coil domain containing 88B // 19 A // 78317 //	Ccdc88b	NM_001081291	0.641673	-1.07527	0.438012	-1.1386	3.54E-05	-2.2857	0.00249621	-1.73941	0.000896905	-1.8599	0.0961499	-1.32941	0.000830842	-1.86913	0.604185	-1.09031	0.000162336	-2.07492	0.00150231	-1.79854	0.846088	1.03283
7018262	BC016438 // Maged1 // melanoma antigen, family D, 1 // X C3|X 34.6 cM // 94275 /	Maged1	BC016438	0.914305	-1.01821	0.420839	-1.1563	0.0011609	1.91664	0.00720458	1.68075	0.00040193	2.06311	0.336619	-1.18987	0.00496344	1.72763	0.187118	1.27211	0.291134	1.2109	3.56E-05	2.43616	0.808017	-1.04454
6982102	NM_126166 // Tlr3 // toll-like receptor 3 // 8 B2 // 142980 /// ENSMUST000000340	Tlr3	NM_126166	0.0139879	1.49397	0.00889209	1.58528	0.150911	-1.27203	0.325209	1.177	0.00303597	-1.70402	0.00982549	1.57439	0.00159784	-1.7768	0.0201538	1.4963	3.65E-05	-2.25522	0.0108455	-1.56363	0.0467307	1.40461
6768071	L02241 // Pkib // protein kinase inhibitor beta, cAMP dependent, testis specific	Pkib	L02241	0.00745909	1.66338	0.0887073	1.39226	0.00164371	1.93331	7.28E-05	2.425	0.00104919	1.9986	0.0271746	1.55025	0.000251706	2.21759	0.0127037	1.6513	3.68E-05	2.54739	0.000588919	2.08495	0.713218	1.07192
6786572	ENSMUST00000102874 // Mdh1 // malate dehydrogenase 1, NAD (soluble) (Mdh1), mRNA	Mdh1	ENSMUST00000102874	0.0513616	1.33867	0.237973	1.20227	0.000323054	1.8866	0.00395318	1.6221	0.00783225	1.55348	0.0107307	1.52214	8.91E-05	2.03523	0.0597886	1.35046	3.70E-05	2.14321	0.00114953	1.7493	0.153148	1.25167
6916127	NM_028355 // Tmem48 // transmembrane protein 48 // 4 C7 // 72787 /// ENSMUST0000	Tmem48	NM_028355	0.211248	1.19455	0.15462	1.24286	0.00111329	1.72547	0.0036142	1.60907	0.000444021	1.81991	0.594469	1.08315	0.0343439	1.39311	0.0254429	1.42194	0.807097	1.03723	3.75E-05	2.09631	0.143467	1.25073
6783873	NM_019877 // Copz2 // coatomer protein complex, subunit zeta 2 // 11 D // 56358	Copz2	NM_019877	0.352991	1.13528	0.722135	1.0529	0.0577407	1.32987	0.00847525	1.50618	0.000152995	1.89367	0.240745	1.18795	0.014796	1.45536	0.0350588	1.37633	0.0226453	1.41649	3.76E-05	2.04646	0.647305	1.06862
6999527	NM_026915 // Lyzl4 // lysozyme-like 4 // 9 F4 // 69032 /// ENSMUST00000077706 //	Lyzl4	NM_026915	0.341745	-1.28648	0.188058	-1.45653	0.00274594	2.51763	0.132503	1.5405	0.0300253	1.89518	0.163183	-1.49069	8.89E-05	3.65526	0.422362	-1.25441	3.79E-05	4.0056	0.000811302	2.88046	0.288327	-1.35183
6822297	ENSMUST00000026625 // Clybl // citrate lyase beta like (Clybl), mRNA // 14 E5 //	Clybl	ENSMUST00000026625	0.0064972	1.67377	0.195053	1.28005	3.79E-05	2.52452	5.81E-05	2.44843	5.79E-05	2.4488	0.0154336	1.61945	0.000108994	2.34056	0.0380623	1.50098	0.000178648	2.25926	6.62E-05	2.42541	0.141162	1.32549
6957046	ENSMUST00000032211 // Gdf3 // growth differentiation factor 3 (Gdf3), mRNA // 6	Gdf3	ENSMUST00000032211	0.0078907	1.56686	0.0163316	1.53426	0.00335146	1.7142	3.83E-05	2.29197	0.0167333	1.53153	0.0149075	1.5445	0.000759266	1.89124	0.0407602	1.43144	0.00153192	1.80619	0.00160865	1.80036	0.953081	-1.00993
6749735	NM_207653 // Cflar // CASP8 and FADD-like apoptosis regulator // 1 C1.3|1 30.1 c	Cflar	NM_207653	0.983996	1.00275	0.132276	-1.25324	0.000960633	-1.72067	0.00762083	-1.52362	3.92E-05	-2.05975	0.209552	-1.20545	0.00215128	-1.64262	0.0831442	-1.29933	0.00832169	-1.51544	0.00012416	-1.93094	0.908998	1.01689
6917129	NM_028800 // Stk40 // serine/threonine kinase 40 // 4 D2.2 // 74178 /// ENSMUST0	Stk40	NM_028800	0.159914	-1.22029	0.275998	-1.17779	3.99E-05	-2.07662	0.00116774	-1.71321	0.000378305	-1.82787	0.074968	-1.31393	0.000358095	-1.8336	0.642103	-1.07157	0.000141019	-1.93331	7.11E-05	-2.00988	0.730089	-1.0526
6765723	ENSMUST00000019929 // Katna1 // katanin p60 (ATPase-containing) subunit A1 (Katn	Katna1	ENSMUST00000019929	0.451778	-1.12249	0.132137	-1.28601	0.00114391	-1.81016	0.00622514	-1.62052	4.07E-05	-2.23128	0.495842	-1.11817	0.0169528	-1.51202	0.208704	-1.23187	0.0573788	-1.3798	5.62E-05	-2.18658	0.528853	-1.10872
6992172	NM_153459 // Dusp7 // dual specificity phosphatase 7 // 9 F1 // 235584 /// ENSMU	Dusp7	NM_153459	0.513061	1.14626	0.567614	1.13586	0.00138204	2.20596	0.00140345	2.20301	4.10E-05	2.979	0.255861	1.29143	0.00202243	2.13362	0.0414946	1.60426	0.00114595	2.2422	0.000207585	2.5958	0.912534	-1.0247
6849432	ENSMUST00000025010 // Tmem8 // transmembrane protein 8 (five membrane-spanning d	Tmem8	ENSMUST00000025010	0.0851393	1.35773	0.509143	1.12992	0.000471841	2.08123	0.000560708	2.05587	0.000121217	2.29074	0.408881	1.16555	0.00149768	1.91601	0.0836091	1.38909	0.000218885	2.19738	4.11E-05	2.47205	0.962345	-1.00873
6831775	BC020489 // BC020489 // cDNA sequence BC020489 // 15 E1 // 223672 /// NM_173743	BC020489	BC020489	0.432496	1.34176	0.131882	1.84711	4.93E-05	-6.86898	0.0586845	-2.18238	6.96E-05	-6.51925	0.173108	1.73748	0.000528552	-4.78657	0.693784	1.16989	0.000136726	-5.88326	4.16E-05	-7.04998	0.546603	1.27222
6764231	NM_175026 // Pyhin1 // pyrin and HIN domain family, member 1 // 1 H3 // 236312 /	Pyhin1	NM_175026	0.131914	1.9299	0.11817	2.07557	9.04E-05	-8.183	0.296062	-1.61868	0.000188097	-7.20264	0.356807	1.52754	0.00184212	-4.81521	0.207716	1.79255	0.000144241	-7.54357	4.24E-05	-9.33593	0.232035	1.73802
6798429	NM_146040 // Cdca7l // cell division cycle associated 7 like // 12 F2 // 217946	Cdca7l	NM_146040	0.00654929	2.2097	0.0382144	1.86881	0.000153235	3.57127	5.69E-05	3.98342	4.25E-05	4.11415	0.0791782	1.68705	0.00131287	2.81171	0.0333326	1.90335	0.000841355	2.95619	6.93E-05	3.89765	0.351544	1.31164
6998301	NM_025835 // Pccb // propionyl Coenzyme A carboxylase, beta polypeptide // 9 E4	Pccb	NM_025835	0.26531	1.16548	0.491154	1.1056	0.000157189	1.89377	0.00197273	1.64293	0.000306218	1.82491	0.755561	-1.04626	0.000150736	1.89818	0.404197	1.12965	0.000804047	1.72893	4.27E-05	2.03572	0.781829	-1.04104
6996678	BC024105 // Aqp9 // aquaporin 9 // 9 D // 64008 /// NM_022026 // Aqp9 // aquapor	Aqp9	BC024105	0.254297	-1.27822	0.402366	-1.21117	0.00722501	-1.9306	4.27E-05	-3.04239	0.000231085	-2.62775	0.20418	-1.34074	0.00993346	-1.87299	0.283749	-1.27938	0.0012717	-2.26246	0.000950032	-2.32175	0.464196	-1.18197
6983223	NM_023065 // Ifi30 // interferon gamma inducible protein 30 // 8 B3.3 // 65972 /	Ifi30	NM_023065	0.461429	1.11444	0.485594	1.11585	0.0037722	1.63982	0.00504857	1.60971	0.00324242	1.65554	0.540317	1.10092	4.33E-05	2.14955	0.173362	1.24238	0.0182242	1.47881	0.00281377	1.67033	0.981391	-1.00365
6882669	NM_026968 // Manbal // mannosidase, beta A, lysosomal-like // 2 H1 // 69161 ///	Manbal	NM_026968	0.590426	-1.07647	0.530372	-1.09629	0.00448992	-1.57008	0.0231329	-1.41849	4.39E-05	-2.04063	0.982403	-1.00322	0.109478	-1.27097	0.229846	-1.19461	0.348405	-1.14805	0.000606598	-1.76208	0.678541	-1.06246
6843680	NM_133185 // Rogdi // rogdi homolog (Drosophila) // 16 A1|16 3.3 cM // 66049 ///	Rogdi	NM_133185	0.378369	1.15097	0.861895	-1.0299	0.0239537	1.49618	0.0158829	1.54283	0.00103793	1.86244	0.368373	1.16595	4.41E-05	2.28675	0.39643	1.15559	0.000453158	1.96645	0.00420945	1.69517	0.490822	-1.12435
6769877	NM_008517 // Lta4h // leukotriene A4 hydrolase // 10 C3 // 16993 /// ENSMUST0000	Lta4h	NM_008517	0.0213251	1.48981	0.328803	1.18863	4.47E-05	2.352	0.000555434	1.98627	0.00151047	1.85523	0.0335419	1.47736	0.000162789	2.15716	0.0156585	1.56823	0.000160569	2.15914	6.30E-05	2.29873	0.15846	1.28688
6885395	NM_023464 // Ssna1 // Sjogren's syndrome nuclear autoantigen 1 // 2 A3 // 68475	Ssna1	NM_023464	0.0885005	1.29812	0.566302	1.09578	0.0627178	1.35874	0.0155626	1.50462	0.354361	1.1601	0.0236912	1.46096	4.67E-05	2.16655	0.48403	1.11828	0.000130758	2.03525	0.0695161	1.34775	0.272442	1.19315
6975904	NM_027973 // Mlf1ip // myeloid leukemia factor 1 interacting protein // 8 B2 //	Mlf1ip	NM_027973	0.267884	1.22008	0.956711	1.01034	0.00039089	2.15524	0.013892	1.64292	0.000555653	2.1006	0.247948	1.24856	0.0055572	1.76725	0.0717662	1.42311	0.00701229	1.73539	4.76E-05	2.51079	0.438998	1.15902
6896353	NM_009425 // Tnfsf10 // tumor necrosis factor (ligand) superfamily, member 10 //	Tnfsf10	NM_009425	0.477995	1.22097	0.248479	1.4192	0.00010009	-3.92939	0.270034	-1.39683	4.76E-05	-4.27734	0.426709	1.27049	0.000197675	-3.63524	0.6503	-1.14563	0.000374611	-3.37821	8.80E-05	-3.98742	0.653357	1.14417
6823058	NM_134081 // Dnajc9 // DnaJ (Hsp40) homolog, subfamily C, member 9 // 14 A3 // 1	Dnajc9	NM_134081	0.0574825	1.38856	0.102831	1.34772	0.000236623	2.12858	0.000613265	1.99427	7.32E-05	2.30538	0.0159102	1.57746	0.000594846	1.99846	0.0324265	1.49062	0.00135353	1.88784	4.81E-05	2.37227	0.338645	1.18758
6959968	NM_001085385 // 1600014C10Rik // RIKEN cDNA 1600014C10 gene // 7 B1 // 72244 ///	1600014C10Rik	NM_001085385	0.379038	-1.17257	0.564049	-1.11751	0.000127004	-2.36388	0.000814794	-2.06107	4.82E-05	-2.53776	0.339884	-1.20311	0.00291007	-1.872	0.100573	-1.3827	0.00113492	-2.01063	0.000346058	-2.19606	0.600864	-1.10595
6900456	NM_020505 // Vav3 // vav 3 oncogene // 3 G1 // 57257 /// ENSMUST00000046864 // V	Vav3	NM_020505	0.00662341	1.63507	0.0225361	1.5397	5.11E-05	2.37707	0.000169006	2.19007	0.000119155	2.24313	0.0145181	1.59391	0.0301922	1.50368	0.000175687	2.18426	0.0141145	1.59739	4.83E-05	2.38609	0.0609615	1.41663
6758027	NM_018775 // Tbc1d8 // TBC1 domain family, member 8 // 1 B // 54610 /// ENSMUST0	Tbc1d8	NM_018775	0.00395282	1.55738	0.0130563	1.48988	0.000329348	1.8596	0.000218086	1.9044	7.81E-05	2.02036	0.00604873	1.56426	6.30E-05	2.04553	0.00379529	1.60974	0.0282835	1.41526	4.87E-05	2.07591	0.214286	1.20936
6890658	ENSMUST00000037712 // Ncaph // non-SMC condensin I complex, subunit H (Ncaph), m	Ncaph	ENSMUST00000037712	0.493608	1.23228	0.812372	1.08015	0.000262829	3.91415	0.006568	2.59316	4.88E-05	4.823	0.501993	1.24475	0.00218851	2.99587	0.531132	1.22643	0.0341142	2.0552	6.60E-05	4.64582	0.799419	1.08604
6967012	NM_145963 // Kcnj14 // potassium inwardly-rectifying channel, subfamily J, membe	Kcnj14	NM_145963	0.00574011	-2.90634	0.0196769	-2.56245	0.00353568	-3.3729	0.0110421	-2.81888	0.0126019	-2.75891	0.00218209	-3.6306	0.111799	-1.86321	0.030285	-2.38003	0.261129	-1.54353	4.97E-05	-6.33242	0.276855	-1.5215
6892852	NM_007398 // Ada // adenosine deaminase // 2 H3|2 94.0 cM // 11486 /// ENSMUST00	Ada	NM_007398	0.0121203	1.97674	0.0916006	1.60404	0.000381714	3.01806	0.000315214	3.07902	0.000687719	2.83728	0.0143755	2.03105	8.84E-05	3.51434	0.0101962	2.11382	4.98E-05	3.73036	0.000400556	3.00289	0.330623	1.30632
6790288	BC033508 // Ccl5 // chemokine (C-C motif) ligand 5 // 11 C|11 47.4 cM // 20304 /	Ccl5	BC033508	0.426216	-1.19495	0.400863	-1.22284	0.0355224	-1.68736	0.000477821	-2.57249	8.32E-05	-3.0162	0.998605	1.00042	0.00195485	-2.25756	0.565149	-1.14708	0.000256363	-2.72301	5.02E-05	-3.15788	0.908409	-1.02773
6754893	NM_019993 // Aldh9a1 // aldehyde dehydrogenase 9, subfamily A1 // 1 H2 // 56752	Aldh9a1	NM_019993	0.12173	1.2991	0.319765	1.19395	0.00031243	2.0746	0.000396125	2.04151	6.82E-05	2.29878	0.102801	1.34408	0.00233451	1.80698	0.0144959	1.58213	0.000598617	1.985	5.25E-05	2.33965	0.508799	1.12418
6898995	ENSMUST00000015998 // Cd5l // CD5 antigen-like (Cd5l), mRNA // 3 F1 // 11801 ///	Cd5l	ENSMUST00000015998	0.999008	1.00033	0.227393	-1.42007	5.26E-05	3.972	0.00484578	2.40129	0.049473	1.7952	0.354174	-1.30675	0.00109436	2.84515	0.433608	-1.253	0.00616059	2.33454	0.00234845	2.61042	0.0279043	-1.93783
6879120	ENSMUST00000028650 // Pex16 // peroxisome biogenesis factor 16 (Pex16), mRNA //	Pex16	ENSMUST00000028650	0.64112	-1.0807	0.292068	-1.20834	0.00348038	-1.76359	0.00134638	-1.88579	5.28E-05	-2.35247	0.331233	-1.19033	0.453999	-1.1431	0.011367	-1.61682	0.0135434	-1.59544	0.000130877	-2.21209	0.845898	-1.03513
6885422	NM_009422 // Traf2 // Tnf receptor-associated factor 2 // 2 A3 // 22030 /// ENSM	Traf2	NM_009422	0.332177	-1.17176	0.308762	-1.19486	0.00021994	-2.09462	0.0010065	-1.89245	8.76E-05	-2.22615	0.179502	-1.26698	0.0520725	-1.41839	0.0582705	-1.40503	0.000419753	-2.00663	5.29E-05	-2.30156	0.750659	-1.0566
6940912	NM_172883 // Mfsd7 // major facilitator superfamily domain containing 7 // 5 F /	Mfsd7	NM_172883	0.380981	-1.26571	0.972239	-1.00998	0.000113897	-3.63461	0.00100906	-2.86098	6.44E-05	-3.86759	0.467621	-1.23163	0.000178153	-3.46165	0.253299	-1.39135	5.31E-05	-3.94954	8.85E-05	-3.73585	0.941311	1.02123
6787909	NM_011579 // Tgtp // T-cell specific GTPase // 11 B1.2 // 21822 /// ENSMUST00000	Tgtp	NM_011579	0.0611064	1.43363	0.0524138	1.4917	0.000350749	-2.25201	0.154629	-1.33406	5.32E-05	-2.59813	0.110877	1.38341	6.74E-05	-2.55208	0.268899	1.24862	5.55E-05	-2.58979	0.000171045	-2.37829	0.464099	1.1572
6847805	NM_025642 // 2610039C10Rik // RIKEN cDNA 2610039C10 gene // 16 C3.3 // 66578 ///	2610039C10Rik	NM_025642	0.0425686	1.39554	0.133332	1.29523	0.000454832	1.95904	0.00411353	1.69316	0.00110017	1.84931	0.0318569	1.46086	5.35E-05	2.24869	0.24345	1.22039	0.000231769	2.04631	0.000220568	2.05285	0.328616	1.18072
6966991	NM_008654 // Myd116 // myeloid differentiation primary response gene 116 // 7 B4	Myd116	NM_008654	0.343562	-1.20236	0.0929329	-1.42827	5.39E-05	-2.69463	0.000688207	-2.20352	0.000328055	-2.3371	0.368715	-1.20538	0.0032588	-1.94233	0.227168	-1.28743	0.000264597	-2.37715	0.000643801	-2.21528	0.553933	-1.13024
6790244	NM_181545 // Slfn8 // schlafen 8 // 11 C // 276950 /// ENSMUST00000038141 // Slf	Slfn8	NM_181545	0.553542	1.12714	0.315594	1.24382	0.00697462	-1.87074	0.687582	-1.09055	0.000151177	-2.58612	0.4383	1.18272	5.64E-05	-2.80432	0.273874	1.26916	0.00177018	-2.10741	0.000908765	-2.22926	0.143616	1.37944
6875649	NM_031167 // Il1rn // interleukin 1 receptor antagonist // 2 A3|2 10.0 cM // 161	Il1rn	NM_031167	0.274613	-1.42298	0.415909	-1.3222	0.001519	-3.32621	0.0186816	-2.33788	6.65E-05	-5.01531	0.720057	-1.13017	0.000507051	-3.84736	0.373267	-1.35809	5.68E-05	-5.12001	0.000112523	-4.68374	0.996524	1.00149
6809032	NM_009712 // Arsb // arylsulfatase B // 13 C3-D1|13 50.0 cM // 11881 /// ENSMUST	Arsb	NM_009712	0.0182079	1.93369	0.238292	1.40082	0.0437356	1.80865	0.000122293	3.55023	0.00238532	2.56725	0.127706	1.55201	0.000530506	3.02983	0.0911808	1.63255	0.000123089	3.54776	5.74E-05	3.8511	0.156451	1.50323
6835373	NM_008388 // Eif3e // eukaryotic translation initiation factor 3, subunit E // 1	Eif3e	NM_008388	0.00431567	1.56913	0.00569239	1.59057	0.000128928	2.00119	0.00297706	1.65674	0.00872527	1.54746	5.78E-05	2.0986	0.0146147	1.49568	0.000433336	1.86223	0.00493305	1.6051	0.000260548	1.91946	0.010926	1.52486
6966494	NM_033080 // Nudt19 // nudix (nucleoside diphosphate linked moiety X)-type motif	Nudt19	NM_033080	0.0216705	1.79191	0.0195124	1.88797	0.000195185	3.03531	0.000405183	2.82441	5.81E-05	3.41916	0.00360504	2.26564	0.00371134	2.25881	0.00134824	2.5052	0.00273889	2.33086	0.000149987	3.11492	0.0249277	1.83574
6974129	NM_007972 // F10 // coagulation factor X // 8 A1.1|8 7.0 cM // 14058 /// BC05021	F10	NM_007972	0.223843	-1.5234	0.734123	-1.13192	0.000124115	-5.13697	0.000105066	-5.25746	7.52E-05	-5.50782	0.197081	-1.61305	0.00177521	-3.53235	0.393577	-1.36781	5.81E-05	-5.70856	9.43E-05	-5.33729	0.848689	1.07203
6835972	ENSMUST00000072113 // Tmem65 // transmembrane protein 65 (Tmem65), mRNA // 15 D1	Tmem65	ENSMUST00000072113	0.0305884	1.36668	0.037914	1.37623	0.000278081	1.85047	0.000157822	1.91044	0.000100798	1.95919	0.00217757	1.64495	0.00080086	1.74271	0.000449596	1.80089	0.00523458	1.56161	6.03E-05	2.01664	0.0110547	1.49161
6869324	NM_008332 // Ifit2 // interferon-induced protein with tetratricopeptide repeats	Ifit2	NM_008332	0.545926	1.10926	0.444463	1.15107	0.000267401	-2.15466	0.0719552	-1.40528	6.12E-05	-2.3885	0.540279	1.11899	0.001561	-1.90148	0.823547	1.04165	0.00623824	-1.71732	7.49E-05	-2.35512	0.900557	1.02312
6905821	ENSMUST00000107802 // Trim59 // tripartite motif-containing 59 (Trim59), mRNA //	Trim59	ENSMUST00000107802	0.39255	1.26867	0.489493	1.22765	0.000427912	3.27473	0.0039947	2.52695	0.0014547	2.84594	0.273361	1.38746	0.08952	1.67617	0.00964983	2.26929	0.710528	1.11602	6.17E-05	4.07578	0.355103	1.31718
6790621	NM_054043 // Msi2 // Musashi homolog 2 (Drosophila) // 11 B5-C // 76626 /// BC10	Msi2	NM_054043	0.724594	1.08174	0.187841	1.37601	0.000869889	-2.43771	0.00242105	-2.21501	0.000279003	-2.70602	0.81986	1.05575	0.000420432	-2.60644	0.455375	-1.19572	7.22E-05	-3.06026	6.22E-05	-3.10184	0.691307	1.09933
6933459	NM_016681 // Chek2 // CHK2 checkpoint homolog (S. pombe) // 5 F // 50883 /// ENS	Chek2	NM_016681	0.224488	1.3266	0.389687	1.23658	7.33E-05	3.15676	0.000399998	2.69256	0.000511322	2.6309	0.937588	1.01937	0.00877144	1.9931	0.424222	1.21783	0.202118	1.37406	6.23E-05	3.20519	0.292124	1.2983
6861314	XM_001471581 // LOC667597 // hypothetical LOC667597 // 18 D3 // 667597 /// XM_00	LOC667597	XM_001471581	0.0255166	1.80838	0.026254	1.87738	0.0475294	-1.74313	0.219375	-1.39921	0.000594754	-2.85065	0.0282262	1.86086	0.000160239	-3.26455	0.0435027	1.76302	6.24E-05	-3.59705	0.00471781	-2.28677	0.0501392	1.73115
6887972	NM_028235 // Ttc30b // tetratricopeptide repeat domain 30B // 2 C3 // 72421 ///	Ttc30b	NM_028235	0.00561654	1.95626	0.158965	1.4102	0.00147257	2.32962	0.00134321	2.34981	0.00489934	2.07662	0.0159721	1.84398	0.0134242	1.87742	0.0469118	1.64032	0.0051975	2.06466	6.32E-05	3.11241	0.230616	1.33763
6757282	ENSMUST00000053266 // Mcm3 // minichromosome maintenance deficient 3 (S. cerevis	Mcm3	ENSMUST00000053266	0.379366	1.24891	0.66353	1.12401	0.000295401	3.05079	0.0178199	1.96104	6.35E-05	3.57164	0.60592	1.14882	0.00389771	2.32679	0.561467	1.16913	0.00701517	2.18133	0.000116768	3.35552	0.727433	1.09811
6854962	ENSMUST00000057373 // Rab11b // RAB11B, member RAS oncogene family (Rab11b), mRN	Rab11b	ENSMUST00000057373	0.844628	1.03925	0.510553	1.14883	6.44E-05	2.70559	0.0645336	1.49471	0.000309968	2.38507	0.559117	-1.13095	0.202635	1.31251	0.684317	1.08926	0.249887	1.27742	0.00784843	1.82341	0.156314	1.35497
6782737	ENSMUST00000018610 // Nos2 // nitric oxide synthase 2, inducible, macrophage (No	Nos2	ENSMUST00000018610	0.121545	-2.25511	0.239256	-1.92307	0.00489774	-5.33475	0.00124036	-7.20248	0.000722393	-8.08292	0.245513	-1.90609	0.00166755	-6.75806	0.218215	-1.98396	6.49E-05	-13.4082	0.000407026	-9.12548	0.73824	-1.20116
6755154	BC061017 // 1700009P17Rik // RIKEN cDNA 1700009P17 gene // 1 H3 // 75472 /// NM_	1700009P17Rik	BC061017	0.0127614	1.93445	0.153064	1.47327	0.00779033	2.13996	0.000286058	3.02785	0.00010027	3.36796	0.0093243	2.09758	6.49E-05	3.51962	0.0334104	1.8075	0.000908133	2.68983	6.66E-05	3.51082	0.289113	1.32948
6943387	BC019754 // B230342M21Rik // RIKEN cDNA B230342M21 gene // 5 G3 // 100637 /// NM	B230342M21Rik	BC019754	0.0229458	1.56257	0.0751024	1.44147	0.00105223	2.07404	0.00351984	1.8859	6.50E-05	2.56545	0.00519898	1.8274	0.00151167	2.01633	0.0011235	2.06351	0.000903639	2.09865	0.000189915	2.3649	0.15321	1.33648
6874549	X12809 // Phxr1 // per-hexamer repeat gene 1 // 2 A1 // 18686	Phxr1	X12809	0.00256376	1.95689	0.0672739	1.50648	0.0129393	1.77421	0.347568	1.22761	0.068349	1.5039	0.269659	1.27357	0.20835	1.3187	6.52E-05	2.78659	0.60273	1.11955	0.767524	1.06611	0.0148196	1.7519
6990859	NM_022986 // Irak1bp1 // interleukin-1 receptor-associated kinase 1 binding prot	Irak1bp1	NM_022986	0.0023778	2.21162	0.0189642	1.877	0.0301808	1.78043	6.52E-05	3.32246	0.00969401	2.01967	0.00289671	2.28999	0.00702141	2.08995	0.0100428	2.01204	0.00293092	2.28727	0.00993144	2.01444	0.186812	1.40588
6782701	ENSMUST00000001126 // Slc46a1 // solute carrier family 46, member 1 (Slc46a1), m	Slc46a1	ENSMUST00000001126	0.0387992	1.39525	0.135328	1.28654	6.78E-05	2.17847	0.000204508	2.03204	0.000111416	2.11131	0.41426	1.14516	0.000262251	2.00039	0.0328652	1.44597	0.00201978	1.75529	0.000154095	2.06863	0.409645	1.14672
6955219	NM_010751 // Mxd1 // MAX dimerization protein 1 // 6 D1|6 35.3 cM // 17119 /// E	Mxd1	NM_010751	0.0781328	-1.35345	0.140674	-1.30734	6.81E-05	-2.31569	0.000617818	-1.99247	0.000145489	-2.19924	0.105292	-1.34449	0.00388775	-1.75133	0.0253465	-1.5203	0.00114834	-1.90888	0.000237347	-2.12722	0.105253	-1.34453
6798213	ENSMUST00000102745 // Tnfaip2 // tumor necrosis factor, alpha-induced protein 2	Tnfaip2	ENSMUST00000102745	0.0701065	-1.37785	0.128804	-1.32904	0.00605666	-1.72124	0.00153644	-1.90377	0.00440222	-1.76285	0.0254557	-1.53779	0.00115988	-1.94255	0.126141	-1.33182	6.91E-05	-2.36857	0.00228265	-1.85004	0.400235	-1.16763
6878406	NM_177843 // OTTMUSG00000016703 // predicted gene, OTTMUSG00000016703 // 2 C3|2	OTTMUSG00000016703	NM_177843	0.0421945	1.57479	0.452898	1.18873	0.0836006	1.5047	0.00238065	2.15206	0.113992	1.44968	0.0149886	1.80824	0.0116829	1.85313	0.107589	1.45998	7.04E-05	2.93882	0.0461169	1.60934	0.292114	1.27636
6844549	BC054552 // Igf2bp2 // insulin-like growth factor 2 mRNA binding protein 2 // 16	Igf2bp2	BC054552	0.145445	-1.25105	0.271591	-1.19619	0.0115258	-1.54414	0.0159062	-1.51007	0.00769455	-1.58704	0.228343	-1.21748	0.000605649	-1.86808	0.364113	-1.1587	7.09E-05	-2.13229	0.000968475	-1.81412	0.352076	-1.16311
6761998	BC117922 // Zranb3 // zinc finger, RAN-binding domain containing 3 // 1 E4 // 22	Zranb3	BC117922	0.048761	1.32967	0.319243	1.16116	0.000626478	1.77653	0.000905111	1.73928	0.00266461	1.63286	0.173494	1.22875	0.000243933	1.87486	0.247381	1.19023	0.000477021	1.80451	7.20E-05	2.00924	0.808658	1.03664
6801335	BC021832 // C79407 // expressed sequence C79407 // 12 C1 // 217653 /// NM_172578	C79407	BC021832	0.141895	1.3546	0.0991294	1.44256	0.000227025	2.5105	0.000432835	2.3797	0.000235768	2.50266	0.15007	1.37392	0.0210663	1.69329	0.0682554	1.50333	0.743209	1.07344	7.22E-05	2.75948	0.125273	1.40401
6876430	NM_008969 // Ptgs1 // prostaglandin-endoperoxide synthase 1 // 2 B|2 29.0 cM //	Ptgs1	NM_008969	0.656438	1.10213	0.937688	1.0184	0.00624582	1.99269	0.00188616	2.23022	0.00236631	2.18391	0.5663	-1.14363	0.00335552	2.11386	0.270595	1.29713	0.00781757	1.94987	7.29E-05	2.9885	0.114627	-1.45862
6812212	NM_009254 // Serpinb6a // serine (or cysteine) peptidase inhibitor, clade B, mem	Serpinb6a	NM_009254	0.241651	1.22122	0.955712	1.01004	0.0124425	1.61582	0.00983777	1.64512	0.016118	1.58367	0.0609774	1.41841	0.00110993	1.92764	0.231183	1.24436	7.54E-05	2.32157	0.0027829	1.80576	0.967757	-1.0073
6965982	NM_009465 // Axl // AXL receptor tyrosine kinase // 7 A3-B1|7 6.0 cM // 26362 //	Axl	NM_009465	0.19264	1.20593	0.160184	1.24162	8.78E-05	-2.00994	0.22689	-1.20349	0.00410091	-1.60385	0.479294	1.11335	0.000170338	-1.93457	0.113313	1.27807	7.55E-05	-2.02752	0.00148973	-1.7047	0.845081	1.02996
6872543	NM_001081213 // Ermp1 // endoplasmic reticulum metallopeptidase 1 // 19 C1|19 24	Ermp1	NM_001081213	0.327195	1.16394	0.736048	1.05692	7.57E-05	2.15452	0.0012251	1.80751	0.00100254	1.83088	0.46359	-1.12849	0.169696	1.25813	0.0269698	1.46469	0.0729829	1.35523	0.000575622	1.89667	0.909576	-1.01881
6775830	NM_029249 // 4930547N16Rik // RIKEN cDNA 4930547N16 gene // 10 C2 // 75317	4930547N16Rik	NM_029249	0.564264	1.10276	0.540419	1.11749	0.00261018	1.81906	0.00542511	1.72434	0.000717595	1.99367	0.909683	-1.02072	0.00981923	1.64912	0.842044	-1.03669	0.0470949	1.4532	7.68E-05	2.32762	0.976445	-1.00535
6905424	NM_027571 // P2ry12 // purinergic receptor P2Y, G-protein coupled 12 // 3 D // 7	P2ry12	NM_027571	0.000518197	2.00875	0.0102507	1.68191	0.000272284	2.2088	0.000135452	2.32323	0.00127747	1.97267	0.000470275	2.12282	0.000262097	2.21491	0.00956605	1.69122	0.000903163	2.02381	7.81E-05	2.41753	0.0693658	1.42659
6870969	NM_181796 // Gstp2 // glutathione S-transferase, pi 2 // 19 A|19 0.0 cM // 14869	Gstp2	NM_181796	0.680307	-1.09432	0.0495703	-1.61116	0.0416296	1.6427	0.216645	1.34037	0.480464	1.18003	0.3178	-1.26565	7.82E-05	2.97278	0.431086	-1.20317	0.00517843	2.03007	0.150079	1.40942	0.547414	1.15138
6782811	NM_028019 // Rnf135 // ring finger protein 135 // 11 B5|11 47.25 cM // 71956	Rnf135	NM_028019	0.588452	-1.08911	0.429921	-1.1429	0.0132886	-1.5584	0.0139208	-1.55316	7.93E-05	-2.18985	0.0743939	-1.36339	0.00581794	-1.65201	0.0486787	-1.41202	0.00631312	-1.64268	0.00192616	-1.78045	0.692376	-1.0689
6873150	NM_027667 // Arhgap19 // Rho GTPase activating protein 19 // 19 D1 // 71085 ///	Arhgap19	NM_027667	0.916103	-1.01861	0.821537	1.04314	0.00574575	1.7501	0.0190826	1.59094	0.00206757	1.89042	0.592406	-1.1057	0.010413	1.67073	0.847765	1.03659	0.444927	1.15467	8.16E-05	2.38783	0.6847	-1.07909
6871874	ENSMUST00000067276 // Gcnt1 // glucosaminyl (N-acetyl) transferase 1, core 2 (Gc	Gcnt1	ENSMUST00000067276	0.00752408	2.24427	0.012792	2.21868	0.000966913	3.03734	8.29E-05	4.03209	0.000738489	3.13434	0.0248469	2.03296	0.00330485	2.62524	0.00159665	2.86347	0.000978774	3.03302	0.000886278	3.0684	0.0537704	1.8249
6887196	ENSMUST00000028259 // Ifih1 // interferon induced with helicase C domain 1 (Ifih	Ifih1	ENSMUST00000028259	0.349199	1.16704	0.232301	1.23601	0.00182516	-1.82853	0.0861515	-1.36237	8.31E-05	-2.25211	0.267944	1.21667	0.00116334	-1.88599	0.518539	1.12002	0.00038738	-2.03177	9.12E-05	-2.23824	0.207699	1.25091
6946778	NM_019499 // Mad2l1 // MAD2 (mitotic arrest deficient, homolog)-like 1 (yeast) /	Mad2l1	NM_019499	0.418442	1.22001	0.369973	1.26607	0.000333808	2.92486	0.00640677	2.15722	0.000330636	2.92766	0.232203	1.37217	0.00209881	2.42672	0.484487	1.20126	0.0051149	2.20998	8.31E-05	3.36011	0.698768	1.10645
6864444	NM_133774 // Stard4 // StAR-related lipid transfer (START) domain containing 4 /	Stard4	NM_133774	0.196172	-1.27096	0.298273	-1.22757	0.000200238	2.31605	0.469422	1.15233	0.00110828	2.03644	0.684401	-1.08261	8.44E-05	2.46995	0.536279	1.12867	0.00157628	1.98234	0.000715665	2.10511	0.253564	-1.25304
6875181	ENSMUST00000028045 // Mrc1 // mannose receptor, C type 1 (Mrc1), mRNA // 2 A2|2	Mrc1	ENSMUST00000028045	0.0569357	2.22532	0.247476	1.66085	0.000238344	6.26696	0.00115512	4.81421	0.000158974	6.70142	0.173087	1.82362	0.00104692	4.89489	0.0252448	2.77241	0.000573528	5.41539	8.56E-05	7.42299	0.249688	1.65682
7018564	NM_009910 // Cxcr3 // chemokine (C-X-C motif) receptor 3 // X D|X 41.0 cM // 127	Cxcr3	NM_009910	0.0311703	2.01473	0.140187	1.6481	0.00218775	3.06392	0.000216496	4.12503	0.000899981	3.43922	0.152385	1.62272	0.00419271	2.81017	0.130451	1.67	0.000616502	3.61047	8.77E-05	4.62489	0.478527	1.26611
6924466	NM_007671 // Cdkn2c // cyclin-dependent kinase inhibitor 2C (p18, inhibits CDK4)	Cdkn2c	NM_007671	0.130374	1.53115	0.585722	1.17444	0.00108259	2.93176	0.0203629	2.05708	0.00283604	2.62151	0.37973	1.29743	0.00545909	2.4248	0.573069	1.1809	0.017116	2.10383	8.79E-05	3.89416	0.56154	1.18689
6769878	NM_010401 // Hal // histidine ammonia lyase // 10 C2-D1|10 51.0 cM // 15109 ///	Hal	NM_010401	0.00517345	1.77263	0.0346934	1.56223	0.00887456	1.76275	8.97E-05	2.53701	0.00111076	2.08704	0.0944465	1.41511	0.00701313	1.79804	0.00819182	1.77472	0.00425053	1.87414	1.00E-04	2.51576	0.307472	1.23131
6795260	NM_020287 // Insm2 // insulinoma-associated 2 // 12 C1 // 56856 /// ENSMUST00000	Insm2	NM_020287	0.0115628	-1.46251	0.0175711	-1.46108	0.0134202	-1.48705	8.98E-05	-2.0037	0.00417573	-1.60014	0.03126	-1.4054	0.531397	-1.09927	0.00214135	-1.66602	0.880584	1.02289	0.00436341	-1.59584	0.00769405	-1.54073
6761692	NM_001085409 // Steap3 // STEAP family member 3 // 1 E2 // 68428 /// NM_133186 /	Steap3	NM_001085409	0.696082	1.05792	0.466602	1.1192	0.0026784	1.6614	0.000795714	1.78799	9.13E-05	2.03186	0.232168	1.20505	0.000245797	1.9169	0.109491	1.28761	0.00256743	1.66573	0.000110115	2.00959	0.903351	-1.01886
6885514	NM_172659 // Slc2a6 // solute carrier family 2 (facilitated glucose transporter)	Slc2a6	NM_172659	0.209593	-1.2503	0.233519	-1.25407	0.00028429	-2.18523	0.000227052	-2.22077	9.59E-05	-2.36199	0.112452	-1.35672	0.00356977	-1.81561	0.0745936	-1.41203	0.000132849	-2.30765	0.000310263	-2.17155	0.466791	-1.14687
6987328	NM_025401 // Ubl5 // ubiquitin-like 5 // 9 A3 // 66177 /// BC028498 // Ubl5 // u	Ubl5	NM_025401	0.488603	1.1124	0.685286	1.06868	0.0353375	1.43399	0.0346868	1.43601	0.331464	1.17404	0.137693	1.28203	9.80E-05	2.11616	0.436615	1.13664	0.00197119	1.75047	0.0810044	1.34257	0.915805	1.01745
6862102	NM_177470 // Acaa2 // acetyl-Coenzyme A acyltransferase 2 (mitochondrial 3-oxoac	Acaa2	NM_177470	0.0340319	1.53456	0.0853611	1.4415	0.00232844	1.99748	0.00821433	1.79695	0.00598991	1.84617	0.0394635	1.55831	9.81E-05	2.57154	0.0784432	1.45439	0.000393887	2.30431	0.00285353	1.96434	0.198246	1.30972
6834870	NM_008287 // Hrsp12 // heat-responsive protein 12 // 15 B3.3 // 15473 /// ENSMUS	Hrsp12	NM_008287	0.00220174	2.38701	0.0226929	1.93877	0.00409279	2.36703	0.00060019	2.91572	0.0100544	2.13677	0.0146253	2.04455	0.000597083	2.91733	0.0254586	1.91143	9.85E-05	3.52859	0.00254161	2.49523	0.0913074	1.61409
6999449	NM_153287 // Axud1 // AXIN1 up-regulated 1 // 9 F4 // 215418 /// ENSMUST00000035	Axud1	NM_153287	0.674755	-1.10558	0.140048	-1.46983	0.00137887	-2.48265	0.00185442	-2.40979	9.99E-05	-3.21375	0.203604	-1.39086	0.00941174	-2.03593	0.209822	-1.38443	0.00065781	-2.67222	0.000641819	-2.67872	0.382332	-1.25199
6885855	NM_175511 // A130092J06Rik // RIKEN cDNA A130092J06 gene // 2 B // 241303	A130092J06Rik	NM_175511	0.574109	1.14965	0.668528	1.12011	0.000678707	2.75942	0.00206934	2.45877	0.00010208	3.34403	0.125275	1.51474	0.00108272	2.63009	0.141985	1.48729	0.00220871	2.44201	0.00019449	3.1332	0.873369	-1.04306
6925184	NM_023423 // 6330407G11Rik // RIKEN cDNA 6330407G11 gene // 4 D1 // 68050 /// BC	6330407G11Rik	NM_023423	0.00290956	-1.7329	0.00756064	-1.6781	0.0138299	-1.60265	0.00336409	-1.78117	0.00663196	-1.69461	0.11287	-1.34006	0.763827	1.0556	0.000105331	-2.26888	0.54548	1.11537	0.0138085	-1.60285	0.0440263	-1.45909
6980378	ENSMUST00000033900 // Rab20 // RAB20, member RAS oncogene family (Rab20), mRNA /	Rab20	ENSMUST00000033900	0.822577	1.04029	0.560867	-1.11611	0.00178666	-1.91821	0.0095051	-1.68795	0.000117359	-2.33811	0.639761	-1.09231	0.0424059	-1.48974	0.0686911	-1.42554	0.0425074	-1.48942	0.000105959	-2.35534	0.864472	1.03266
6879646	ENSMUST00000040423 // Cd59a // CD59a antigen (Cd59a), mRNA // 2 55.0 cM // 12509	Cd59a	ENSMUST00000040423	0.22306	1.2585	0.577309	1.11749	0.00010677	2.46869	0.000233159	2.32652	0.0184351	1.64213	0.194964	1.29949	0.00353043	1.88438	0.0814009	1.42934	0.00235858	1.94585	0.00803152	1.76232	0.56874	1.12032
6971275	ENSMUST00000058429 // Il27 // interleukin 27 (Il27), mRNA // 7 F3 // 246779 ///	Il27	ENSMUST00000058429	0.309382	-1.23958	0.230591	-1.31247	0.000238686	-2.58005	0.0123055	-1.81682	0.000118658	-2.73881	0.44269	-1.1884	0.0281673	-1.67467	0.0394784	-1.61737	0.0154577	-1.77735	0.000107307	-2.76241	0.619833	-1.11757
6838746	NM_009582 // Map3k12 // mitogen activated protein kinase kinase kinase 12 // 15	Map3k12	NM_009582	0.192002	1.21166	0.324157	1.16643	0.000806313	1.79165	0.000614361	1.82107	0.00010766	2.01914	0.292904	1.17875	0.00935079	1.53885	0.00481058	1.60577	0.436836	1.12857	0.000379507	1.87409	0.374501	1.14844
6829360	NM_020332 // Ank // progressive ankylosis // 15 B1|15 14.4 cM // 11732 /// ENSMU	Ank	NM_020332	0.696704	1.06972	0.903222	1.0227	0.00583894	1.73459	0.00473286	1.76235	0.000132164	2.28062	0.832981	1.03971	0.00564887	1.73895	0.361066	1.18533	0.00192861	1.88352	0.000108727	2.31221	0.295036	-1.21586
6980568	NM_019521 // Gas6 // growth arrest specific 6 // 8 A1.1|8 5.0 cM // 14456 /// EN	Gas6	NM_019521	0.0426413	1.76834	0.382061	1.28896	0.00134208	2.79983	0.000476607	3.14375	0.00050251	3.12533	0.195526	1.46144	0.00120624	2.83376	0.0251777	1.97261	0.000710217	3.00721	0.000108821	3.70039	0.916612	-1.03063
6880703	ENSMUST00000047498 // AA467197 // expressed sequence AA467197 (AA467197), mRNA /	AA467197	ENSMUST00000047498	0.832709	-1.07231	0.697026	-1.14765	0.000237494	-4.47435	0.00615317	-2.84688	0.000109505	-4.96725	0.764573	1.11167	0.00426033	-3.0022	0.430577	-1.32331	0.000211931	-4.54376	0.000551599	-3.99082	0.730932	1.1293
6899835	ENSMUST00000029729 // Fmo5 // flavin containing monooxygenase 5 (Fmo5), mRNA //	Fmo5	ENSMUST00000029729	0.0878701	1.33606	0.282435	1.21114	0.000601786	1.98236	0.000261055	2.09775	0.000132087	2.19626	0.246236	1.23005	0.00421583	1.73153	0.059777	1.41038	0.00386977	1.74215	0.000111452	2.22149	0.666016	1.07914
6813084	NM_029361 // Wnk2 // WNK lysine deficient protein kinase 2 // 13 B1 // 75607 ///	Wnk2	NM_029361	0.00133078	-1.80936	0.0028168	-1.78836	0.0017409	-1.85	0.000112745	-2.23106	0.000952524	-1.92913	0.00145292	-1.87349	0.0303463	-1.49614	0.00124955	-1.89323	0.0244075	-1.52254	0.00117953	-1.90082	0.0102406	-1.62804
6800887	NM_134054 // 1110002B05Rik // RIKEN cDNA 1110002B05 gene // 12 C1 // 104725	1110002B05Rik	NM_134054	0.942652	-1.01192	0.186609	-1.26699	0.000113036	2.21822	0.00245659	1.79833	0.00133002	1.87673	0.821513	1.04053	0.00181148	1.83699	0.70644	1.06864	0.000285144	2.08428	0.000450851	2.0207	0.740631	1.06006
6886953	NM_139200 // Pscdbp // pleckstrin homology, Sec7 and coiled-coil domains, bindin	Pscdbp	NM_139200	0.901929	-1.03795	0.267304	1.43755	0.000275773	-3.8662	0.000580516	-3.52461	0.000113117	-4.31618	0.692896	-1.13633	0.00188577	-3.03792	0.208855	-1.51081	0.00034281	-3.76332	0.00023711	-3.93916	0.407195	1.30954
6818722	NM_008477 // Ktn1 // kinectin 1 // 14 C2 // 16709 /// ENSMUST00000022391 // Ktn1	Ktn1	NM_008477	0.250646	-1.35223	0.732567	-1.09942	0.00316915	-2.44861	0.00619807	-2.27029	0.000299971	-3.1602	0.247986	-1.38328	0.000786786	-2.8509	0.157438	-1.49149	0.00030861	-3.15068	0.000113229	-3.5039	0.832645	-1.06032
6765235	NM_029766 // Dtl // denticleless homolog (Drosophila) // 1 H6 // 76843 /// ENSMU	Dtl	NM_029766	0.909997	1.03672	0.859856	1.06208	0.000642515	3.72945	0.0357453	2.11572	0.000113368	4.67949	0.858602	1.06266	0.0164573	2.38265	0.952463	1.02054	0.0291122	2.18494	0.000341884	4.05179	0.950283	1.02149
6951096	NM_025315 // Med21 // mediator complex subunit 21 // 6 G3 // 108098 /// ENSMUST0	Med21	NM_025315	0.00492576	1.57184	0.00444704	1.63243	0.000392398	1.89878	0.000114009	2.04648	0.0105785	1.54212	0.000515484	1.86745	0.00411496	1.6406	0.00518375	1.61635	0.0100191	1.54775	0.00185355	1.72561	0.00438728	1.63385
6751623	NM_022320 // Gpr35 // G protein-coupled receptor 35 // 1 D // 64095 /// NM_00110	Gpr35	NM_022320	0.118808	-1.49895	0.710879	-1.10566	0.00742312	-2.18265	0.00211097	-2.5055	0.00140504	-2.61679	0.345862	-1.29354	0.0504113	-1.73441	0.185831	-1.43972	0.00891522	-2.1379	0.000114423	-3.3991	0.780486	-1.07839
6880853	NM_023595 // Dut // deoxyuridine triphosphatase // 2 F1|2 70.0 cM // 110074 ///	Dut	NM_023595	0.901997	-1.02724	0.859867	1.04205	0.000754017	2.42514	0.0106417	1.89191	0.000133345	2.83237	0.923087	-1.02278	0.000252093	2.67595	0.345316	1.24875	0.000310447	2.62659	0.000114908	2.87016	0.692032	-1.09696
6991563	ENSMUST00000034982 // Tfdp2 // transcription factor Dp 2 (Tfdp2), mRNA // 9 E4 /	Tfdp2	ENSMUST00000034982	0.526932	1.13119	0.757455	1.06622	0.00289799	1.9698	0.0111804	1.75531	0.000282136	2.37828	0.966648	1.00871	0.010797	1.76072	0.170932	1.33579	0.0280803	1.61419	0.000117453	2.5495	0.823691	-1.04733
6799462	ENSMUST00000020974 // Id2 // inhibitor of DNA binding 2 (Id2), mRNA // 12 B|12 7	Id2	ENSMUST00000020974	0.388154	1.15538	0.640615	-1.08663	0.000986497	-1.92675	0.0453057	-1.44838	0.000117487	-2.22807	0.578507	1.10403	0.0152258	-1.58106	0.194712	-1.26397	0.0644731	-1.40503	0.000153125	-2.1884	0.958203	-1.00935
6992224	NM_008317 // Hyal1 // hyaluronoglucosaminidase 1 // 9 F1-F2|9 60.1 cM // 15586 /	Hyal1	NM_008317	0.0769358	1.43671	0.206329	1.31315	0.0114087	1.77434	0.000119644	2.59964	0.00884041	1.81539	0.22216	1.30068	0.0516549	1.53591	0.0500275	1.54094	0.0623315	1.50635	0.00367544	1.95982	0.746137	1.07115
6978386	ENSMUST00000034094 // Gins3 // GINS complex subunit 3 (Psf3 homolog) (Gins3), mR	Gins3	ENSMUST00000034094	0.427388	1.13592	0.0676892	1.38058	0.00429793	1.69945	0.0285859	1.48042	0.0203515	1.51942	0.140426	1.29317	0.0400288	1.44166	0.405045	1.15375	0.0143696	1.55936	0.000119959	2.15577	0.283074	1.20352
6835984	ENSMUST00000080371 // Mtss1 // metastasis suppressor 1 (Mtss1), mRNA // 15 D1 //	Mtss1	ENSMUST00000080371	0.144248	1.27499	0.113934	1.32609	0.000671482	1.95178	0.000693024	1.94763	0.000119964	2.18969	0.168037	1.27713	0.00111794	1.88561	0.0148544	1.56959	0.00211038	1.80533	0.000301712	2.05929	0.815547	1.04145
6897009	NM_001040399 // Larp2 // La ribonucleoprotein domain family, member 2 // 3 B //	Larp2	NM_001040399	0.51316	1.18438	0.504674	1.20273	0.014843	-2.04136	0.216016	-1.41361	0.00991148	-2.14078	0.466235	-1.22358	0.000977155	-2.76857	0.990764	-1.00319	0.000119981	-3.45729	0.00230727	-2.52249	0.459447	1.2274
6815031	NM_010829 // Msh3 // mutS homolog 3 (E. coli) // 13 C3|13 51.0 cM // 17686 /// M	Msh3	NM_010829	0.000379488	1.79958	0.000121137	2.00512	0.250839	-1.19714	0.434008	1.12943	0.107803	-1.29085	0.00718276	1.56532	0.0123615	-1.51092	0.00105999	1.76239	0.000542188	-1.8347	0.321116	-1.16759	0.00147765	1.72731
6823007	NM_010315 // Gng2 // guanine nucleotide binding protein (G protein), gamma 2 sub	Gng2	NM_010315	0.0144181	1.51578	0.0222186	1.51022	0.001201	1.85466	0.000522625	1.95987	0.000282635	2.0406	0.00227766	1.77644	0.0160324	1.54773	0.00109992	1.86558	0.00801251	1.62784	0.000124987	2.15232	0.0593404	1.39664
6976002	NM_178788 // Dctd // dCMP deaminase // 8 B1.2 // 320685 /// ENSMUST00000033966 /	Dctd	NM_178788	0.0442508	1.48145	0.153062	1.33946	0.00119749	2.06416	0.000324978	2.28376	0.000125059	2.4572	0.265443	1.25349	0.0104305	1.73199	0.0912646	1.41673	0.00697649	1.79147	0.00043532	2.23293	0.916759	1.02116
6855155	NM_010395 // H2-T10 // histocompatibility 2, T region locus 10 // 17 B1|17 19.96	H2-T10	NM_010395	0.735991	1.1248	0.822253	-1.08732	0.623866	-1.20092	0.755879	-1.12289	0.000125399	-5.31806	0.186536	1.65009	0.0808352	-1.95605	0.634595	-1.19414	0.987493	1.00586	0.180322	-1.66237	0.799026	1.09954
6850011	NM_008206 // H2-Oa // histocompatibility 2, O region alpha locus // 17 B1|17 18.	H2-Oa	NM_008206	0.94392	-1.01634	0.688218	-1.10405	0.000931111	-2.49711	0.000912466	-2.50195	0.000127997	-3.01335	0.829641	1.05444	0.118212	-1.48366	0.422108	-1.22019	0.00724261	-2.03998	0.000418902	-2.69452	0.640888	1.12202
6825872	ENSMUST00000044664 // Cysltr2 // cysteinyl leukotriene receptor 2 (Cysltr2), mRN	Cysltr2	ENSMUST00000044664	0.191602	1.26831	0.112157	1.36578	0.00786639	-1.72803	0.126479	-1.3489	0.00300173	-1.86311	0.162892	1.31285	0.0052265	-1.78478	0.222783	1.26706	0.000128412	-2.35426	0.000833616	-2.05192	0.693614	-1.07837
6862973	NM_198295 // Txndc10 // thioredoxin domain containing 10 // 18 E4 // 67988 /// E	Txndc10	NM_198295	0.183148	1.23016	0.104628	1.31309	0.000423848	1.92862	0.000129311	2.07735	0.0232261	1.4786	0.103785	1.31401	0.441444	1.13487	0.00290204	1.70546	0.0897247	1.33047	0.000226874	2.00568	0.0606736	1.37405
6946554	NM_011920 // Abcg2 // ATP-binding cassette, sub-family G (WHITE), member 2 // 6	Abcg2	NM_011920	0.0259145	1.55931	0.205398	1.29788	0.00104106	2.10399	0.000129689	2.47486	0.00761094	1.78993	0.0752294	1.45101	0.00750105	1.79212	0.107076	1.39823	0.0311481	1.58086	0.00101496	2.10822	0.0496764	1.51231
6892307	NM_007891 // E2f1 // E2F transcription factor 1 // 2 H1|2 84.0 cM // 13555 /// E	E2f1	NM_007891	0.569859	1.09723	0.931418	-1.01509	0.00071449	1.94331	0.0368025	1.46225	0.000173901	2.13589	0.326067	1.18833	0.000259926	2.0795	0.678837	1.07483	0.000519738	1.98535	0.000130285	2.17729	0.756523	1.05548
6898154	NM_025822 // Rsrc1 // arginine/serine-rich coiled-coil 1 // 3 E2 // 66880 /// EN	Rsrc1	NM_025822	0.0306576	1.47868	0.00592688	1.73143	0.000148602	2.25954	0.000132816	2.27748	0.000546954	2.06063	0.0591729	1.43451	0.218966	1.25877	0.00147113	1.91944	0.340675	1.19397	0.000465332	2.08444	0.0103031	1.65933
6975613	ENSMUST00000049389 // Zdhhc2 // zinc finger, DHHC domain containing 2 (Zdhhc2),	Zdhhc2	ENSMUST00000049389	0.00210692	-1.82776	0.000311884	-2.19419	0.0150307	1.63386	0.0489095	1.47582	0.0280038	1.5505	0.000133835	-2.33331	0.0280474	1.5503	0.544029	-1.1226	0.0986044	1.38063	0.0105874	1.68112	0.00340846	-1.83718
6764650	ENSMUST00000036928 // Ephx1 // epoxide hydrolase 1, microsomal (Ephx1), mRNA //	Ephx1	ENSMUST00000036928	0.0173223	1.83233	0.00781525	2.0845	0.0500201	1.68716	0.000136258	3.13584	0.00140045	2.49017	0.00141436	2.48769	0.000918218	2.59781	0.00262571	2.33623	0.000458976	2.78295	0.000150699	3.10504	0.312911	1.29899
6905746	NM_016753 // Lxn // latexin // 3 E1|3 31.6 cM // 17035 /// ENSMUST00000058981 //	Lxn	NM_016753	0.0660652	1.32292	0.020373	1.47037	0.0154065	1.49895	0.000138047	2.01295	0.00152606	1.73985	0.0744615	1.33609	0.00175915	1.72459	0.0710793	1.34101	0.000880879	1.79962	0.000226187	1.95409	0.568685	1.09407
6885431	NM_001109993 // Tmem141 // transmembrane protein 141 // 2 A3|2 13.5 cM // 51875	Tmem141	NM_001109993	0.34137	1.20906	0.803228	1.05411	0.010811	1.7794	0.0105705	1.783	0.00720772	1.84459	0.263668	1.27032	0.000138696	2.56032	0.678755	1.09164	0.000231649	2.45637	0.00439666	1.92549	0.672118	1.09375
6819602	NM_177337 // Arl11 // ADP-ribosylation factor-like 11 // 14 D1 // 219144 /// ENS	Arl11	NM_177337	0.0464609	1.61348	0.0614075	1.61303	0.00779173	2.02643	0.00629207	2.07124	0.0160846	1.878	0.0258802	1.78295	0.000395948	2.71212	0.0489126	1.65759	0.000139117	2.99368	0.011019	1.95484	0.442889	1.20965
6849626	NM_008842 // Pim1 // proviral integration site 1 // 17 A3.3|17 16.4 cM // 18712	Pim1	NM_008842	0.091241	-1.34137	0.158313	-1.29685	0.00182326	-1.86508	0.000313742	-2.11	0.000401386	-2.07426	0.0429304	-1.46411	0.00133689	-1.90665	0.0929115	-1.36652	0.00102627	-1.94258	0.000139196	-2.23186	0.167691	-1.28915
6963137	NM_030684 // Trim34 // tripartite motif protein 34 // 7 F1 // 94094 /// AF220140	Trim34	NM_030684	0.315591	1.20847	0.0913479	1.41493	0.00390397	-1.87487	0.273014	-1.248	0.000139578	-2.42932	0.73722	1.06937	0.000490984	-2.20637	0.339564	1.21222	0.00859862	-1.7571	0.00111268	-2.07095	0.520847	1.13737
6977804	ENSMUST00000034132 // Orc6l // origin recognition complex, subunit 6-like (S. ce	Orc6l	ENSMUST00000034132	0.0876593	1.31583	0.0921411	1.33524	0.00160431	1.7933	0.0136936	1.54926	0.000695072	1.89362	0.0340669	1.4479	0.000141005	2.09724	0.179409	1.25611	0.00188345	1.77447	0.000527917	1.92749	0.0693582	1.36785
6977261	NM_008566 // Mcm5 // minichromosome maintenance deficient 5, cell division cycle	Mcm5	NM_008566	0.991858	-1.00317	0.944421	-1.02335	0.000683668	3.56113	0.11688	1.70307	0.000143411	4.34333	0.825101	-1.07595	0.0115018	2.44516	0.949298	-1.02128	0.0210948	2.24082	0.000376951	3.84242	0.802774	-1.08627
6941657	NM_145211 // Oas1a // 2'-5' oligoadenylate synthetase 1A // 5 F|5 67.0 cM // 246	Oas1a	NM_145211	0.375575	1.14621	0.715529	1.06142	0.000267851	-1.98459	0.00806095	-1.59286	0.000144587	-2.06253	0.642455	1.07896	0.00202891	-1.74539	0.45892	1.12935	0.117128	-1.30011	0.000363558	-1.94696	0.34851	1.16707
6975900	NM_007981 // Acsl1 // acyl-CoA synthetase long-chain family member 1 // 8 B2 //	Acsl1	NM_007981	0.169955	-1.36442	0.733057	-1.08445	0.038245	-1.67245	0.0251748	-1.75034	0.00596213	-2.02679	0.483652	-1.18192	0.00242622	-2.20962	0.63296	-1.12036	0.000151247	-2.85282	0.00145539	-2.31825	0.786313	1.06654
6982158	NM_007450 // Slc25a4 // solute carrier family 25 (mitochondrial carrier, adenine	Slc25a4	NM_007450	0.831191	1.03679	0.459422	-1.14423	0.00304344	1.801	0.0248937	1.53407	0.0188378	1.56891	0.727675	1.06518	0.00130668	1.91365	0.9542	1.01046	0.000152553	2.22339	0.00788616	1.67845	0.950634	1.01128
6814451	NM_029847 // Arsk // arylsulfatase K // 13 C1 // 77041 /// ENSMUST00000022083 //	Arsk	NM_029847	0.032497	1.44488	0.213621	1.24828	0.00159776	1.84986	0.000152906	2.16887	0.037153	1.46602	0.030775	1.48858	0.00781567	1.65291	0.0156562	1.56937	0.00872096	1.63966	0.00729017	1.66134	0.10255	1.34245
6762345	NM_007570 // Btg2 // B-cell translocation gene 2, anti-proliferative // 1 E4|1 7	Btg2	NM_007570	0.946972	-1.01516	0.345225	-1.25911	0.00300823	-2.19664	0.00295672	-2.20032	0.00019705	-2.83924	0.342146	-1.261	0.0144408	-1.87681	0.399725	-1.22774	0.000154724	-2.90345	0.000657836	-2.53821	0.90975	-1.0278
6771995	NM_177387 // Ust // uronyl-2-sulfotransferase // 10 A1 // 338362 /// ENSMUST0000	Ust	NM_177387	0.131567	1.32859	0.247392	1.25955	0.000375272	2.2263	0.000155014	2.37971	0.0013008	2.02491	0.0851518	1.41799	0.198833	1.29323	0.000362624	2.23208	0.418633	1.17377	0.00490585	1.82438	0.0293146	1.56893
6843643	ENSMUST00000005862 // Tcfap4 // transcription factor AP4 (Tcfap4), mRNA // 16 A1	Tcfap4	ENSMUST00000005862	0.431941	1.1525	0.21303	1.27474	0.0120666	1.67226	0.0204008	1.6006	0.000157011	2.32653	0.100508	1.38259	0.0201871	1.60203	0.0467178	1.48804	0.00760761	1.73586	0.00106846	2.01912	0.387229	1.18195
6880683	ENSMUST00000028657 // Sord // sorbitol dehydrogenase (Sord), mRNA // 2 E5|2 66.0	Sord	ENSMUST00000028657	0.0816414	1.73718	0.134918	1.65324	0.00433357	2.77543	0.00168868	3.14141	0.0108165	2.45004	0.0774557	1.82066	0.0184331	2.27158	0.0155799	2.32709	0.124187	1.67816	0.000158459	4.24306	0.177349	1.57097
6855041	ENSMUST00000064953 // Ppt2 // palmitoyl-protein thioesterase 2 (Ppt2), mRNA // 1	Ppt2	ENSMUST00000064953	0.00461589	-1.60351	0.00788014	-1.59787	0.0898103	-1.33156	0.000158758	-2.05555	0.0425157	-1.41458	0.00801161	-1.59606	0.717741	-1.06111	0.1232	-1.29544	0.0284648	-1.45833	0.0242505	-1.47573	0.115072	-1.30331
6791298	NM_011623 // Top2a // topoisomerase (DNA) II alpha // 11 D|11 57.0 cM // 21973 /	Top2a	NM_011623	0.807779	1.11943	0.821446	1.11837	0.00232553	5.27334	0.0398317	2.89705	0.000388202	7.4523	0.988168	-1.00737	0.0158987	3.55656	0.598946	1.2986	0.09511	2.34168	0.000158908	8.82908	0.830404	1.112
6941649	NM_145226 // Oas3 // 2'-5' oligoadenylate synthetase 3 // 5 F|5 67.1 cM // 24672	Oas3	NM_145226	0.747057	1.0691	0.560522	1.13795	0.000366842	-2.46397	0.0843909	-1.48242	0.000601792	-2.36217	0.760554	1.06982	0.00151907	-2.18097	0.800368	1.05758	0.00119146	-2.22743	0.000159108	-2.64472	0.826173	-1.04981
6968426	NM_023908 // Slco3a1 // solute carrier organic anion transporter family, member	Slco3a1	NM_023908	0.652967	-1.06973	0.552207	1.10011	0.00132727	-1.77205	0.00325722	-1.67394	0.000985109	-1.80538	0.687014	-1.06667	0.00417631	-1.64727	0.98536	-1.00294	0.00016453	-2.01571	0.0001767	-2.00694	0.987815	-1.00245
6792814	ENSMUST00000026148 // Cbr2 // carbonyl reductase 2 (Cbr2), mRNA // 11 E2|11 72.5	Cbr2	ENSMUST00000026148	0.586696	1.1652	0.597309	-1.17211	0.0861722	1.69918	0.00143077	2.89652	0.00194982	2.79249	0.483895	-1.23478	0.000858079	3.07521	0.977647	-1.00843	0.000164967	3.71923	0.000283508	3.49522	0.139152	-1.5736
6864747	ENSMUST00000066272 // Taf7 // TAF7 RNA polymerase II, TATA box binding protein (	Taf7	ENSMUST00000066272	0.206888	1.22816	0.562912	1.10453	0.298913	-1.19706	0.60552	-1.09274	0.000165962	-2.11714	0.804937	-1.04323	0.0468403	-1.42556	0.66864	-1.0762	0.00388678	-1.7151	0.0906653	-1.34769	0.255737	1.21802
6779588	NM_025923 // Fancl // Fanconi anemia, complementation group L // 11 A2-A3 // 670	Fancl	NM_025923	0.000767661	1.78544	0.042131	1.41432	0.000742283	1.86231	0.00103485	1.82339	0.00295734	1.70389	0.0033892	1.6887	0.00101071	1.82614	0.000551907	1.89754	0.00209298	1.74271	0.000168039	2.04452	0.0146862	1.52847
6888752	NM_013839 // Nr1h3 // nuclear receptor subfamily 1, group H, member 3 // 2 E1|2	Nr1h3	NM_013839	0.235556	1.21266	0.284154	1.20397	0.187731	-1.25821	0.109206	-1.32537	0.00159557	-1.82286	0.197861	1.2515	0.164345	-1.27503	0.593611	-1.096	0.0253569	-1.49678	0.000174913	-2.11021	0.409087	1.15303
6789977	ENSMUST00000103242 // Tmem97 // transmembrane protein 97 (Tmem97), mRNA // 11 B5	Tmem97	ENSMUST00000103242	0.101848	1.3022	0.0886736	1.34236	0.000907465	1.86916	0.0187828	1.51845	0.00134319	1.82172	0.023289	1.49433	0.000175625	2.07844	0.00909488	1.6	0.0120502	1.56829	0.000255828	2.02882	0.0941028	1.33543
6818665	ENSMUST00000068532 // Cgrrf1 // cell growth regulator with ring finger domain 1	Cgrrf1	ENSMUST00000068532	0.00260517	1.71593	0.0181636	1.54708	0.0014116	1.85802	0.000177656	2.13628	0.00473518	1.70783	0.000490636	1.99596	0.00539617	1.69199	0.00134887	1.86381	0.00172409	1.8327	0.000299258	2.0632	0.0195061	1.53864
7018220	NM_008892 // Pola1 // polymerase (DNA directed), alpha 1 // X C-D|X 34.0 cM // 1	Pola1	NM_008892	0.101401	1.52718	0.141482	1.49796	0.000471268	2.91478	0.0124155	2.04858	0.00095733	2.7075	0.531185	1.18413	0.0524531	1.71935	0.186509	1.43549	0.261462	1.3577	0.000178585	3.2215	0.271659	1.34875
6949853	NM_025595 // Mrpl51 // mitochondrial ribosomal protein L51 // 6 F2 // 66493 ///	Mrpl51	NM_025595	0.00981735	1.77502	0.0951325	1.46324	0.0290668	1.66226	0.000178891	2.62328	0.364778	1.22455	0.00445467	1.98565	0.322174	1.24813	0.0141658	1.78379	0.73359	1.07846	0.0263592	1.67869	0.00310466	2.05091
6812143	NM_146041 // Gmds // GDP-mannose 4, 6-dehydratase // 13 A3.2 // 218138 /// ENSMU	Gmds	NM_146041	0.0345288	1.50366	0.44127	1.16488	0.00043569	2.20316	0.00156924	1.99725	0.000180816	2.35448	0.0664196	1.45404	0.000295882	2.26863	0.0733798	1.43983	0.000374473	2.22858	0.000258729	2.29173	0.535967	1.13021
6849406	NM_026686 // 0610011F06Rik // RIKEN cDNA 0610011F06 gene // 17 A3.3 // 68347	0610011F06Rik	NM_026686	0.0701102	1.35004	0.491551	1.12567	0.00715822	1.64324	0.00137373	1.84122	0.0240214	1.50297	0.0182646	1.53459	0.000181424	2.10501	0.0220686	1.51276	0.00309059	1.74255	0.021579	1.51535	0.409634	1.15282
6977768	ENSMUST00000003922 // Syce2 // synaptonemal complex central element protein 2 (S	Syce2	ENSMUST00000003922	0.829068	1.04791	0.71888	1.08706	0.00146967	2.26883	0.035453	1.66501	0.00120261	2.31053	0.950404	1.01451	0.00551969	2.0066	0.477671	1.17974	0.0102073	1.89106	0.000181925	2.73521	0.997994	1.00058
6823714	NM_027949 // Phf7 // PHD finger protein 7 // 14 B // 71838 /// ENSMUST0000002245	Phf7	NM_027949	0.00116433	1.73084	0.00153145	1.7667	0.00725001	1.5965	0.000189512	2.01307	0.00794596	1.58668	0.00375015	1.66771	0.00529951	1.63022	0.00149324	1.76954	0.0776546	1.34238	0.0118013	1.54445	0.00774252	1.58946
6924833	NM_009098 // Rps8 // ribosomal protein S8 // 4 D1 // 20116 /// ENSMUST0000010269	Rps8	NM_009098	0.0878831	1.63899	0.178957	1.50865	0.0058955	2.44759	0.0429018	1.88587	0.370287	1.3117	0.0852442	1.70388	0.60934	-1.16638	0.000191887	3.66511	0.906387	1.03596	0.004431	2.535	0.00157363	2.87042
6987403	NM_010700 // Ldlr // low density lipoprotein receptor // 9 A3|9 5.0 cM // 16835	Ldlr	NM_010700	0.000367516	-2.12288	0.0634363	-1.46194	0.284292	-1.23854	0.000195686	-2.34539	0.0680852	-1.45183	0.00815773	-1.75397	0.0981741	-1.39917	0.126737	-1.36187	0.00356528	-1.87562	0.042981	-1.51726	0.0549202	-1.48247
6971424	NM_009943 // Cox6a2 // cytochrome c oxidase, subunit VI a, polypeptide 2 // 7 F3	Cox6a2	NM_009943	0.936956	-1.01681	0.754978	1.07294	0.00354902	-2.05066	0.00022433	-2.6144	0.000248671	-2.59127	0.213709	1.32934	0.0298552	-1.67184	0.276273	1.2819	0.00173415	-2.18695	0.000196464	-2.64447	0.521193	1.15624
6844177	ENSMUST00000023353 // Mcm4 // minichromosome maintenance deficient 4 homolog (S.	Mcm4	ENSMUST00000023353	0.600836	1.1305	0.817842	1.05929	0.000468015	2.70545	0.0413263	1.70281	0.000196573	2.94012	0.877279	1.03936	0.0196955	1.85266	0.452149	1.20803	0.0443828	1.68851	0.000240475	2.88398	0.706783	1.09873
6824346	ENSMUST00000043296 // Dlg7 // discs, large homolog 7 (Drosophila) (Dlg7), mRNA /	Dlg7	ENSMUST00000043296	0.431475	1.20351	0.198704	1.38678	0.00157474	2.40634	0.0192566	1.8583	0.00019672	2.94273	0.275161	1.31827	0.00789342	2.04461	0.475089	1.19673	0.0576172	1.63704	0.000196811	2.9426	0.530049	1.17083
6958922	ENSMUST00000086101 // Ptgir // prostaglandin I receptor (IP) (Ptgir), mRNA // 7	Ptgir	ENSMUST00000086101	0.0401306	-1.75034	0.331249	-1.31508	0.00124743	-2.73354	0.000252798	-3.2474	0.00065096	-2.93366	0.261755	-1.37353	0.0723636	-1.67967	0.350815	-1.30059	0.000197938	-3.33342	0.00224775	-2.56196	0.38619	-1.27609
6942604	NM_008568 // Mcm7 // minichromosome maintenance deficient 7 (S. cerevisiae) // 5	Mcm7	NM_008568	0.878869	-1.05114	0.865359	-1.06112	0.000245292	4.39107	0.0801984	1.88036	0.000198813	4.51632	0.617863	-1.19117	0.00468563	2.93057	0.665748	-1.16344	0.00809368	2.70832	0.000465932	4.02855	0.80063	-1.09241
6825207	ENSMUST00000022494 // Ebpl // emopamil binding protein-like (Ebpl), mRNA // 14 D	Ebpl	ENSMUST00000022494	0.126702	1.40899	0.997994	-1.00059	0.0156565	1.82522	0.0248226	1.74019	0.00975298	1.91396	0.22691	1.33298	0.000565738	2.49934	0.314422	1.26895	0.000200041	2.74447	0.0069634	1.97823	0.50806	1.16858
6913499	ENSMUST00000102915 // Smc2 // structural maintenance of chromosomes 2 (Smc2), mR	Smc2	ENSMUST00000102915	0.170218	1.36874	0.151208	1.42164	0.00101039	2.42101	0.00418464	2.11451	0.00048664	2.59119	0.659751	1.11168	0.0562539	1.60913	0.0319139	1.71598	0.385434	1.23357	0.000203083	2.8084	0.227902	1.34141
6806566	NM_010104 // Edn1 // endothelin 1 // 13 A4|13 26.0 cM // 13614 /// ENSMUST000000	Edn1	NM_010104	0.177193	-1.83079	0.21469	-1.8089	0.00532544	-4.14117	0.0023937	-4.81987	0.000768081	-5.94504	0.33049	-1.58733	0.00463589	-4.253	0.223982	-1.78698	0.00213816	-4.92265	0.000204321	-7.55455	0.922528	-1.0468
6869027	NM_008413 // Jak2 // Janus kinase 2 // 19 C1|19 24.0 cM // 16452 /// NM_00104817	Jak2	NM_008413	0.278474	-1.21442	0.488445	-1.1409	0.0533216	-1.46259	0.0556724	-1.4568	0.00607765	-1.75396	0.259487	-1.24147	0.00101446	-2.00825	0.473943	-1.14602	0.000204891	-2.25696	0.00313515	-1.84566	0.971567	1.00677
6922901	NM_027238 // 1810054D07Rik // RIKEN cDNA 1810054D07 gene // 4 C3 // 69863	1810054D07Rik	NM_027238	0.550642	-1.1228	0.724246	1.07576	0.0155855	-1.701	0.0140692	-1.71665	0.000282448	-2.37104	0.865914	-1.03553	0.00156159	-2.06751	0.978984	1.00546	0.00020621	-2.43083	0.000426759	-2.29461	0.431422	1.17783
6868017	NM_144538 // Rab3il1 // RAB3A interacting protein (rabin3)-like 1 // 19 A // 747	Rab3il1	NM_144538	0.182336	1.56302	0.415208	1.33428	0.000206216	4.52935	0.00326468	3.10242	0.000320824	4.26759	0.122439	1.74453	0.000531353	3.98607	0.0577078	1.9986	0.000635175	3.89061	0.000283774	4.33879	0.63831	1.18014
6790531	NM_001005341 // Ypel2 // yippee-like 2 (Drosophila) // 11 C // 77864 /// ENSMUST	Ypel2	NM_001005341	0.246052	1.28758	0.35021	1.24181	0.000524745	2.47156	0.0122107	1.8489	0.00566133	1.99083	0.498384	1.16917	0.203533	1.34586	0.00353804	2.08028	0.180781	1.3678	0.000206928	2.68302	0.419508	1.2053
6835776	NM_183089 // 2600005O03Rik // RIKEN cDNA 2600005O03 gene // 15 D1 // 72107 /// B	2600005O03Rik	NM_183089	0.506131	1.27085	0.828289	1.08682	0.00142155	3.90468	0.0448181	2.23079	0.000370777	4.76913	0.545957	1.26178	0.00367808	3.37732	0.507415	1.29105	0.0182373	2.6105	0.000208533	5.19038	0.527346	1.27569
6788921	NM_198861 // BC046404 // cDNA sequence BC046404 // 11 B2 // 192976	BC046404	NM_198861	0.00730915	-1.68795	0.0287951	-1.55994	0.00192079	-1.94322	0.000209311	-2.29481	0.000545771	-2.13699	0.028667	-1.56055	0.0235318	-1.58769	0.00267856	-1.89412	0.0301687	-1.55353	0.00173488	-1.95841	0.149125	-1.33014
6777784	NM_011391 // Slc16a7 // solute carrier family 16 (monocarboxylic acid transporte	Slc16a7	NM_011391	0.0125973	1.53813	0.0153413	1.56143	0.00597762	1.67264	0.000210071	2.09987	0.00266357	1.77014	0.0314782	1.47729	0.0545567	1.41251	0.00790247	1.63949	0.072924	1.37791	0.00202076	1.8041	0.038235	1.45446
6877901	ENSMUST00000041865 // Nostrin // nitric oxide synthase trafficker (Nostrin), mRN	Nostrin	ENSMUST00000041865	0.00109733	1.88842	0.0325477	1.51746	0.00174759	1.90722	0.000213696	2.2191	0.00619732	1.73459	0.000236737	2.20298	0.000635204	2.05272	0.000372905	2.13267	0.000739337	2.03039	0.000628492	2.05429	0.0903713	1.38345
6996267	NM_026507 // Zwilch // Zwilch, kinetochore associated, homolog (Drosophila) // 9	Zwilch	NM_026507	0.358484	1.25993	0.250696	1.36411	0.000475747	2.88737	0.0212781	1.91335	0.00087888	2.71016	0.531243	1.18252	0.0352222	1.80021	0.41522	1.24454	0.132487	1.50775	0.000214556	3.13259	0.555005	1.17115
6906225	ENSMUST00000029568 // Tmem144 // transmembrane protein 144 (Tmem144), mRNA // 3	Tmem144	ENSMUST00000029568	0.155104	1.28205	0.143285	1.31494	0.00273507	1.82634	0.000215231	2.18867	0.00195726	1.87137	0.272323	1.22553	0.016711	1.59153	0.535654	1.12052	0.0104085	1.6519	0.00083413	1.98941	0.665626	-1.08246
6773016	NM_001110197 // Rnf146 // ring finger protein 146 // 10 A4 // 68031 /// NM_00111	Rnf146	NM_001110197	0.00298709	1.82155	0.186572	1.30309	0.000396214	2.21817	0.000216518	2.32173	0.0173218	1.64359	0.00698985	1.77339	0.0407735	1.52283	0.00271776	1.91275	0.631495	1.09928	0.00223252	1.94249	0.00125795	2.03096
6888002	NM_011871 // Prkra // protein kinase, interferon inducible double stranded RNA d	Prkra	NM_011871	0.0932443	1.34225	0.432748	1.15462	0.00383333	1.77662	0.004201	1.76465	0.0106484	1.64504	0.024574	1.53938	0.000217183	2.17911	0.101026	1.35937	0.00102013	1.95478	0.000953024	1.96424	0.221337	1.25378
6879938	NM_026613 // Ccdc34 // coiled-coil domain containing 34 // 2 E3 // 68201 /// ENS	Ccdc34	NM_026613	0.0804428	1.37569	0.0794243	1.40805	0.0122472	1.65759	0.00142863	1.95574	0.00659953	1.74107	0.0881764	1.39385	0.0265953	1.55426	0.0190054	1.59893	0.263907	1.23849	0.000219189	2.2429	0.0865741	1.39635
6867363	ENSMUST00000070116 // Socs6 // suppressor of cytokine signaling 6 (Socs6), mRNA	Socs6	ENSMUST00000070116	0.0276292	1.42207	0.147473	1.27198	0.00804215	1.58959	0.000284694	1.97063	0.00286039	1.70249	0.173161	1.25314	0.0113772	1.55224	0.161948	1.26103	0.00565279	1.62777	0.000220186	2.0024	0.370339	1.15814
6763972	NM_023284 // Nuf2 // NUF2, NDC80 kinetochore complex component, homolog (S. cere	Nuf2	NM_023284	0.774223	1.08559	0.69761	-1.12637	0.00162599	2.91424	0.0713567	1.76857	0.00239134	2.78125	0.707189	-1.12191	0.00450771	2.57256	0.952563	-1.01836	0.0557628	1.8357	0.000224659	3.68375	0.696447	-1.12692
6786044	NM_021891 // Fignl1 // fidgetin-like 1 // 11 A2 // 60530 /// ENSMUST00000047689	Fignl1	NM_021891	0.960746	-1.01427	0.920189	1.03132	0.00061337	3.29849	0.0347964	1.97423	0.000569937	3.32743	0.68722	-1.13215	0.0179683	2.16355	0.774904	1.09208	0.0184257	2.15621	0.000227485	3.70921	0.678039	-1.13654
6866919	NM_199197 // 1110032A13Rik // RIKEN cDNA 1110032A13 gene // 18 E3 // 68731	1110032A13Rik	NM_199197	0.295405	1.21878	0.748989	1.06612	0.000391688	2.24728	0.0133823	1.69356	0.00118371	2.06283	0.0990332	1.40365	0.000654273	2.16013	0.191719	1.30416	0.000227883	2.34257	0.00134112	2.04277	0.689481	1.08329
7013015	NM_009767 // Chic1 // cysteine-rich hydrophobic domain 1 // X D|X 42.3 cM // 122	Chic1	NM_009767	0.160262	1.24845	0.18005	1.25367	0.677471	-1.07142	0.487835	-1.12235	0.00023049	-2.02247	0.0140619	1.54159	0.000564935	-1.91034	0.0147713	1.53617	0.000406137	-1.95099	0.000250351	-2.0119	0.582642	1.09556
6827825	NM_001081252 // Ugcgl2 // UDP-glucose ceramide glucosyltransferase-like 2 // 14	Ugcgl2	NM_001081252	0.193655	1.23952	0.203616	1.2515	0.0197415	1.53428	0.000432897	2.00656	0.00851253	1.63359	0.0166368	1.55441	0.0594307	1.40407	0.22803	1.2366	0.000230498	2.09259	0.0130405	1.58311	0.211259	1.24668
6994666	NM_007691 // Chek1 // checkpoint kinase 1 homolog (S. pombe) // 9 A5.3 // 12649	Chek1	NM_007691	0.918058	-1.03671	0.995162	-1.00227	0.000233389	4.91114	0.0395582	2.23746	0.000442352	4.47986	0.716192	-1.14608	0.0427416	2.20713	0.761115	-1.12072	0.0382814	2.25037	0.000804701	4.10815	0.710322	-1.14948
7018804	NM_021476 // Cysltr1 // cysteinyl leukotriene receptor 1 // X D // 58861 /// AB0	Cysltr1	NM_021476	0.349296	1.19637	0.586963	1.11694	0.000236452	2.36659	0.00227113	1.97994	0.00446031	1.87388	0.260695	1.26018	0.00214086	1.9894	0.0862924	1.43164	0.00267763	1.95375	0.000471285	2.24275	0.409265	1.18371
7017663	NM_181584 // Gab3 // growth factor receptor bound protein 2-associated protein 3	Gab3	NM_181584	0.0313836	1.93314	0.0787039	1.7621	0.000953361	3.18025	0.000299973	3.65574	0.000237513	3.75926	0.0180026	2.18675	0.00173959	2.9547	0.00518562	2.57688	0.000988769	3.16618	0.000368018	3.56728	0.171026	1.54581
6811655	AK049792 // Zfp322a // zinc finger protein 322a // 13 A3.1 // 218100	Zfp322a	AK049792	0.00453256	1.63452	0.280315	1.20426	0.00105439	1.86622	0.000239359	2.05702	0.113077	1.31863	0.0900131	1.34588	0.284826	1.20212	0.0334278	1.46101	0.413593	1.15032	0.141531	1.29136	0.0487675	1.41755
6915734	NM_146144 // Usp1 // ubiquitin specific peptdiase 1 // 4 C6 // 230484 /// ENSMUS	Usp1	NM_146144	0.00337949	1.90644	0.0151149	1.74309	0.000804796	2.25144	0.0160507	1.73333	0.00522566	1.91885	0.03602	1.60317	0.201092	1.32268	0.0028282	2.02418	0.409542	1.1956	0.000240639	2.48832	0.00649198	1.88235
6933138	ENSMUST00000067924 // Lrrc8c // leucine rich repeat containing 8 family, member	Lrrc8c	ENSMUST00000067924	0.0724407	-1.43472	0.209112	-1.30377	0.0180573	-1.68313	0.0145203	-1.71666	0.0149097	-1.71258	0.299161	-1.24377	0.00157399	-2.07408	0.350804	-1.21607	0.000242126	-2.41122	0.00547168	-1.86947	0.693097	-1.08561
6790245	NM_181542 // Slfn10 // schlafen 10 // 11 C // 237887 /// BC115828 // Slfn10 // s	Slfn10	NM_181542	0.0310978	1.46306	0.0626875	1.41473	0.0540804	-1.43323	0.948124	-1.01177	0.00422459	-1.75152	0.0343627	1.48964	0.00162997	-1.87557	0.021832	1.54579	0.000244163	-2.14077	0.0138288	-1.60237	0.0317511	1.49944
6922895	NM_027238 // 1810054D07Rik // RIKEN cDNA 1810054D07 gene // 4 C3 // 69863 /// BC	1810054D07Rik	NM_027238	0.89268	-1.02773	0.707146	1.08494	0.268962	-1.2745	0.107526	-1.43067	0.00438829	-1.958	0.980027	-1.00544	0.00200318	-2.09608	0.688073	1.09105	0.000252576	-2.4949	0.00337216	-2.00374	0.251419	1.28646
6957789	NM_007945 // Eps8 // epidermal growth factor receptor pathway substrate 8 // 6 G	Eps8	NM_007945	0.0842561	1.60707	0.189739	1.46262	0.00027649	3.29407	0.00059825	3.02686	0.000255032	3.32325	0.14679	1.5256	0.000281079	3.28815	0.0238336	1.97137	0.000605537	3.02283	0.000446698	3.12561	0.753338	1.09376
6941051	NM_153571 // Hscb // HscB iron-sulfur cluster co-chaperone homolog (E. coli) //	Hscb	NM_153571	0.000823094	1.81736	0.0673957	1.37878	0.0122129	1.57434	0.000255207	2.04459	0.0757857	1.36508	0.000362985	1.99824	0.0328932	1.4614	0.000638775	1.92573	0.00967389	1.60101	0.00572111	1.66152	0.0401031	1.43872
6928939	ENSMUST00000030683 // Hgf // hepatocyte growth factor (Hgf), mRNA // 5 4.0 cM //	Hgf	ENSMUST00000030683	0.00227513	2.36904	0.00859542	2.16777	0.00126154	2.67988	0.000266064	3.16033	0.00693364	2.22164	0.00621872	2.24922	0.0432664	1.78187	0.00346954	2.4007	0.0193733	1.97007	0.00749537	2.20202	0.112632	1.56222
6769255	NM_008655 // Gadd45b // growth arrest and DNA-damage-inducible 45 beta // 10 C1|	Gadd45b	NM_008655	0.856413	1.04908	0.550009	-1.18504	0.000407352	-3.13322	0.0376293	-1.8499	0.000282942	-3.25978	0.697237	-1.11658	0.0196897	-2.01021	0.0197762	-2.00911	0.0188753	-2.02083	0.00026775	-3.27936	0.514306	-1.20365
6784054	NM_011799 // Cdc6 // cell division cycle 6 homolog (S. cerevisiae) // 11 D // 23	Cdc6	NM_011799	0.636196	1.10462	0.393667	1.21264	0.000496631	2.43099	0.0639476	1.53813	0.000270793	2.56148	0.61626	1.11933	0.00474125	1.99096	0.877656	1.03515	0.0131447	1.80946	0.000316436	2.52739	0.384311	1.21738
6755197	ENSMUST00000068584 // Cd48 // CD48 antigen (Cd48), mRNA // 1 H3|1 93.3 cM // 125	Cd48	ENSMUST00000068584	0.181361	1.29498	0.976684	1.00595	0.0210969	1.63999	0.109814	1.39549	0.974587	1.00649	0.093887	1.41911	0.00398414	1.89166	0.467933	1.15969	0.000276503	2.33842	0.144368	1.35375	0.486701	1.15247
6769357	NM_001042523 // Txnrd1 // thioredoxin reductase 1 // 10 C1 // 50493 /// NM_00104	Txnrd1	NM_001042523	0.0305552	-1.7007	0.0891159	-1.54961	0.00633201	-2.09165	0.00443568	-2.16936	0.00350448	-2.22175	0.00957197	-2.00339	0.000380372	-2.7619	0.0537928	-1.65063	0.000278168	-2.84613	0.00222233	-2.32536	0.418088	-1.22615
6881087	NM_008587 // Mertk // c-mer proto-oncogene tyrosine kinase // 2 F1 // 17289 ///	Mertk	NM_008587	0.150151	-1.295	0.314362	-1.21062	0.085549	-1.39548	0.0649306	-1.43248	0.0331806	-1.52144	0.124346	-1.3445	0.00119482	-1.9746	0.57101	-1.11279	0.000280627	-2.19389	0.00546597	-1.76147	0.730011	-1.06712
6838417	NM_011653 // Tuba1a // tubulin, alpha 1A // 15 F1|15 60.4 cM // 22142 /// ENSMUS	Tuba1a	NM_011653	0.00158615	-2.12812	0.0271694	-1.70713	0.0189573	-1.77146	0.00028063	-2.61668	0.0672414	-1.54655	0.029759	-1.69094	0.678982	1.10013	0.000379237	-2.54798	0.763456	-1.0718	0.0149948	-1.81371	0.0261483	-1.71396
6912179	BC094429 // F730047E07Rik // RIKEN cDNA F730047E07 gene // 4 A3 // 212377 /// NM	F730047E07Rik	BC094429	0.318556	1.22862	0.326134	1.24187	0.00034993	2.44565	0.0159439	1.74922	0.00051004	2.36941	0.520846	1.15124	0.0484451	1.56632	0.240469	1.29699	0.365512	1.22059	0.0002809	2.49111	0.370029	1.21827
7015307	ENSMUST00000058404 // Mycs // myc-like oncogene, s-myc protein (Mycs), mRNA // X	Mycs	ENSMUST00000058404	0.00635057	-1.66958	0.00328721	-1.81811	0.0036027	-1.80568	0.0107784	-1.66002	0.000282522	-2.1725	0.0387897	-1.49362	0.729272	-1.0665	0.00149603	-1.92692	0.832854	1.04001	0.0192814	-1.58426	0.0026502	-1.84751
6861700	ENSMUST00000025403 // Impa2 // inositol (myo)-1(or 4)-monophosphatase 2 (Impa2),	Impa2	ENSMUST00000025403	0.328929	1.22868	0.677575	1.09748	0.00207544	2.13739	0.00868231	1.87688	0.000770552	2.33099	0.575108	1.13381	0.00028297	2.54087	0.412199	1.20249	0.000602479	2.38111	0.000362593	2.48745	0.975133	1.00699
6940863	ENSMUST00000078021 // Glmn // glomulin, FKBP associated protein (Glmn), mRNA //	Glmn	ENSMUST00000078021	0.00200201	1.7285	0.0728004	1.37389	0.000287638	2.04245	0.00564388	1.67117	0.156575	1.28108	0.147688	1.28835	0.0145962	1.56053	0.0169614	1.54318	0.0508798	1.416	0.0286306	1.48274	0.0377201	1.45082
6929816	NM_001040435 // Tacc3 // transforming, acidic coiled-coil containing protein 3 /	Tacc3	NM_001040435	0.473606	1.17794	0.84057	1.05012	0.00307676	2.19992	0.0529677	1.63034	0.00165107	2.33627	0.799307	1.06378	0.00272739	2.22588	0.50164	1.17827	0.0719557	1.57161	0.000288056	2.75411	0.523187	1.1686
6896997	NM_011020 // Hspa4l // heat shock protein 4 like // 3 B // 18415 /// U23921 // H	Hspa4l	NM_011020	0.0101634	-1.64438	0.0223222	-1.59328	0.000288282	-2.23693	0.003148	-1.86792	0.0287841	-1.55843	0.011546	-1.68412	0.216598	-1.27432	0.0465479	-1.4925	0.0492677	-1.48469	0.0056935	-1.78309	0.163514	-1.3159
6834743	NM_145852 // Ropn1l // ropporin 1-like // 15 B2 // 252967 /// BC060990 // Ropn1l	Ropn1l	NM_145852	0.0129023	1.62389	0.357453	1.19897	0.00701099	1.76576	0.000289991	2.25794	0.0196727	1.61999	0.108031	1.38074	0.0138819	1.66887	0.0529075	1.48186	0.0357244	1.53674	0.00687566	1.76855	0.0415911	1.51552
6869577	ENSMUST00000025965 // Hells // helicase, lymphoid specific (Hells), mRNA // 19 C	Hells	ENSMUST00000025965	0.572321	1.21797	0.688333	1.16126	0.000395944	4.50775	0.0112262	2.74202	0.000295862	4.69939	0.96375	-1.01706	0.0399428	2.22213	0.696512	1.15646	0.0343058	2.28152	0.000298832	4.6927	0.556028	1.2459
6782918	NM_011331 // Ccl12 // chemokine (C-C motif) ligand 12 // 11 C|11 47.0 cM // 2029	Ccl12	NM_011331	0.449897	1.19311	0.931816	1.02148	0.0517307	-1.65261	0.0376652	-1.71556	0.00198014	-2.33814	0.048611	1.66493	0.985133	-1.00464	0.702382	1.09971	0.423681	-1.22141	0.000296754	-2.80809	0.573412	1.15061
6956550	ENSMUST00000032409 // Camk1 // calcium/calmodulin-dependent protein kinase I (Ca	Camk1	ENSMUST00000032409	0.108494	1.31474	0.443866	1.14652	0.00615798	1.69182	0.00251248	1.80447	0.00163254	1.86004	0.034518	1.48137	0.000298647	2.09077	0.122708	1.32414	0.000430238	2.03936	0.000297817	2.09116	0.166358	1.28472
6768157	NM_028732 // 4632428N05Rik // RIKEN cDNA 4632428N05 gene // 10 B4 // 74048	4632428N05Rik	NM_028732	0.437752	1.13428	0.610756	1.09204	0.000300301	2.04714	0.0140685	1.56984	0.000411675	2.00479	0.154156	1.28533	0.0006973	1.93567	0.0573818	1.40534	0.00245615	1.77756	0.000358985	2.02308	0.598973	1.09525
6784062	ENSMUST00000017637 // Igfbp4 // insulin-like growth factor binding protein 4 (Ig	Igfbp4	ENSMUST00000017637	0.171766	1.89243	0.270274	1.72709	0.00177391	5.44921	0.00714863	4.13654	0.000301815	7.62946	0.103882	2.26611	0.00136112	5.7345	0.0768726	2.44582	0.000619169	6.66319	0.000321792	7.53817	0.752309	1.16726
6904300	ENSMUST00000029270 // Ccna2 // cyclin A2 (Ccna2), mRNA // 3 B|3 19.2 cM // 12428	Ccna2	ENSMUST00000029270	0.925273	1.04628	0.934935	1.04299	0.0180684	3.63848	0.09072	2.45504	0.000765119	7.0649	0.929176	1.0469	0.0137931	3.86548	0.967189	1.02143	0.0683375	2.64434	0.000303109	8.49237	0.72207	1.20156
6899622	NM_009150 // Selenbp1 // selenium binding protein 1 // 3 F2.1|3 43.25 cM // 2034	Selenbp1	NM_009150	0.207188	1.36187	0.571365	1.1575	0.000881457	2.61829	0.00557486	2.16718	0.00940837	2.04909	0.837539	1.05425	0.00440053	2.2218	0.405875	1.24058	0.00447116	2.21809	0.000303465	2.911	0.728025	1.09382
6750566	NM_024264 // Cyp27a1 // cytochrome P450, family 27, subfamily a, polypeptide 1 /	Cyp27a1	NM_024264	0.0129995	1.91286	0.0455553	1.72562	0.00255162	2.38476	0.00235656	2.40463	0.000804583	2.68554	0.0365953	1.77282	0.00173826	2.48177	0.00673473	2.151	0.00212169	2.43105	0.000306521	2.96042	0.179222	1.43083
6867987	NM_009643 // Ahnak // AHNAK nucleoprotein (desmoyokin) // 19 A // 66395 /// ENSM	Ahnak	NM_009643	0.310933	1.28046	0.472098	-1.20512	0.0192151	1.89574	0.00812896	2.08502	0.011181	2.01393	0.732908	1.09219	0.000307707	2.91374	0.707919	1.10168	0.000463481	2.79771	0.00423066	2.23485	0.914616	-1.02806
6933422	ENSMUST00000007296 // Pole // polymerase (DNA directed), epsilon (Pole), mRNA //	Pole	ENSMUST00000007296	0.980176	1.00773	0.915618	1.03572	0.00251423	3.00762	0.113793	1.71141	0.000307799	3.94383	0.783049	-1.09555	0.0528778	1.94713	0.94802	1.02183	0.154056	1.61925	0.000387284	3.83028	0.772484	-1.10058
6795068	BC062175 // Nubpl // nucleotide binding protein-like // 12 C1 // 76826	Nubpl	BC062175	0.000735849	1.99415	0.011028	1.69351	0.0729159	1.43224	0.000315139	2.22827	0.00658786	1.7659	0.0482136	1.48968	0.21167	1.27883	0.0113104	1.68999	0.0248869	1.58082	0.0219164	1.59834	0.0144667	1.65577
6978869	NM_026532 // Nutf2 // nuclear transport factor 2 // 8 D3|8 52.0 cM // 68051 ///	Nutf2	NM_026532	0.238222	1.32009	0.989147	1.00338	0.0194659	1.84693	0.000328992	2.77826	0.00828306	2.02282	0.682621	-1.10699	0.0175236	1.86823	0.0430321	1.68836	0.11093	1.50082	0.00267489	2.26816	0.901161	1.0313
6920954	NM_172689 // Ddx58 // DEAD (Asp-Glu-Ala-Asp) box polypeptide 58 // 4 A5 // 23007	Ddx58	NM_172689	0.433692	1.13812	0.109258	1.33465	0.00195218	-1.82467	0.288039	-1.20767	0.00114556	-1.89307	0.240167	1.23262	0.000712185	-1.95554	0.141771	1.30176	0.000336553	-2.05732	0.000909653	-1.92319	0.173924	1.27542
6799645	NM_011300 // Rps7 // ribosomal protein S7 // 12 C1 // 20115 /// ENSMUST000000742	Rps7	NM_011300	0.0440893	-2.25003	0.0502838	-2.3187	0.0357385	-2.47843	0.000339571	-5.44986	0.00628427	-3.38676	0.781744	-1.12132	0.898418	-1.05415	0.0104371	-3.10274	0.722861	1.15795	0.0178816	-2.81933	0.0119962	-3.02777
6801875	NM_028356 // Zbtb25 // zinc finger and BTB domain containing 25 // 12 31.0 cM //	Zbtb25	NM_028356	0.0367852	1.48286	0.0226532	1.59005	0.00192337	1.93801	0.000953772	2.04362	0.00034489	2.20453	0.0021491	1.92164	0.00449492	1.81491	0.00268502	1.88907	0.184761	1.29742	0.000638815	2.10585	0.0474426	1.4889
6962779	NM_011035 // Pak1 // p21 (CDKN1A)-activated kinase 1 // 7 E2|7 46.5 cM // 18479	Pak1	NM_011035	0.0268794	1.49465	0.057557	1.43864	0.000507657	2.07318	0.00320089	1.81439	0.000349683	2.12879	0.0093547	1.67275	0.0102095	1.6614	0.00458107	1.76648	0.00569591	1.73767	0.00052717	2.06762	0.0716168	1.4102
6773158	BC089514 // 2700019D07Rik // RIKEN cDNA 2700019D07 gene // 10 B1 // 72580 /// NM	2700019D07Rik	BC089514	0.0309221	1.48744	0.124765	1.34285	0.0571224	-1.44794	0.556273	-1.11704	0.000350411	-2.15404	0.111505	1.35823	0.0154523	-1.61995	0.159348	1.30892	0.0225445	-1.57027	0.000511401	-2.09609	0.0613266	1.43852
6788017	NM_008521 // Ltc4s // leukotriene C4 synthase // 11 B1.1-B1.2 // 17001 /// ENSMU	Ltc4s	NM_008521	0.497751	1.14374	0.739599	-1.07265	0.916919	-1.02223	0.145323	1.36844	0.456512	1.17096	0.142471	1.37164	0.00035221	2.36874	0.856967	1.03873	0.00809137	1.82288	0.462835	1.16835	0.608579	-1.1143
6919932	NM_145950 // Osgin2 // oxidative stress induced growth inhibitor family member 2	Osgin2	NM_145950	0.496763	1.11963	0.635146	1.08778	0.0320636	-1.48835	0.0274682	-1.50706	0.00175902	-1.84653	0.736875	1.06132	0.00388912	-1.74585	0.68849	1.07363	0.000352527	-2.06224	0.00852716	-1.64889	0.282237	1.21227
6852483	NM_194269 // Morn2 // MORN repeat containing 2 // 17 E3 // 378462 /// ENSMUST000	Morn2	NM_194269	0.00286178	1.93671	0.00396643	1.97044	0.0488292	1.55683	0.000355962	2.4167	0.00629445	1.89175	0.00986274	1.81672	0.0139825	1.75924	0.00149902	2.14253	0.0195577	1.70453	0.00206372	2.08495	0.0985748	1.44299
6927227	NM_025582 // 2810405K02Rik // RIKEN cDNA 2810405K02 gene // 4 E2 // 66469	2810405K02Rik	NM_025582	0.264705	1.23967	0.640177	-1.09994	0.0119671	1.72566	0.10008	1.41026	0.18123	1.31898	0.581425	1.11901	0.000357868	2.29485	0.988178	1.00302	0.000948649	2.12562	0.0723277	1.45895	0.262222	1.25974
6909430	NM_008212 // Hadh // hydroxyacyl-Coenzyme A dehydrogenase // 3 G3 // 15107 /// E	Hadh	NM_008212	0.13802	1.29027	0.474038	1.13797	0.00156469	1.87925	0.000722009	1.98396	0.00164059	1.87297	0.308827	1.20287	0.00155414	1.88015	0.288772	1.21254	0.00155196	1.88034	0.000358759	2.08244	0.882197	1.02698
6783296	BC117001 // 1110001A07Rik // RIKEN cDNA 1110001A07 gene // 11 C // 66140 /// NM_	1110001A07Rik	BC117001	0.0849632	1.48197	0.0638615	1.57555	0.00120303	2.35434	0.0210057	1.78155	0.00145869	2.31259	0.149636	1.41697	0.000875175	2.42454	0.306729	1.27715	0.00889204	1.94492	0.000360557	2.62938	0.305732	1.27781
6770722	NM_009344 // Phlda1 // pleckstrin homology-like domain, family A, member 1 // 10	Phlda1	NM_009344	0.0202554	-1.51576	0.00683315	-1.69677	0.000360742	-2.09473	0.000397478	-2.08064	0.00961417	-1.65347	0.18432	-1.27741	0.0129722	-1.61574	0.052124	-1.44153	0.00806156	-1.67576	0.00201929	-1.85526	0.221215	-1.25231
6890068	ENSMUST00000102534 // Rasgrp1 // RAS guanyl releasing protein 1 (Rasgrp1), mRNA	Rasgrp1	ENSMUST00000102534	0.331485	-1.51888	0.563882	-1.30197	0.00112786	-5.25563	0.00202236	-4.73337	0.000665148	-5.77107	0.584615	-1.28386	0.00959714	-3.54499	0.401056	-1.47026	0.000658938	-5.78063	0.000361702	-6.42297	0.868648	1.0783
6960404	ENSMUST00000080885 // Dbp // D site albumin promoter binding protein (Dbp), mRNA	Dbp	ENSMUST00000080885	0.0211344	1.69952	0.159829	1.39633	0.000966445	2.3667	0.00036482	2.58351	0.00119625	2.32127	0.0115441	1.87412	0.000597691	2.47164	0.0476309	1.61608	0.00323369	2.11791	0.00106539	2.34586	0.301615	1.27514
6973299	NM_175529 // Leng9 // leukocyte receptor cluster (LRC) member 9 // 7 A1 // 24381	Leng9	NM_175529	0.140447	-1.30058	0.00976164	-1.67581	0.00394867	-1.7967	0.00158116	-1.92321	0.00101808	-1.98603	0.169948	-1.29794	0.171222	-1.2969	0.0326081	-1.5182	0.00740588	-1.71235	0.000364984	-2.13846	0.485896	-1.13944
6923058	NM_173400 // 6230416J20Rik // RIKEN cDNA 6230416J20 gene // 4 C4|4 42.6 cM // 23	6230416J20Rik	NM_173400	0.107817	1.35324	0.0641223	1.45582	0.000369511	2.22035	0.00120569	2.02985	0.00306643	1.88815	0.172676	1.31283	0.759878	1.06174	0.00898633	1.732	0.983509	1.00406	0.000745072	2.10575	0.0701115	1.4432
6957141	NM_013488 // Cd4 // CD4 antigen // 6 F2|6 60.18 cM // 12504 /// ENSMUST000000240	Cd4	NM_013488	0.0223018	1.57725	0.0695636	1.46102	0.00914424	1.75942	0.000370687	2.2759	0.00747285	1.78969	0.0232711	1.62143	0.033938	1.56625	0.101854	1.40438	0.205474	1.29685	0.0069691	1.8002	0.790446	-1.05518
6963418	NM_009516 // Wee1 // wee 1 homolog (S. pombe) // 7 F1 // 22390 /// ENSMUST000000	Wee1	NM_009516	0.245612	1.26101	0.270199	1.26506	0.00105902	2.16418	0.0025545	2.0116	0.000371592	2.35698	0.177022	1.33599	0.096427	1.43361	0.0680743	1.48831	0.219709	1.30017	0.000407387	2.33949	0.697394	1.08548
6875039	ENSMUST00000078834 // Il15ra // interleukin 15 receptor, alpha chain (Il15ra), t	Il15ra	ENSMUST00000078834	0.494571	-1.20416	0.82515	-1.06605	0.00443132	-2.45017	0.0122652	-2.16731	0.00224074	-2.65234	0.691671	-1.12182	0.0180981	-2.06417	0.277119	-1.37481	0.000868139	-2.9541	0.00037196	-3.24767	0.568893	1.17987
6781941	NM_175260 // Myh10 // myosin, heavy polypeptide 10, non-muscle // 11 B3|11 40.0	Myh10	NM_175260	0.143444	1.32884	0.579702	1.11953	0.0016339	2.03491	0.00037202	2.28704	0.00112424	2.09647	0.81291	1.0493	0.0941863	1.41918	0.104784	1.4031	0.00693789	1.80754	0.00188887	2.01137	0.417239	-1.18055
6990948	NM_009445 // Ttk // Ttk protein kinase // 9 E2 // 22137 /// NM_001110265 // Ttk	Ttk	NM_009445	0.388521	1.25563	0.467722	1.2269	0.0128442	2.10247	0.0348718	1.85654	0.00150211	2.68688	0.742595	1.09646	0.0265807	1.92228	0.459742	1.23148	0.249184	1.38702	0.000376618	3.12292	0.783995	1.07986
6996603	NM_022378 // Foxb1 // forkhead box B1 // 9 D|9 41.0 cM // 64290 /// ENSMUST00000	Foxb1	NM_022378	0.00356166	-1.86838	0.00752766	-1.82931	0.0177146	-1.69445	0.00066877	-2.24003	0.0142167	-1.7288	0.038657	-1.57359	0.813103	-1.05088	0.000379146	-2.34527	0.312372	1.23882	0.00316889	-1.97013	0.0260771	-1.63443
6789808	ENSMUST00000017430 // Glod4 // glyoxalase domain containing 4 (Glod4), mRNA // 1	Glod4	ENSMUST00000017430	0.0239035	1.47121	0.556293	1.10777	0.00185168	1.81742	0.00337374	1.74359	0.0128798	1.58361	0.188772	1.26096	0.000402347	2.01453	0.141949	1.29727	0.00143571	1.84928	0.00263279	1.7739	0.270178	1.21352
6867830	NM_026410 // Cdca5 // cell division cycle associated 5 // 19 A // 67849 /// ENSM	Cdca5	NM_026410	0.362453	1.24578	0.54636	1.16751	0.0119247	1.98733	0.0569702	1.65767	0.00121487	2.51923	0.470046	1.20415	0.00338916	2.27027	0.593696	1.14667	0.0327789	1.77246	0.000402462	2.81082	0.885263	1.03761
6805355	NM_153173 // Hist1h4h // histone cluster 1, H4h // 13 A2-A3 // 69386 /// ENSMUST	Hist1h4h	NM_153173	0.00396812	-1.80604	0.00179462	-2.0052	0.00068386	-2.16316	0.0296211	-1.5832	0.0356543	-1.55626	0.000609344	-2.18267	0.00214245	-1.97711	0.00040675	-2.25218	0.00592897	-1.82025	0.00234986	-1.96256	0.00187214	-1.99847
6824325	NM_172598 // Wdhd1 // WD repeat and HMG-box DNA binding protein 1 // 14 C1 // 21	Wdhd1	NM_172598	0.155169	1.47271	0.310142	1.33974	0.000837121	2.91953	0.0150055	2.0906	0.000407901	3.16022	0.601519	1.16106	0.0409979	1.83744	0.176378	1.48114	0.0454135	1.81226	0.000439598	3.13438	0.586811	1.16817
6785793	BC028539 // H2afv // H2A histone family, member V // 11 A1 // 77605	H2afv	BC028539	0.401364	1.23423	0.752891	-1.0875	0.020582	1.91845	0.13308	1.50556	0.164003	1.45916	0.356502	1.2809	0.000408251	2.92693	0.924613	1.02551	0.00172077	2.52198	0.0127862	2.02733	0.765872	1.08256
6898241	NM_133786 // Smc4 // structural maintenance of chromosomes 4 // 3 E2 // 70099 //	Smc4	NM_133786	0.143475	1.27774	0.376027	1.16924	0.000655327	1.96395	0.00708545	1.66333	0.0140431	1.58113	0.297054	1.20291	0.192388	1.26163	0.0306739	1.48795	0.613631	1.09275	0.000411367	2.02675	0.294251	1.20424
6961991	NM_026812 // Hddc3 // HD domain containing 3 // 7 D3 // 68695 /// ENSMUST0000003	Hddc3	NM_026812	0.030859	1.47764	0.67708	1.0799	0.00659757	1.71692	0.00280921	1.8303	0.0168628	1.59545	0.0210028	1.5673	0.000414524	2.10087	0.106666	1.35706	0.00360385	1.79686	0.00834871	1.68621	0.210302	1.26435
6980016	ENSMUST00000026917 // Nrp1 // neuropilin 1 (Nrp1), mRNA // 8 E|8 73.0 cM // 1818	Nrp1	ENSMUST00000026917	0.391179	1.18186	0.445104	1.17213	0.000982412	2.1468	0.00134681	2.09276	0.000416674	2.29929	0.592777	1.11728	0.0195875	1.66631	0.0289582	1.60702	0.00454493	1.89301	0.000887482	2.16443	0.900928	1.02608
6872051	NM_010266 // Gda // guanine deaminase // 19 B|19 15.5 cM // 14544 /// ENSMUST000	Gda	NM_010266	0.0116527	1.85007	0.0115871	1.93149	0.00364068	2.17116	0.000767135	2.52261	0.00106035	2.44626	0.0115848	1.93153	0.00142809	2.37766	0.000424153	2.66754	0.00210364	2.29059	0.00147172	2.3708	0.0265451	1.76758
6941913	ENSMUST00000036206 // Ccdc92 // coiled-coil domain containing 92 (Ccdc92), mRNA	Ccdc92	ENSMUST00000036206	0.00696334	-1.69218	0.00383236	-1.83963	0.00959156	-1.70996	0.00332032	-1.8603	0.00775453	-1.73967	0.992489	1.00182	0.42417	-1.16811	0.000425425	-2.17341	0.201606	1.28507	0.091247	-1.39922	0.00832255	-1.72977
6811520	NM_146542 // Olfr11 // olfactory receptor 11 // 13 A3.1 // 218066 /// ENSMUST000	Olfr11	NM_146542	0.471418	1.18687	0.284978	-1.31476	0.552099	1.16296	0.594809	-1.14447	0.6194	1.13425	0.450312	1.21177	0.243414	1.34881	0.46499	-1.20423	0.000426436	2.76335	0.341162	1.27511	0.0827581	-1.57249
6762804	NM_022881 // Rgs18 // regulator of G-protein signaling 18 // 1 F|1 78.5 cM // 64	Rgs18	NM_022881	0.0225516	1.99384	0.0459308	1.89149	0.00042743	3.42513	0.000806912	3.17684	0.00312472	2.69759	0.00641142	2.46625	0.000651903	3.25837	0.0108279	2.30587	0.000883748	3.14262	0.00299139	2.71209	0.141621	1.58491
6855087	ENSMUST00000025263 // Tnf // tumor necrosis factor (Tnf), mRNA // 17 B1|17 19.06	Tnf	ENSMUST00000025263	0.492443	-1.17623	0.0787745	-1.57855	0.000949411	-2.542	0.0179396	-1.87956	0.00107861	-2.51039	0.178202	-1.41206	0.00757767	-2.06179	0.258765	-1.33355	0.00819281	-2.04496	0.00042773	-2.74715	0.491149	-1.19011
6896519	NM_011386 // Skil // SKI-like // 3 A3|3 13.0 cM // 20482 /// NM_001039090 // Ski	Skil	NM_011386	0.812121	1.05512	0.837996	-1.05057	0.0571714	-1.60988	0.0408185	-1.67378	0.00319082	-2.17922	0.481513	-1.18605	0.00700918	-2.01683	0.764655	-1.07495	0.00198002	-2.28157	0.000430308	-2.63345	0.900616	-1.03059
6855234	NM_146513 // Olfr95 // olfactory receptor 95 // 17 B1 // 258506 /// ENSMUST00000	Olfr95	NM_146513	0.0197231	-1.53876	0.0156639	-1.61541	0.000740276	-2.03551	0.0111453	-1.66015	0.0392224	-1.49541	0.100091	-1.37137	0.572854	-1.11145	0.000436082	-2.11473	0.522353	1.12749	0.0127174	-1.64277	0.0125366	-1.64466
6900348	ENSMUST00000004134 // Gstm5 // glutathione S-transferase, mu 5 (Gstm5), mRNA //	Gstm5	ENSMUST00000004134	0.0917015	1.62827	0.896155	1.03996	0.00706618	2.39157	0.00302977	2.65265	0.0543036	1.82218	0.706159	1.11999	0.000437451	3.33013	0.540516	1.20249	0.000558941	3.23703	0.0218073	2.06875	0.637034	1.15251
6789329	NM_023517 // Tnfsf13 // tumor necrosis factor (ligand) superfamily, member 13 //	Tnfsf13	NM_023517	0.0123831	1.70636	0.136612	1.38532	0.0957592	1.44319	0.000438379	2.3579	0.0119822	1.77583	0.0744446	1.48368	0.00528825	1.91061	0.0347024	1.60532	0.000713087	2.26496	0.00341259	1.98476	0.434794	1.18319
6885873	ENSMUST00000050785 // Lcn2 // lipocalin 2 (Lcn2), mRNA // 2 A3|2 27.0 cM // 1681	Lcn2	ENSMUST00000050785	0.0767975	-2.72354	0.0685133	-3.01847	0.00513922	-5.928	0.00187174	-7.51957	0.000455624	-10.3824	0.182979	-2.21399	0.00713381	-5.47648	0.0702287	-2.99668	0.000442223	-10.4526	0.000550666	-9.94724	0.453528	-1.55558
6888003	ENSMUST00000002809 // Fkbp7 // FK506 binding protein 7 (Fkbp7), mRNA // 2 C3|2 6	Fkbp7	ENSMUST00000002809	0.0382864	1.59564	0.157171	1.39526	0.00711637	1.9532	0.000442482	2.51828	0.0022497	2.17536	0.0463871	1.61388	0.00686777	1.95986	0.0434579	1.62546	0.0521028	1.59326	0.00235997	2.16583	0.191975	1.35834
6886021	NM_009421 // Traf1 // Tnf receptor-associated factor 1 // 2 B // 22029 /// ENSMU	Traf1	NM_009421	0.294295	-1.44267	0.329173	-1.43906	0.00363514	-3.23384	0.00671791	-2.94751	0.00129627	-3.76217	0.14483	-1.73409	0.0144883	-2.61422	0.195317	-1.6269	0.000444378	-4.38622	0.000750515	-4.07013	0.342393	-1.42473
6957640	NM_130447 // Dusp16 // dual specificity phosphatase 16 // 6 G1|6 62.0 cM // 7068	Dusp16	NM_130447	0.456417	-1.14913	0.363093	-1.19959	0.00334387	-1.89087	0.00195731	-1.97276	0.0012846	-2.03874	0.26569	-1.25063	0.0080159	-1.76118	0.303111	-1.22942	0.000445109	-2.21207	0.00046308	-2.20539	0.604409	-1.10857
6945775	NM_029555 // Gstk1 // glutathione S-transferase kappa 1 // 6 B2.1 // 76263 /// E	Gstk1	NM_029555	0.00744702	1.66738	0.0599992	1.44735	0.0229153	1.57605	0.000453763	2.13209	0.0467491	1.48085	0.0138917	1.64301	0.00480111	1.78753	0.0772922	1.4131	0.00197573	1.91251	0.015882	1.62506	0.461292	1.15076
6945584	NM_011539 // Tbxas1 // thromboxane A synthase 1, platelet // 6 F1-pter|6 20.5 cM	Tbxas1	NM_011539	0.0549098	1.39384	0.390472	1.16655	0.00226991	1.82074	0.0093332	1.64303	0.00231479	1.81822	0.341801	1.18628	0.00188951	1.84447	0.148405	1.30066	0.000460189	2.03434	0.000673694	1.98173	0.810072	1.04375
6878053	ENSMUST00000102691 // Cdca7 // cell division cycle associated 7 (Cdca7), mRNA //	Cdca7	ENSMUST00000102691	0.168338	1.54067	0.488482	1.25734	0.000949932	3.38664	0.0081167	2.55155	0.000463104	3.71112	0.492663	1.25456	0.0204542	2.23919	0.363556	1.35179	0.0279447	2.13849	0.000916941	3.40201	0.626048	1.17432
6841372	NM_172616 // C330027C09Rik // RIKEN cDNA C330027C09 gene // 16 B5 // 224171	C330027C09Rik	NM_172616	0.198293	1.37709	0.155172	1.46142	0.00133301	2.54682	0.0125351	2.00646	0.00285714	2.35355	0.472685	1.20772	0.038995	1.75755	0.201338	1.4045	0.700799	1.10584	0.000464585	2.83444	0.385717	1.25674
7013857	ENSMUST00000081064 // Cenpi // centromere protein I (Cenpi), mRNA // X E3 // 102	Cenpi	ENSMUST00000081064	0.32063	1.29752	0.614204	1.15058	0.000954992	2.79712	0.0713172	1.67792	0.000858681	2.82941	0.990037	1.00347	0.0418925	1.80274	0.621282	1.14735	0.516644	1.19814	0.000467799	3.02007	0.863912	1.04873
6900277	NM_008418 // Kcna3 // potassium voltage-gated channel, shaker-related subfamily,	Kcna3	NM_008418	0.0114034	-1.58044	0.0866078	-1.37654	0.0322579	-1.50117	0.000469362	-2.05525	0.00224481	-1.84013	0.163935	-1.29295	0.0997224	-1.35838	0.0118583	-1.62627	0.0134792	-1.61019	0.00104527	-1.94305	0.0202363	-1.55937
6983873	NM_001081981 // Nfix // nuclear factor I/X // 8 C1-C2|8 38.6 cM // 18032 /// NM_	Nfix	NM_001081981	0.00364123	1.80382	0.00307591	1.90431	0.0379429	1.53846	0.000533564	2.18275	0.000469866	2.2041	0.00843088	1.75448	0.071598	1.4475	0.00102739	2.07538	0.132418	1.35763	0.00468749	1.84098	0.0626548	1.46671
6903753	NM_007900 // Ect2 // ect2 oncogene // 3 B // 13605 /// ENSMUST00000075155 // Ect	Ect2	NM_007900	0.771946	1.08175	0.568273	1.18032	0.0107277	2.20462	0.0489322	1.81028	0.00285857	2.58055	0.876172	1.04617	0.0331289	1.90896	0.433719	1.25624	0.286432	1.36655	0.000470249	3.16655	0.691606	1.12194
7023099	NM_011564 // Sry // sex determining region of Chr Y // Y A1 // 21674	Sry	NM_011564	0.0207781	-1.55315	0.294592	-1.22651	0.000476085	-2.15072	0.0343115	-1.53259	0.100354	-1.38459	0.361298	-1.19405	0.111941	-1.36919	0.004821	-1.80383	0.842595	1.03901	0.00885992	-1.71844	0.0401781	-1.51103
6963364	NM_011975 // Rpl27a // ribosomal protein L27a // 7 E2-F1|7 51.55 cM // 26451 ///	Rpl27a	NM_011975	0.409623	1.16603	0.84009	1.04073	0.0171385	1.64875	0.13289	1.3555	0.0752368	1.43831	0.79765	1.05205	0.000478203	2.19443	0.744284	1.06671	0.000769365	2.11608	0.0515358	1.4924	0.761085	1.06204
6775407	NM_001013758 // BC072620 // cDNA sequence BC072620 // 10 C1 // 237403	BC072620	NM_001013758	0.0249287	-1.49369	0.0539236	-1.43858	0.000483653	-2.05615	0.0146476	-1.60242	0.0223136	-1.54955	0.187849	-1.27562	0.0833625	-1.38301	0.0138137	-1.60981	0.631249	1.09129	0.0325525	-1.50218	0.037049	-1.48592
6764040	ENSMUST00000027964 // Fcgr3 // Fc receptor, IgG, low affinity III (Fcgr3), mRNA	Fcgr3	ENSMUST00000027964	0.204698	1.27788	0.680633	1.08744	0.00385304	1.89865	0.00291667	1.94241	0.0237252	1.6238	0.0268386	1.60558	0.00161267	2.03759	0.048847	1.51716	0.000962953	2.12297	0.000484137	2.24109	0.212903	1.29343
6777310	NM_013590 // Lyz // lysozyme // 10 D2 // 17110 /// NM_017372 // Lyzs // lysozyme	Lyz	NM_013590	0.294708	1.34515	0.74587	1.10192	0.0019803	2.78145	0.00768876	2.35966	0.0027782	2.67159	0.11045	1.63249	0.000486169	3.27661	0.405236	1.28497	0.000572207	3.21557	0.014168	2.18369	0.306612	1.3622
6852542	NM_026516 // Tmem178 // transmembrane protein 178 // 17 E3 // 68027 /// ENSMUST0	Tmem178	NM_026516	0.669496	-1.1098	0.471742	1.20733	0.00615539	-2.16293	0.0209931	-1.88736	0.00267185	-2.36223	0.138033	1.48448	0.0359979	-1.77085	0.458901	1.21406	0.0113865	-2.02258	0.000491456	-2.80718	0.527833	1.17949
6985848	NM_178856 // Gins2 // GINS complex subunit 2 (Psf2 homolog) // 8 E1 // 272551 //	Gins2	NM_178856	0.702783	-1.08276	0.807201	-1.05582	0.0100175	1.84727	0.363153	1.22629	0.00400266	2.00982	0.633263	1.11225	0.00049454	2.41349	0.382173	-1.21642	0.00301891	2.06129	0.0114299	1.82442	0.350429	-1.23314
6753316	NM_026024 // Ube2t // ubiquitin-conjugating enzyme E2T (putative) // 1 E4 // 671	Ube2t	NM_026024	0.377379	1.18962	0.152276	1.35659	0.00638097	1.84942	0.0332785	1.59257	0.00277888	1.98437	0.146913	1.36233	0.00150617	2.08748	0.174006	1.33511	0.00331585	1.95525	0.000510372	2.2791	0.627266	1.10688
6855246	NM_008204 // H2-M2 // histocompatibility 2, M region locus 2 // 17 B1|17 20.43 c	H2-M2	NM_008204	0.917698	-1.04192	0.641841	1.21899	0.00700253	-3.44077	0.00679646	-3.45892	0.00582415	-3.55385	0.40585	1.42703	0.0282902	-2.6622	0.854603	-1.08098	0.00141108	-4.52437	0.000512935	-5.3474	0.544727	1.29467
6841160	NM_026439 // Ccdc80 // coiled-coil domain containing 80 // 16 B5 // 67896 /// EN	Ccdc80	NM_026439	0.00565023	1.72198	0.00189584	1.94683	0.00269386	1.89484	0.000550186	2.13778	0.000517797	2.14751	0.09325	1.39778	0.117348	1.36515	0.00689397	1.7596	0.113152	1.37035	0.0428265	1.50612	0.0557854	1.46956
6964053	NM_175023 // Rbbp6 // retinoblastoma binding protein 6 // --- // 19647 /// ENSMU	Rbbp6	NM_175023	0.0455007	1.47451	0.190071	1.30426	0.0185806	1.64303	0.101888	1.39779	0.195643	1.2998	0.0165812	1.65943	0.547856	-1.12766	0.000520935	2.19234	0.669236	-1.08899	0.350436	1.20641	0.00262043	1.93285
6959305	ENSMUST00000008528 // Sertad1 // SERTA domain containing 1 (Sertad1), mRNA // 7	Sertad1	ENSMUST00000008528	0.688553	1.07559	0.311503	-1.21951	0.1014	-1.38643	0.0943539	-1.39663	0.00628944	-1.7737	0.2033	-1.28528	0.743174	-1.06572	0.016155	-1.64146	0.550535	-1.12328	0.000521388	-2.14818	0.37978	-1.18741
6803913	ENSMUST00000021729 // Gpr132 // G protein-coupled receptor 132 (Gpr132), mRNA //	Gpr132	ENSMUST00000021729	0.159413	-1.5192	0.101256	-1.68961	0.000537126	-3.39849	0.00812624	-2.42638	0.0635037	-1.81956	0.203893	-1.49507	0.480155	-1.24726	0.24755	-1.44048	0.00925624	-2.38548	0.108497	-1.67046	0.232207	-1.45854
6851232	ENSMUST00000001258 // Uhrf1 // ubiquitin-like, containing PHD and RING finger do	Uhrf1	ENSMUST00000001258	0.288548	-1.57442	0.608284	-1.26145	0.00110932	5.19971	0.137258	1.9878	0.000546996	5.88631	0.432969	-1.4285	0.00751765	3.6744	0.727959	-1.17047	0.0151107	3.21384	0.000768327	5.54674	0.484795	-1.37345
6880842	NM_175034 // Slc24a5 // solute carrier family 24, member 5 // 2 F1 // 317750 ///	Slc24a5	NM_175034	0.0170599	1.54629	0.292807	1.21644	0.00224339	1.86013	0.000547056	2.05904	0.0220781	1.5605	0.0389779	1.48772	0.00407753	1.77981	0.0346335	1.50287	0.00533048	1.74437	0.00743237	1.70084	0.0528078	1.44867
6975658	NM_007514 // Slc7a2 // solute carrier family 7 (cationic amino acid transporter,	Slc7a2	NM_007514	0.1306	-1.92052	0.188238	-1.82902	0.00229164	-4.552	0.00869679	-3.56305	0.00222524	-4.57604	0.0625059	-2.38747	0.00111465	-5.17349	0.0771478	-2.27685	0.000549241	-5.85555	0.00137149	-4.98759	0.554399	-1.30664
6802088	NM_007564 // Zfp36l1 // zinc finger protein 36, C3H type-like 1 // 12 C3 // 1219	Zfp36l1	NM_007564	0.0523224	1.49681	0.657612	1.09958	0.00196991	2.07808	0.0116893	1.77845	0.000551104	2.31114	0.132379	1.38986	0.0269901	1.64422	0.00403892	1.95425	0.0960877	1.44191	0.00069462	2.26735	0.524057	1.14654
6790290	BC002073 // Ccl6 // chemokine (C-C motif) ligand 6 // 11 C|11 47.51 cM // 20305	Ccl6	BC002073	0.186489	1.41154	0.974417	1.00883	0.00463238	2.32464	0.0079346	2.18754	0.00536105	2.28693	0.151867	1.49327	0.00104446	2.73431	0.152253	1.49269	0.000552926	2.92555	0.00219936	2.52341	0.763446	1.08604
6764046	NM_025557 // Pcp4l1 // Purkinje cell protein 4-like 1 // 1 H3 // 66425 /// ENSMU	Pcp4l1	NM_025557	0.177637	1.39892	0.509062	1.18924	0.0184718	1.91956	0.000553317	2.78356	0.00365172	2.29271	0.163577	1.4497	0.00999635	2.05689	0.121446	1.51404	0.0121003	2.01372	0.002346	2.40144	0.355822	-1.27557
6865902	NM_134133 // 2010002N04Rik // RIKEN cDNA 2010002N04 gene // 18 D3 // 106878	2010002N04Rik	NM_134133	0.0183863	-1.75569	0.334457	-1.26461	0.000691111	-2.51725	0.00218269	-2.25838	0.00431204	-2.11446	0.0560622	-1.61275	0.107424	-1.48933	0.0184464	-1.82463	0.0251245	-1.76523	0.000557438	-2.56817	0.191239	-1.37772
6813246	NM_017373 // Nfil3 // nuclear factor, interleukin 3, regulated // 13 B1|13 32.0	Nfil3	NM_017373	0.487194	-1.13945	0.14814	-1.34356	0.00821235	-1.76506	0.000744144	-2.13863	0.00368504	-1.88505	0.383162	-1.19205	0.0119446	-1.71008	0.556341	-1.12525	0.00055906	-2.18645	0.009758	-1.73968	0.995481	1.00113
6844359	ENSMUST00000000028 // Cdc45l // cell division cycle 45 homolog (S. cerevisiae)-l	Cdc45l	ENSMUST00000000028	0.937673	-1.01965	0.965795	1.01147	0.00697616	2.16909	0.0993948	1.56952	0.000573043	2.82541	0.999862	1.00005	0.012918	2.02425	0.835384	-1.05687	0.0228519	1.89423	0.00123402	2.60998	0.782115	-1.07641
6959432	ENSMUST00000058908 // Sycn // syncollin (Sycn), mRNA // 7 A3 // 68416 /// NM_026	Sycn	ENSMUST00000058908	0.0684209	-1.48023	0.0973832	-1.46105	0.000578107	-2.38067	0.00261496	-2.0873	0.0312246	-1.6529	0.0688614	-1.51977	0.311853	-1.25514	0.00372874	-2.02221	0.684371	-1.09477	0.0235793	-1.70033	0.00673301	-1.91642
6753014	ENSMUST00000016673 // Il10 // interleukin 10 (Il10), mRNA // 1 E4|1 69.9 cM // 1	Il10	ENSMUST00000016673	0.170092	1.52195	0.27191	1.42915	0.000587544	3.49114	0.000773566	3.37381	0.00680282	2.55409	0.0204668	2.19588	0.00178218	3.03812	0.0484897	1.93348	0.00539378	2.63374	0.00136683	3.1417	0.416407	1.30038
6869370	NM_183046 // Mphosph1 // M-phase phosphoprotein 1 // 19 C2 // 240641 /// ENSMUST	Mphosph1	NM_183046	0.219868	1.33449	0.236044	1.34664	0.0018251	2.35066	0.00790055	2.02948	0.00498169	2.12744	0.74035	1.08561	0.0394311	1.70361	0.196222	1.38471	0.475043	1.19456	0.000587851	2.62259	0.618091	1.13173
6993890	ENSMUST00000040912 // Anln // anillin, actin binding protein (scraps homolog, Dr	Anln	ENSMUST00000040912	0.690713	1.15608	0.708374	1.15689	0.0073303	3.0782	0.0932919	1.95836	0.00189836	3.80766	0.782422	1.11352	0.0261992	2.4851	0.716531	1.15195	0.257985	1.56187	0.000589311	4.54812	0.964887	1.01728
6923123	NM_027326 // Mllt3 // myeloid/lymphoid or mixed lineage-leukemia translocation t	Mllt3	NM_027326	0.0204663	1.60659	0.00397953	1.91484	0.107195	1.40808	0.00120566	2.11237	0.0234176	1.63958	0.00204674	2.02327	0.562228	1.12783	0.000599464	2.23445	0.934647	-1.01711	0.0193718	1.66841	0.156052	1.34923
6765719	NM_145706 // Nup43 // nucleoporin 43 // 10 A1 // 69912 /// ENSMUST00000040135 //	Nup43	NM_145706	0.0214585	1.58601	0.131658	1.36781	0.00243145	1.96912	0.0210159	1.6404	0.0120521	1.72297	0.00906083	1.76577	0.000600309	2.20071	0.0314015	1.5812	0.00482317	1.86184	0.012164	1.72159	0.0723566	1.45794
6815345	ENSMUST00000022169 // Hexb // hexosaminidase B (Hexb), mRNA // 13 D1|13 46.0 cM	Hexb	ENSMUST00000022169	0.11524	1.32646	0.473933	1.14404	0.0248059	1.5558	0.00419246	1.79161	0.0401159	1.49292	0.134972	1.33096	0.00710673	1.72053	0.0648942	1.42959	0.00060066	2.06765	0.0139585	1.63114	0.604875	1.10184
6824974	NM_198605 // F630043A04Rik // RIKEN cDNA F630043A04 gene // 14 C3 // 219114	F630043A04Rik	NM_198605	0.647414	1.15985	0.641993	1.17487	0.00931208	2.6246	0.125103	1.72189	0.00109577	3.53707	0.507979	1.25859	0.0365759	2.13058	0.245049	1.5033	0.155455	1.65134	0.000602974	3.83258	0.5402	1.23697
6876532	NM_010710 // Lhx2 // LIM homeobox protein 2 // 2 B // 16870 /// ENSMUST000000002	Lhx2	NM_010710	0.582223	1.12123	0.149994	1.38534	0.000604924	-2.36499	0.0418219	-1.60134	0.00448122	-1.98468	0.136751	1.40131	0.0271925	-1.67351	0.290512	1.26743	0.0462991	-1.58432	0.00076629	-2.31748	0.255308	1.29113
6841136	NM_021325 // Cd200r1 // CD200 receptor 1 // --- // 57781 /// ENSMUST00000057488	Cd200r1	NM_021325	0.211415	1.25722	0.470823	1.14994	0.000607527	2.1128	0.00575553	1.77925	0.087154	1.40454	0.0437692	1.49959	0.0276384	1.56243	0.044696	1.49672	0.000877585	2.05554	0.00627585	1.76706	0.193569	1.29035
6977696	ENSMUST00000005607 // Asf1b // ASF1 anti-silencing function 1 homolog B (S. cere	Asf1b	ENSMUST00000005607	0.708939	1.1221	0.343468	1.37022	0.00567626	2.68291	0.0610193	1.89623	0.00129007	3.26173	0.968533	-1.01308	0.0116809	2.42895	0.720676	1.12519	0.058133	1.91114	0.000608223	3.59167	0.821321	1.07728
6791015	ENSMUST00000038431 // Pdk2 // pyruvate dehydrogenase kinase, isoenzyme 2 (Pdk2),	Pdk2	ENSMUST00000038431	0.141698	1.30415	0.137408	1.33258	0.0287161	1.54383	0.00502386	1.77803	0.00135802	1.96265	0.148039	1.32214	0.031441	1.53179	0.101511	1.37447	0.404522	1.17191	0.000617566	2.07975	0.782977	1.05347
6966935	NM_010189 // Fcgrt // Fc receptor, IgG, alpha chain transporter // 7 B4|7 23.0 c	Fcgrt	NM_010189	0.319412	1.2822	0.873674	1.04291	0.0151948	1.97751	0.0269777	1.84909	0.00662437	2.16981	0.925325	1.02508	0.0020789	2.45581	0.818535	1.06253	0.000617754	2.78382	0.00139235	2.56057	0.392805	-1.25541
6848688	NM_026644 // Agpat4 // 1-acylglycerol-3-phosphate O-acyltransferase 4 (lysophosp	Agpat4	NM_026644	0.171168	-1.33601	0.089762	-1.47399	0.00676075	-1.91371	0.0276785	-1.67186	0.000619014	-2.36347	0.109747	-1.4398	0.142789	-1.39458	0.101074	-1.45384	0.0193233	-1.73258	0.00137219	-2.20634	0.543559	-1.14496
6860035	AK142086 // AY223547 // cDNA sequence AY223547 // 18 B2 // 448986	AY223547	AK142086	0.0177544	2.1244	0.101668	1.71485	0.690643	1.13631	0.694396	1.13445	0.923695	1.03118	0.0727951	1.81207	0.88731	1.04648	0.000625526	3.45783	0.786154	1.09094	0.506296	-1.23864	0.383999	1.32476
6806073	NM_020282 // Nqo2 // NAD(P)H dehydrogenase, quinone 2 // 13 A4|13 13.8 cM // 181	Nqo2	NM_020282	0.0763614	1.40931	0.0827821	1.43126	0.00209395	1.97562	0.00132942	2.04782	0.00684875	1.79459	0.0158044	1.67152	0.00402487	1.87464	0.0230567	1.6167	0.00153901	2.02436	0.000637304	2.1687	0.12873	1.36576
6950070	NM_008021 // Foxm1 // forkhead box M1 // 6 F3|6 62.0 cM // 14235 /// ENSMUST0000	Foxm1	NM_008021	0.592071	1.15647	0.472354	1.23235	0.0166746	2.08464	0.0577665	1.76725	0.00115924	2.85724	0.475559	1.23047	0.0236994	1.99305	0.192134	1.46785	0.181186	1.48261	0.000645109	3.05186	0.671279	1.13083
6924686	NM_015758 // Foxe3 // forkhead box E3 // 4 C7|4 49.6 cM // 30923 /// ENSMUST0000	Foxe3	NM_015758	0.00597892	-1.69765	0.0840884	-1.40332	0.00468231	-1.7947	0.0160049	-1.62683	0.0618236	-1.44519	0.00824261	-1.71676	0.378164	-1.1841	0.000646395	-2.08301	0.594474	1.1069	0.00172935	-1.93622	0.0160703	-1.62628
6968790	NM_007550 // Blm // Bloom syndrome homolog (human) // 7 D3|7 40.0 cM // 12144 //	Blm	NM_007550	0.346888	1.17978	0.160569	1.30552	0.00217508	1.87738	0.0208529	1.57571	0.00162526	1.9181	0.358262	1.18833	0.174765	1.2937	0.276617	1.22759	0.472788	1.14384	0.000646482	2.05095	0.303592	1.21367
6906635	ENSMUST00000029717 // Cd1d1 // CD1d1 antigen (Cd1d1), mRNA // 3 F1|3 48.0 cM //	Cd1d1	ENSMUST00000029717	0.455029	-1.21012	0.30486	-1.32505	0.162409	-1.4722	0.00533546	-2.27008	0.000649284	-2.84723	0.62325	-1.14298	0.0697409	-1.66376	0.225547	-1.39633	0.0182186	-1.97157	0.00241316	-2.47621	0.522365	1.19044
6792702	NM_018822 // Sgsh // N-sulfoglucosamine sulfohydrolase (sulfamidase) // 11 E2|11	Sgsh	NM_018822	0.0327681	1.52305	0.0601263	1.47967	0.00395252	1.8809	0.000651277	2.17	0.00193042	1.99245	0.0434716	1.5269	0.00595859	1.8186	0.0247941	1.60843	0.0113199	1.72306	0.00198408	1.98811	0.433584	1.17161
6953906	NM_026004 // Nt5c3 // 5'-nucleotidase, cytosolic III // 6 B3 // 107569 /// ENSMU	Nt5c3	NM_026004	0.130537	1.29972	0.175146	1.28422	0.00966274	-1.65252	0.653179	-1.08494	0.000651746	-2.00947	0.0636128	1.41616	0.0453201	-1.45893	0.0943796	1.36573	0.471137	-1.14016	0.00544231	-1.7255	0.379386	1.174
6912517	NM_027491 // Rragd // Ras-related GTP binding D // 4 A5|4 11.4 cM // 52187 /// E	Rragd	NM_027491	0.0783517	1.48668	0.205679	1.34998	0.123157	1.44556	0.000666815	2.45238	0.0925852	1.49767	0.158611	1.39881	0.377157	1.2308	0.0594979	1.5777	0.202909	1.35256	0.139364	1.4228	0.326806	1.25986
6932379	NM_009140 // Cxcl2 // chemokine (C-X-C motif) ligand 2 // 5 E1|5 51.0 cM // 2031	Cxcl2	NM_009140	0.767482	-1.14739	0.261804	-1.75868	0.000672136	-6.74275	0.0062744	-4.33785	0.000977075	-6.27338	0.35125	-1.59539	0.00414439	-4.71925	0.387121	-1.54164	0.0016996	-5.63258	0.00105488	-6.18098	0.864903	-1.0882
6872781	NM_009890 // Ch25h // cholesterol 25-hydroxylase // 19 C1 // 12642 /// ENSMUST00	Ch25h	NM_009890	0.934399	1.02208	0.824796	1.06484	0.016823	-2.05321	0.0632283	-1.72618	0.00554132	-2.3454	0.89297	1.03891	0.104976	-1.60383	0.818787	1.06718	0.109933	-1.59269	0.000678098	-2.97091	0.642795	1.14092
6989874	ENSMUST00000034964 // Tipin // timeless interacting protein (Tipin), mRNA // 9 D	Tipin	ENSMUST00000034964	0.201106	1.3621	0.460185	1.20772	0.00229628	2.34942	0.0129455	1.96091	0.00572936	2.13896	0.0663552	1.62102	0.00254558	2.32504	0.195497	1.39747	0.000679482	2.6523	0.00145902	2.45891	0.465083	1.20522
6769928	NM_172051 // Tmcc3 // transmembrane and coiled coil domains 3 // 10 C2 // 319880	Tmcc3	NM_172051	0.876129	-1.03143	0.653254	1.10022	0.00628226	-1.87143	0.403657	-1.19536	0.00343484	-1.97174	0.973678	1.00703	0.000891274	-2.20781	0.850875	-1.04071	0.00753079	-1.84183	0.000680012	-2.25753	0.994387	-1.00149
6986719	NM_008607 // Mmp13 // matrix metallopeptidase 13 // 9 A1-A2 // 17386	Mmp13	NM_008607	0.17936	-1.47929	0.114304	-1.64184	0.000685646	-3.23366	0.0132919	-2.24229	0.00110268	-3.05591	0.173164	-1.52938	0.0013255	-2.9893	0.107064	-1.65952	0.00124727	-3.01118	0.0035161	-2.65503	0.0724853	-1.76512
6811564	ENSMUST00000102977 // Hist1h4i // histone cluster 1, H4i (Hist1h4i), mRNA // ---	Hist1h4i	ENSMUST00000102977	0.00748584	2.23381	0.117528	1.61389	0.00329881	2.60937	0.00108082	2.97665	0.00485788	2.49015	0.00280906	2.66003	0.000690443	3.13539	0.0123012	2.21826	0.0574605	1.80035	0.0104835	2.26375	0.00384155	2.56199
6846497	NM_018784 // St3gal6 // ST3 beta-galactoside alpha-2,3-sialyltransferase 6 // 16	St3gal6	NM_018784	0.00305257	2.02632	0.00880579	1.92334	0.0065633	1.97889	0.00186709	2.22663	0.0257609	1.7259	0.000694275	2.43613	0.0338885	1.67641	0.00207697	2.20491	0.0362309	1.66438	0.0103922	1.89236	0.168738	1.38574
6958059	NM_008492 // Ldhb // lactate dehydrogenase B // 6 G2|6 62.0 cM // 16832 /// ENSM	Ldhb	NM_008492	0.159556	-1.41767	0.181447	-1.42443	0.0281353	-1.82179	0.0925769	-1.56846	0.10861	-1.53454	0.0815517	-1.59534	0.378198	1.25972	0.0261725	-1.83736	0.156036	1.45705	0.281509	-1.32747	0.000697212	-2.70506
6865551	NM_008908 // Ppic // peptidylprolyl isomerase C // 18 D1 // 19038 /// ENSMUST000	Ppic	NM_008908	0.192568	1.28284	0.0401037	1.53812	0.00386111	1.88358	0.000700214	2.15655	0.00127525	2.05777	0.0836318	1.43088	0.0169966	1.66279	0.120831	1.37622	0.107596	1.39356	0.00378132	1.88678	0.0651426	1.46753
6872765	NM_007392 // Acta2 // actin, alpha 2, smooth muscle, aorta // 19 C3 // 11475 ///	Acta2	NM_007392	0.903878	1.02821	0.578591	1.14708	0.00356358	2.19104	0.00116082	2.44469	0.000711773	2.562	0.802873	-1.06345	0.00290636	2.23571	0.258283	1.32585	0.0155789	1.883	0.0135496	1.91118	0.52634	1.16961
6835579	ENSMUST00000077935 // Trps1 // trichorhinophalangeal syndrome I (human) (Trps1),	Trps1	ENSMUST00000077935	0.575853	1.10336	0.423466	1.16294	0.0184096	-1.59652	0.174775	-1.29575	0.0384214	-1.49995	0.8366	1.03942	0.0165518	-1.61051	0.357022	1.19014	0.0007134	-2.04541	0.0203933	-1.58308	0.191765	1.28258
6910417	NM_001081298 // Lphn2 // latrophilin 2 // 3 H3 // 99633 /// BC026898 // Lphn2 //	Lphn2	NM_001081298	0.138201	1.31314	0.739705	-1.06597	0.000713432	2.08249	0.00110529	2.01548	0.00341192	1.84987	0.870713	1.03176	0.0367352	1.52141	0.563568	1.11774	0.00124443	1.99762	0.00893609	1.71455	0.843572	-1.03864
6995258	NM_011526 // Tagln // transgelin // 9 A5.2|9 27.0 cM // 21345 /// ENSMUST0000003	Tagln	NM_011526	0.493048	1.1284	0.0424356	1.48731	0.00774273	1.71184	0.00398784	1.80158	0.0185843	1.59581	0.835206	-1.03979	0.00071555	2.04601	0.138231	1.3288	0.00827098	1.70302	0.236308	1.25264	0.289221	1.22263
6960287	ENSMUST00000002274 // Napsa // napsin A aspartic peptidase (Napsa), mRNA // 7 B4	Napsa	ENSMUST00000002274	0.481927	1.13488	0.962391	-1.00907	0.61817	1.10036	0.259217	1.24453	0.264493	1.24146	0.857844	-1.03489	0.000722298	2.07519	0.812955	-1.04635	0.00808233	1.72512	0.180415	1.29837	0.449389	-1.15676
6791229	NM_028199 // Plxdc1 // plexin domain containing 1 // 11 D // 72324 /// ENSMUST00	Plxdc1	NM_028199	0.284682	1.23798	0.692405	1.08713	0.0128526	1.7495	0.00217201	2.04073	0.00085265	2.2049	0.429525	1.1825	0.00980816	1.79245	0.0274246	1.63062	0.00637771	1.86167	0.000727144	2.23382	0.982182	1.00472
6815749	NM_027934 // Rnf180 // ring finger protein 180 // 13 D1 // 71816 /// BC046775 //	Rnf180	NM_027934	0.153423	1.33842	0.0749537	1.48186	0.000735019	2.25698	0.00893031	1.82243	0.00339319	1.98404	0.0483345	1.55176	0.0111894	1.78566	0.0330393	1.61217	0.00366548	1.97088	0.0031794	1.99517	0.224779	1.30141
6957162	NM_146171 // Ncapd2 // non-SMC condensin I complex, subunit D2 // 6 F2 // 68298	Ncapd2	NM_146171	0.974362	-1.0093	0.861852	-1.05508	0.0222558	2.10273	0.16617	1.54487	0.00159376	2.94401	0.855402	-1.05776	0.0827142	1.73541	0.740543	1.10751	0.294042	1.3866	0.000741265	3.22796	0.866513	1.05315
6906903	NM_011309 // S100a1 // S100 calcium binding protein A1 // 3 F1-F2|3 43.6 cM // 2	S100a1	NM_011309	0.438926	1.15393	0.903101	-1.02422	0.278544	1.24054	0.103738	1.38899	0.432878	1.16779	0.239479	1.26426	0.000741992	2.11208	0.239033	1.26455	0.00274121	1.90926	0.058004	1.472	0.916572	-1.0208
6798403	NM_133762 // Ncapg2 // non-SMC condensin II complex, subunit G2 // 12 F2 // 7604	Ncapg2	NM_133762	0.0822007	1.60834	0.150672	1.51579	0.00638509	2.30503	0.0411798	1.82932	0.00332263	2.4856	0.371699	1.29071	0.0683145	1.70659	0.0952563	1.62649	0.212188	1.43215	0.000744463	2.9375	0.37699	1.28703
6996186	NM_024245 // Kif23 // kinesin family member 23 // 9 B // 71819 /// ENSMUST000000	Kif23	NM_024245	0.600134	1.20417	0.776639	1.11324	0.0201266	2.53084	0.0240123	2.45678	0.00482311	3.18045	0.907012	-1.04513	0.0475296	2.18058	0.468286	1.31719	0.141589	1.76437	0.000755978	4.19779	0.912333	1.04248
6850645	NM_008690 // Nfkbie // nuclear factor of kappa light polypeptide gene enhancer i	Nfkbie	NM_008690	0.501029	-1.13428	0.602565	-1.10965	0.000763773	-2.12927	0.0117681	-1.70938	0.00317927	-1.90375	0.122253	-1.37104	0.0218198	-1.62023	0.200237	-1.29635	0.00273575	-1.92672	0.00298047	-1.9136	0.633257	-1.09999
6828326	NM_009155 // Sepp1 // selenoprotein P, plasma, 1 // 15 A1|15 5.9 cM // 20363 ///	Sepp1	NM_009155	0.0857897	1.70304	0.330687	1.37118	0.000921258	3.30566	0.00358368	2.78144	0.00181394	3.03525	0.0751082	1.80573	0.00328415	2.81305	0.027032	2.11164	0.00119524	3.19948	0.000767916	3.38168	0.394566	1.3174
6869503	NM_010615 // Kif11 // kinesin family member 11 // 19 C2 // 16551 /// ENSMUST0000	Kif11	NM_010615	0.961558	1.01746	0.655717	1.18705	0.0229174	2.51216	0.0682734	2.06292	0.00372693	3.37225	0.809004	-1.09728	0.0292516	2.4082	0.98081	1.00928	0.306859	1.48648	0.000790749	4.26586	0.714256	1.15111
6832153	NM_010247 // Xrcc6 // X-ray repair complementing defective repair in Chinese ham	Xrcc6	NM_010247	0.00842365	1.72839	0.056358	1.50566	0.00079928	2.18112	0.00258443	1.98288	0.0143711	1.71269	0.0415189	1.55189	0.000898547	2.16072	0.0549153	1.50959	0.0157693	1.69851	0.00277001	1.97157	0.102287	1.41464
6766586	NM_001010827 // Taar7b // trace amine-associated receptor 7B // 10 A4 // 209517	Taar7b	NM_001010827	0.00563576	-2.46827	0.0678269	-1.83816	0.0278246	-2.10627	0.0715416	-1.82244	0.0426139	-1.97657	0.00079942	-3.37391	0.495738	-1.24667	0.0253957	-2.13448	0.998655	1.00054	0.773775	-1.0971	0.0728067	-1.81727
6998085	NM_175537 // Zbtb38 // zinc finger and BTB domain containing 38 // 9 E3.3 // 245	Zbtb38	NM_175537	0.0595618	1.40146	0.34642	1.19176	0.00538441	1.74565	0.00080532	2.0068	0.0010038	1.97529	0.015256	1.60992	0.0359357	1.49977	0.0198555	1.576	0.030353	1.52147	0.00117523	1.95297	0.634978	1.09183
6946994	ENSMUST00000070597 // Retsat // retinol saturase (all trans retinol 13,14 reduct	Retsat	ENSMUST00000070597	0.0392817	1.48152	0.092336	1.40231	0.000842929	2.0805	0.00106011	2.04458	0.00140338	2.00125	0.0936219	1.40035	0.00140283	2.00131	0.0718042	1.43791	0.00113401	2.03411	0.00161199	1.98009	0.342391	1.20559
6976609	NM_001081215 // BC013672 // cDNA sequence BC013672 // 8 B3.1 // 234311	BC013672	NM_001081215	0.0231835	1.53974	0.0177013	1.62324	0.0598089	-1.45663	0.764451	-1.05949	0.000846183	-2.06091	0.327987	1.20964	0.0029622	-1.8739	0.212209	1.27663	0.00132263	-1.99285	0.0116605	-1.68064	0.119088	1.36055
6983868	NM_010499 // Ier2 // immediate early response 2 // 8 C3|8 38.4 cM // 15936 /// E	Ier2	NM_010499	0.448258	-1.16355	0.121202	-1.40103	0.0126958	-1.75825	0.00252386	-2.02497	0.002027	-2.06279	0.0756033	-1.47646	0.072776	-1.48249	0.251197	-1.28005	0.0695552	-1.48966	0.000846947	-2.21821	0.630506	1.10778
6964033	NM_011121 // Plk1 // polo-like kinase 1 (Drosophila) // 7 F3|7 59.0 cM // 18817	Plk1	NM_011121	0.885777	-1.0553	0.885303	-1.05948	0.0985316	1.97457	0.37835	1.42701	0.00465639	3.4283	0.693465	-1.17128	0.0255413	2.56402	0.561262	-1.26296	0.0835224	2.04353	0.00085686	4.48619	0.847432	1.08012
6916483	ENSMUST00000030490 // Stil // Scl/Tal1 interrupting locus (Stil), mRNA // 4 D1 /	Stil	ENSMUST00000030490	0.819571	-1.06124	0.471692	-1.22319	0.0139767	2.07225	0.198487	1.43929	0.00363623	2.42202	0.943853	-1.01981	0.0474664	1.77661	0.630954	-1.14348	0.315504	1.32627	0.000868507	2.83548	0.869977	-1.04665
6878713	NM_021398 // Slc43a3 // solute carrier family 43, member 3 // --- // 58207 /// E	Slc43a3	NM_021398	0.125087	-1.53225	0.750313	-1.09691	0.052503	-1.79537	0.00696897	-2.32841	0.0738842	-1.70963	0.437192	-1.25481	0.124304	-1.57964	0.171134	-1.49939	0.000874883	-2.96228	0.198602	-1.46173	0.476525	-1.23093
6884520	NM_001110228 // Cugbp2 // CUG triplet repeat, RNA binding protein 2 // 2 A2-A3 /	Cugbp2	NM_001110228	0.0540326	1.51271	0.565864	1.13581	0.000887391	2.28319	0.0136186	1.78773	0.00133922	2.20351	0.0546141	1.55477	0.00305951	2.04963	0.00632222	1.92013	0.0407179	1.60374	0.00104611	2.25107	0.103329	1.44777
6925828	NM_201368 // Xkr8 // X Kell blood group precursor related family member 8 homolo	Xkr8	NM_201368	0.0440596	-1.48692	0.0463646	-1.52075	0.00172538	-2.01743	0.0285218	-1.59181	0.0014358	-2.04712	0.00588383	-1.82603	0.00942596	-1.75509	0.00570372	-1.83076	0.0360995	-1.55736	0.000905397	-2.12301	0.139705	-1.35674
6855057	NM_019442 // Stk19 // serine/threonine kinase 19 // 17 B1 // 54402 /// ENSMUST00	Stk19	NM_019442	0.170946	-1.30042	0.165396	-1.32931	0.0134949	-1.69819	0.067323	-1.46375	0.000913323	-2.11527	0.17168	-1.32356	0.72246	1.07418	0.0104874	-1.73538	0.773528	-1.05966	0.00972865	-1.7465	0.0421153	-1.53222
6844558	NM_023794 // Etv5 // ets variant gene 5 // 16 B1 // 104156 /// NR_002887 // EG21	Etv5	NM_023794	0.588173	1.13407	0.537362	1.16573	0.000913816	2.5145	0.00230733	2.29772	0.00107622	2.47512	0.142948	1.44897	0.00291619	2.24514	0.0711794	1.58734	0.00239884	2.28892	0.0011372	2.46196	0.592893	1.14202
6824723	ENSMUST00000059996 // Olfr49 // olfactory receptor 49 (Olfr49), mRNA // 14 C2 //	Olfr49	ENSMUST00000059996	0.0132877	-1.99291	0.00570959	-2.30779	0.230648	-1.40476	0.10476	-1.59303	0.0547831	-1.74608	0.023398	-1.95019	0.079915	-1.65687	0.000919812	-2.82791	0.846652	-1.05554	0.0656657	-1.70322	0.0263389	-1.9214
7010092	ENSMUST00000041708 // Gpr34 // G protein-coupled receptor 34 (Gpr34), mRNA // X	Gpr34	ENSMUST00000041708	0.849313	1.05157	0.908816	1.03293	0.00290355	2.51967	0.0140178	2.09543	0.00911021	2.20703	0.188478	1.46022	0.00441591	2.40194	0.540455	1.18981	0.00831098	2.2312	0.00092085	2.86392	0.654978	1.13501
7018041	NM_212444 // Gyk // glycerol kinase // X C-D|X 33.0 cM // 14933 /// NM_008194 //	Gyk	NM_212444	0.385293	-1.17044	0.0665255	-1.44094	0.557994	1.11969	0.140915	-1.33578	0.0112953	-1.68335	0.0898748	-1.39926	0.00369443	-1.83992	0.60738	-1.10415	0.000930147	-2.04354	0.06688	-1.4402	0.554698	-1.12076
6932603	NM_013470 // Anxa3 // annexin A3 // 5 E3|5 54.0 cM // 11745 /// ENSMUST000000314	Anxa3	NM_013470	0.942795	-1.01678	0.4733	-1.19565	0.0089757	2.0044	0.209658	1.37163	0.0481296	1.66522	0.601076	1.13879	0.00156399	2.38875	0.73124	1.08898	0.000937137	2.51042	0.0144359	1.90632	0.945337	1.01714
6847324	NM_009770 // Btg3 // B-cell translocation gene 3 // 16 C3.1 // 12228 /// NR_0027	Btg3	NM_009770	0.00473914	-2.04653	0.0263411	-1.79138	0.00181848	-2.36644	0.000943172	-2.52333	0.0703919	-1.5948	0.197391	-1.38683	0.466105	1.20054	0.0164125	-1.88763	0.555032	1.15921	0.00481524	-2.14679	0.0332146	-1.74472
6848718	NR_002853 // Air // antisense Igf2r RNA // 17 A1|17 7.36 cM // 104103	Air	NR_002853	0.00361058	1.77228	0.0961751	1.39	0.0717522	1.43073	0.195526	1.28832	0.942476	1.01398	0.0332003	1.53629	0.0827529	-1.41096	0.000948	2.04127	0.34113	-1.20304	0.677625	-1.08342	0.00166047	1.95686
6778113	NM_146931 // Olfr796 // olfactory receptor 796 // --- // 258933 /// ENSMUST00000	Olfr796	NM_146931	0.0249321	-1.51963	0.150553	-1.3206	0.000962683	-2.01635	0.00129145	-1.973	0.253014	-1.24532	0.510507	-1.13335	0.373658	1.18513	0.00288041	-1.85784	0.331331	1.20413	0.0619993	-1.44246	0.120979	-1.35122
6810299	ENSMUST00000070951 // Ppap2a // phosphatidic acid phosphatase 2a (Ppap2a), trans	Ppap2a	ENSMUST00000070951	0.0636297	-1.90776	0.172853	-1.64747	0.0303088	-2.26375	0.00562661	-2.93817	0.00345408	-3.15536	0.21976	-1.56491	0.00658044	-2.8708	0.174824	-1.64357	0.000964185	-3.78275	0.00100254	-3.76215	0.984257	-1.00712
6832713	NM_025730 // Lrrk2 // leucine-rich repeat kinase 2 // 15 F1 // 66725 /// ENSMUST	Lrrk2	NM_025730	0.847906	1.03598	0.820199	-1.0458	0.30757	-1.22519	0.449621	-1.16157	0.0463802	-1.50481	0.151979	-1.33393	0.00337735	-1.8805	0.938127	-1.01541	0.000964218	-2.0733	0.036334	-1.53925	0.194781	1.29664
6859953	NM_009004 // Kif20a // kinesin family member 20A // 18 B1|18 17.0 cM // 19348 //	Kif20a	NM_009004	0.91965	1.02591	0.872096	1.04461	0.0453155	1.76011	0.110243	1.55943	0.00546781	2.26152	0.74462	1.0924	0.0177897	1.97544	0.611854	1.14784	0.316904	1.31526	0.000968653	2.72622	0.822458	1.06273
6868519	BC020125 // D030056L22Rik // RIKEN cDNA D030056L22 gene // 19 B // 225995 /// NM	D030056L22Rik	BC020125	0.0178114	1.78248	0.0141747	1.90095	0.00160177	2.36796	0.00096952	2.48531	0.00852636	2.00474	0.155171	1.42912	0.0160943	1.87538	0.0276683	1.76758	0.259714	1.32436	0.00323673	2.21045	0.00284091	2.2391
6818647	BC049694 // Cdkn3 // cyclin-dependent kinase inhibitor 3 // 14 C1 // 72391	Cdkn3	BC049694	0.100249	1.3474	0.878054	1.02937	0.0489826	1.47182	0.2163	1.26732	0.0556771	1.45474	0.143045	1.32631	0.0105534	1.67578	0.21082	1.27106	0.284203	1.22678	0.000969918	2.00963	0.368406	1.18658
6782919	NM_021443 // Ccl8 // chemokine (C-C motif) ligand 8 // 11 C|11 47.0 cM // 20307	Ccl8	NM_021443	0.00893623	1.89348	0.240859	1.33535	0.0109224	1.93844	0.00222034	2.27147	0.124415	1.46627	0.00239734	2.25469	0.000981832	2.45574	0.0934839	1.52158	0.00106847	2.43613	0.0126687	1.90884	0.452134	1.20184
6777879	ENSMUST00000026504 // Xrcc6bp1 // XRCC6 binding protein 1 (Xrcc6bp1), mRNA // 10	Xrcc6bp1	ENSMUST00000026504	0.0204171	1.55333	0.386978	1.18226	0.019479	1.60769	0.0156079	1.63792	0.100684	1.38282	0.0210848	1.5969	0.00123673	1.99855	0.155278	1.32135	0.000989642	2.03224	0.0167158	1.62855	0.104946	1.37701
6856254	NM_008738 // Nrtn // neurturin // 17 D|17 32.8 cM // 18188 /// ENSMUST0000004475	Nrtn	NM_008738	0.00907086	-1.71658	0.0279666	-1.61036	0.00685956	-1.82522	0.00134483	-2.08913	0.0262173	-1.62011	0.390526	-1.19534	0.543661	1.13396	0.00101236	-2.13752	0.35924	1.21011	0.043986	-1.54211	0.0306697	-1.59645
6814956	NM_001081249 // Vcan // versican // 13 C3|13 55.0 cM // 13003 /// BC096495 // Vc	Vcan	NM_001081249	0.0395501	-1.49461	0.0853626	-1.42521	0.00432302	-1.86025	0.00623191	-1.80543	0.00678459	-1.7928	0.13873	-1.35325	0.0110798	-1.72059	0.0864961	-1.42327	0.00312652	-1.90953	0.00102804	-2.08481	0.8822	-1.03005
6782979	ENSMUST00000108158 // Slfn5 // schlafen 5 (Slfn5), mRNA // 11 C // 327978 /// EN	Slfn5	ENSMUST00000108158	0.480319	1.14135	0.368571	1.19798	0.0141807	-1.68226	0.330445	-1.21627	0.00379911	-1.87659	0.767594	1.06071	0.0019939	-1.97553	0.250692	1.26108	0.00556615	-1.81931	0.0010433	-2.07827	0.388085	1.1892
6935966	NM_021457 // Fzd1 // frizzled homolog 1 (Drosophila) // 5 A1|5 5.0 cM // 14362 /	Fzd1	NM_021457	0.0299241	-1.65751	0.143087	-1.42583	0.00248755	-2.20119	0.00105088	-2.38564	0.00119275	-2.35784	0.0498264	-1.62197	0.00479565	-2.06741	0.0374847	-1.67458	0.0473842	-1.63125	0.00552403	-2.03925	0.489146	-1.17906
6989629	NM_028283 // Uaca // uveal autoantigen with coiled-coil domains and ankyrin repe	Uaca	NM_028283	0.0479593	1.45393	0.154032	1.32685	0.209135	1.28149	0.00105908	2.03871	0.017265	1.6334	0.729567	1.06957	0.182574	1.3018	0.00961852	1.71507	0.0624582	1.45525	0.0218359	1.60084	0.535144	1.12861
6830927	NM_010849 // Myc // myelocytomatosis oncogene // 15 D2-D3|15 32.0 cM // 17869 //	Myc	NM_010849	0.289738	-1.32394	0.290354	-1.34931	0.00220474	2.57555	0.171392	1.4778	0.00107695	2.78723	0.775259	-1.08334	0.00847751	2.20902	0.563227	1.17643	0.0455254	1.79277	0.00685352	2.26454	0.37454	-1.28501
6895672	NM_010634 // Fabp5 // fatty acid binding protein 5, epidermal // 3 A1-3 // 16592	Fabp5	NM_010634	0.00110831	2.61597	0.0318343	1.88583	0.0834543	1.65376	0.00108051	2.80339	0.120275	1.56642	0.00176532	2.65524	0.0161699	2.0537	0.0205243	1.99398	0.00177817	2.6531	0.0365932	1.85191	0.05623	1.74824
6975335	ENSMUST00000033930 // Dusp4 // dual specificity phosphatase 4 (Dusp4), mRNA // 8	Dusp4	ENSMUST00000033930	0.636931	1.10034	0.795914	1.05752	0.0138694	-1.76149	0.179312	-1.3439	0.0121549	-1.78319	0.353527	-1.22414	0.00108611	-2.20333	0.516023	-1.15136	0.0155195	-1.74308	0.00266516	-2.04099	0.7564	-1.0694
6954415	NM_008354 // Il12rb2 // interleukin 12 receptor, beta 2 // 6 C1|6 30.1 cM // 161	Il12rb2	NM_008354	0.223671	1.50918	0.627058	1.18942	0.151802	1.6842	0.00110678	3.66723	0.0105482	2.65074	0.835273	1.07691	0.0759176	1.92116	0.0376362	2.16868	0.0199982	2.40198	0.00914912	2.70808	0.701914	-1.14628
6899684	NM_026489 // Hormad1 // HORMA domain containing 1 // 3 F2 // 67981 /// ENSMUST00	Hormad1	NM_026489	0.280367	1.24654	0.275968	1.26847	0.00123905	2.17563	0.0648855	1.51032	0.0588164	1.52616	0.222185	1.30644	0.0128249	1.77237	0.42484	-1.18914	0.00111107	2.19573	0.00682969	1.8768	0.878098	1.03364
6855801	NM_028767 // Foxp4 // forkhead box P4 // 17 C // 74123 /// ENSMUST00000024790 //	Foxp4	NM_028767	0.114063	-1.38051	0.104593	-1.42555	0.00112071	-2.17009	0.00515331	-1.90675	0.0400525	-1.57772	0.118	-1.40611	0.035038	-1.59879	0.245655	-1.28439	0.00547074	-1.89685	0.00372234	-1.96113	0.720724	-1.07909
7012080	ENSMUST00000033541 // Fundc2 // FUN14 domain containing 2 (Fundc2), mRNA // ---	Fundc2	ENSMUST00000033541	0.0640098	1.52864	0.868162	1.04004	0.0742309	1.54679	0.0782301	1.53711	0.354059	1.24741	0.0720292	1.55234	0.00592933	2.02203	0.2656	1.30551	0.00112346	2.36636	0.0506276	1.61727	0.489969	1.17826
6871163	ENSMUST00000055458 // Cdc42ep2 // CDC42 effector protein (Rho GTPase binding) 2	Cdc42ep2	ENSMUST00000055458	0.191676	-1.44135	0.130374	-1.57698	0.00279946	-2.62595	0.00463979	-2.47306	0.00196232	-2.73746	0.0396151	-1.88197	0.0278288	-1.97434	0.0840958	-1.68868	0.0128269	-2.18283	0.0011377	-2.91562	0.362416	-1.31021
6829277	NM_019472 // Myo10 // myosin X // 15 C|15 9.2 cM // 17909 /// ENSMUST00000110457	Myo10	NM_019472	0.506076	-1.13393	0.75474	1.06492	0.0239365	-1.6142	0.225414	-1.28088	0.0473972	-1.51486	0.442394	-1.16819	0.0123853	-1.71059	0.696833	1.08165	0.00114716	-2.07738	0.00948461	-1.75002	0.52176	1.13815
6882670	NM_009271 // Src // Rous sarcoma oncogene // 2 H1|2 89.0 cM // 20779 /// NM_0010	Src	NM_009271	0.195641	-1.30959	0.260564	-1.28355	0.00349323	-2.01253	0.00116751	-2.21349	0.00790175	-1.87036	0.178984	-1.34965	0.0550332	-1.54723	0.555225	-1.13846	0.00298137	-2.04081	0.00220155	-2.09561	0.468263	-1.17318
7016321	NM_019942 // Sept6 // septin 6 // X A2 // 56526 /// ENSMUST00000060474 // Sept6	Sep-06	NM_019942	0.471447	1.14517	0.615457	1.10606	0.00398648	1.87477	0.00117553	2.066	0.00150845	2.02596	0.127082	1.36722	0.00260944	1.93981	0.268821	1.25123	0.0100055	1.73736	0.00288454	1.92431	0.972433	-1.00694
6850834	NM_031254 // Trem2 // triggering receptor expressed on myeloid cells 2 // 17 C /	Trem2	NM_031254	0.0917182	1.51218	0.389599	1.24697	0.0925147	1.5542	0.0210909	1.8598	0.133709	1.47807	0.227033	1.36644	0.00452133	2.19553	0.661396	1.11822	0.00117647	2.51658	0.0554019	1.65956	0.693054	-1.1059
6924763	ENSMUST00000102704 // Rad54l // RAD54 like (S. cerevisiae) (Rad54l), mRNA // 4 D	Rad54l	ENSMUST00000102704	0.77285	1.08439	0.729021	1.10959	0.00514013	2.48506	0.116733	1.6198	0.00125112	2.94313	0.999908	1.00003	0.0423656	1.88699	0.779416	1.08767	0.196143	1.48322	0.00117886	2.96375	0.810828	-1.07444
6774794	NM_007659 // Cdc2a // cell division cycle 2 homolog A (S. pombe) // 10 B5.3|10 3	Cdc2a	NM_007659	0.493009	1.21205	0.823597	-1.06884	0.0110335	2.25075	0.219371	1.45104	0.0110972	2.2491	0.776564	1.08847	0.00120387	2.94226	0.914471	-1.03258	0.00279169	2.66428	0.00137948	2.89578	0.967732	1.01215
6800020	NM_024124 // Hdac9 // histone deacetylase 9 // 12 A3 // 79221 /// ENSMUST0000011	Hdac9	NM_024124	0.913573	-1.02804	0.485364	-1.21045	0.00393491	2.35529	0.0012165	2.67445	0.0014716	2.62061	0.227657	-1.39589	0.0452078	1.76567	0.267091	1.35814	0.00605431	2.24506	0.00200795	2.53454	0.0183653	-1.97469
6980158	ENSMUST00000022945 // Shcbp1 // Shc SH2-domain binding protein 1 (Shcbp1), mRNA	Shcbp1	ENSMUST00000022945	0.388997	1.39725	0.535206	1.29236	0.00822231	3.22483	0.0427352	2.38906	0.00526592	3.47934	0.84515	1.08383	0.0366651	2.46084	0.679457	1.18594	0.095493	2.0273	0.00122358	4.42378	0.655883	1.20196
6852399	NM_027455 // Qpct // glutaminyl-peptide cyclotransferase (glutaminyl cyclase) //	Qpct	NM_027455	0.43722	1.22157	0.878375	-1.04279	0.0404859	1.79602	0.00337463	2.40561	0.0278189	1.88324	0.509722	1.19872	0.00131307	2.66536	0.181326	1.45153	0.00123622	2.68265	0.00184671	2.56922	0.733492	1.0978
6954269	D82072 // Ptgds2 // prostaglandin D2 synthase 2, hematopoietic // 6 D-E // 54486	Ptgds2	D82072	0.114677	1.39492	0.380178	1.21467	0.0200223	1.7175	0.00862481	1.85983	0.0189786	1.72644	0.0238513	1.68834	0.0115194	1.81048	0.151922	1.3795	0.00125055	2.20718	0.0130861	1.7889	0.985119	1.00411
6815555	NM_021886 // Cenph // centromere protein H // 13 D1|13 51.0 cM // 26886 /// ENSM	Cenph	NM_021886	0.934184	-1.02405	0.738022	1.1085	0.006335	2.47826	0.05119	1.86591	0.00313789	2.70609	0.901365	1.03887	0.00810908	2.40129	0.850868	-1.05956	0.0427693	1.91579	0.00127231	3.02086	0.771899	-1.09335
6964527	ENSMUST00000006367 // Htra1 // HtrA serine peptidase 1 (Htra1), mRNA // 7 F3 //	Htra1	ENSMUST00000006367	0.456936	1.14704	0.868664	1.03296	0.0713241	1.44132	0.00299834	1.89272	0.0299475	1.56327	0.383936	1.18769	0.00128743	2.02113	0.340667	1.20748	0.200337	1.29084	0.101265	1.39129	0.225083	1.27306
6893057	NM_028072 // Sulf2 // sulfatase 2 // 2 H3 // 72043 /// ENSMUST00000109249 // Sul	Sulf2	NM_028072	0.0498016	1.71958	0.0673793	1.71179	0.682974	1.12318	0.00129257	2.76964	0.0439367	1.81573	0.162059	1.49933	0.247031	1.39545	0.0265293	1.94011	0.0333053	1.88374	0.0224083	1.98232	0.675426	-1.12648
6904892	NM_011990 // Slc7a11 // solute carrier family 7 (cationic amino acid transporter	Slc7a11	NM_011990	0.0503363	-3.20033	0.055146	-3.37575	0.00760559	-5.78864	0.0073554	-5.83808	0.00359355	-6.98326	0.033573	-3.89651	0.0130261	-5.03779	0.116286	-2.67495	0.00129345	-8.94793	0.00343103	-7.0633	0.471832	-1.55554
6887450	NM_016866 // Stk39 // serine/threonine kinase 39, STE20/SPS1 homolog (yeast) //	Stk39	NM_016866	0.0329239	1.54526	0.103565	1.41637	0.00129621	2.10944	0.00170461	2.06269	0.00161019	2.07236	0.0174348	1.68977	0.0693203	1.4785	0.0077124	1.81667	0.15705	1.35065	0.00433267	1.90861	0.971721	-1.0074
6891880	NM_010740 // Cd93 // CD93 antigen // 2 G3|2 84.0 cM // 17064 /// ENSMUST00000099	Cd93	NM_010740	0.0135463	1.88662	0.0454649	1.71225	0.0013643	2.50978	0.00129833	2.52239	0.00353392	2.27646	0.0221552	1.86464	0.0286649	1.80967	0.00557267	2.1702	0.0220752	1.86541	0.00160604	2.4686	0.125795	1.49866
6771620	NM_008921 // Prim1 // DNA primase, p49 subunit // 10 D3|10 77.0 cM // 19075 ///	Prim1	NM_008921	0.0643399	1.63076	0.115684	1.55313	0.00495042	2.29943	0.00919103	2.14408	0.00289871	2.4393	0.0799486	1.63731	0.00360119	2.38193	0.196981	1.43058	0.0117054	2.08498	0.00129846	2.66038	0.17673	1.45578
6798314	NM_007763 // Crip1 // cysteine-rich protein 1 (intestinal) // 12 F1|12 57.9 cM /	Crip1	NM_007763	0.246996	1.52529	0.739206	1.13674	0.0626213	2.10012	0.0172417	2.64129	0.0242199	2.49275	0.278474	1.5247	0.00130871	3.96643	0.430862	1.35642	0.00272985	3.54669	0.00514029	3.21438	0.960933	1.01902
6811370	ENSMUST00000065335 // Gpr141 // G protein-coupled receptor 141 (Gpr141), mRNA //	Gpr141	ENSMUST00000065335	0.283041	-1.26368	0.875307	-1.03681	0.162537	-1.38841	0.0188622	-1.77295	0.00622208	-1.97636	0.207311	-1.34339	0.00944391	-1.89875	0.743594	-1.07834	0.0013131	-2.28175	0.0494958	-1.60123	0.920454	1.02327
6869327	ENSMUST00000102825 // Ifit3 // interferon-induced protein with tetratricopeptide	Ifit3	ENSMUST00000102825	0.187747	1.71938	0.311213	1.55609	0.00635034	-3.5766	0.627774	-1.23369	0.00144005	-4.62727	0.22304	1.70669	0.0120826	-3.18268	0.391299	1.45238	0.0737325	-2.22225	0.00131432	-4.6995	0.492387	1.34726
6893279	NM_010899 // Nfatc2 // nuclear factor of activated T-cells, cytoplasmic, calcine	Nfatc2	NM_010899	0.136255	1.54719	0.474229	1.24634	0.00469653	2.56193	0.0122224	2.26754	0.00132153	2.99114	0.0638016	1.80007	0.041984	1.91491	0.0112947	2.29104	0.0530037	1.85075	0.00246907	2.77335	0.353484	1.33181
6982999	NM_025465 // 1810029B16Rik // RIKEN cDNA 1810029B16 gene // 8 B3.3 // 66282	1810029B16Rik	NM_025465	0.0738399	-1.95365	0.179105	-1.69961	0.0042658	-3.34078	0.00136763	-3.98255	0.00135305	-3.98904	0.251216	-1.56943	0.0708613	-2.06258	0.0255116	-2.48795	0.0302326	-2.41474	0.00146145	-3.94254	0.871134	-1.06491
6781368	NM_145827 // Nlrp3 // NLR family, pyrin domain containing 3 // 11 B1.3 // 216799	Nlrp3	NM_145827	0.815024	-1.04345	0.420879	-1.17045	0.0233248	-1.59147	0.0289505	-1.56161	0.0395434	-1.51851	0.334311	-1.20845	0.013059	-1.67197	0.93156	-1.01682	0.00135305	-2.00064	0.0116247	-1.68822	0.995065	-1.0012
6891000	NM_178607 // Rnf24 // ring finger protein 24 // 2 F1|2 74.0 cM // 51902	Rnf24	NM_178607	0.483845	-1.20281	0.932636	-1.024	0.250931	-1.38607	0.178865	-1.46841	0.0603345	-1.72713	0.898927	-1.03628	0.0271025	-1.91965	0.701285	1.1138	0.00135629	-2.72181	0.0418855	-1.81435	0.822174	1.06512
6870964	AK079024 // 4833408A19Rik // RIKEN cDNA 4833408A19 gene // 19 A // 73788	4833408A19Rik	AK079024	0.038095	-1.76466	0.26208	-1.3746	0.408519	-1.26251	0.25233	-1.38393	0.113385	-1.57609	0.353077	-1.30003	0.662807	1.13016	0.144328	-1.51876	0.428825	1.24984	0.0013621	-2.71585	0.830515	-1.06181
6890120	NM_201367 // Gpr176 // G protein-coupled receptor 176 // 2 E5 // 381413 /// ENSM	Gpr176	NM_201367	0.432636	1.15611	0.519013	1.13563	0.13546	1.34983	0.00137208	2.01383	0.030384	1.56252	0.998113	-1.00046	0.141004	1.34393	0.19251	1.29748	0.441482	1.16425	0.0294775	1.56677	0.77943	-1.05659
6911682	NM_009830 // Ccne2 // cyclin E2 // 4 A2 // 12448 /// ENSMUST00000029866 // Ccne2	Ccne2	NM_009830	0.801721	1.12419	0.682937	1.22601	0.00447405	4.66606	0.143497	2.10578	0.00137534	5.89829	0.833414	1.11048	0.0473829	2.79634	0.869962	1.08497	0.19834	1.91846	0.00238639	5.29216	0.769186	1.1575
6782694	NM_009657 // Aldoc // aldolase 3, C isoform // 11 B5|11 44.98 cM // 11676 /// EN	Aldoc	NM_009657	0.179385	-1.70998	0.0602905	-2.26359	0.00405136	3.72071	0.155513	1.83683	0.00634521	3.44513	0.212239	-1.70148	0.00184568	4.24513	0.663297	-1.20072	0.00236664	4.07318	0.00137666	4.45571	0.146656	-1.86253
6899092	NM_001033484 // Iqgap3 // IQ motif containing GTPase activating protein 3 // 3 F	Iqgap3	NM_001033484	0.552087	1.27879	0.829224	1.09973	0.00620829	3.68163	0.237212	1.69582	0.00153544	4.71479	0.847624	1.08837	0.0271127	2.78397	0.594035	1.26551	0.13774	1.95182	0.00141782	4.7803	0.671442	1.20586
6898686	NM_019971 // Pdgfc // platelet-derived growth factor, C polypeptide // 3 E3 // 5	Pdgfc	NM_019971	0.0112975	1.74763	0.0599663	1.53715	0.132703	1.40371	0.00142115	2.18695	0.0123416	1.80126	0.0594293	1.53864	0.0231516	1.69537	0.111095	1.43391	0.00259388	2.07515	0.00696845	1.89939	0.588211	-1.12714
6843343	NM_028083 // Chaf1b // chromatin assembly factor 1, subunit B (p60) // 16 C4|16	Chaf1b	NM_028083	0.908863	-1.03263	0.935691	1.02449	0.00376479	2.58154	0.194592	1.4854	0.00142979	2.89773	0.882533	1.04531	0.0380556	1.91589	0.826662	-1.0679	0.102952	1.65282	0.00161309	2.8568	0.897736	-1.0393
6875659	NM_176834 // Rnf208 // ring finger protein 208 // 2 A3 // 68846	Rnf208	NM_176834	0.268027	-1.29738	0.00332554	-2.21955	0.0182223	-1.8603	0.00974769	-1.98877	0.0367334	-1.71976	0.105062	-1.51164	0.191224	-1.39103	0.00143412	-2.41143	0.92476	-1.02371	0.0207832	-1.83371	0.218471	-1.36362
6873271	NM_009127 // Scd1 // stearoyl-Coenzyme A desaturase 1 // 19 C3|19 43.0 cM // 202	Scd1	NM_009127	0.0296906	-1.7275	0.464	-1.20742	0.00143472	2.47928	0.422568	-1.22955	0.0661779	1.6273	0.659748	-1.11955	0.0304172	1.78888	0.485465	1.19656	0.991826	1.00263	0.00735908	2.09461	0.638918	-1.12793
6989870	NM_183316 // Snapc5 // small nuclear RNA activating complex, polypeptide 5 // 9	Snapc5	NM_183316	0.0442595	1.69128	0.070546	1.65028	0.0816049	1.61803	0.00144081	2.58467	0.0392058	1.78082	0.00177643	2.5282	0.0138036	2.01851	0.00536609	2.24467	0.0471336	1.73975	0.0374258	1.79121	0.0846821	1.60984
6926167	NM_007572 // C1qa // complement component 1, q subcomponent, alpha polypeptide /	C1qa	NM_007572	0.105001	1.41183	0.591194	1.12666	0.0103105	1.83696	0.0189626	1.7331	0.0527071	1.56174	0.0839989	1.48359	0.00428476	1.991	0.144312	1.39145	0.00144911	2.19105	0.0192797	1.7303	0.500609	1.16161
6836723	ENSMUST00000023250 // Ly6i // lymphocyte antigen 6 complex, locus I (Ly6i), mRNA	Ly6i	ENSMUST00000023250	0.906936	-1.03017	0.866779	-1.04665	0.0127373	-2.05842	0.174601	-1.45634	0.00145436	-2.61791	0.24705	1.37559	0.338639	-1.30012	0.111973	1.55774	0.0121531	-2.06969	0.00718198	-2.19813	0.128333	1.52676
6870957	NM_144870 // Ndufs8 // NADH dehydrogenase (ubiquinone) Fe-S protein 8 // 19 A //	Ndufs8	NM_144870	0.4445	1.16714	0.901462	-1.02696	0.0707123	1.49405	0.337742	1.23105	0.401637	1.19897	0.1601	1.36058	0.0014628	2.13886	0.91886	-1.02213	0.00289361	2.01813	0.212924	1.31237	0.961165	-1.01051
6901498	NM_146141 // Ppa2 // pyrophosphatase (inorganic) 2 // 3 G3 // 74776 /// ENSMUST0	Ppa2	NM_146141	0.0658203	1.61501	0.492165	1.20403	0.0065826	2.20221	0.00147885	2.58829	0.00569014	2.23809	0.0741309	1.64285	0.00394545	2.32984	0.0382793	1.79071	0.0018619	2.52584	0.00390299	2.33259	0.158212	1.47321
6871471	ENSMUST00000025567 // Fads2 // fatty acid desaturase 2 (Fads2), mRNA // 19 B //	Fads2	ENSMUST00000025567	0.00769824	-2.47636	0.222096	-1.52015	0.00199131	3.17263	0.175028	-1.595	0.0151512	2.39228	0.417184	-1.31776	0.0613049	1.92584	0.711103	1.13349	0.803844	1.08759	0.00148393	3.29946	0.360373	-1.36567
6749835	ENSMUST00000027165 // Cd28 // CD28 antigen (Cd28), mRNA // 1 C1-C3|1 30.1 cM //	Cd28	ENSMUST00000027165	0.0370915	1.8229	0.0740732	1.72179	0.00776454	2.325	0.00187127	2.75487	0.00762474	2.33019	0.147422	1.54613	0.0180197	2.09143	0.0989285	1.64796	0.0114984	2.21446	0.0015053	2.82535	0.321084	1.34321
6946140	AK047380 // LOC14210 // hypothetical LOC14210 // 6 B2.3|6 22.5 cM // 14210	LOC14210	AK047380	0.0286043	1.72267	0.039972	1.72003	0.0149223	1.92393	0.00258166	2.31144	0.0234039	1.82999	0.0496145	1.676	0.156342	1.44164	0.0276081	1.79588	0.0432612	1.7039	0.00150971	2.43898	0.197899	1.39244
6969617	BC062811 // 1810020D17Rik // RIKEN cDNA 1810020D17 gene // 7 E2 // 66273 /// NM_	1810020D17Rik	BC062811	0.00863196	1.85115	0.0616729	1.57133	0.0310998	1.69503	0.00152926	2.27431	0.100225	1.48333	0.052399	1.60074	0.011919	1.871	0.0883618	1.50625	0.00679394	1.97705	0.0914607	1.49998	0.122075	1.44727
6966600	NM_007633 // Ccne1 // cyclin E1 // 7 B2|7 16.0 cM // 12447 /// ENSMUST0000010802	Ccne1	NM_007633	0.968854	1.01073	0.622092	1.15539	0.00922319	2.26296	0.114232	1.60586	0.00368473	2.52718	0.789083	1.08139	0.031454	1.93408	0.436551	1.25714	0.198414	1.46573	0.00156892	2.79136	0.473484	1.23447
6848553	NM_145968 // Tagap // T-cell activation Rho GTPase-activating protein // 17 A1 /	Tagap	NM_145968	0.568788	1.15504	0.476303	1.21284	0.166142	-1.46316	0.0267577	-1.87393	0.013984	-2.02427	0.55178	1.17465	0.0537604	-1.71622	0.694825	-1.11171	0.00158334	-2.57409	0.0183506	-1.96077	0.412393	1.24912
6961987	NM_145150 // Prc1 // protein regulator of cytokinesis 1 // 7 D3|7 38.0 cM // 233	Prc1	NM_145150	0.95351	1.02568	0.990894	-1.00532	0.0390383	2.72587	0.130209	2.05527	0.00470003	4.17421	0.681753	1.21048	0.0382126	2.73858	0.884662	-1.0698	0.223314	1.777	0.00161561	5.09186	0.680506	1.21144
6768261	NR_002687 // EG432466 // predicted gene, EG432466 // 10 B4|10 // 432466 /// NM_0	EG432466	NR_002687	0.392795	-1.26019	0.745625	-1.09775	0.00163213	-2.72906	0.0129092	-2.14096	0.0143341	-2.11343	0.358165	-1.30492	0.290689	-1.3592	0.0622082	-1.74194	0.267015	-1.38095	0.0032304	-2.52433	0.242928	-1.40497
6899372	NM_011311 // S100a4 // S100 calcium binding protein A4 // 3 F1-F2|3 43.6 cM // 2	S100a4	NM_011311	0.675632	1.27908	0.801618	-1.17096	0.0572669	3.45122	0.051527	3.56405	0.0328892	4.07005	0.960453	-1.03162	0.00173537	8.8418	0.539266	1.47236	0.00168902	8.90126	0.0156357	5.01377	0.641442	-1.34041
6875748	BC061001 // Bmyc // brain expressed myelocytomatosis oncogene // 2 A3 // 107771	Bmyc	BC061001	0.259032	1.27112	0.470568	1.17668	0.113878	1.43878	0.00767989	1.90371	0.00602768	1.94705	0.132031	1.41304	0.0348973	1.6411	0.119394	1.43057	0.0196813	1.73918	0.00168984	2.18378	0.812834	1.05457
6792601	ENSMUST00000026661 // Tk1 // thymidine kinase 1 (Tk1), mRNA // 11 E1-E2|11 78.0	Tk1	ENSMUST00000026661	0.854361	1.10131	0.908602	-1.06664	0.0179182	4.09404	0.212493	2.03742	0.00269233	6.37723	0.693318	1.24847	0.0250121	3.76715	0.881779	1.08716	0.0490033	3.16152	0.00169723	7.0683	0.796797	-1.15577
6831891	ENSMUST00000096350 // Maff // v-maf musculoaponeurotic fibrosarcoma oncogene fam	Maff	ENSMUST00000096350	0.112374	-1.60554	0.0660994	-1.80602	0.00672651	-2.48163	0.00242728	-2.82173	0.00170183	-2.94782	0.0410963	-1.93958	0.190303	-1.513	0.0349734	-1.98551	0.0313795	-2.01659	0.00216643	-2.86164	0.260079	-1.4254
6959124	NM_011113 // Plaur // plasminogen activator, urokinase receptor // 7 A3 // 18793	Plaur	NM_011113	0.0992077	-1.43264	0.122931	-1.43096	0.0017882	-2.19117	0.00201504	-2.16783	0.00171166	-2.19977	0.0414875	-1.61996	0.153622	-1.39137	0.0378353	-1.63591	0.0784059	-1.50969	0.00193857	-2.17537	0.35447	-1.23586
6980959	ENSMUST00000009036 // Vdac3 // voltage-dependent anion channel 3 (Vdac3), mRNA /	Vdac3	ENSMUST00000009036	0.299904	-1.27953	0.577245	-1.15096	0.451294	-1.20984	0.244273	-1.3456	0.0098102	-2.00552	0.472943	-1.19889	0.832919	-1.0545	0.240283	-1.3491	0.123949	-1.48631	0.00173943	-2.39341	0.245565	-1.34448
6901592	NM_173762 // Cenpe // centromere protein E // 3 H2 // 229841 /// ENSMUST00000062	Cenpe	NM_173762	0.465648	1.20927	0.370631	1.28397	0.0129014	2.08379	0.0842839	1.63709	0.00500467	2.32527	0.731619	1.09976	0.0834068	1.63953	0.543763	1.18384	0.567721	1.17206	0.0017512	2.61294	0.712652	1.10753
6879569	NM_001077514 // Slc1a2 // solute carrier family 1 (glial high affinity glutamate	Slc1a2	NM_001077514	0.0427493	-1.5527	0.204257	-1.3327	0.00176577	-2.16216	0.00540779	-1.95629	0.00927493	-1.86115	0.11649	-1.43081	0.101946	-1.45365	0.0410763	-1.60732	0.0485569	-1.57915	0.00402705	-2.0093	0.212609	-1.32553
6917180	ENSMUST00000048391 // Clspn // claspin homolog (Xenopus laevis) (Clspn), mRNA //	Clspn	ENSMUST00000048391	0.85083	-1.05754	0.883325	1.04777	0.0220469	2.15638	0.227832	1.47569	0.00180588	3.00047	0.71679	-1.12241	0.0397731	1.97935	0.812872	-1.07821	0.12903	1.63901	0.00178152	3.00559	0.81779	-1.07603
6783044	NM_183249 // 1100001G20Rik // RIKEN cDNA 1100001G20 gene // 11 C // 66107	1100001G20Rik	NM_183249	0.0230596	-1.57937	0.105968	-1.40276	0.00179611	-2.02363	0.00684177	-1.81277	0.0170534	-1.6749	0.149965	-1.34949	0.0135831	-1.70893	0.0755457	-1.45377	0.0264803	-1.60948	0.00995051	-1.75578	0.11543	-1.38974
6838797	NM_001110216 // Cbx5 // chromobox homolog 5 (Drosophila HP1a) // 15 F3 // 12419	Cbx5	NM_001110216	0.597234	-1.1082	0.820853	-1.04808	0.00300581	1.96279	0.103508	1.41447	0.00234366	2.00364	0.38822	-1.19746	0.0304447	1.60131	0.837243	1.04352	0.364426	1.20873	0.00180379	2.04721	0.950281	-1.01301
6972491	NM_007631 // Ccnd1 // cyclin D1 // 7 F5|7 72.3 cM // 12443 /// ENSMUST0000009396	Ccnd1	NM_007631	0.275736	1.52454	0.261291	1.59197	0.00699077	3.28353	0.0113897	3.01958	0.00181572	4.10177	0.31791	1.51027	0.00888034	3.15225	0.11053	1.95294	0.00266559	3.85397	0.00492542	3.48272	0.976314	-1.01221
6756345	ENSMUST00000078259 // Nsl1 // NSL1, MIND kinetochore complex component, homolog	Nsl1	ENSMUST00000078259	0.434819	1.20832	0.555177	1.16465	0.0135771	1.96765	0.107358	1.53061	0.00554501	2.16756	0.40521	1.24083	0.0179883	1.9067	0.699584	1.1046	0.113426	1.51907	0.00183543	2.43042	0.518503	1.18165
6780961	ENSMUST00000018383 // Zcchc10 // zinc finger, CCHC domain containing 10 (Zcchc10	Zcchc10	ENSMUST00000018383	0.0203926	1.83404	0.12561	1.51424	0.105211	1.55293	0.0315486	1.81558	0.249675	1.36149	0.00184711	2.4885	0.00298885	2.36559	0.044947	1.73796	0.0144937	1.98951	0.407896	1.24658	0.0684881	1.64627
6803113	ENSMUST00000110066 // Gpr68 // G protein-coupled receptor 68 (Gpr68), mRNA // 12	Gpr68	ENSMUST00000110066	0.0452944	-1.48265	0.738477	-1.06978	0.0154088	-1.68129	0.00321415	-1.91773	0.00272599	-1.94345	0.51746	-1.14017	0.0733321	-1.45279	0.929101	-1.01812	0.00187557	-2.00263	0.0277814	-1.5949	0.596936	-1.11296
6969429	NM_001080995 // 4632434I11Rik // RIKEN cDNA 4632434I11 gene // 7 E2 // 74041	4632434I11Rik	NM_001080995	0.00756022	1.92871	0.00661463	2.0457	0.0114737	1.93349	0.00187956	2.31571	0.0833137	1.54635	0.0506605	1.64236	0.541327	1.16143	0.0723913	1.5735	0.952996	1.01449	0.00772069	2.01389	0.152779	1.42811
6891336	ENSMUST00000028735 // Jag1 // jagged 1 (Jag1), mRNA // 2 F3|2 77.0 cM // 16449 /	Jag1	ENSMUST00000028735	0.309885	-1.41696	0.260503	-1.51261	0.0203537	-2.43625	0.0204675	-2.43406	0.0141601	-2.58059	0.0768133	-1.94145	0.0104797	-2.70404	0.266594	-1.50449	0.00188059	-3.48692	0.00897241	-2.76914	0.76963	-1.11229
6855327	NM_031863 // Cenpq // centromere protein Q // 17 B2 // 83815 /// ENSMUST00000087	Cenpq	NM_031863	0.387437	1.28402	0.261001	1.41825	0.00189957	2.87066	0.087243	1.7174	0.0272856	2.03888	0.181041	1.51901	0.04333	1.90926	0.460081	1.25604	0.104606	1.66811	0.0021209	2.83245	0.388541	1.30556
6911727	ENSMUST00000108304 // Gem // GTP binding protein (gene overexpressed in skeletal	Gem	ENSMUST00000108304	0.953189	-1.01448	0.0711809	-1.62969	0.00321757	-2.32686	0.0229688	-1.87377	0.00190254	-2.45799	0.063388	-1.6545	0.034856	-1.78302	0.0234716	-1.86903	0.0705333	-1.63164	0.00782679	-2.1156	0.063946	-1.65262
6966621	NM_177890 // EG330513 // predicted gene, EG330513 // 7 B3|7 // 330513 /// ENSMUS	EG330513	NM_177890	0.207495	1.30023	0.0934516	1.45976	0.821436	-1.05072	0.282515	1.26901	0.437803	1.18653	0.284839	1.26752	0.294231	1.26161	0.854783	-1.04093	0.590412	1.12554	0.00194145	2.11898	0.959813	-1.0111
6765519	NM_025995 // Fbxo5 // F-box protein 5 // 10 A1 // 67141 /// ENSMUST00000019907 /	Fbxo5	NM_025995	0.377569	1.38741	0.2635	1.56162	0.0150865	2.76458	0.0553855	2.18812	0.00426381	3.40405	0.552643	1.26433	0.0110647	2.9132	0.337133	1.46423	0.0433291	2.29191	0.0019504	3.85083	0.4134	1.3828
7018582	ENSMUST00000056904 // Ercc6l // excision repair cross-complementing rodent repai	Ercc6l	ENSMUST00000056904	0.425477	1.24299	0.233101	1.42012	0.00218325	2.66499	0.0444439	1.83573	0.00290401	2.57853	0.454374	1.24375	0.00521538	2.40731	0.266198	1.38601	0.132852	1.56192	0.00195472	2.69907	0.7088	1.11452
6820282	NM_172812 // Htr2a // 5-hydroxytryptamine (serotonin) receptor 2A // 14 D2|14 41	Htr2a	NM_172812	0.286584	-1.28592	0.302244	-1.29701	0.0019555	-2.34909	0.0163198	-1.88852	0.0060159	-2.09811	0.236624	-1.34901	0.025431	-1.79824	0.0231781	-1.81701	0.108876	-1.50754	0.00544781	-2.11956	0.372611	-1.25125
6880987	NM_010090 // Dusp2 // dual specificity phosphatase 2 // 2 F1 // 13537 /// ENSMUS	Dusp2	NM_010090	0.858969	1.04206	0.149465	-1.44028	0.00198278	-2.3332	0.0019684	-2.33487	0.00547525	-2.10839	0.140992	-1.45201	0.0663998	-1.60143	0.0108072	-1.96533	0.0274598	-1.77622	0.00685413	-2.06055	0.347158	-1.26498
6849471	NM_053173 // Kifc1 // kinesin family member C1 // 17 A3.3 // 16580 /// BC091570	Kifc1	NM_053173	0.0542275	-1.46331	0.0781178	-1.44793	0.00200957	-2.00324	0.979385	-1.00527	0.610947	1.10938	0.962584	-1.00959	0.12849	1.37267	0.626731	-1.1043	0.0649496	1.47548	0.615915	1.10777	0.0177911	-1.66727
6759642	NM_001005423 // Mreg // melanoregulin // 1 C3 // 381269 /// ENSMUST00000048860 /	Mreg	NM_001005423	0.660074	-1.09701	0.809462	-1.05569	0.00201096	-2.15283	0.203999	-1.33652	0.0114622	-1.83469	0.518008	-1.15698	0.732589	-1.07987	0.25811	-1.2935	0.0682184	-1.52784	0.00541511	-1.96838	0.92405	-1.02165
6908486	ENSMUST00000029574 // Vcam1 // vascular cell adhesion molecule 1 (Vcam1), mRNA /	Vcam1	ENSMUST00000029574	0.281463	1.30758	0.382856	1.26029	0.120676	-1.5196	0.175732	-1.43752	0.037261	-1.77356	0.273771	1.33834	0.152728	-1.46831	0.991983	-1.00265	0.00202118	-2.45337	0.012514	-2.01548	0.164931	1.45147
6993098	ENSMUST00000040717 // Kif15 // kinesin family member 15 (Kif15), mRNA // 9 F4 //	Kif15	ENSMUST00000040717	0.607442	1.1682	0.583109	1.19438	0.0230671	2.16703	0.171794	1.56733	0.0137377	2.33189	0.84431	-1.06544	0.045464	1.95923	0.841668	1.0666	0.440232	1.2847	0.00206279	2.99858	0.906135	1.03878
6790538	NM_175563 // Prr11 // proline rich 11 // 11 C // 270906 /// ENSMUST00000051395 /	Prr11	NM_175563	0.796806	1.09162	0.858244	1.06714	0.0433682	2.15184	0.168408	1.66659	0.00375109	3.16115	0.785985	1.10388	0.0189595	2.46813	0.559999	1.23704	0.172861	1.65746	0.00209819	3.44011	0.660333	1.17369
6913094	NM_177027 // Zcchc7 // zinc finger, CCHC domain containing 7 // 4 B1 // 319885 /	Zcchc7	NM_177027	0.0503918	1.51136	0.425258	1.19017	0.269711	1.27435	0.0167302	1.73456	0.574675	1.1299	0.165001	1.35962	0.393765	-1.20488	0.00212797	2.08691	0.6585	-1.10084	0.0932639	1.45468	0.0134535	1.77046
6944982	NM_023516 // 2310016C08Rik // RIKEN cDNA 2310016C08 gene // 6 A3.3 // 69573 ///	2310016C08Rik	NM_023516	0.519931	-1.1838	0.250654	-1.38406	0.0543506	-1.74708	0.0586719	-1.72899	0.00370749	-2.42211	0.219997	-1.41579	0.107107	-1.58714	0.0212948	-1.972	0.158199	-1.49486	0.00214102	-2.57535	0.263357	-1.37196
6907137	NM_027206 // Tnfaip8l2 // tumor necrosis factor, alpha-induced protein 8-like 2	Tnfaip8l2	NM_027206	0.675626	1.09169	0.591787	-1.12787	0.290156	1.27046	0.781127	1.06419	0.675837	1.09826	0.785228	1.06292	0.00215833	2.13293	0.541144	-1.14711	0.0113291	1.83236	0.520482	1.15532	0.699361	-1.09039
6781970	NM_011496 // Aurkb // aurora kinase B // 11 B3|11 40.0 cM // 20877 /// ENSMUST00	Aurkb	NM_011496	0.537533	-1.18829	0.363324	-1.31412	0.0104002	2.26457	0.219744	1.4497	0.00337107	2.60063	0.621391	-1.15897	0.00484559	2.48913	0.593836	-1.17277	0.0669953	1.75939	0.00216619	2.74128	0.681683	-1.13024
6913042	NM_027450 // Glipr2 // GLI pathogenesis-related 2 // 4 B1 // 384009 /// ENSMUST0	Glipr2	NM_027450	0.634542	-1.10071	0.714993	1.08191	0.00217093	-2.07183	0.238227	-1.29378	0.0176642	-1.71856	0.369188	1.21523	0.0325356	-1.62011	0.635644	-1.10765	0.00598735	-1.8969	0.0325728	-1.61992	0.775007	1.06353
6967211	AY957576 // E2f8 // E2F transcription factor 8 // 7 B4 // 108961 /// NM_00101336	E2f8	AY957576	0.7536	-1.11229	0.819746	-1.08605	0.028081	2.30668	0.34518	1.41187	0.00217208	3.40406	0.928598	-1.03298	0.134853	1.74009	0.715189	1.14145	0.426208	1.33639	0.00270039	3.29884	0.749079	-1.12292
6763682	NM_201364 // BC055324 // cDNA sequence BC055324 // 1 H2.2 // 381306	BC055324	NM_201364	0.887796	1.03102	0.911801	-1.02597	0.00573852	1.99801	0.364716	1.23554	0.00970592	1.89937	0.883815	1.0344	0.169276	1.38303	0.648936	1.11134	0.922852	1.02266	0.00222777	2.18265	0.775165	1.06839
6772762	NM_001010828 // Taar6 // trace amine-associated receptor 6 // 10 A4 // 215855 //	Taar6	NM_001010828	0.00521703	-2.04011	0.0103439	-1.99491	0.00488326	-2.15768	0.00458241	-2.1718	0.0251163	-1.81004	0.108136	-1.51434	0.487275	-1.19196	0.0169784	-1.89081	0.39203	-1.24225	0.00224459	-2.33435	0.0482242	-1.67746
6775891	NM_025914 // Actr6 // ARP6 actin-related protein 6 homolog (yeast) // 10 C2 // 6	Actr6	NM_025914	0.0644357	1.48593	0.446939	1.18425	0.0218735	1.70761	0.0182899	1.73773	0.341049	1.23666	0.0427733	1.59549	0.00224882	2.10602	0.337073	1.23888	0.00936664	1.85177	0.0750799	1.50153	0.10902	1.43866
6993489	ENSMUST00000056755 // Panx1 // pannexin 1 (Panx1), mRNA // 9 A2 // 55991 /// NM_	Panx1	ENSMUST00000056755	0.0133527	-1.68021	0.00225695	-2.03125	0.031402	-1.60797	0.15391	-1.35843	0.410779	-1.19037	0.0161939	-1.71118	0.27239	-1.26339	0.0423566	-1.56154	0.437927	-1.17847	0.368309	-1.2103	0.0363554	-1.58524
6844184	NM_029354 // 2410018G20Rik // RIKEN cDNA 2410018G20 gene // 16 A2 // 72083	2410018G20Rik	NM_029354	0.0205118	1.7395	0.265955	1.31288	0.0927017	1.51927	0.0408653	1.67513	0.0731821	1.56434	0.0952295	1.51413	0.00403659	2.13285	0.384366	1.23593	0.00227133	2.25512	0.0874974	1.5303	0.252306	1.32359
6791504	NM_009764 // Brca1 // breast cancer 1 // 11 D|11 60.5 cM // 12189 /// ENSMUST000	Brca1	NM_009764	0.736493	1.07668	0.548617	1.15159	0.014714	1.83728	0.0763206	1.53598	0.00296558	2.14692	0.981751	-1.00538	0.102429	1.48218	0.736639	1.08213	0.653539	1.11121	0.00230261	2.19837	0.961517	1.01138
6912923	NM_025539 // Nudt2 // nudix (nucleoside diphosphate linked moiety X)-type motif	Nudt2	NM_025539	0.0336977	1.56777	0.282861	1.26463	0.0210904	1.69301	0.0038039	1.97876	0.0635885	1.51473	0.00235158	2.06295	0.0024648	2.05462	0.0367933	1.60303	0.00925488	1.82817	0.0163336	1.73462	0.254967	1.28304
6798946	ENSMUST00000052581 // Gen1 // RIKEN cDNA 5830483C08 gene (5830483C08Rik), mRNA /	Gen1	ENSMUST00000052581	0.299182	1.2951	0.382436	1.26089	0.0147822	1.97938	0.051872	1.70292	0.00783962	2.12487	0.802501	1.06813	0.139352	1.48901	0.493389	1.19871	0.572297	1.1609	0.00239719	2.41248	0.343973	1.28597
6993846	NM_178577 // BC010787 // cDNA sequence BC010787 // 9 A3 // 235043	BC010787	NM_178577	0.110188	1.42273	0.876234	1.03646	0.140841	1.41358	0.1189	1.44414	0.452926	1.18949	0.196487	1.35258	0.00571752	1.98957	0.821698	1.0532	0.00240086	2.15661	0.169837	1.37946	0.424438	1.20299
6882189	BC027537 // Gins1 // GINS complex subunit 1 (Psf1 homolog) // 2 H1 // 69270	Gins1	BC027537	0.563265	1.18202	0.855711	-1.05767	0.00929893	2.36342	0.262655	1.41868	0.0274794	2.04329	0.470487	1.25062	0.00244737	2.79602	0.869172	1.0521	0.0156063	2.20758	0.00631476	2.48391	0.68612	1.13289
6819883	ENSMUST00000022612 // Pbk // PDZ binding kinase (Pbk), mRNA // 14 D1|14 28.0 cM	Pbk	ENSMUST00000022612	0.627979	1.26632	0.911712	1.05932	0.0407778	3.03429	0.319378	1.68658	0.00936388	4.25675	0.701994	1.22034	0.0193622	3.61824	0.764902	1.16829	0.160984	2.10272	0.00247591	5.64632	0.710611	1.21298
6886017	NM_028716 // Phf19 // PHD finger protein 19 // 2 B // 74016 /// ENSMUST000000282	Phf19	NM_028716	0.573023	-1.15792	0.882827	-1.04171	0.0151433	2.04588	0.265872	1.36666	0.00326718	2.44164	0.956612	-1.0152	0.013852	2.06785	0.721378	-1.10406	0.0943222	1.61174	0.00247813	2.51771	0.729594	-1.1007
6759621	NM_010233 // Fn1 // fibronectin 1 // 1 C1-C5|1 36.1 cM // 14268 /// ENSMUST00000	Fn1	NM_010233	0.0658672	1.56921	0.108401	1.5173	0.021078	1.85228	0.00463054	2.17872	0.00248111	2.32171	0.292733	1.30884	0.187157	1.4044	0.0383789	1.72882	0.610466	1.1379	0.30239	1.30173	0.0727243	1.59866
6775864	NM_011461 // Spic // Spi-C transcription factor (Spi-1/PU.1 related) // 10 C //	Spic	NM_011461	0.68316	-1.14859	0.568522	-1.23028	0.0321576	-2.2563	0.0239728	-2.36794	0.00250327	-3.33689	0.862716	1.06466	0.185339	-1.62981	0.252798	-1.52168	0.0418564	-2.1582	0.00573876	-2.95494	0.986067	-1.00635
6915226	NM_197889 // Ifnz // interferon zeta // 4 C4 // 319146 /// ENSMUST00000105144 //	Ifnz	NM_197889	0.0397223	-1.80276	0.0274025	-1.97428	0.0534404	-1.80138	0.00973319	-2.25389	0.00250928	-2.65196	0.140649	-1.5555	0.96415	1.01327	0.0147591	-2.13935	0.549154	1.19281	0.0863364	-1.6793	0.0969104	-1.65
6778298	NM_053267 // Selm // selenoprotein M // --- // 114679 /// ENSMUST00000094469 //	Selm	NM_053267	0.571608	1.13838	0.690132	-1.1024	0.0114437	1.93436	0.0107237	1.94745	0.0663928	1.59039	0.354715	1.25599	0.00255315	2.24845	0.95337	-1.01438	0.0231334	1.79476	0.0755085	1.56554	0.730124	1.08798
6869509	NM_008245 // Hhex // hematopoietically expressed homeobox // 19 D1|19 47.5 cM //	Hhex	NM_008245	0.306431	1.22405	0.279296	1.25724	0.0288912	1.61593	0.00256165	2.00091	0.0176318	1.69215	0.00997236	1.78109	0.0164223	1.70317	0.0289087	1.61584	0.120123	1.39529	0.0244586	1.64158	0.0424728	1.5567
6878035	NM_172665 // Pdk1 // pyruvate dehydrogenase kinase, isoenzyme 1 // 2 C3 // 22802	Pdk1	NM_172665	0.00767228	-1.83227	0.02629	-1.69426	0.00259136	2.11071	0.814285	1.05443	0.0159004	1.78153	0.0380596	-1.63058	0.108492	1.45006	0.331111	-1.24766	0.116998	1.43688	0.017641	1.76341	0.0479544	-1.59091
6820288	NM_016903 // Esd // esterase D/formylglutathione hydrolase // 14 D2-E2|14 41.5 c	Esd	NM_016903	0.226757	-1.32127	0.0455509	-1.65828	0.214143	-1.35844	0.03949	-1.68564	0.0025997	-2.23415	0.409333	-1.22345	0.20039	-1.37172	0.468385	-1.19358	0.249485	-1.32757	0.049612	-1.64192	0.694169	-1.10032
6884441	ENSMUST00000027980 // Mcm10 // minichromosome maintenance deficient 10 (S. cerev	Mcm10	ENSMUST00000027980	0.570825	-1.17087	0.884096	-1.04419	0.0343855	1.92896	0.365946	1.31041	0.00261105	2.66845	0.715257	-1.11441	0.0800502	1.70856	0.510111	-1.21675	0.182169	1.49613	0.00736444	2.35464	0.671015	-1.13449
6957410	XM_001480292 // LOC100048461 // similar to dendritic cell-associated C-type lect	LOC100048461	XM_001480292	0.0114688	1.86121	0.0072513	2.0371	0.102937	1.5098	0.0216048	1.81561	0.00911077	1.98986	0.00376491	2.17608	0.00804931	2.01542	0.00691259	2.04706	0.00473257	2.12697	0.00268232	2.25019	0.0390474	1.69908
6880497	NM_011234 // Rad51 // RAD51 homolog (S. cerevisiae) // 2 F1|2 66.8 cM // 19361 /	Rad51	NM_011234	0.880756	1.05976	0.73991	1.14734	0.00646802	3.37575	0.152209	1.83068	0.00269189	3.91107	0.630526	-1.22066	0.0199126	2.76857	0.609653	-1.2358	0.0355635	2.48384	0.00291803	3.85921	0.951987	-1.02522
6941423	NM_028128 // Rfc5 // replication factor C (activator 1) 5 // 5 F // 72151 /// EN	Rfc5	NM_028128	0.183312	1.32206	0.050973	1.5638	0.00393043	1.99947	0.104244	1.44439	0.00865874	1.86127	0.279259	1.27278	0.0223687	1.70067	0.421776	1.19498	0.156682	1.375	0.00272361	2.06551	0.152641	1.3795
6899100	BC040217 // Mef2d // myocyte enhancer factor 2D // 3 F1|3 43.0 cM // 17261	Mef2d	BC040217	0.0126118	2.78293	0.106508	1.97719	0.00272838	3.872	0.00545345	3.45053	0.0581118	2.24448	0.0197432	2.75672	0.117962	1.93317	0.00891775	3.17281	0.138619	1.86412	0.0112639	3.04657	0.0203159	2.74243
7011852	NM_008253 // Hmgb3 // high mobility group box 3 // X A1 // 15354 /// ENSMUST0000	Hmgb3	NM_008253	0.00613949	-1.97312	0.053655	-1.63491	0.0846323	-1.54635	0.0202311	-1.82575	0.180949	-1.39664	0.203842	-1.37263	0.817118	1.05837	0.00274104	-2.24061	0.333411	1.27052	0.146698	-1.43848	0.0918682	-1.53037
6753067	ENSMUST00000073350 // Ctse // cathepsin E (Ctse), mRNA // 1 F|1 69.1 cM // 13034	Ctse	ENSMUST00000073350	0.00593043	2.24067	0.0183641	2.06177	0.063396	1.74564	0.00280402	2.58693	0.078597	1.69202	0.0348952	1.89604	0.0622943	1.75002	0.00967547	2.23313	0.0124596	2.16469	0.0128556	2.1563	0.313692	1.34295
6775238	NM_008826 // Pfkl // phosphofructokinase, liver, B-type // 10 C1|10 41.7 cM // 1	Pfkl	NM_008826	0.00748563	-1.99156	0.00979534	-2.02925	0.630699	-1.13108	0.0146176	-1.94246	0.263518	-1.33574	0.00280643	-2.31334	0.444374	-1.21735	0.0106983	-2.00999	0.257202	-1.34104	0.263659	-1.33562	0.0406825	-1.72682
6883114	NM_026785 // Ube2c // ubiquitin-conjugating enzyme E2C // 2 H3|2 93.0 cM // 6861	Ube2c	NM_026785	0.108432	-1.46613	0.499016	-1.18359	0.143746	1.44896	0.62244	1.13032	0.0597126	1.62358	0.2377	-1.34612	0.00280751	2.25737	0.45006	-1.20748	0.0351318	1.72866	0.0434896	1.6863	0.293126	-1.30194
6924834	NM_134471 // Kif2c // kinesin family member 2C // 4 D1 // 73804 /// ENSMUST00000	Kif2c	NM_134471	0.760052	1.10933	0.929041	1.03284	0.0559822	2.05438	0.330135	1.4287	0.0070766	2.8686	0.932726	1.0311	0.0299786	2.28579	0.898257	-1.04749	0.319787	1.43998	0.00285436	3.2804	0.980821	1.00876
6916748	NM_011400 // Slc2a1 // solute carrier family 2 (facilitated glucose transporter)	Slc2a1	NM_011400	0.0220627	-1.9034	0.0537984	-1.76909	0.00612264	-2.32562	0.00286718	-2.53877	0.00817693	-2.24743	0.0113828	-2.15989	0.0281105	-1.92912	0.0194696	-2.02154	0.0041997	-2.42998	0.00385563	-2.45406	0.139933	-1.53682
6990416	NM_010890 // Nedd4 // neural precursor cell expressed, developmentally down-regu	Nedd4	NM_010890	0.117714	1.45755	0.142116	1.4576	0.0509357	1.66481	0.00291907	2.27009	0.00416999	2.18961	0.337587	1.27511	0.198336	1.38884	0.107506	1.51434	0.75156	1.08282	0.110109	1.5095	0.088108	1.55453
6934976	ENSMUST00000041366 // Polr2j // polymerase (RNA) II (DNA directed) polypeptide J	Polr2j	ENSMUST00000041366	0.149874	1.36581	0.625658	1.11718	0.0828265	1.49981	0.0602422	1.55503	0.411077	1.20627	0.0505832	1.58525	0.00294113	2.09418	0.175026	1.3677	0.00794806	1.91009	0.100722	1.46568	0.29134	1.27356
6939241	NM_010612 // Kdr // kinase insert domain protein receptor // 5 C3.3|5 42.0 cM //	Kdr	NM_010612	0.0436741	1.53526	0.0139935	1.76826	0.0302831	-1.64117	0.91233	-1.02428	0.00724249	-1.87891	0.0543336	1.54572	0.0345533	-1.61962	0.00863234	1.84916	0.00294546	-2.03521	0.0149956	-1.75678	0.0304746	1.64014
6813110	NM_025495 // Cenpp // centromere protein P // 13 B1 // 66336 /// ENSMUST00000021	Cenpp	NM_025495	0.902868	1.02745	0.574951	1.14274	0.0428386	1.6505	0.255902	1.31394	0.0293577	1.72061	0.691506	1.09885	0.089377	1.51436	0.373522	1.2371	0.267398	1.30521	0.00300548	2.16334	0.827865	1.05295
6906840	NM_016904 // Cks1b // CDC28 protein kinase 1b // 3 F1 // 54124 /// ENSMUST000000	Cks1b	NM_016904	0.989155	-1.00366	0.70099	-1.11683	0.0451714	1.82182	0.369922	1.2966	0.0828765	1.67185	0.906663	1.03427	0.00300775	2.54663	0.757758	-1.09276	0.0065087	2.32686	0.0118849	2.16382	0.783947	-1.08203
6986722	NM_008605 // Mmp12 // matrix metallopeptidase 12 // 9 A1|9 1.0 cM // 17381	Mmp12	NM_008605	0.783326	-1.0657	0.14606	-1.44363	0.0501061	1.65494	0.516068	1.17494	0.658053	1.11586	0.335757	-1.27149	0.115932	1.48968	0.293823	-1.30007	0.00301062	2.23458	0.188302	1.39236	0.376704	-1.24639
6801506	ENSMUST00000071250 // Pygl // liver glycogen phosphorylase (Pygl), mRNA // 12 C2	Pygl	ENSMUST00000071250	0.16946	-1.33573	0.0966356	-1.45878	0.00444213	1.98172	0.123013	1.41785	0.0133753	1.79019	0.143074	-1.39198	0.0307011	1.65037	0.669093	-1.09922	0.0962387	1.45947	0.00301698	2.05132	0.388723	-1.21152
6988638	NM_024266 // Rps25 // ribosomal protein S25 // 9 A5.2 // 75617 /// BC094392 // R	Rps25	NM_024266	0.0239812	1.77413	0.081557	1.58852	0.118569	1.5101	0.0400576	1.73727	0.0276737	1.81532	0.198415	1.4006	0.00311401	2.3033	0.132003	1.48748	0.029464	1.80203	0.0755983	1.60438	0.0497827	1.69169
6983212	ENSMUST00000003808 // Gdf15 // growth differentiation factor 15 (Gdf15), mRNA //	Gdf15	ENSMUST00000003808	0.612896	1.13131	0.729166	-1.09432	0.0279883	-1.82319	0.0290818	-1.81494	0.00316368	-2.31778	0.588082	-1.15171	0.0504268	-1.69742	0.879525	-1.04021	0.0267517	-1.83292	0.0301579	-1.80713	0.995469	-1.00148
6793226	NM_011519 // Sdc1 // syndecan 1 // 12 A1.1|12 1.0 cM // 20969 /// ENSMUST0000002	Sdc1	NM_011519	0.0624681	-1.56966	0.241181	-1.34545	0.0134418	-1.92991	0.00319169	-2.23944	0.0142683	-1.91756	0.0795002	-1.57119	0.00637019	-2.08753	0.0494817	-1.66578	0.00412677	-2.1822	0.011654	-1.95959	0.665743	-1.11411
6806034	NM_011454 // Serpinb6b // serine (or cysteine) peptidase inhibitor, clade B, mem	Serpinb6b	NM_011454	0.152096	1.45886	0.38182	1.27545	0.0134201	2.06923	0.00751301	2.21423	0.0175107	2.00433	0.287094	1.34618	0.011778	2.10142	0.296086	1.33864	0.00320473	2.43759	0.0215517	1.95429	0.838372	1.05795
6959161	NM_023133 // Rps19 // ribosomal protein S19 // 7 A3 // 20085 /// ENSMUST00000108	Rps19	NM_023133	0.0099182	-1.74561	0.0191109	-1.70682	0.0176384	-1.71983	0.0642092	-1.51165	0.00543571	-1.91458	0.211019	-1.31513	0.339507	1.23096	0.00326764	-2.00177	0.21936	1.30845	0.0383022	-1.59475	0.0289793	-1.6396
6791409	ENSMUST00000007280 // Krt16 // keratin 16 (Krt16), mRNA // 11 D // 16666 /// NM_	Krt16	ENSMUST00000007280	0.227671	-1.50093	0.153603	-1.67625	0.012903	-2.55987	0.0215342	-2.3648	0.00328703	-3.12921	0.0616833	-1.98717	0.0145252	-2.514	0.046592	-2.0853	0.0425249	-2.1176	0.0131255	-2.55322	0.284266	-1.4683
6900990	NM_008129 // Gclm // glutamate-cysteine ligase , modifier subunit // 3 H1-3|3 53	Gclm	NM_008129	0.00849351	-2.0676	0.0369488	-1.82049	0.0353168	-1.83101	0.0151016	-2.03247	0.0135439	-2.05888	0.04838	-1.75797	0.0312603	-1.85952	0.0728839	-1.66358	0.00329091	-2.41878	0.0162478	-2.01481	0.309159	-1.32601
6972848	ENSMUST00000051982 // Olfr1349 // olfactory receptor 1349 (Olfr1349), mRNA // 7	Olfr1349	ENSMUST00000051982	0.0547486	-1.54189	0.14955	-1.40711	0.00330918	-2.1083	0.0233512	-1.74167	0.0632174	-1.56293	0.40533	-1.21462	0.464797	1.18592	0.0098384	-1.90003	0.391387	1.22183	0.0298866	-1.69718	0.0816059	-1.51711
6934584	NM_009391 // Ran // RAN, member RAS oncogene family // 5 G1.3 // 19384 /// ENSMU	Ran	NM_009391	0.355605	-1.27048	0.114233	-1.56052	0.159985	-1.48257	0.10015	-1.5908	0.00334082	-2.41546	0.386639	-1.27072	0.613462	-1.14923	0.005119	-2.3033	0.226906	-1.40053	0.0100733	-2.13203	0.123613	-1.54232
6880529	NM_133851 // Nusap1 // nucleolar and spindle associated protein 1 // 2 E5 // 108	Nusap1	NM_133851	0.770215	1.10984	0.799852	1.10151	0.11352	1.85665	0.356891	1.42496	0.0265652	2.43332	0.934925	-1.03161	0.136136	1.78784	0.761937	-1.12249	0.445576	1.33967	0.00334137	3.39961	0.974849	-1.01209
6880492	NM_029617 // Casc5 // cancer susceptibility candidate 5 // 2 E5 // 76464 /// BC0	Casc5	NM_029617	0.867033	-1.04186	0.951914	1.01591	0.0709762	1.63025	0.436256	1.22758	0.019878	1.90545	0.677565	-1.11519	0.0416763	1.7444	0.793677	-1.07091	0.679146	1.11456	0.00334645	2.31713	0.637419	1.13162
6861627	NM_172833 // Malt1 // mucosa associated lymphoid tissue lymphoma translocation g	Malt1	NM_172833	0.306816	-1.42024	0.38423	-1.37493	0.0192829	-2.45777	0.012649	-2.62683	0.0254531	-2.34981	0.241591	-1.53912	0.00920943	-2.75854	0.236008	-1.54731	0.00334775	-3.20812	0.0129419	-2.61748	0.923271	-1.0356
6953507	NM_027881 // Osbpl3 // oxysterol binding protein-like 3 // 6 B3 // 71720 /// BC0	Osbpl3	NM_027881	0.197949	-1.43523	0.347846	-1.32239	0.0815695	-1.69901	0.0340974	-1.92461	0.0355728	-1.9135	0.156294	-1.53249	0.0596604	-1.77929	0.240308	-1.42092	0.00335124	-2.57769	0.0586564	-1.78366	0.920867	1.02974
6849327	NM_019730 // Nme3 // expressed in non-metastatic cells 3 // 17 A3.3 // 79059 ///	Nme3	NM_019730	0.188425	1.35038	0.76512	1.07437	0.148695	1.42461	0.029592	1.72978	0.363822	1.24567	0.287787	1.29427	0.00337593	2.15815	0.974574	1.00767	0.00454132	2.09689	0.0747725	1.55519	0.625756	-1.12443
6768853	NM_009630 // Adora2a // adenosine A2a receptor // --- // 11540 /// ENSMUST000001	Adora2a	NM_009630	0.101459	-1.99867	0.142758	-1.93247	0.0063292	-3.66024	0.00718328	-3.57682	0.00339013	-4.09355	0.0715791	-2.26864	0.0267666	-2.786	0.0345691	-2.64625	0.0192314	-2.97282	0.0108553	-3.31427	0.131384	-1.97201
6880451	NM_009773 // Bub1b // budding uninhibited by benzimidazoles 1 homolog, beta (S.	Bub1b	NM_009773	0.509572	-1.25448	0.930802	-1.03228	0.0826252	1.92514	0.569909	1.23192	0.024117	2.38623	0.725281	-1.13739	0.0957631	1.87212	0.593771	-1.21619	0.314996	1.44982	0.00343757	3.22415	0.611724	-1.20468
6960211	NM_010640 // Klk1b11 // kallikrein 1-related peptidase b11 // 7 B4|7 23.16 cM //	Klk1b11	NM_010640	0.00343903	4.76175	0.0354244	3.15224	0.281024	-1.76624	0.0684224	2.67302	0.454923	-1.47975	0.0175738	3.71607	0.743801	1.18603	0.0551746	2.82487	0.183019	2.02798	0.433072	1.50888	0.365501	1.60937
6826546	NM_019670 // Diap3 // diaphanous homolog 3 (Drosophila) // 14 D3 // 56419 /// EN	Diap3	NM_019670	0.648195	1.12635	0.595569	1.15961	0.0477519	1.77426	0.139372	1.52274	0.00559217	2.30495	0.769125	1.08516	0.14705	1.51009	0.623658	1.14664	0.508581	1.20288	0.0034722	2.43264	0.794395	1.07525
7013997	NM_011712 // Wbp5 // WW domain binding protein 5 // X F1 // 22381 /// ENSMUST000	Wbp5	NM_011712	0.153094	1.41768	0.893894	1.03471	0.208029	1.38717	0.0591907	1.64965	0.200869	1.39467	0.0745345	1.602	0.00422376	2.21893	0.8411	1.05264	0.00349629	2.26275	0.0794643	1.58875	0.571443	1.15629
6755387	NM_012012 // Exo1 // exonuclease 1 // 1 H4|1 97.0 cM // 26909 /// ENSMUST0000003	Exo1	NM_012012	0.801008	-1.06026	0.586953	1.1447	0.0221682	1.82012	0.190924	1.39111	0.00460046	2.14748	0.928398	-1.02254	0.0649645	1.60647	0.594687	-1.1415	0.095291	1.53069	0.00350834	2.20678	0.759451	-1.07898
6815558	NM_172301 // Ccnb1 // cyclin B1 // 13 D1 // 268697 /// BC085238 // Ccnb1 // cycl	Ccnb1	NM_172301	0.274694	1.83448	0.3873	1.66704	0.00826419	5.29097	0.0356492	3.63247	0.00823095	5.29621	0.978201	-1.01616	0.00355946	6.48042	0.486828	1.50674	0.03426	3.67192	0.00489792	6.00622	0.216297	2.08918
6944380	NM_008591 // Met // met proto-oncogene // 6 4.0 cM // 17295 /// ENSMUST000001154	Met	NM_008591	0.12526	-1.77245	0.211025	-1.64079	0.257474	-1.56364	0.116965	-1.87081	0.0689108	-2.08183	0.0935339	-1.95923	0.00443443	-3.3417	0.249346	-1.57609	0.00360259	-3.45309	0.0294476	-2.43747	0.54817	-1.2647
6932371	NM_203320 // Cxcl3 // chemokine (C-X-C motif) ligand 3 // 5 E1 // 330122 /// ENS	Cxcl3	NM_203320	0.0296506	-2.39145	0.0237252	-2.64651	0.0117528	-2.9995	0.00407819	-3.58872	0.00360867	-3.66193	0.0330972	-2.48808	0.0339936	-2.47559	0.0166596	-2.8208	0.0129919	-2.94744	0.00562299	-3.40179	0.420234	-1.39261
6775472	NM_010304 // Gna15 // guanine nucleotide binding protein, alpha 15 // 10 C1|10 4	Gna15	NM_010304	0.221958	1.36528	0.184498	1.43715	0.0257715	1.87763	0.0314023	1.83288	0.00408052	2.31683	0.111816	1.54961	0.00754154	2.16517	0.0497957	1.72949	0.00541112	2.24637	0.00363294	2.34624	0.610367	1.14698
6808308	NM_138953 // Ell2 // elongation factor RNA polymerase II 2 // 13 C1 // 192657 //	Ell2	NM_138953	0.455753	-1.18938	0.240248	-1.34232	0.402835	-1.23154	0.20821	-1.37184	0.0434539	-1.68297	0.850912	-1.04757	0.0487768	-1.66022	0.543911	-1.16251	0.00367634	-2.19061	0.00814597	-2.02071	0.643768	1.12137
6989015	NM_008360 // Il18 // interleukin 18 // 9 A5.3|9 29.0 cM // 16173 /// ENSMUST0000	Il18	NM_008360	0.737383	1.07533	0.602017	-1.12856	0.0426177	-1.63098	0.158789	-1.39457	0.00368659	-2.08224	0.319984	1.26153	0.30642	-1.27007	0.711539	1.08941	0.526359	-1.1585	0.0129399	-1.8457	0.614798	1.12376
7019614	XM_001473537 // LOC100045031 // similar to transcription elongation factor A (SI	LOC100045031	XM_001473537	0.41246	1.23327	0.852442	1.05184	0.0178561	1.97758	0.0305204	1.85281	0.339496	1.29937	0.129323	1.52475	0.0623096	1.69006	0.517212	1.19324	0.00383488	2.35634	0.159707	1.47659	0.982274	1.00605
6957744	NM_025806 // 1100001H23Rik // RIKEN cDNA 1100001H23 gene // 6 G1 // 66857	1100001H23Rik	NM_025806	0.00569864	-2.40508	0.00384688	-2.68686	0.0155577	2.23771	0.25999	-1.42985	0.536518	1.21462	0.145985	-1.59288	0.0790596	1.76476	0.151873	-1.58179	0.733142	1.11289	0.389577	1.31212	0.524453	-1.22174
6763903	NM_025569 // Mgst3 // microsomal glutathione S-transferase 3 // 1 H2 // 66447 //	Mgst3	NM_025569	0.349969	1.28602	0.890464	-1.04006	0.369725	1.29421	0.126384	1.56276	0.182063	1.47335	0.669582	1.12966	0.00385198	2.45796	0.659443	-1.13419	0.00686404	2.29768	0.0643438	1.72703	0.658947	-1.13441
7012842	ENSMUST00000048962 // Kif4 // kinesin family member 4 (Kif4), mRNA // X C3|X 39.	Kif4	ENSMUST00000048962	0.924769	-1.02674	0.983408	-1.00623	0.0374903	1.91531	0.370164	1.30987	0.0134316	2.19653	0.984642	-1.00577	0.0868005	1.69427	0.849703	-1.05827	0.392716	1.29337	0.00385459	2.56525	0.919702	1.03058
6849433	NM_024227 // Mrpl28 // mitochondrial ribosomal protein L28 // 17 B1 // 68611 ///	Mrpl28	NM_024227	0.40181	1.22514	0.858862	-1.04679	0.037096	1.75151	0.141275	1.47202	0.054176	1.67232	0.419482	1.23234	0.00389404	2.24692	0.487972	1.19621	0.00575173	2.15689	0.0379439	1.74677	0.752879	1.08439
6812386	NM_028784 // F13a1 // coagulation factor XIII, A1 subunit // 13 A3.3 // 74145	F13a1	NM_028784	0.623836	-1.12658	0.960135	1.01304	0.0275923	1.82272	0.79548	-1.06953	0.0317222	1.79289	0.996045	1.00129	0.00740771	2.11245	0.925768	1.02444	0.451349	1.21693	0.00398118	2.25664	0.963474	-1.01194
6901335	NM_009811 // Casp6 // caspase 6 // 3 H1 // 12368 /// ENSMUST00000029626 // Casp6	Casp6	NM_009811	0.586863	1.12238	0.494928	1.16799	0.101381	1.46423	0.182155	1.36026	0.550523	1.14531	0.562709	1.14057	0.00678007	1.9382	0.749881	-1.07494	0.00400409	2.03522	0.148276	1.39718	0.812491	1.05522
6806831	NM_146042 // Rnf144b // ring finger protein 144B // 13 A5 // 218215	Rnf144b	NM_146042	0.0259138	2.38383	0.035443	2.39158	0.0121951	2.88534	0.0051724	3.32538	0.00834394	3.07473	0.0337172	2.41357	0.0384236	2.35622	0.0155687	2.76756	0.00592885	3.2524	0.00401574	3.46394	0.321974	1.4862
6954418	NM_144548 // Il23r // interleukin 23 receptor // 6 C1 // 209590 /// ENSMUST00000	Il23r	NM_144548	0.686706	-1.14829	0.94055	1.02766	0.0826306	-1.92514	0.0147419	-2.58321	0.036928	-2.22224	0.674281	1.16655	0.0475756	-2.12715	0.96048	1.0183	0.0040826	-3.14326	0.0085417	-2.81234	0.128937	1.76616
6824550	NM_001080949 // Ttc5 // tetratricopeptide repeat domain 5 // 14 C1 // 219022 ///	Ttc5	NM_001080949	0.259641	1.31581	0.805718	1.06527	0.689808	-1.10817	0.0167532	1.91963	0.130781	1.48797	0.161562	1.44332	0.183583	1.41609	0.00408386	2.23485	0.353378	1.27195	0.810593	1.06355	0.742015	1.08836
6940358	ENSMUST00000031264 // Plac8 // placenta-specific 8 (Plac8), mRNA // 5 E3|5 54.0	Plac8	ENSMUST00000031264	0.397307	1.3987	0.706196	1.17213	0.068875	-2.20746	0.22526	-1.67848	0.00412793	-3.72455	0.275226	1.59144	0.475321	-1.3524	0.692424	1.18138	0.220761	-1.68726	0.00896017	-3.25592	0.496106	1.33335
6803249	NM_009247 // Serpina1e // serine (or cysteine) peptidase inhibitor, clade A, mem	Serpina1e	NM_009247	0.373941	1.50207	0.311393	1.64277	0.155738	2.0202	0.152071	2.03349	0.732415	1.18071	0.289443	1.68198	0.0041596	-4.55037	0.487626	1.40279	0.65082	1.2462	0.292969	1.67548	0.935135	1.04029
6783784	NM_153104 // Phospho1 // phosphatase, orphan 1 // 11 D|11 55.7 cM // 237928 ///	Phospho1	NM_153104	0.004203	-1.94169	0.0351591	-1.65146	0.0843382	-1.49908	0.0654347	-1.54339	0.0112696	-1.852	0.638201	-1.11317	0.103085	-1.46385	0.0483893	-1.59589	0.0519759	-1.58346	0.00482021	-2.0071	0.0802775	-1.50771
6825544	NM_001110162 // Cdca2 // cell division cycle associated 2 // 14 D1 // 108912 ///	Cdca2	NM_001110162	0.472792	-1.18547	0.680487	-1.10956	0.0634054	1.62371	0.549172	1.16359	0.0185105	1.8751	0.892764	-1.03456	0.0777314	1.5825	0.397668	-1.23951	0.535565	1.1697	0.00432772	2.18776	0.728947	-1.09137
6982550	NM_146208 // Neil3 // nei like 3 (E. coli) // 8 B1.3 // 234258 /// ENSMUST000000	Neil3	NM_146208	0.62975	-1.15781	0.661044	1.15306	0.101302	1.72634	0.412234	1.30687	0.0150274	2.31202	0.673629	-1.14657	0.0515525	1.92749	0.735081	-1.11607	0.258091	1.4498	0.00433972	2.73637	0.693656	-1.13643
6929632	NM_007681 // Cenpa // centromere protein A // 5 B1|5 18.0 cM // 12615 /// ENSMUS	Cenpa	NM_007681	0.967471	-1.01002	0.190716	-1.41604	0.117932	1.52017	0.248207	1.35771	0.0589824	1.66821	0.800774	-1.06819	0.00442985	2.2458	0.499475	-1.19392	0.167815	1.44399	0.00721503	2.13122	0.542488	-1.17318
6782691	ENSMUST00000045026 // Spag5 // sperm associated antigen 5 (Spag5), mRNA // 11 B5	Spag5	ENSMUST00000045026	0.991944	1.00246	0.994669	-1.00174	0.0787809	1.60186	0.398325	1.24722	0.0201279	1.89298	0.896734	-1.03428	0.0630016	1.64912	0.515307	-1.18491	0.521275	1.18204	0.0044667	2.2329	0.625603	-1.13542
6819153	NM_008608 // Mmp14 // matrix metallopeptidase 14 (membrane-inserted) // 14 C2|14	Mmp14	NM_008608	0.364325	-1.24542	0.694485	-1.10616	0.114932	-1.514	0.0180834	-1.90109	0.0671096	-1.62592	0.978102	1.00706	0.010554	-2.01772	0.427158	-1.2275	0.00446771	-2.21096	0.0205655	-1.87364	0.687722	1.10878
6890838	NM_008361 // Il1b // interleukin 1 beta // 2 F|2 73.0 cM // 16176 /// ENSMUST000	Il1b	NM_008361	0.245826	-2.05887	0.149107	-2.63	0.030014	-4.45794	0.00475401	-7.48672	0.00448662	-7.60346	0.322403	-1.92665	0.0833684	-3.22713	0.190005	-2.39921	0.0258146	-4.66263	0.00516037	-7.32391	0.758917	-1.22331
6893486	NM_011497 // Aurka // aurora kinase A // 2 H3|2 100.0 cM // 20878 /// ENSMUST000	Aurka	NM_011497	0.858577	1.04214	0.752413	1.08131	0.0412773	1.69445	0.200771	1.37996	0.0183057	1.85659	0.79456	-1.06663	0.00879479	2.00686	0.52542	1.17099	0.204147	1.37655	0.00453629	2.14744	0.930985	-1.02167
6913080	NM_010790 // Melk // maternal embryonic leucine zipper kinase // 4 B1|4 26.7 cM	Melk	NM_010790	0.762317	-1.07588	0.984462	-1.00504	0.0413151	1.73341	0.358439	1.27028	0.0225017	1.86256	0.878689	-1.04022	0.0397503	1.74155	0.507507	-1.1876	0.377591	1.25823	0.0046184	2.21553	0.884982	-1.03808
6824557	NM_133676 // Osgep // O-sialoglycoprotein endopeptidase // 14 C1 // 66246	Osgep	NM_133676	0.0558706	1.60805	0.451189	1.21389	0.0287474	1.79987	0.0471252	1.69692	0.132465	1.48267	0.125193	1.49446	0.00882399	2.05314	0.256119	1.34222	0.00462025	2.19848	0.0273046	1.81067	0.0735386	1.60485
6996646	NM_007630 // Ccnb2 // cyclin B2 // 9 D // 12442 /// ENSMUST00000034742 // Ccnb2	Ccnb2	NM_007630	0.841726	-1.07457	0.736294	-1.13856	0.188908	1.67308	0.457355	1.33331	0.026363	2.45825	0.894925	-1.05216	0.0296249	2.40864	0.504652	-1.29428	0.114353	1.86532	0.00468305	3.26494	0.735857	-1.13881
6756394	ENSMUST00000027931 // Nek2 // NIMA (never in mitosis gene a)-related expressed k	Nek2	ENSMUST00000027931	0.803685	-1.08581	0.795222	-1.09625	0.152065	1.67792	0.161088	1.65856	0.0250134	2.3055	0.727397	-1.13145	0.0402912	2.13357	0.468289	-1.29435	0.192102	1.59943	0.00475058	2.96167	0.815805	-1.08597
6869537	ENSMUST00000096096 // Cep55 // centrosomal protein 55 (Cep55), mRNA // 19 C3 //	Cep55	ENSMUST00000096096	0.86311	1.04891	0.959499	1.01515	0.0794695	1.70878	0.471705	1.23882	0.0372255	1.90577	0.954443	-1.01705	0.171444	1.51078	0.965608	-1.01284	0.593409	1.17175	0.00475933	2.47948	0.7216	1.11139
6854393	NM_023480 // Fahd1 // fumarylacetoacetate hydrolase domain containing 1 // 17 A3	Fahd1	NM_023480	0.253148	1.29394	0.279915	1.29707	0.0149777	1.85034	0.00483971	2.07118	0.028354	1.72989	0.0416613	1.65815	0.0529983	1.61343	0.0299408	1.71971	0.0739529	1.55153	0.00895051	1.94953	0.175697	1.38849
6850191	ENSMUST00000003635 // Ier3 // immediate early response 3 (Ier3), mRNA // 17 B1 /	Ier3	ENSMUST00000003635	0.350752	-1.35373	0.0645794	-1.93156	0.0348422	-2.13794	0.00959502	-2.59893	0.00490377	-2.86002	0.181187	-1.59733	0.241129	-1.50504	0.101303	-1.78472	0.0968421	-1.79931	0.0273312	-2.2213	0.728332	-1.12705
6882554	ENSMUST00000029140 // Procr // protein C receptor, endothelial (Procr), mRNA //	Procr	ENSMUST00000029140	0.0325776	-2.62553	0.0233937	-3.00757	0.0116453	-3.46018	0.00864523	-3.66684	0.00817582	-3.70653	0.0201662	-3.10046	0.02627	-2.93621	0.0468026	-2.59542	0.0139238	-3.3402	0.00491958	-4.08264	0.200107	-1.82234
6890837	NM_010554 // Il1a // interleukin 1 alpha // 2 F|2 73.0 cM // 16175 /// ENSMUST00	Il1a	NM_010554	0.37377	-1.58953	0.370585	-1.64674	0.0173403	-4.03158	0.0437128	-3.19666	0.0104613	-4.54636	0.543314	-1.40089	0.0155671	-4.1377	0.285269	-1.8173	0.00872505	-4.7427	0.00498632	-5.39005	0.847934	-1.11181
6890715	NM_009772 // Bub1 // budding uninhibited by benzimidazoles 1 homolog (S. cerevis	Bub1	NM_009772	0.918927	-1.04334	0.948212	-1.02936	0.0277538	2.80354	0.244714	1.69135	0.0177923	3.06238	0.690132	-1.19473	0.127535	2.00439	0.538462	-1.31672	0.555428	1.30168	0.00507474	3.87745	0.887417	-1.06513
6824961	NM_026526 // N6amt2 // N-6 adenine-specific DNA methyltransferase 2 (putative) /	N6amt2	NM_026526	0.613805	1.11899	0.570809	-1.14464	0.168553	1.39579	0.226661	1.33844	0.374595	1.2369	0.412458	1.21655	0.014287	1.8577	0.816709	-1.05663	0.00512752	2.05745	0.103985	1.48707	0.878195	-1.03708
7013206	NM_175442 // A630033H20Rik // RIKEN cDNA A630033H20 gene // X D // 213438	A630033H20Rik	NM_175442	0.0338074	1.66863	0.0519942	1.64435	0.00531625	2.10451	0.0052167	2.10853	0.320825	1.28001	0.0343866	1.72533	0.135921	1.4558	0.0493182	1.65467	0.184669	1.39444	0.120828	1.47911	0.0649406	1.60091
6910611	ENSMUST00000050073 // Dnajb4 // DnaJ (Hsp40) homolog, subfamily B, member 4 (Dna	Dnajb4	ENSMUST00000050073	0.798383	-1.05827	0.514025	-1.16796	0.0387602	-1.66798	0.204938	-1.35696	0.0361414	-1.68092	0.544707	-1.1549	0.018822	-1.80247	0.435231	-1.2044	0.00525909	-2.04831	0.0397323	-1.6634	0.471661	1.18697
6849973	NM_023202 // Ndufa7 // NADH dehydrogenase (ubiquinone) 1 alpha subcomplex, 7 (B1	Ndufa7	NM_023202	0.0474109	1.67574	0.344326	1.29061	0.0288552	1.84739	0.199942	1.41685	0.345473	-1.28981	0.0379107	1.78628	0.00526123	2.24594	0.329407	1.30117	0.256964	1.3594	0.268733	1.34901	0.166844	1.45769
6759648	NM_023523 // Pecr // peroxisomal trans-2-enoyl-CoA reductase // 1 C3|1 36.1 cM /	Pecr	NM_023523	0.30309	1.2529	0.765342	1.07161	0.145977	1.41055	0.106673	1.4676	0.282761	1.28613	0.647981	1.11175	0.0178035	1.78871	0.850131	1.04473	0.00533762	2.01254	0.134845	1.42506	0.67466	-1.10226
6883098	BC030298 // Dbndd2 // dysbindin (dystrobrevin binding protein 1) domain containi	Dbndd2	BC030298	0.0561013	1.56326	0.421493	1.21514	0.446631	1.20244	0.288813	1.29485	0.60407	1.1334	0.0436381	1.65976	0.00535717	2.06909	0.148021	1.42746	0.0837326	1.53644	0.482584	1.18524	0.301242	1.28618
6979421	NM_028131 // Cenpn // centromere protein N // 8 E1 // 72155 /// ENSMUST000000342	Cenpn	NM_028131	0.819102	1.07317	0.826748	1.07492	0.0192713	2.2639	0.145463	1.6336	0.00538412	2.70582	0.844427	-1.06691	0.0108869	2.45605	0.853082	-1.06302	0.207962	1.52531	0.00875145	2.53188	0.94288	-1.02392
6919200	NM_026125 // C1qdc2 // C1q domain containing 2 // 4 E2|4 83.0 cM // 67389	C1qdc2	NM_026125	0.129977	1.44135	0.926536	-1.02352	0.0332696	1.75489	0.025278	1.81115	0.0413929	1.71042	0.486148	-1.19298	0.00603427	2.11465	0.687874	1.10678	0.00542783	2.13799	0.0184637	1.87607	0.854671	-1.04728
6782697	NM_011676 // Unc119 // unc-119 homolog (C. elegans) // 11 B5 // 22248 /// ENSMUS	Unc119	NM_011676	0.846049	1.04284	0.533291	-1.15533	0.0222447	1.74557	0.122721	1.44068	0.0164162	1.80037	0.83534	1.04918	0.0153347	1.81273	0.654189	1.10918	0.00542991	2.00519	0.00983385	1.89404	0.500301	-1.1692
6917789	NM_009924 // Cnr2 // cannabinoid receptor 2 (macrophage) // 4 D3 // 12802 /// EN	Cnr2	NM_009924	0.0719008	1.74207	0.120985	1.66008	0.0125064	2.33912	0.0150739	2.27988	0.0187112	2.21229	0.222206	1.48478	0.0667675	1.83163	0.0295261	2.07277	0.324209	1.37374	0.00543636	2.61431	0.356726	1.34511
6957133	NM_009415 // Tpi1 // triosephosphate isomerase 1 // 6 F2|6 60.2 cM // 21991 ///	Tpi1	NM_009415	0.00543771	-2.01139	0.0118891	-1.94643	0.467246	-1.19867	0.136512	-1.45882	0.26063	-1.32648	0.0598553	-1.62237	0.747871	-1.08305	0.00551993	-2.1076	0.813569	-1.06025	0.436631	-1.21417	0.0360638	-1.72258
6949814	NM_013538 // Cdca3 // cell division cycle associated 3 // 6 F2|6 60.19 cM // 147	Cdca3	NM_013538	0.724319	-1.13374	0.864296	1.06712	0.0356794	2.30571	0.141938	1.76921	0.0114816	2.79102	0.997933	1.00098	0.0106896	2.82344	0.63028	-1.20122	0.181297	1.67756	0.0054661	3.13995	0.855707	-1.07157
6855071	ENSMUST00000007250 // Msh5 // mutS homolog 5 (E. coli) (Msh5), mRNA // 17 B1|17	Msh5	ENSMUST00000007250	0.171126	1.35175	0.474941	1.18043	0.00547767	2.00421	0.0078835	1.93568	0.0107768	1.87775	0.781346	1.06626	0.0680174	1.54676	0.0325392	1.67797	0.0295269	1.69531	0.00826441	1.92688	0.764948	1.07156
6755294	ENSMUST00000052975 // Olfr433 // olfactory receptor 433 (Olfr433), mRNA // --- /	Olfr433	ENSMUST00000052975	0.0374758	2.00568	0.053833	1.9841	0.049301	-2.01309	0.0640849	-1.92701	0.0159694	-2.39937	0.0876984	1.82535	0.0108227	-2.54052	0.926752	1.03194	0.0298371	-2.18149	0.00556048	-2.79376	0.11428	1.74036
6942558	NM_008788 // Pcolce // procollagen C-endopeptidase enhancer protein // 5 G2|5 78	Pcolce	NM_008788	0.1357	1.43488	0.327125	1.28435	0.318161	1.29049	0.00583837	2.1268	0.0137361	1.94187	0.0623842	1.62972	0.0524625	1.66494	0.189693	1.4015	0.227845	1.36278	0.201068	1.38926	0.253611	1.33987
6811530	ENSMUST00000080511 // Hist1h1b // histone cluster 1, H1b (Hist1h1b), mRNA // 13	Hist1h1b	ENSMUST00000080511	0.819143	-1.13592	0.762923	1.19698	0.0335433	3.76682	0.266042	1.95577	0.0130736	4.83317	0.923466	1.05889	0.0498143	3.37158	0.76444	-1.19556	0.252955	1.99363	0.00584508	5.91085	0.927099	1.05601
6961917	NM_145946 // Fanci // Fanconi anemia, complementation group I // 7 D3 // 208836	Fanci	NM_145946	0.89837	-1.02929	0.961585	-1.01171	0.0319225	1.7222	0.331744	1.26717	0.0112452	1.92473	0.932145	-1.02079	0.132956	1.44997	0.777055	-1.07087	0.247584	1.32739	0.00584921	2.05613	0.751756	-1.07951
6887081	NM_013825 // Ly75 // lymphocyte antigen 75 // 2 C1.1 // 17076 /// ENSMUST0000002	Ly75	NM_013825	0.95113	-1.01998	0.829836	1.07703	0.0643722	-1.93715	0.308895	-1.42607	0.0765562	-1.87998	0.903115	-1.04291	0.0684777	-1.91671	0.809877	1.08663	0.00588747	-2.79742	0.0325509	-2.16709	0.338467	1.39579
6800934	ENSMUST00000021413 // Nfkbia // nuclear factor of kappa light chain gene enhance	Nfkbia	ENSMUST00000021413	0.697677	-1.08956	0.520757	-1.16414	0.0167117	-1.8193	0.0355095	-1.67973	0.0124156	-1.8752	0.470321	-1.18656	0.352566	-1.24736	0.212606	-1.34778	0.140131	-1.42694	0.0060572	-2.01314	0.981431	-1.0055
7017533	NM_019405 // Cetn2 // centrin 2 // X B|X 28.85 cM // 26370 /// ENSMUST0000011455	Cetn2	NM_019405	0.310573	1.32734	0.528706	1.20547	0.0709386	1.73618	0.0608008	1.7759	0.359664	1.31382	0.226123	1.43761	0.00994692	2.26134	0.552777	1.19243	0.00609497	2.40206	0.125473	1.58991	0.322772	1.34318
6834560	NM_198301 // BC052328 // cDNA sequence BC052328 // 15 B1 // 223433	BC052328	NM_198301	0.117965	1.46983	0.222545	1.37452	0.00621135	2.13804	0.0371554	1.75035	0.140075	1.47334	0.134032	1.48262	0.00667203	2.12186	0.0976251	1.54901	0.00917801	2.05057	0.0359173	1.75745	0.253121	1.34645
6845978	NM_010818 // Cd200 // Cd200 antigen // 16 A1|16 29.0 cM // 17470 /// BC019172 //	Cd200	NM_010818	0.164908	-1.65598	0.384486	-1.39603	0.0244858	-2.46532	0.0823173	-1.97829	0.0105366	-2.83536	0.129393	-1.80594	0.02784	-2.41152	0.115757	-1.84807	0.0284081	-2.40311	0.00621852	-3.08357	0.517483	-1.28075
6879008	ENSMUST00000111449 // Cugbp1 // CUG triplet repeat, RNA binding protein 1 (Cugbp	Cugbp1	ENSMUST00000111449	0.0747293	-1.77878	0.00889714	-2.55815	0.254014	-1.47186	0.186199	-1.56832	0.00623514	-2.68793	0.0216994	-2.24935	0.0531107	-1.95836	0.393208	-1.33327	0.209626	-1.53163	0.0286598	-2.15716	0.771399	1.10212
6797507	BC096606 // D230037D09Rik // RIKEN cDNA D230037D09 gene // 12 E // 320351 /// NM	D230037D09Rik	BC096606	0.00774859	1.94977	0.0751662	1.58048	0.0619132	1.61902	0.00659036	2.07624	0.187607	1.39651	0.00764275	2.04468	0.0604652	1.62372	0.0191705	1.85388	0.00695358	2.06478	0.0394567	1.70865	0.0244273	1.80479
6964887	ENSMUST00000081510 // Mgmt // O-6-methylguanine-DNA methyltransferase (Mgmt), mR	Mgmt	ENSMUST00000081510	0.0543375	1.60803	0.712302	1.09835	0.505761	1.18509	0.0112623	1.99029	0.216542	1.37559	0.0629061	1.63166	0.00842862	2.05312	0.444217	1.21596	0.0066582	2.10496	0.190476	1.4028	0.995711	1.00137
6765596	ENSMUST00000042251 // Rmnd1 // required for meiotic nuclear division 1 homolog (	Rmnd1	ENSMUST00000042251	0.0339042	2.41225	0.0160568	2.95394	0.01523	2.98282	0.00668705	3.45713	0.143376	1.88454	0.0538082	2.33691	0.0635435	2.2577	0.0103927	3.19708	0.184636	1.77221	0.0693819	2.2163	0.109901	2.0042
6811762	NM_020567 // Gmnn // geminin // 13 A3.1 // 57441 /// ENSMUST00000110382 // Gmnn	Gmnn	NM_020567	0.662673	1.12763	0.850018	-1.05715	0.0321165	1.93507	0.251916	1.40655	0.0621644	1.76458	0.426744	1.26491	0.00680393	2.35869	0.713951	1.11387	0.00709348	2.34674	0.0259118	1.99145	0.74816	1.09903
6847338	NM_025967 // D16Ertd472e // DNA segment, Chr 16, ERATO Doi 472, expressed // 16	D16Ertd472e	NM_025967	0.477897	-1.20679	0.378887	-1.28382	0.0177464	-2.0297	0.0988429	-1.61302	0.0566071	-1.74623	0.332949	-1.31699	0.0260335	-1.9346	0.100457	-1.60915	0.0705406	-1.69356	0.00686524	-2.27441	0.862318	1.05008
6755207	NM_013730 // Slamf1 // signaling lymphocytic activation molecule family member 1	Slamf1	NM_013730	0.0681694	-2.06736	0.0856511	-2.07272	0.0275262	-2.59437	0.0320536	-2.52123	0.00703268	-3.30666	0.0580607	-2.24572	0.027689	-2.59152	0.0328017	-2.51025	0.0246315	-2.64846	0.0142033	-2.92605	0.160031	-1.80358
6971415	NM_023258 // Pycard // PYD and CARD domain containing // 7 F4 // 66824 /// ENSMU	Pycard	NM_023258	0.265269	1.43131	0.696718	1.14183	0.0630495	1.92408	0.277673	1.45255	0.24284	1.49542	0.170877	1.6069	0.0105826	2.53337	0.760923	1.10903	0.00705258	2.6842	0.206697	1.54665	0.644104	1.17036
6978284	NM_008631 // Mt4 // metallothionein 4 // 8 C5|8 45.0 cM // 17752 /// ENSMUST0000	Mt4	NM_008631	0.0724069	-1.90382	0.0248406	-2.40148	0.0852013	-1.93028	0.214334	-1.59606	0.21748	-1.59081	0.865917	1.0646	0.46606	-1.31209	0.00710042	-2.9329	0.538711	1.257	0.0520356	-2.11407	0.246667	-1.54542
6881499	BC067037 // 2210009G21Rik // RIKEN cDNA 2210009G21 gene // 2 G1 // 74243 /// NM_	2210009G21Rik	BC067037	0.39256	-1.24182	0.519545	-1.18988	0.0740104	-1.64251	0.180166	-1.4433	0.0236675	-1.89876	0.399752	-1.25606	0.015181	-2.00125	0.440387	-1.23201	0.00726375	-2.17669	0.0225858	-1.90946	0.63239	-1.13756
6849221	NM_023058 // Pkmyt1 // protein kinase, membrane associated tyrosine/threonine 1	Pkmyt1	NM_023058	0.163691	-1.42546	0.448071	-1.22575	0.106058	1.55709	0.903553	1.03286	0.00728827	2.16305	0.400845	-1.25322	0.0375855	1.78597	0.144969	-1.48787	0.0629002	1.67213	0.0212556	1.91384	0.164286	-1.45997
6993833	BC086683 // Spc24 // SPC24, NDC80 kinetochore complex component, homolog (S. cer	Spc24	BC086683	0.941532	-1.02342	0.759629	1.10886	0.0487402	1.99792	0.246772	1.48613	0.0200064	2.29351	0.958746	1.01761	0.0106226	2.51556	0.685331	-1.14676	0.0397829	2.0639	0.00729558	2.65306	0.753154	-1.11206
6876740	NM_153820 // Arhgap15 // Rho GTPase activating protein 15 // 2 B // 76117 /// EN	Arhgap15	NM_153820	0.00729804	2.43988	0.0327892	2.09131	0.0130405	2.3934	0.0145777	2.35581	0.0825405	1.80486	0.0117282	2.4295	0.0303102	2.11634	0.0481937	1.97031	0.0255585	2.17106	0.0257379	2.1688	0.100051	1.74641
6781247	ENSMUST00000020820 // Mrpl22 // mitochondrial ribosomal protein L22 (Mrpl22), mR	Mrpl22	ENSMUST00000020820	0.11564	1.50512	0.505796	1.19847	0.0960883	1.59	0.00741265	2.18473	0.412914	-1.25019	0.00785848	2.17038	0.125362	1.52997	0.144784	1.4973	0.63302	1.13841	0.345825	1.29391	0.467551	1.21876
6843433	NM_011809 // Ets2 // E26 avian leukemia oncogene 2, 3' domain // 16 C3-qter|16 6	Ets2	NM_011809	0.709467	-1.09346	0.857241	-1.04715	0.1258	-1.494	0.0181401	-1.8982	0.0805117	-1.58678	0.543441	-1.169	0.0928104	-1.55731	0.941828	-1.01886	0.00744675	-2.09212	0.0368021	-1.74916	0.633164	1.13029
6766577	NM_011979 // Vnn3 // vanin 3 // --- // 26464 /// ENSMUST00000020190 // Vnn3 // v	Vnn3	NM_011979	0.117238	-1.70126	0.087265	-1.86476	0.0211405	-2.36641	0.0182152	-2.42207	0.00788757	-2.74876	0.190324	-1.6021	0.78204	-1.10287	0.0656992	-1.96189	0.0529511	-2.03661	0.00745312	-2.77181	0.343885	-1.40184
6801332	NM_013902 // Fkbp3 // FK506 binding protein 3 // 12 C3 // 30795 /// ENSMUST00000	Fkbp3	NM_013902	0.259441	1.32394	0.817377	1.06255	0.0657367	1.64927	0.0448134	1.73181	0.112758	1.53314	0.0644224	1.65362	0.0305761	1.81475	0.407993	1.24457	0.00756491	2.12846	0.0262399	1.84819	0.577019	1.15826
6803759	NM_010480 // Hsp90aa1 // heat shock protein 90kDa alpha (cytosolic), class A mem	Hsp90aa1	NM_010480	0.0222532	-2.16262	0.00939284	-2.59111	0.0667666	-1.91264	0.00757106	-2.67231	0.454773	-1.2929	0.240208	-1.50236	0.931329	1.02989	0.0831503	-1.84161	0.998312	-1.00072	0.111113	-1.74856	0.302241	-1.42816
6899374	NM_011313 // S100a6 // S100 calcium binding protein A6 (calcyclin) // 3 F1-F2|3	S100a6	NM_011313	0.762536	1.08974	0.717751	-1.11622	0.146472	1.56947	0.0824567	1.7231	0.110889	1.64389	0.811917	1.07501	0.0110572	2.28276	0.468445	1.24785	0.00771449	2.39027	0.0690216	1.77081	0.596203	-1.17518
6917374	NM_010174 // Fabp3 // fatty acid binding protein 3, muscle and heart // 4 D2.2|4	Fabp3	NM_010174	0.166234	1.46144	0.928621	-1.02607	0.00857006	-2.25136	0.677426	1.12718	0.00789989	-2.2735	0.143657	1.53638	0.0483687	-1.80471	0.185094	1.47351	0.0942685	-1.6401	0.0155347	-2.09317	0.256149	1.39176
6880468	NM_026412 // D2Ertd750e // DNA segment, Chr 2, ERATO Doi 750, expressed // 2 E5	D2Ertd750e	NM_026412	0.865195	-1.04783	0.785553	-1.08339	0.16457	1.51735	0.312948	1.34972	0.0200953	2.06073	0.764697	-1.09212	0.047572	1.8345	0.744186	-1.10085	0.167623	1.51263	0.0079304	2.31722	0.730028	-1.10697
6885796	ENSMUST00000102852 // Ptges // prostaglandin E synthase (Ptges), mRNA // 2 B|2 2	Ptges	ENSMUST00000102852	0.0574351	-2.43621	0.118999	-2.16319	0.0155725	-3.45793	0.0118929	-3.65719	0.0130449	-3.58797	0.0400192	-2.81624	0.0203924	-3.2661	0.0173099	-3.38181	0.0125126	-3.61905	0.00803111	-3.96188	0.484051	-1.40427
6887520	AK011893 // Spc25 // SPC25, NDC80 kinetochore complex component, homolog (S. cer	Spc25	AK011893	0.87634	-1.04562	0.744574	-1.1051	0.223529	1.46031	0.156416	1.55779	0.0307602	2.00283	0.854496	1.05782	0.0282979	2.02632	0.962249	-1.01461	0.0531718	1.85093	0.00808411	2.39403	0.430415	-1.27524
6856096	ENSMUST00000024736 // Sgol1 // shugoshin-like 1 (S. pombe) (Sgol1), mRNA // 17 C	Sgol1	ENSMUST00000024736	0.935703	-1.01911	0.723155	-1.09307	0.154582	1.43999	0.583138	1.14811	0.0307394	1.76614	0.925783	-1.02365	0.0920437	1.54524	0.424109	-1.22367	0.360918	1.26008	0.00817683	2.04136	0.863321	-1.04415
6755237	NM_001039484 // Kcnj10 // potassium inwardly-rectifying channel, subfamily J, me	Kcnj10	NM_001039484	0.199779	1.37365	0.377911	1.26028	0.0203263	1.89372	0.0203137	1.89386	0.0361564	1.76935	0.208303	1.39494	0.0116944	2.01581	0.0237432	1.85993	0.0254474	1.84491	0.00821934	2.09547	0.257189	1.34826
6785508	NM_001038653 // Slc16a3 // solute carrier family 16 (monocarboxylic acid transpo	Slc16a3	NM_001038653	0.00827371	-2.44255	0.0179143	-2.32466	0.459481	-1.28416	0.0193731	-2.2979	0.196633	-1.55521	0.0134746	-2.42337	0.508178	-1.25041	0.0181723	-2.31976	0.178504	-1.58537	0.311068	-1.41084	0.0577688	-1.93879
6885287	ENSMUST00000028119 // Mastl // microtubule associated serine/threonine kinase-li	Mastl	ENSMUST00000028119	0.920259	1.03545	0.736291	1.1336	0.0163187	2.5813	0.27042	1.5144	0.0173536	2.55566	0.931372	1.03255	0.1631	1.69752	0.830091	1.08312	0.683088	1.16428	0.00861709	2.85686	0.564474	1.23991
6755298	ENSMUST00000060693 // Olfr429 // olfactory receptor 429 (Olfr429), mRNA // --- /	Olfr429	ENSMUST00000060693	0.922394	-1.02644	0.586473	-1.16907	0.242199	-1.40432	0.672841	-1.12875	0.702148	-1.11589	0.443445	1.247	0.736469	1.10127	0.00865542	-2.24236	0.0819431	1.67156	0.29373	-1.35529	0.850148	-1.0556
6844598	NM_145480 // Rfc4 // replication factor C (activator 1) 4 // 16 B1 // 106344 ///	Rfc4	NM_145480	0.164155	1.41242	0.215498	1.3872	0.00875591	2.08017	0.115646	1.52164	0.047251	1.71168	0.129015	1.49828	0.0111294	2.02606	0.563874	1.16257	0.0184671	1.91396	0.0117116	2.01465	0.230957	1.37193
6929591	ENSMUST00000026845 // Il6 // interleukin 6 (Il6), mRNA // 5 B1|5 17.0 cM // 1619	Il6	ENSMUST00000026845	0.325987	-1.69386	0.171956	-2.2051	0.0103743	-4.75223	0.0108046	-4.70594	0.0113513	-4.65019	0.215324	-2.04395	0.0400478	-3.38045	0.152937	-2.29085	0.0125715	-4.53644	0.00881477	-4.94129	0.803533	-1.15187
6850821	ENSMUST00000059873 // Treml4 // triggering receptor expressed on myeloid cells-l	Treml4	ENSMUST00000059873	0.0169583	-2.36353	0.0426641	-2.15484	0.0815834	-1.9199	0.0286637	-2.30399	0.0941332	-1.86911	0.00899342	-2.76801	0.0457271	-2.12927	0.0432561	-2.14975	0.0303703	-2.28203	0.0682664	-1.98363	0.386706	-1.37254
6807041	ENSMUST00000021903 // Gadd45g // growth arrest and DNA-damage-inducible 45 gamma	Gadd45g	ENSMUST00000021903	0.297232	1.27808	0.518189	1.17525	0.00905561	-2.00809	0.939924	-1.01893	0.116554	-1.49264	0.421406	1.22311	0.251066	-1.33576	0.201028	-1.38204	0.706762	1.09829	0.144082	-1.44998	0.382774	1.2447
6857078	ENSMUST00000024851 // Ndc80 // NDC80 homolog, kinetochore complex component (S.	Ndc80	ENSMUST00000024851	0.981403	1.0079	0.903804	-1.04458	0.165756	1.66533	0.128828	1.75261	0.0309528	2.26344	0.677898	1.16198	0.0937569	1.86339	0.705936	-1.14608	0.453993	1.31223	0.00907531	2.74707	0.950837	-1.0225
6945611	ENSMUST00000031986 // Rab19 // RAB19, member RAS oncogene family (Rab19), mRNA /	Rab19	ENSMUST00000031986	0.0643011	1.62519	0.3616	1.28308	0.354661	1.28782	0.0589671	1.70014	0.156439	1.47977	0.0916611	1.60076	0.00924445	2.13102	0.320541	1.31236	0.0123269	2.06169	0.0563515	1.71038	0.693805	1.11274
6773490	ENSMUST00000061796 // Gpr6 // G protein-coupled receptor 6 (Gpr6), mRNA // 10 B2	Gpr6	ENSMUST00000061796	0.0522811	-1.86451	0.382454	-1.33718	0.0286835	-2.13576	0.00928414	-2.51267	0.108644	-1.72248	0.241141	-1.48053	0.852801	1.06319	0.0742512	-1.83837	0.891714	-1.04597	0.350518	-1.3647	0.146895	-1.63114
6787931	NM_011579 // Tgtp // T-cell specific GTPase // 11 B1.2 // 21822 /// ENSMUST00000	Tgtp	NM_011579	0.553202	1.16363	0.526912	1.18882	0.778009	1.07984	0.481831	-1.21222	0.00956308	-2.13071	0.101703	1.58089	0.0256021	-1.89615	0.734522	1.09684	0.647332	-1.13293	0.0339224	-1.83102	0.948426	1.01777
6765276	NM_181796 // Gstp2 // glutathione S-transferase, pi 2 // 19 A|19 0.0 cM // 14869	Gstp2	NM_181796	0.63431	-1.32196	0.0714894	-3.21019	0.605604	-1.38271	0.517348	-1.50222	0.00956469	-5.69144	0.899879	-1.08194	0.110729	-2.78594	0.199227	-2.26395	0.895806	1.08543	0.138023	-2.58424	0.0776789	-3.1271
6751613	NM_147037 // Olfr1413 // olfactory receptor 1413 // --- // 259039 /// ENSMUST000	Olfr1413	NM_147037	0.580472	-1.16213	0.0553655	-1.77976	0.0280639	-1.95201	0.012515	-2.16387	0.347809	-1.31582	0.0967979	-1.64036	0.094236	-1.64703	0.040393	-1.85918	0.819046	1.06856	0.00956891	-2.23656	0.0260791	-1.97089
6957252	NM_009013 // Rad51ap1 // RAD51 associated protein 1 // 6 F3|6 61.3 cM // 19362 /	Rad51ap1	NM_009013	0.615785	1.13589	0.686832	1.11553	0.0155686	2.00536	0.145981	1.49515	0.00956945	2.12163	0.780344	1.07849	0.0334132	1.82834	0.361088	1.28322	0.178009	1.44989	0.0158356	2.00135	0.951502	-1.0166
6855116	NM_025674 // Tcf19 // transcription factor 19 // 17 B1 // 106795 /// ENSMUST0000	Tcf19	NM_025674	0.602553	1.18396	0.755119	-1.11398	0.0463373	2.04938	0.503163	1.26179	0.00958103	2.61259	0.516626	-1.25255	0.0371202	2.12478	0.597707	-1.20076	0.0947728	1.81194	0.013163	2.49332	0.441766	-1.30675
6792614	ENSMUST00000054002 // Socs3 // suppressor of cytokine signaling 3 (Socs3), mRNA	Socs3	ENSMUST00000054002	0.132857	-1.89909	0.0486265	-2.4966	0.0214062	-2.95461	0.0096165	-3.44728	0.0152966	-3.15542	0.107178	-2.09076	0.0469528	-2.51531	0.0559715	-2.42211	0.0486449	-2.4964	0.0186567	-3.03575	0.381536	-1.48163
6953804	AK050049 // A030007L17Rik // RIKEN cDNA A030007L17 gene // 6 B3 // 68252	A030007L17Rik	AK050049	0.655755	1.11237	0.742485	-1.08745	0.110035	-1.51909	0.591159	-1.14719	0.00963648	-2.02866	0.61533	1.13701	0.0702318	-1.61163	0.737211	-1.08939	0.0576628	-1.65219	0.028236	-1.79987	0.799831	1.06681
7011791	NM_026787 // 1110012L19Rik // RIKEN cDNA 1110012L19 gene // X A7.1 // 68618	1110012L19Rik	NM_026787	0.0748469	1.56799	0.745708	1.08852	0.359874	1.27287	0.574455	1.15856	0.793698	-1.07076	0.0864098	1.58678	0.00978504	2.06147	0.701529	1.10548	0.0557572	1.68029	0.629013	1.13488	0.339326	1.28656
