# Supplementary material for: Combined genome-wide expression profiling and targeted RNA interference in primary mouse macrophages reveals perturbation of transcriptional networks associated with interferon signalling
Source: BMC Genomics. 2009 Aug 10;10:372. doi: 10.1186/1471-2164-10-372 (PMC2741489; doi:10.1186/1471-2164-10-372)
Supplement: Additional file 7 — Genes differentially regulated by targeting siRNAs in both the absence and presence of IFNγ (456 genes). [file 1471-2164-10-372-S7.txt]

Transcript ID	gene_assignment	Gene Symbol	RefSeq
6749444	BC028796 // 5330401P04Rik // RIKEN cDNA 5330401P04 gene // 1 C1.1 // 227094	5330401P04Rik	BC028796
6749691	BC014764 // 2810022L02Rik // RIKEN cDNA 2810022L02 gene // 1 C2 // 67198 /// NM_	2810022L02Rik	BC014764
6749835	ENSMUST00000027165 // Cd28 // CD28 antigen (Cd28), mRNA // 1 C1-C3|1 30.1 cM //	Cd28	ENSMUST00000027165
6750566	NM_024264 // Cyp27a1 // cytochrome P450, family 27, subfamily a, polypeptide 1 /	Cyp27a1	NM_024264
6751623	NM_022320 // Gpr35 // G protein-coupled receptor 35 // 1 D // 64095 /// NM_00110	Gpr35	NM_022320
6753316	NM_026024 // Ube2t // ubiquitin-conjugating enzyme E2T (putative) // 1 E4 // 671	Ube2t	NM_026024
6754143	NM_011882 // Rnasel // ribonuclease L (2', 5'-oligoisoadenylate synthetase-depen	Rnasel	NM_011882
6754149	NM_008131 // Glul // glutamate-ammonia ligase (glutamine synthetase) // --- // 1	Glul	NM_008131
6755154	BC061017 // 1700009P17Rik // RIKEN cDNA 1700009P17 gene // 1 H3 // 75472 /// NM_	1700009P17Rik	BC061017
6755237	NM_001039484 // Kcnj10 // potassium inwardly-rectifying channel, subfamily J, me	Kcnj10	NM_001039484
6755294	ENSMUST00000052975 // Olfr433 // olfactory receptor 433 (Olfr433), mRNA // --- /	Olfr433	ENSMUST00000052975
6755387	NM_012012 // Exo1 // exonuclease 1 // 1 H4|1 97.0 cM // 26909 /// ENSMUST0000003	Exo1	NM_012012
6756345	ENSMUST00000078259 // Nsl1 // NSL1, MIND kinetochore complex component, homolog	Nsl1	ENSMUST00000078259
6756394	ENSMUST00000027931 // Nek2 // NIMA (never in mitosis gene a)-related expressed k	Nek2	ENSMUST00000027931
6757282	ENSMUST00000053266 // Mcm3 // minichromosome maintenance deficient 3 (S. cerevis	Mcm3	ENSMUST00000053266
6758027	NM_018775 // Tbc1d8 // TBC1 domain family, member 8 // 1 B // 54610 /// ENSMUST0	Tbc1d8	NM_018775
6759621	NM_010233 // Fn1 // fibronectin 1 // 1 C1-C5|1 36.1 cM // 14268 /// ENSMUST00000	Fn1	NM_010233
6760917	NM_013626 // Pam // peptidylglycine alpha-amidating monooxygenase // 1 D|1 57.5	Pam	NM_013626
6761692	NM_001085409 // Steap3 // STEAP family member 3 // 1 E2 // 68428 /// NM_133186 /	Steap3	NM_001085409
6762017	NM_008567 // Mcm6 // minichromosome maintenance deficient 6 (MIS5 homolog, S. po	Mcm6	NM_008567
6762094	NM_010016 // Cd55 // CD55 antigen // 1 E4|1 67.6 cM // 13136 /// ENSMUST00000027	Cd55	NM_010016
6762345	NM_007570 // Btg2 // B-cell translocation gene 2, anti-proliferative // 1 E4|1 7	Btg2	NM_007570
6763146	ENSMUST00000041874 // Npl // N-acetylneuraminate pyruvate lyase (Npl), mRNA // 1	Npl	ENSMUST00000041874
6763207	NM_010500 // Ier5 // immediate early response 5 // 1 G3|1 81.5 cM // 15939 /// E	Ier5	NM_010500
6763682	NM_201364 // BC055324 // cDNA sequence BC055324 // 1 H2.2 // 381306	BC055324	NM_201364
6763894	NM_030724 // Uck2 // uridine-cytidine kinase 2 // 1 H2.3 // 80914 /// ENSMUST000	Uck2	NM_030724
6763903	NM_025569 // Mgst3 // microsomal glutathione S-transferase 3 // 1 H2 // 66447 //	Mgst3	NM_025569
6763972	NM_023284 // Nuf2 // NUF2, NDC80 kinetochore complex component, homolog (S. cere	Nuf2	NM_023284
6764046	NM_025557 // Pcp4l1 // Purkinje cell protein 4-like 1 // 1 H3 // 66425 /// ENSMU	Pcp4l1	NM_025557
6764231	NM_175026 // Pyhin1 // pyrin and HIN domain family, member 1 // 1 H3 // 236312 /	Pyhin1	NM_175026
6764243	NM_172648 // Ifi205 // interferon activated gene 205 // 1 H3|1 95.3 cM // 226695	Ifi205	NM_172648
6764650	ENSMUST00000036928 // Ephx1 // epoxide hydrolase 1, microsomal (Ephx1), mRNA //	Ephx1	ENSMUST00000036928
6765153	NM_026796 // Smyd2 // SET and MYND domain containing 2 // 1 H6 // 226830 /// ENS	Smyd2	NM_026796
6765235	NM_029766 // Dtl // denticleless homolog (Drosophila) // 1 H6 // 76843 /// ENSMU	Dtl	NM_029766
6765519	NM_025995 // Fbxo5 // F-box protein 5 // 10 A1 // 67141 /// ENSMUST00000019907 /	Fbxo5	NM_025995
6766586	NM_001010827 // Taar7b // trace amine-associated receptor 7B // 10 A4 // 209517	Taar7b	NM_001010827
6766772	NM_176837 // Arhgap18 // Rho GTPase activating protein 18 // 10 A4 // 73910 ///	Arhgap18	NM_176837
6767402	NM_001013370 // Sesn1 // sestrin 1 // 10 B2|10 25.0 cM // 140742 /// ENSMUST0000	Sesn1	NM_001013370
6768261	NR_002687 // EG432466 // predicted gene, EG432466 // 10 B4|10 // 432466 /// NM_0	EG432466	NR_002687
6768853	NM_009630 // Adora2a // adenosine A2a receptor // --- // 11540 /// ENSMUST000001	Adora2a	NM_009630
6769255	NM_008655 // Gadd45b // growth arrest and DNA-damage-inducible 45 beta // 10 C1|	Gadd45b	NM_008655
6769445	NM_146008 // Tcp11l2 // t-complex 11 (mouse) like 2 // 10 C1 // 216198 /// ENSMU	Tcp11l2	NM_146008
6770148	NM_027740 // Wdr51b // WD repeat domain 51B // 10 C3 // 382406 /// ENSMUST000000	Wdr51b	NM_027740
6771560	ENSMUST00000026475 // Ddit3 // DNA-damage inducible transcript 3 (Ddit3), mRNA /	Ddit3	ENSMUST00000026475
6771620	NM_008921 // Prim1 // DNA primase, p49 subunit // 10 D3|10 77.0 cM // 19075 ///	Prim1	NM_008921
6772762	NM_001010828 // Taar6 // trace amine-associated receptor 6 // 10 A4 // 215855 //	Taar6	NM_001010828
6773016	NM_001110197 // Rnf146 // ring finger protein 146 // 10 A4 // 68031 /// NM_00111	Rnf146	NM_001110197
6773158	BC089514 // 2700019D07Rik // RIKEN cDNA 2700019D07 gene // 10 B1 // 72580 /// NM	2700019D07Rik	BC089514
6774794	NM_007659 // Cdc2a // cell division cycle 2 homolog A (S. pombe) // 10 B5.3|10 3	Cdc2a	NM_007659
6775238	NM_008826 // Pfkl // phosphofructokinase, liver, B-type // 10 C1|10 41.7 cM // 1	Pfkl	NM_008826
6775407	NM_001013758 // BC072620 // cDNA sequence BC072620 // 10 C1 // 237403	BC072620	NM_001013758
6775830	NM_029249 // 4930547N16Rik // RIKEN cDNA 4930547N16 gene // 10 C2 // 75317	4930547N16Rik	NM_029249
6775864	NM_011461 // Spic // Spi-C transcription factor (Spi-1/PU.1 related) // 10 C //	Spic	NM_011461
6777310	NM_013590 // Lyz // lysozyme // 10 D2 // 17110 /// NM_017372 // Lyzs // lysozyme	Lyz	NM_013590
6778984	ENSMUST00000058159 // Cnrip1 // RIKEN cDNA 1500041B16 gene (1500041B16Rik), mRNA	Cnrip1	ENSMUST00000058159
6780551	NM_134250 // Havcr2 // hepatitis A virus cellular receptor 2 // 11 B1.1 // 17128	Havcr2	NM_134250
6781970	NM_011496 // Aurkb // aurora kinase B // 11 B3|11 40.0 cM // 20877 /// ENSMUST00	Aurkb	NM_011496
6782105	ENSMUST00000102571 // Mgl1 // macrophage galactose N-acetyl-galactosamine specif	Mgl1	ENSMUST00000102571
6782691	ENSMUST00000045026 // Spag5 // sperm associated antigen 5 (Spag5), mRNA // 11 B5	Spag5	ENSMUST00000045026
6782694	NM_009657 // Aldoc // aldolase 3, C isoform // 11 B5|11 44.98 cM // 11676 /// EN	Aldoc	NM_009657
6782737	ENSMUST00000018610 // Nos2 // nitric oxide synthase 2, inducible, macrophage (No	Nos2	ENSMUST00000018610
6782916	NM_013654 // Ccl7 // chemokine (C-C motif) ligand 7 // 11 C|11 46.5 cM // 20306	Ccl7	NM_013654
6782918	NM_011331 // Ccl12 // chemokine (C-C motif) ligand 12 // 11 C|11 47.0 cM // 2029	Ccl12	NM_011331
6782979	ENSMUST00000108158 // Slfn5 // schlafen 5 (Slfn5), mRNA // 11 C // 327978 /// EN	Slfn5	ENSMUST00000108158
6782989	NM_011407 // Slfn1 // schlafen 1 // 11 C|11 48.0 cM // 20555 /// ENSMUST00000037	Slfn1	NM_011407
6783035	NM_013652 // Ccl4 // chemokine (C-C motif) ligand 4 // 11 C|11 47.6 cM // 20303	Ccl4	NM_013652
6783044	NM_183249 // 1100001G20Rik // RIKEN cDNA 1100001G20 gene // 11 C // 66107	1100001G20Rik	NM_183249
6783296	BC117001 // 1110001A07Rik // RIKEN cDNA 1110001A07 gene // 11 C // 66140 /// NM_	1110001A07Rik	BC117001
6783489	NM_026178 // Mmd // monocyte to macrophage differentiation-associated // 11 C //	Mmd	NM_026178
6783998	NM_021547 // Stard3 // START domain containing 3 // 11 D // 59045 /// ENSMUST000	Stard3	NM_021547
6784054	NM_011799 // Cdc6 // cell division cycle 6 homolog (S. cerevisiae) // 11 D // 23	Cdc6	NM_011799
6784062	ENSMUST00000017637 // Igfbp4 // insulin-like growth factor binding protein 4 (Ig	Igfbp4	ENSMUST00000017637
6784270	NM_027320 // Ifi35 // interferon-induced protein 35 // 11 D // 70110 /// ENSMUST	Ifi35	NM_027320
6785246	NM_028865 // 1110005A03Rik // RIKEN cDNA 1110005A03 gene // 11 E2 // 74319	1110005A03Rik	NM_028865
6785384	NM_001040005 // Rnf213 // ring finger protein 213 // 11 E2 // 629974	Rnf213	NM_001040005
6785508	NM_001038653 // Slc16a3 // solute carrier family 16 (monocarboxylic acid transpo	Slc16a3	NM_001038653
6786044	NM_021891 // Fignl1 // fidgetin-like 1 // 11 A2 // 60530 /// ENSMUST00000047689	Fignl1	NM_021891
6787909	NM_011579 // Tgtp // T-cell specific GTPase // 11 B1.2 // 21822 /// ENSMUST00000	Tgtp	NM_011579
6788017	NM_008521 // Ltc4s // leukotriene C4 synthase // 11 B1.1-B1.2 // 17001 /// ENSMU	Ltc4s	NM_008521
6790244	NM_181545 // Slfn8 // schlafen 8 // 11 C // 276950 /// ENSMUST00000038141 // Slf	Slfn8	NM_181545
6790245	NM_181542 // Slfn10 // schlafen 10 // 11 C // 237887 /// BC115828 // Slfn10 // s	Slfn10	NM_181542
6790288	BC033508 // Ccl5 // chemokine (C-C motif) ligand 5 // 11 C|11 47.4 cM // 20304 /	Ccl5	BC033508
6790290	BC002073 // Ccl6 // chemokine (C-C motif) ligand 6 // 11 C|11 47.51 cM // 20305	Ccl6	BC002073
6790531	NM_001005341 // Ypel2 // yippee-like 2 (Drosophila) // 11 C // 77864 /// ENSMUST	Ypel2	NM_001005341
6790538	NM_175563 // Prr11 // proline rich 11 // 11 C // 270906 /// ENSMUST00000051395 /	Prr11	NM_175563
6791139	ENSMUST00000081775 // Nfe2l1 // nuclear factor, erythroid derived 2,-like 1 (Nfe	Nfe2l1	ENSMUST00000081775
6791298	NM_011623 // Top2a // topoisomerase (DNA) II alpha // 11 D|11 57.0 cM // 21973 /	Top2a	NM_011623
6791504	NM_009764 // Brca1 // breast cancer 1 // 11 D|11 60.5 cM // 12189 /// ENSMUST000	Brca1	NM_009764
6792122	NM_147220 // Abca9 // ATP-binding cassette, sub-family A (ABC1), member 9 // 11	Abca9	NM_147220
6792601	ENSMUST00000026661 // Tk1 // thymidine kinase 1 (Tk1), mRNA // 11 E1-E2|11 78.0	Tk1	ENSMUST00000026661
6792814	ENSMUST00000026148 // Cbr2 // carbonyl reductase 2 (Cbr2), mRNA // 11 E2|11 72.5	Cbr2	ENSMUST00000026148
6793961	NM_020557 // Tyki // thymidylate kinase family LPS-inducible member // 12 A2|12	Tyki	NM_020557
6795068	BC062175 // Nubpl // nucleotide binding protein-like // 12 C1 // 76826	Nubpl	BC062175
6798314	NM_007763 // Crip1 // cysteine-rich protein 1 (intestinal) // 12 F1|12 57.9 cM /	Crip1	NM_007763
6798403	NM_133762 // Ncapg2 // non-SMC condensin II complex, subunit G2 // 12 F2 // 7604	Ncapg2	NM_133762
6798429	NM_146040 // Cdca7l // cell division cycle associated 7 like // 12 F2 // 217946	Cdca7l	NM_146040
6798946	ENSMUST00000052581 // Gen1 // RIKEN cDNA 5830483C08 gene (5830483C08Rik), mRNA /	Gen1	ENSMUST00000052581
6799205	NM_015763 // Lpin1 // lipin 1 // 12 A1.1|12 9.0 cM // 14245 /// ENSMUST000000671	Lpin1	NM_015763
6799525	ENSMUST00000020970 // Rsad2 // radical S-adenosyl methionine domain containing 2	Rsad2	ENSMUST00000020970
6800020	NM_024124 // Hdac9 // histone deacetylase 9 // 12 A3 // 79221 /// ENSMUST0000011	Hdac9	NM_024124
6801335	BC021832 // C79407 // expressed sequence C79407 // 12 C1 // 217653 /// NM_172578	C79407	BC021832
6801454	NM_011133 // Pole2 // polymerase (DNA directed), epsilon 2 (p59 subunit) // 12 C	Pole2	NM_011133
6801506	ENSMUST00000071250 // Pygl // liver glycogen phosphorylase (Pygl), mRNA // 12 C2	Pygl	ENSMUST00000071250
6801875	NM_028356 // Zbtb25 // zinc finger and BTB domain containing 25 // 12 31.0 cM //	Zbtb25	NM_028356
6806034	NM_011454 // Serpinb6b // serine (or cysteine) peptidase inhibitor, clade B, mem	Serpinb6b	NM_011454
6806566	NM_010104 // Edn1 // endothelin 1 // 13 A4|13 26.0 cM // 13614 /// ENSMUST000000	Edn1	NM_010104
6807041	ENSMUST00000021903 // Gadd45g // growth arrest and DNA-damage-inducible 45 gamma	Gadd45g	ENSMUST00000021903
6808308	NM_138953 // Ell2 // elongation factor RNA polymerase II 2 // 13 C1 // 192657 //	Ell2	NM_138953
6809032	NM_009712 // Arsb // arylsulfatase B // 13 C3-D1|13 50.0 cM // 11881 /// ENSMUST	Arsb	NM_009712
6810299	ENSMUST00000070951 // Ppap2a // phosphatidic acid phosphatase 2a (Ppap2a), trans	Ppap2a	ENSMUST00000070951
6811530	ENSMUST00000080511 // Hist1h1b // histone cluster 1, H1b (Hist1h1b), mRNA // 13	Hist1h1b	ENSMUST00000080511
6812212	NM_009254 // Serpinb6a // serine (or cysteine) peptidase inhibitor, clade B, mem	Serpinb6a	NM_009254
6812386	NM_028784 // F13a1 // coagulation factor XIII, A1 subunit // 13 A3.3 // 74145	F13a1	NM_028784
6813110	NM_025495 // Cenpp // centromere protein P // 13 B1 // 66336 /// ENSMUST00000021	Cenpp	NM_025495
6813246	NM_017373 // Nfil3 // nuclear factor, interleukin 3, regulated // 13 B1|13 32.0	Nfil3	NM_017373
6814956	NM_001081249 // Vcan // versican // 13 C3|13 55.0 cM // 13003 /// BC096495 // Vc	Vcan	NM_001081249
6815031	NM_010829 // Msh3 // mutS homolog 3 (E. coli) // 13 C3|13 51.0 cM // 17686 /// M	Msh3	NM_010829
6815555	NM_021886 // Cenph // centromere protein H // 13 D1|13 51.0 cM // 26886 /// ENSM	Cenph	NM_021886
6815558	NM_172301 // Ccnb1 // cyclin B1 // 13 D1 // 268697 /// BC085238 // Ccnb1 // cycl	Ccnb1	NM_172301
6818647	BC049694 // Cdkn3 // cyclin-dependent kinase inhibitor 3 // 14 C1 // 72391	Cdkn3	BC049694
6818956	ENSMUST00000069011 // Ang // angiogenin, ribonuclease, RNase A family, 5 (Ang),	Ang	ENSMUST00000069011
6819153	NM_008608 // Mmp14 // matrix metallopeptidase 14 (membrane-inserted) // 14 C2|14	Mmp14	NM_008608
6819883	ENSMUST00000022612 // Pbk // PDZ binding kinase (Pbk), mRNA // 14 D1|14 28.0 cM	Pbk	ENSMUST00000022612
6823058	NM_134081 // Dnajc9 // DnaJ (Hsp40) homolog, subfamily C, member 9 // 14 A3 // 1	Dnajc9	NM_134081
6823714	NM_027949 // Phf7 // PHD finger protein 7 // 14 B // 71838 /// ENSMUST0000002245	Phf7	NM_027949
6824325	NM_172598 // Wdhd1 // WD repeat and HMG-box DNA binding protein 1 // 14 C1 // 21	Wdhd1	NM_172598
6824346	ENSMUST00000043296 // Dlg7 // discs, large homolog 7 (Drosophila) (Dlg7), mRNA /	Dlg7	ENSMUST00000043296
6824974	NM_198605 // F630043A04Rik // RIKEN cDNA F630043A04 gene // 14 C3 // 219114	F630043A04Rik	NM_198605
6825544	NM_001110162 // Cdca2 // cell division cycle associated 2 // 14 D1 // 108912 ///	Cdca2	NM_001110162
6826546	NM_019670 // Diap3 // diaphanous homolog 3 (Drosophila) // 14 D3 // 56419 /// EN	Diap3	NM_019670
6827944	NM_183031 // Ebi2 // Epstein-Barr virus induced gene 2 // 14 E5 // 321019 /// EN	Ebi2	NM_183031
6828326	NM_009155 // Sepp1 // selenoprotein P, plasma, 1 // 15 A1|15 5.9 cM // 20363 ///	Sepp1	NM_009155
6828472	NM_023118 // Dab2 // disabled homolog 2 (Drosophila) // 15 A|15 6.7 cM // 13132	Dab2	NM_023118
6828522	ENSMUST00000067190 // Lifr // leukemia inhibitory factor receptor (Lifr), mRNA /	Lifr	ENSMUST00000067190
6829277	NM_019472 // Myo10 // myosin X // 15 C|15 9.2 cM // 17909 /// ENSMUST00000110457	Myo10	NM_019472
6829360	NM_020332 // Ank // progressive ankylosis // 15 B1|15 14.4 cM // 11732 /// ENSMU	Ank	NM_020332
6831775	BC020489 // BC020489 // cDNA sequence BC020489 // 15 E1 // 223672 /// NM_173743	BC020489	BC020489
6831994	NM_009716 // Atf4 // activating transcription factor 4 // 15 E1|15 43.3 cM // 11	Atf4	NM_009716
6832713	NM_025730 // Lrrk2 // leucine-rich repeat kinase 2 // 15 F1 // 66725 /// ENSMUST	Lrrk2	NM_025730
6833394	NM_146064 // Soat2 // sterol O-acyltransferase 2 // 15 F3|15 61.7 cM // 223920 /	Soat2	NM_146064
6835579	ENSMUST00000077935 // Trps1 // trichorhinophalangeal syndrome I (human) (Trps1),	Trps1	ENSMUST00000077935
6835776	NM_183089 // 2600005O03Rik // RIKEN cDNA 2600005O03 gene // 15 D1 // 72107 /// B	2600005O03Rik	NM_183089
6835934	NM_027435 // Atad2 // ATPase family, AAA domain containing 2 // 15 D2 // 70472 /	Atad2	NM_027435
6836723	ENSMUST00000023250 // Ly6i // lymphocyte antigen 6 complex, locus I (Ly6i), mRNA	Ly6i	ENSMUST00000023250
6836806	AF188007 // Plec1 // plectin 1 // 15 D3|15 44.0 cM // 18810	Plec1	AF188007
6836949	BC020489 // BC020489 // cDNA sequence BC020489 // 15 E1 // 223672 /// NM_173743	BC020489	BC020489
6838417	NM_011653 // Tuba1a // tubulin, alpha 1A // 15 F1|15 60.4 cM // 22142 /// ENSMUS	Tuba1a	NM_011653
6838469	ENSMUST00000023756 // Racgap1 // Rac GTPase-activating protein 1 (Racgap1), mRNA	Racgap1	ENSMUST00000023756
6838797	NM_001110216 // Cbx5 // chromobox homolog 5 (Drosophila HP1a) // 15 F3 // 12419	Cbx5	NM_001110216
6840115	NM_145933 // St6gal1 // beta galactoside alpha 2,6 sialyltransferase 1 // 16 B1|	St6gal1	NM_145933
6841160	NM_026439 // Ccdc80 // coiled-coil domain containing 80 // 16 B5 // 67896 /// EN	Ccdc80	NM_026439
6841372	NM_172616 // C330027C09Rik // RIKEN cDNA C330027C09 gene // 16 B5 // 224171	C330027C09Rik	NM_172616
6843343	NM_028083 // Chaf1b // chromatin assembly factor 1, subunit B (p60) // 16 C4|16	Chaf1b	NM_028083
6843384	NM_009441 // Ttc3 // tetratricopeptide repeat domain 3 // 16 C3.3-4|16 67.9 cM /	Ttc3	NM_009441
6843550	NR_003508 // Mx2 // myxovirus (influenza virus) resistance 2 // 16 C4|16 71.2 cM	Mx2	NR_003508
6843913	ENSMUST00000038099 // Socs1 // suppressor of cytokine signaling 1 (Socs1), mRNA	Socs1	ENSMUST00000038099
6844177	ENSMUST00000023353 // Mcm4 // minichromosome maintenance deficient 4 homolog (S.	Mcm4	ENSMUST00000023353
6844359	ENSMUST00000000028 // Cdc45l // cell division cycle 45 homolog (S. cerevisiae)-l	Cdc45l	ENSMUST00000000028
6845435	ENSMUST00000089620 // Cd86 // CD86 antigen (Cd86), mRNA // 16 B5|16 26.9 cM // 1	Cd86	ENSMUST00000089620
6845978	NM_010818 // Cd200 // Cd200 antigen // 16 A1|16 29.0 cM // 17470 /// BC019172 //	Cd200	NM_010818
6847324	NM_009770 // Btg3 // B-cell translocation gene 3 // 16 C3.1 // 12228 /// NR_0027	Btg3	NM_009770
6847338	NM_025967 // D16Ertd472e // DNA segment, Chr 16, ERATO Doi 472, expressed // 16	D16Ertd472e	NM_025967
6848201	NM_020622 // ORF9 // open reading frame 9 // 16 C4|16 71.3 cM // 52793 /// AF494	ORF9	NM_020622
6848553	NM_145968 // Tagap // T-cell activation Rho GTPase-activating protein // 17 A1 /	Tagap	NM_145968
6848688	NM_026644 // Agpat4 // 1-acylglycerol-3-phosphate O-acyltransferase 4 (lysophosp	Agpat4	NM_026644
6848718	NR_002853 // Air // antisense Igf2r RNA // 17 A1|17 7.36 cM // 104103	Air	NR_002853
6849221	NM_023058 // Pkmyt1 // protein kinase, membrane associated tyrosine/threonine 1	Pkmyt1	NM_023058
6849327	NM_019730 // Nme3 // expressed in non-metastatic cells 3 // 17 A3.3 // 79059 ///	Nme3	NM_019730
6849432	ENSMUST00000025010 // Tmem8 // transmembrane protein 8 (five membrane-spanning d	Tmem8	ENSMUST00000025010
6849932	XM_001472768 // Zfp422-rs1 // zinc finger protein 422, related sequence 1 // 17	Zfp422-rs1	XM_001472768
6849986	NM_007829 // Daxx // Fas death domain-associated protein // 17 B1|17 17.0 cM //	Daxx	NM_007829
6850022	ENSMUST00000025197 // Tap2 // transporter 2, ATP-binding cassette, sub-family B	Tap2	ENSMUST00000025197
6850191	ENSMUST00000003635 // Ier3 // immediate early response 3 (Ier3), mRNA // 17 B1 /	Ier3	ENSMUST00000003635
6850821	ENSMUST00000059873 // Treml4 // triggering receptor expressed on myeloid cells-l	Treml4	ENSMUST00000059873
6850834	NM_031254 // Trem2 // triggering receptor expressed on myeloid cells 2 // 17 C /	Trem2	NM_031254
6851232	ENSMUST00000001258 // Uhrf1 // ubiquitin-like, containing PHD and RING finger do	Uhrf1	ENSMUST00000001258
6852235	NM_207246 // Rasgrp3 // RAS, guanyl releasing protein 3 // 17 E2 // 240168 /// E	Rasgrp3	NM_207246
6852542	NM_026516 // Tmem178 // transmembrane protein 178 // 17 E3 // 68027 /// ENSMUST0	Tmem178	NM_026516
6852820	ENSMUST00000097275 // Prkce // protein kinase C, epsilon (Prkce), mRNA // 17 E4	Prkce	ENSMUST00000097275
6852887	NM_008628 // Msh2 // mutS homolog 2 (E. coli) // 17 E4|17 45.9 cM // 17685 /// E	Msh2	NM_008628
6855057	NM_019442 // Stk19 // serine/threonine kinase 19 // 17 B1 // 54402 /// ENSMUST00	Stk19	NM_019442
6855246	NM_008204 // H2-M2 // histocompatibility 2, M region locus 2 // 17 B1|17 20.43 c	H2-M2	NM_008204
6855327	NM_031863 // Cenpq // centromere protein Q // 17 B2 // 83815 /// ENSMUST00000087	Cenpq	NM_031863
6855801	NM_028767 // Foxp4 // forkhead box P4 // 17 C // 74123 /// ENSMUST00000024790 //	Foxp4	NM_028767
6856096	ENSMUST00000024736 // Sgol1 // shugoshin-like 1 (S. pombe) (Sgol1), mRNA // 17 C	Sgol1	ENSMUST00000024736
6856756	BC079621 // Ptprm // protein tyrosine phosphatase, receptor type, M // 17 E1.1|1	Ptprm	BC079621
6857078	ENSMUST00000024851 // Ndc80 // NDC80 homolog, kinetochore complex component (S.	Ndc80	ENSMUST00000024851
6857461	ENSMUST00000068958 // Cdc42ep3 // CDC42 effector protein (Rho GTPase binding) 3	Cdc42ep3	ENSMUST00000068958
6859953	NM_009004 // Kif20a // kinesin family member 20A // 18 B1|18 17.0 cM // 19348 //	Kif20a	NM_009004
6860035	AK142086 // AY223547 // cDNA sequence AY223547 // 18 B2 // 448986	AY223547	AK142086
6861314	XM_001471581 // LOC667597 // hypothetical LOC667597 // 18 D3 // 667597 /// XM_00	LOC667597	XM_001471581
6861627	NM_172833 // Malt1 // mucosa associated lymphoid tissue lymphoma translocation g	Malt1	NM_172833
6864444	NM_133774 // Stard4 // StAR-related lipid transfer (START) domain containing 4 /	Stard4	NM_133774
6865551	NM_008908 // Ppic // peptidylprolyl isomerase C // 18 D1 // 19038 /// ENSMUST000	Ppic	NM_008908
6866839	NM_146089 // Ccdc5 // coiled-coil domain containing 5 // 18 E3 // 225745 /// ENS	Ccdc5	NM_146089
6867830	NM_026410 // Cdca5 // cell division cycle associated 5 // 19 A // 67849 /// ENSM	Cdca5	NM_026410
6868017	NM_144538 // Rab3il1 // RAB3A interacting protein (rabin3)-like 1 // 19 A // 747	Rab3il1	NM_144538
6868519	BC020125 // D030056L22Rik // RIKEN cDNA D030056L22 gene // 19 B // 225995 /// NM	D030056L22Rik	BC020125
6869027	NM_008413 // Jak2 // Janus kinase 2 // 19 C1|19 24.0 cM // 16452 /// NM_00104817	Jak2	NM_008413
6869324	NM_008332 // Ifit2 // interferon-induced protein with tetratricopeptide repeats	Ifit2	NM_008332
6869327	ENSMUST00000102825 // Ifit3 // interferon-induced protein with tetratricopeptide	Ifit3	ENSMUST00000102825
6869334	NM_008331 // Ifit1 // interferon-induced protein with tetratricopeptide repeats	Ifit1	NM_008331
6869370	NM_183046 // Mphosph1 // M-phase phosphoprotein 1 // 19 C2 // 240641 /// ENSMUST	Mphosph1	NM_183046
6869503	NM_010615 // Kif11 // kinesin family member 11 // 19 C2 // 16551 /// ENSMUST0000	Kif11	NM_010615
6869537	ENSMUST00000096096 // Cep55 // centrosomal protein 55 (Cep55), mRNA // 19 C3 //	Cep55	ENSMUST00000096096
6869577	ENSMUST00000025965 // Hells // helicase, lymphoid specific (Hells), mRNA // 19 C	Hells	ENSMUST00000025965
6870489	NM_011050 // Pdcd4 // programmed cell death 4 // 19 D2|19 20.0 cM // 18569 /// E	Pdcd4	NM_011050
6870969	NM_181796 // Gstp2 // glutathione S-transferase, pi 2 // 19 A|19 0.0 cM // 14869	Gstp2	NM_181796
6871163	ENSMUST00000055458 // Cdc42ep2 // CDC42 effector protein (Rho GTPase binding) 2	Cdc42ep2	ENSMUST00000055458
6871471	ENSMUST00000025567 // Fads2 // fatty acid desaturase 2 (Fads2), mRNA // 19 B //	Fads2	ENSMUST00000025567
6872765	NM_007392 // Acta2 // actin, alpha 2, smooth muscle, aorta // 19 C3 // 11475 ///	Acta2	NM_007392
6872781	NM_009890 // Ch25h // cholesterol 25-hydroxylase // 19 C1 // 12642 /// ENSMUST00	Ch25h	NM_009890
6873150	NM_027667 // Arhgap19 // Rho GTPase activating protein 19 // 19 D1 // 71085 ///	Arhgap19	NM_027667
6873271	NM_009127 // Scd1 // stearoyl-Coenzyme A desaturase 1 // 19 C3|19 43.0 cM // 202	Scd1	NM_009127
6874549	X12809 // Phxr1 // per-hexamer repeat gene 1 // 2 A1 // 18686	Phxr1	X12809
6875039	ENSMUST00000078834 // Il15ra // interleukin 15 receptor, alpha chain (Il15ra), t	Il15ra	ENSMUST00000078834
6875094	NM_008961 // Pter // phosphotriesterase related // 2 A1 // 19212 /// ENSMUST0000	Pter	NM_008961
6875181	ENSMUST00000028045 // Mrc1 // mannose receptor, C type 1 (Mrc1), mRNA // 2 A2|2	Mrc1	ENSMUST00000028045
6875214	ENSMUST00000028081 // Plxdc2 // plexin domain containing 2 (Plxdc2), mRNA // 2 A	Plxdc2	ENSMUST00000028081
6875649	NM_031167 // Il1rn // interleukin 1 receptor antagonist // 2 A3|2 10.0 cM // 161	Il1rn	NM_031167
6875659	NM_176834 // Rnf208 // ring finger protein 208 // 2 A3 // 68846	Rnf208	NM_176834
6876430	NM_008969 // Ptgs1 // prostaglandin-endoperoxide synthase 1 // 2 B|2 29.0 cM //	Ptgs1	NM_008969
6876532	NM_010710 // Lhx2 // LIM homeobox protein 2 // 2 B // 16870 /// ENSMUST000000002	Lhx2	NM_010710
6878031	NM_008397 // Itga6 // integrin alpha 6 // 2 C2-C3|2 38.0 cM // 16403 /// ENSMUST	Itga6	NM_008397
6878035	NM_172665 // Pdk1 // pyruvate dehydrogenase kinase, isoenzyme 1 // 2 C3 // 22802	Pdk1	NM_172665
6878053	ENSMUST00000102691 // Cdca7 // cell division cycle associated 7 (Cdca7), mRNA //	Cdca7	ENSMUST00000102691
6878406	NM_177843 // OTTMUSG00000016703 // predicted gene, OTTMUSG00000016703 // 2 C3|2	OTTMUSG00000016703	NM_177843
6878713	NM_021398 // Slc43a3 // solute carrier family 43, member 3 // --- // 58207 /// E	Slc43a3	NM_021398
6879569	NM_001077514 // Slc1a2 // solute carrier family 1 (glial high affinity glutamate	Slc1a2	NM_001077514
6879621	NM_178890 // Abtb2 // ankyrin repeat and BTB (POZ) domain containing 2 // 2 E2 /	Abtb2	NM_178890
6879938	NM_026613 // Ccdc34 // coiled-coil domain containing 34 // 2 E3 // 68201 /// ENS	Ccdc34	NM_026613
6880451	NM_009773 // Bub1b // budding uninhibited by benzimidazoles 1 homolog, beta (S.	Bub1b	NM_009773
6880468	NM_026412 // D2Ertd750e // DNA segment, Chr 2, ERATO Doi 750, expressed // 2 E5	D2Ertd750e	NM_026412
6880492	NM_029617 // Casc5 // cancer susceptibility candidate 5 // 2 E5 // 76464 /// BC0	Casc5	NM_029617
6880497	NM_011234 // Rad51 // RAD51 homolog (S. cerevisiae) // 2 F1|2 66.8 cM // 19361 /	Rad51	NM_011234
6880529	NM_133851 // Nusap1 // nucleolar and spindle associated protein 1 // 2 E5 // 108	Nusap1	NM_133851
6880683	ENSMUST00000028657 // Sord // sorbitol dehydrogenase (Sord), mRNA // 2 E5|2 66.0	Sord	ENSMUST00000028657
6880703	ENSMUST00000047498 // AA467197 // expressed sequence AA467197 (AA467197), mRNA /	AA467197	ENSMUST00000047498
6880853	NM_023595 // Dut // deoxyuridine triphosphatase // 2 F1|2 70.0 cM // 110074 ///	Dut	NM_023595
6881870	NM_053195 // Slc24a3 // solute carrier family 24 (sodium/potassium/calcium excha	Slc24a3	NM_053195
6882352	NM_010407 // Hck // hemopoietic cell kinase // 2 H1|2 86.0 cM // 15162 /// ENSMU	Hck	NM_010407
6882554	ENSMUST00000029140 // Procr // protein C receptor, endothelial (Procr), mRNA //	Procr	ENSMUST00000029140
6883132	NM_170701 // Cd40 // CD40 antigen // 2 H3|2 97.0 cM // 21939 /// NM_011611 // Cd	Cd40	NM_170701
6884183	ENSMUST00000029087 // Ogfr // opioid growth factor receptor (Ogfr), mRNA // 2 H4	Ogfr	ENSMUST00000029087
6884441	ENSMUST00000027980 // Mcm10 // minichromosome maintenance deficient 10 (S. cerev	Mcm10	ENSMUST00000027980
6885195	NM_001081364 // Arhgap21 // Rho GTPase activating protein 21 // 2 A3 // 71435 //	Arhgap21	NM_001081364
6885287	ENSMUST00000028119 // Mastl // microtubule associated serine/threonine kinase-li	Mastl	ENSMUST00000028119
6885432	NM_007995 // Fcna // ficolin A // 2 A3 // 14133 /// ENSMUST00000028307 // Fcna /	Fcna	NM_007995
6885522	NM_175427 // C630035N08Rik // RIKEN cDNA C630035N08 gene // 2 A3 // 109349	C630035N08Rik	NM_175427
6885796	ENSMUST00000102852 // Ptges // prostaglandin E synthase (Ptges), mRNA // 2 B|2 2	Ptges	ENSMUST00000102852
6885873	ENSMUST00000050785 // Lcn2 // lipocalin 2 (Lcn2), mRNA // 2 A3|2 27.0 cM // 1681	Lcn2	ENSMUST00000050785
6886017	NM_028716 // Phf19 // PHD finger protein 19 // 2 B // 74016 /// ENSMUST000000282	Phf19	NM_028716
6887081	NM_013825 // Ly75 // lymphocyte antigen 75 // 2 C1.1 // 17076 /// ENSMUST0000002	Ly75	NM_013825
6887196	ENSMUST00000028259 // Ifih1 // interferon induced with helicase C domain 1 (Ifih	Ifih1	ENSMUST00000028259
6887520	AK011893 // Spc25 // SPC25, NDC80 kinetochore complex component, homolog (S. cer	Spc25	AK011893
6889219	NM_178886 // Ldlrad3 // low density lipoprotein receptor class A domain containi	Ldlrad3	NM_178886
6890068	ENSMUST00000102534 // Rasgrp1 // RAS guanyl releasing protein 1 (Rasgrp1), mRNA	Rasgrp1	ENSMUST00000102534
6890658	ENSMUST00000037712 // Ncaph // non-SMC condensin I complex, subunit H (Ncaph), m	Ncaph	ENSMUST00000037712
6890715	NM_009772 // Bub1 // budding uninhibited by benzimidazoles 1 homolog (S. cerevis	Bub1	NM_009772
6890837	NM_010554 // Il1a // interleukin 1 alpha // 2 F|2 73.0 cM // 16175 /// ENSMUST00	Il1a	NM_010554
6890838	NM_008361 // Il1b // interleukin 1 beta // 2 F|2 73.0 cM // 16176 /// ENSMUST000	Il1b	NM_008361
6891336	ENSMUST00000028735 // Jag1 // jagged 1 (Jag1), mRNA // 2 F3|2 77.0 cM // 16449 /	Jag1	ENSMUST00000028735
6892139	NM_175093 // Trib3 // tribbles homolog 3 (Drosophila) // 2 G3 // 228775 /// ENSM	Trib3	NM_175093
6892579	ENSMUST00000103122 // Tgm2 // transglutaminase 2, C polypeptide (Tgm2), mRNA //	Tgm2	ENSMUST00000103122
6893057	NM_028072 // Sulf2 // sulfatase 2 // 2 H3 // 72043 /// ENSMUST00000109249 // Sul	Sulf2	NM_028072
6893486	NM_011497 // Aurka // aurora kinase A // 2 H3|2 100.0 cM // 20878 /// ENSMUST000	Aurka	NM_011497
6894274	NM_183162 // BC006779 // cDNA sequence BC006779 // 2 H4 // 229003 /// AK173259 /	BC006779	NM_183162
6896032	NM_007752 // Cp // ceruloplasmin // 3 D // 12870 /// ENSMUST00000091309 // Cp //	Cp	NM_007752
6896353	NM_009425 // Tnfsf10 // tumor necrosis factor (ligand) superfamily, member 10 //	Tnfsf10	NM_009425
6896519	NM_011386 // Skil // SKI-like // 3 A3|3 13.0 cM // 20482 /// NM_001039090 // Ski	Skil	NM_011386
6898063	NM_010597 // Kcnab1 // potassium voltage-gated channel, shaker-related subfamily	Kcnab1	NM_010597
6898154	NM_025822 // Rsrc1 // arginine/serine-rich coiled-coil 1 // 3 E2 // 66880 /// EN	Rsrc1	NM_025822
6898241	NM_133786 // Smc4 // structural maintenance of chromosomes 4 // 3 E2 // 70099 //	Smc4	NM_133786
6898630	NM_133187 // 1110032E23Rik // RIKEN cDNA 1110032E23 gene // 3 E3 // 68659	1110032E23Rik	NM_133187
6898686	NM_019971 // Pdgfc // platelet-derived growth factor, C polypeptide // 3 E3 // 5	Pdgfc	NM_019971
6898995	ENSMUST00000015998 // Cd5l // CD5 antigen-like (Cd5l), mRNA // 3 F1 // 11801 ///	Cd5l	ENSMUST00000015998
6899092	NM_001033484 // Iqgap3 // IQ motif containing GTPase activating protein 3 // 3 F	Iqgap3	NM_001033484
6899372	NM_011311 // S100a4 // S100 calcium binding protein A4 // 3 F1-F2|3 43.6 cM // 2	S100a4	NM_011311
6899374	NM_011313 // S100a6 // S100 calcium binding protein A6 (calcyclin) // 3 F1-F2|3	S100a6	NM_011313
6899622	NM_009150 // Selenbp1 // selenium binding protein 1 // 3 F2.1|3 43.25 cM // 2034	Selenbp1	NM_009150
6899684	NM_026489 // Hormad1 // HORMA domain containing 1 // 3 F2 // 67981 /// ENSMUST00	Hormad1	NM_026489
6899835	ENSMUST00000029729 // Fmo5 // flavin containing monooxygenase 5 (Fmo5), mRNA //	Fmo5	ENSMUST00000029729
6900348	ENSMUST00000004134 // Gstm5 // glutathione S-transferase, mu 5 (Gstm5), mRNA //	Gstm5	ENSMUST00000004134
6901592	NM_173762 // Cenpe // centromere protein E // 3 H2 // 229841 /// ENSMUST00000062	Cenpe	NM_173762
6901634	ENSMUST00000029810 // Slc39a8 // solute carrier family 39 (metal ion transporter	Slc39a8	ENSMUST00000029810
6901944	ENSMUST00000090127 // Gbp5 // guanylate nucleotide binding protein 5 (Gbp5), mRN	Gbp5	ENSMUST00000090127
6901953	NM_018734 // Gbp3 // guanylate nucleotide binding protein 3 // 3 H1 // 55932 ///	Gbp3	NM_018734
6903753	NM_007900 // Ect2 // ect2 oncogene // 3 B // 13605 /// ENSMUST00000075155 // Ect	Ect2	NM_007900
6904300	ENSMUST00000029270 // Ccna2 // cyclin A2 (Ccna2), mRNA // 3 B|3 19.2 cM // 12428	Ccna2	ENSMUST00000029270
6905821	ENSMUST00000107802 // Trim59 // tripartite motif-containing 59 (Trim59), mRNA //	Trim59	ENSMUST00000107802
6906635	ENSMUST00000029717 // Cd1d1 // CD1d1 antigen (Cd1d1), mRNA // 3 F1|3 48.0 cM //	Cd1d1	ENSMUST00000029717
6906652	NM_030707 // Msr2 // macrophage scavenger receptor 2 // 3 F1 // 80891 /// AY5065	Msr2	NM_030707
6908486	ENSMUST00000029574 // Vcam1 // vascular cell adhesion molecule 1 (Vcam1), mRNA /	Vcam1	ENSMUST00000029574
6911682	NM_009830 // Ccne2 // cyclin E2 // 4 A2 // 12448 /// ENSMUST00000029866 // Ccne2	Ccne2	NM_009830
6912179	BC094429 // F730047E07Rik // RIKEN cDNA F730047E07 gene // 4 A3 // 212377 /// NM	F730047E07Rik	BC094429
6912517	NM_027491 // Rragd // Ras-related GTP binding D // 4 A5|4 11.4 cM // 52187 /// E	Rragd	NM_027491
6913080	NM_010790 // Melk // maternal embryonic leucine zipper kinase // 4 B1|4 26.7 cM	Melk	NM_010790
6913193	NM_028788 // 1300002K09Rik // RIKEN cDNA 1300002K09 gene // 4 B1 // 74152	1300002K09Rik	NM_028788
6913499	ENSMUST00000102915 // Smc2 // structural maintenance of chromosomes 2 (Smc2), mR	Smc2	ENSMUST00000102915
6916089	NM_053272 // Dhcr24 // 24-dehydrocholesterol reductase // 4 C7 // 74754 /// ENSM	Dhcr24	NM_053272
6916127	NM_028355 // Tmem48 // transmembrane protein 48 // 4 C7 // 72787 /// ENSMUST0000	Tmem48	NM_028355
6916483	ENSMUST00000030490 // Stil // Scl/Tal1 interrupting locus (Stil), mRNA // 4 D1 /	Stil	ENSMUST00000030490
6916748	NM_011400 // Slc2a1 // solute carrier family 2 (facilitated glucose transporter)	Slc2a1	NM_011400
6917032	NM_011141 // Pou3f1 // POU domain, class 3, transcription factor 1 // 4 D2.2|4 5	Pou3f1	NM_011141
6917180	ENSMUST00000048391 // Clspn // claspin homolog (Xenopus laevis) (Clspn), mRNA //	Clspn	ENSMUST00000048391
6917374	NM_010174 // Fabp3 // fatty acid binding protein 3, muscle and heart // 4 D2.2|4	Fabp3	NM_010174
6919200	NM_026125 // C1qdc2 // C1q domain containing 2 // 4 E2|4 83.0 cM // 67389	C1qdc2	NM_026125
6920954	NM_172689 // Ddx58 // DEAD (Asp-Glu-Ala-Asp) box polypeptide 58 // 4 A5 // 23007	Ddx58	NM_172689
6922901	NM_027238 // 1810054D07Rik // RIKEN cDNA 1810054D07 gene // 4 C3 // 69863	1810054D07Rik	NM_027238
6923058	NM_173400 // 6230416J20Rik // RIKEN cDNA 6230416J20 gene // 4 C4|4 42.6 cM // 23	6230416J20Rik	NM_173400
6923123	NM_027326 // Mllt3 // myeloid/lymphoid or mixed lineage-leukemia translocation t	Mllt3	NM_027326
6924466	NM_007671 // Cdkn2c // cyclin-dependent kinase inhibitor 2C (p18, inhibits CDK4)	Cdkn2c	NM_007671
6924763	ENSMUST00000102704 // Rad54l // RAD54 like (S. cerevisiae) (Rad54l), mRNA // 4 D	Rad54l	ENSMUST00000102704
6924832	ENSMUST00000076859 // Plk3 // polo-like kinase 3 (Drosophila) (Plk3), mRNA // 4	Plk3	ENSMUST00000076859
6924834	NM_134471 // Kif2c // kinesin family member 2C // 4 D1 // 73804 /// ENSMUST00000	Kif2c	NM_134471
6926912	NM_001039554 // Angptl7 // angiopoietin-like 7 // 4 E1 // 654812 /// ENSMUST0000	Angptl7	NM_001039554
6929591	ENSMUST00000026845 // Il6 // interleukin 6 (Il6), mRNA // 5 B1|5 17.0 cM // 1619	Il6	ENSMUST00000026845
6929632	NM_007681 // Cenpa // centromere protein A // 5 B1|5 18.0 cM // 12615 /// ENSMUS	Cenpa	NM_007681
6929816	NM_001040435 // Tacc3 // transforming, acidic coiled-coil containing protein 3 /	Tacc3	NM_001040435
6932371	NM_203320 // Cxcl3 // chemokine (C-X-C motif) ligand 3 // 5 E1 // 330122 /// ENS	Cxcl3	NM_203320
6932379	NM_009140 // Cxcl2 // chemokine (C-X-C motif) ligand 2 // 5 E1|5 51.0 cM // 2031	Cxcl2	NM_009140
6932603	NM_013470 // Anxa3 // annexin A3 // 5 E3|5 54.0 cM // 11745 /// ENSMUST000000314	Anxa3	NM_013470
6933422	ENSMUST00000007296 // Pole // polymerase (DNA directed), epsilon (Pole), mRNA //	Pole	ENSMUST00000007296
6933459	NM_016681 // Chek2 // CHK2 checkpoint homolog (S. pombe) // 5 F // 50883 /// ENS	Chek2	NM_016681
6933627	NM_145209 // Oasl1 // 2'-5' oligoadenylate synthetase-like 1 // 5 F // 231655 //	Oasl1	NM_145209
6935120	NM_001013773 // BC055004 // cDNA sequence BC055004 // 5 G2 // 381680	BC055004	NM_001013773
6935927	NM_020010 // Cyp51 // cytochrome P450, family 51 // 5 A2|5 1.2 cM // 13121 /// E	Cyp51	NM_020010
6936082	NM_013726 // Dbf4 // DBF4 homolog (S. cerevisiae) // 5 A2 // 27214 /// ENSMUST00	Dbf4	NM_013726
6939241	NM_010612 // Kdr // kinase insert domain protein receptor // 5 C3.3|5 42.0 cM //	Kdr	NM_010612
6939990	NM_021274 // Cxcl10 // chemokine (C-X-C motif) ligand 10 // 5 E2|5 53.0 cM // 15	Cxcl10	NM_021274
6939991	NM_019494 // Cxcl11 // chemokine (C-X-C motif) ligand 11 // 5 E3 // 56066 /// AF	Cxcl11	NM_019494
6940358	ENSMUST00000031264 // Plac8 // placenta-specific 8 (Plac8), mRNA // 5 E3|5 54.0	Plac8	ENSMUST00000031264
6941423	NM_028128 // Rfc5 // replication factor C (activator 1) 5 // 5 F // 72151 /// EN	Rfc5	NM_028128
6941637	NM_145853 // Tpcn1 // two pore channel 1 // 5 F // 252972 /// ENSMUST00000046426	Tpcn1	NM_145853
6941649	NM_145226 // Oas3 // 2'-5' oligoadenylate synthetase 3 // 5 F|5 67.1 cM // 24672	Oas3	NM_145226
6941657	NM_145211 // Oas1a // 2'-5' oligoadenylate synthetase 1A // 5 F|5 67.0 cM // 246	Oas1a	NM_145211
6942604	NM_008568 // Mcm7 // minichromosome maintenance deficient 7 (S. cerevisiae) // 5	Mcm7	NM_008568
6943003	NM_020582 // Atp5j2 // ATP synthase, H+ transporting, mitochondrial F0 complex,	Atp5j2	NM_020582
6943195	ENSMUST00000048116 // Slc7a1 // solute carrier family 7 (cationic amino acid tra	Slc7a1	ENSMUST00000048116
6943387	BC019754 // B230342M21Rik // RIKEN cDNA B230342M21 gene // 5 G3 // 100637 /// NM	B230342M21Rik	BC019754
6944380	NM_008591 // Met // met proto-oncogene // 6 4.0 cM // 17295 /// ENSMUST000001154	Met	NM_008591
6946038	NM_001098271 // Tmem176a // transmembrane protein 176A // 6 B2.3 // 66058 /// NM	Tmem176a	NM_001098271
6946140	AK047380 // LOC14210 // hypothetical LOC14210 // 6 B2.3|6 22.5 cM // 14210	LOC14210	AK047380
6946778	NM_019499 // Mad2l1 // MAD2 (mitotic arrest deficient, homolog)-like 1 (yeast) /	Mad2l1	NM_019499
6946954	NM_011375 // St3gal5 // ST3 beta-galactoside alpha-2,3-sialyltransferase 5 // 6	St3gal5	NM_011375
6949732	NM_027218 // Clec4b1 // C-type lectin domain family 4, member b1 // 6 F2 // 6981	Clec4b1	NM_027218
6949814	NM_013538 // Cdca3 // cell division cycle associated 3 // 6 F2|6 60.19 cM // 147	Cdca3	NM_013538
6950070	NM_008021 // Foxm1 // forkhead box M1 // 6 F3|6 62.0 cM // 14235 /// ENSMUST0000	Foxm1	NM_008021
6951525	ENSMUST00000031766 // Asns // asparagine synthetase (Asns), mRNA // 6 A1 // 2705	Asns	ENSMUST00000031766
6953429	NM_023056 // Tmem176b // transmembrane protein 176B // 6 B2.3|6 19.0 cM // 65963	Tmem176b	NM_023056
6953507	NM_027881 // Osbpl3 // oxysterol binding protein-like 3 // 6 B3 // 71720 /// BC0	Osbpl3	NM_027881
6953906	NM_026004 // Nt5c3 // 5'-nucleotidase, cytosolic III // 6 B3 // 107569 /// ENSMU	Nt5c3	NM_026004
6954415	NM_008354 // Il12rb2 // interleukin 12 receptor, beta 2 // 6 C1|6 30.1 cM // 161	Il12rb2	NM_008354
6954418	NM_144548 // Il23r // interleukin 23 receptor // 6 C1 // 209590 /// ENSMUST00000	Il23r	NM_144548
6955025	NM_008638 // Mthfd2 // methylenetetrahydrofolate dehydrogenase (NAD+ dependent),	Mthfd2	NM_008638
6955381	NM_008564 // Mcm2 // minichromosome maintenance deficient 2 mitotin (S. cerevisi	Mcm2	NM_008564
6956762	NM_009662 // Alox5 // arachidonate 5-lipoxygenase // 6 F1|6 53.2 cM // 11689 ///	Alox5	NM_009662
6957133	NM_009415 // Tpi1 // triosephosphate isomerase 1 // 6 F2|6 60.2 cM // 21991 ///	Tpi1	NM_009415
6957162	NM_146171 // Ncapd2 // non-SMC condensin I complex, subunit D2 // 6 F2 // 68298	Ncapd2	NM_146171
6957252	NM_009013 // Rad51ap1 // RAD51 associated protein 1 // 6 F3|6 61.3 cM // 19362 /	Rad51ap1	NM_009013
6957444	NM_010648 // Klra3 // killer cell lectin-like receptor, subfamily A, member 3 //	Klra3	NM_010648
6957789	NM_007945 // Eps8 // epidermal growth factor receptor pathway substrate 8 // 6 G	Eps8	NM_007945
6958922	ENSMUST00000086101 // Ptgir // prostaglandin I receptor (IP) (Ptgir), mRNA // 7	Ptgir	ENSMUST00000086101
6959432	ENSMUST00000058908 // Sycn // syncollin (Sycn), mRNA // 7 A3 // 68416 /// NM_026	Sycn	ENSMUST00000058908
6959968	NM_001085385 // 1600014C10Rik // RIKEN cDNA 1600014C10 gene // 7 B1 // 72244 ///	1600014C10Rik	NM_001085385
6960374	NM_008497 // Lhb // luteinizing hormone beta // 7 B4|7 23.0 cM // 16866 /// ENSM	Lhb	NM_008497
6961896	AF217484 // Isg20 // interferon-stimulated protein // 7 D3 // 57444 /// ENSMUST0	Isg20	AF217484
6961917	NM_145946 // Fanci // Fanconi anemia, complementation group I // 7 D3 // 208836	Fanci	NM_145946
6961987	NM_145150 // Prc1 // protein regulator of cytokinesis 1 // 7 D3|7 38.0 cM // 233	Prc1	NM_145150
6962999	NM_199012 // Fchsd2 // FCH and double SH3 domains 2 // 7 E3 // 207278 /// ENSMUS	Fchsd2	NM_199012
6963049	NM_009103 // Rrm1 // ribonucleotide reductase M1 // 7 E3|7 69.0 cM // 20133 ///	Rrm1	NM_009103
6963418	NM_009516 // Wee1 // wee 1 homolog (S. pombe) // 7 F1 // 22390 /// ENSMUST000000	Wee1	NM_009516
6964033	NM_011121 // Plk1 // polo-like kinase 1 (Drosophila) // 7 F3|7 59.0 cM // 18817	Plk1	NM_011121
6964527	ENSMUST00000006367 // Htra1 // HtrA serine peptidase 1 (Htra1), mRNA // 7 F3 //	Htra1	ENSMUST00000006367
6965593	NM_009156 // Sepw1 // selenoprotein W, muscle 1 // 7 A2 // 20364 /// ENSMUST0000	Sepw1	NM_009156
6965982	NM_009465 // Axl // AXL receptor tyrosine kinase // 7 A3-B1|7 6.0 cM // 26362 //	Axl	NM_009465
6966600	NM_007633 // Ccne1 // cyclin E1 // 7 B2|7 16.0 cM // 12447 /// ENSMUST0000010802	Ccne1	NM_007633
6966935	NM_010189 // Fcgrt // Fc receptor, IgG, alpha chain transporter // 7 B4|7 23.0 c	Fcgrt	NM_010189
6967012	NM_145963 // Kcnj14 // potassium inwardly-rectifying channel, subfamily J, membe	Kcnj14	NM_145963
6967211	AY957576 // E2f8 // E2F transcription factor 8 // 7 B4 // 108961 /// NM_00101336	E2f8	AY957576
6968426	NM_023908 // Slco3a1 // solute carrier organic anion transporter family, member	Slco3a1	NM_023908
6968778	NM_172903 // Man2a2 // mannosidase 2, alpha 2 // 7 D2 // 140481 /// BC055006 //	Man2a2	NM_172903
6968790	NM_007550 // Blm // Bloom syndrome homolog (human) // 7 D3|7 40.0 cM // 12144 //	Blm	NM_007550
6969429	NM_001080995 // 4632434I11Rik // RIKEN cDNA 4632434I11 gene // 7 E2 // 74041	4632434I11Rik	NM_001080995
6969753	NM_175316 // Slco2b1 // solute carrier organic anion transporter family, member	Slco2b1	NM_175316
6969887	BC022108 // Folr2 // folate receptor 2 (fetal) // 7 E3 // 14276 /// ENSMUST00000	Folr2	BC022108
6970066	NM_199146 // AI451617 // expressed sequence AI451617 // 7 E3 // 209387 /// NM_00	AI451617	NM_199146
6971277	NM_019738 // Nupr1 // nuclear protein 1 // --- // 56312 /// ENSMUST00000032961 /	Nupr1	NM_019738
6971424	NM_009943 // Cox6a2 // cytochrome c oxidase, subunit VI a, polypeptide 2 // 7 F3	Cox6a2	NM_009943
6972491	NM_007631 // Ccnd1 // cyclin D1 // 7 F5|7 72.3 cM // 12443 /// ENSMUST0000009396	Ccnd1	NM_007631
6974129	NM_007972 // F10 // coagulation factor X // 8 A1.1|8 7.0 cM // 14058 /// BC05021	F10	NM_007972
6975613	ENSMUST00000049389 // Zdhhc2 // zinc finger, DHHC domain containing 2 (Zdhhc2),	Zdhhc2	ENSMUST00000049389
6975658	NM_007514 // Slc7a2 // solute carrier family 7 (cationic amino acid transporter,	Slc7a2	NM_007514
6975900	NM_007981 // Acsl1 // acyl-CoA synthetase long-chain family member 1 // 8 B2 //	Acsl1	NM_007981
6975904	NM_027973 // Mlf1ip // myeloid leukemia factor 1 interacting protein // 8 B2 //	Mlf1ip	NM_027973
6976609	NM_001081215 // BC013672 // cDNA sequence BC013672 // 8 B3.1 // 234311	BC013672	NM_001081215
6977261	NM_008566 // Mcm5 // minichromosome maintenance deficient 5, cell division cycle	Mcm5	NM_008566
6977648	NM_027758 // Tbc1d9 // TBC1 domain family, member 9 // 8 C3 // 71310 /// ENSMUST	Tbc1d9	NM_027758
6977696	ENSMUST00000005607 // Asf1b // ASF1 anti-silencing function 1 homolog B (S. cere	Asf1b	ENSMUST00000005607
6977768	ENSMUST00000003922 // Syce2 // synaptonemal complex central element protein 2 (S	Syce2	ENSMUST00000003922
6977804	ENSMUST00000034132 // Orc6l // origin recognition complex, subunit 6-like (S. ce	Orc6l	ENSMUST00000034132
6977995	NM_145857 // Nod2 // nucleotide-binding oligomerization domain containing 2 // -	Nod2	NM_145857
6979421	NM_028131 // Cenpn // centromere protein N // 8 E1 // 72155 /// ENSMUST000000342	Cenpn	NM_028131
6980158	ENSMUST00000022945 // Shcbp1 // Shc SH2-domain binding protein 1 (Shcbp1), mRNA	Shcbp1	ENSMUST00000022945
6980568	NM_019521 // Gas6 // growth arrest specific 6 // 8 A1.1|8 5.0 cM // 14456 /// EN	Gas6	NM_019521
6982102	NM_126166 // Tlr3 // toll-like receptor 3 // 8 B2 // 142980 /// ENSMUST000000340	Tlr3	NM_126166
6982158	NM_007450 // Slc25a4 // solute carrier family 25 (mitochondrial carrier, adenine	Slc25a4	NM_007450
6982550	NM_146208 // Neil3 // nei like 3 (E. coli) // 8 B1.3 // 234258 /// ENSMUST000000	Neil3	NM_146208
6983212	ENSMUST00000003808 // Gdf15 // growth differentiation factor 15 (Gdf15), mRNA //	Gdf15	ENSMUST00000003808
6983868	NM_010499 // Ier2 // immediate early response 2 // 8 C3|8 38.4 cM // 15936 /// E	Ier2	NM_010499
6983894	NM_008416 // Junb // Jun-B oncogene // 8 C2-D1|8 38.6 cM // 16477 /// ENSMUST000	Junb	NM_008416
6986719	NM_008607 // Mmp13 // matrix metallopeptidase 13 // 9 A1-A2 // 17386	Mmp13	NM_008607
6986722	NM_008605 // Mmp12 // matrix metallopeptidase 12 // 9 A1|9 1.0 cM // 17381	Mmp12	NM_008605
6987403	NM_010700 // Ldlr // low density lipoprotein receptor // 9 A3|9 5.0 cM // 16835	Ldlr	NM_010700
6989015	NM_008360 // Il18 // interleukin 18 // 9 A5.3|9 29.0 cM // 16173 /// ENSMUST0000	Il18	NM_008360
6989874	ENSMUST00000034964 // Tipin // timeless interacting protein (Tipin), mRNA // 9 D	Tipin	ENSMUST00000034964
6990131	NM_001081314 // 3300001A09Rik // RIKEN cDNA 3300001A09 gene // 9 D // 75697	3300001A09Rik	NM_001081314
6990416	NM_010890 // Nedd4 // neural precursor cell expressed, developmentally down-regu	Nedd4	NM_010890
6990715	NM_153098 // Cd109 // CD109 antigen // 9 E1 // 235505 /// ENSMUST00000093812 //	Cd109	NM_153098
6990948	NM_009445 // Ttk // Ttk protein kinase // 9 E2 // 22137 /// NM_001110265 // Ttk	Ttk	NM_009445
6991461	NM_177909 // Slc9a9 // solute carrier family 9 (sodium/hydrogen exchanger), isof	Slc9a9	NM_177909
6991563	ENSMUST00000034982 // Tfdp2 // transcription factor Dp 2 (Tfdp2), mRNA // 9 E4 /	Tfdp2	ENSMUST00000034982
6992022	ENSMUST00000035164 // Topbp1 // topoisomerase (DNA) II beta binding protein (Top	Topbp1	ENSMUST00000035164
6993098	ENSMUST00000040717 // Kif15 // kinesin family member 15 (Kif15), mRNA // 9 F4 //	Kif15	ENSMUST00000040717
6993151	NM_009914 // Ccr3 // chemokine (C-C motif) receptor 3 // 9 F|9 71.8 cM // 12771	Ccr3	NM_009914
6993833	BC086683 // Spc24 // SPC24, NDC80 kinetochore complex component, homolog (S. cer	Spc24	BC086683
6993890	ENSMUST00000040912 // Anln // anillin, actin binding protein (scraps homolog, Dr	Anln	ENSMUST00000040912
6994666	NM_007691 // Chek1 // checkpoint kinase 1 homolog (S. pombe) // 9 A5.3 // 12649	Chek1	NM_007691
6995258	NM_011526 // Tagln // transgelin // 9 A5.2|9 27.0 cM // 21345 /// ENSMUST0000003	Tagln	NM_011526
6996186	NM_024245 // Kif23 // kinesin family member 23 // 9 B // 71819 /// ENSMUST000000	Kif23	NM_024245
6996267	NM_026507 // Zwilch // Zwilch, kinetochore associated, homolog (Drosophila) // 9	Zwilch	NM_026507
6996448	NM_024427 // Tpm1 // tropomyosin 1, alpha // 9 C|9 40.0 cM // 22003 /// ENSMUST0	Tpm1	NM_024427
6996646	NM_007630 // Ccnb2 // cyclin B2 // 9 D // 12442 /// ENSMUST00000034742 // Ccnb2	Ccnb2	NM_007630
6996678	BC024105 // Aqp9 // aquaporin 9 // 9 D // 64008 /// NM_022026 // Aqp9 // aquapor	Aqp9	BC024105
6998085	NM_175537 // Zbtb38 // zinc finger and BTB domain containing 38 // 9 E3.3 // 245	Zbtb38	NM_175537
6998919	ENSMUST00000111888 // Ccrl2 // chemokine (C-C motif) receptor-like 2 (Ccrl2), mR	Ccrl2	ENSMUST00000111888
6999527	NM_026915 // Lyzl4 // lysozyme-like 4 // 9 F4 // 69032 /// ENSMUST00000077706 //	Lyzl4	NM_026915
7010092	ENSMUST00000041708 // Gpr34 // G protein-coupled receptor 34 (Gpr34), mRNA // X	Gpr34	ENSMUST00000041708
7011286	NM_028375 // Cxx1c // CAAX box 1 homolog C (human) // X A5 // 72865 /// BC031701	Cxx1c	NM_028375
7012842	ENSMUST00000048962 // Kif4 // kinesin family member 4 (Kif4), mRNA // X C3|X 39.	Kif4	ENSMUST00000048962
7013015	NM_009767 // Chic1 // cysteine-rich hydrophobic domain 1 // X D|X 42.3 cM // 122	Chic1	NM_009767
7013857	ENSMUST00000081064 // Cenpi // centromere protein I (Cenpi), mRNA // X E3 // 102	Cenpi	ENSMUST00000081064
7013997	NM_011712 // Wbp5 // WW domain binding protein 5 // X F1 // 22381 /// ENSMUST000	Wbp5	NM_011712
7013998	NM_009750 // Ngfrap1 // nerve growth factor receptor (TNFRSF16) associated prote	Ngfrap1	NM_009750
7014030	ENSMUST00000055104 // Tceal1 // transcription elongation factor A (SII)-like 1 (	Tceal1	ENSMUST00000055104
7014982	NM_026887 // Ap1s2 // adaptor-related protein complex 1, sigma 2 subunit // X F5	Ap1s2	NM_026887
7015307	ENSMUST00000058404 // Mycs // myc-like oncogene, s-myc protein (Mycs), mRNA // X	Mycs	ENSMUST00000058404
7017014	ENSMUST00000059899 // Tmem32 // transmembrane protein 32 (Tmem32), mRNA // X A5	Tmem32	ENSMUST00000059899
7018220	NM_008892 // Pola1 // polymerase (DNA directed), alpha 1 // X C-D|X 34.0 cM // 1	Pola1	NM_008892
7018262	BC016438 // Maged1 // melanoma antigen, family D, 1 // X C3|X 34.6 cM // 94275 /	Maged1	BC016438
7018582	ENSMUST00000056904 // Ercc6l // excision repair cross-complementing rodent repai	Ercc6l	ENSMUST00000056904
7018773	ENSMUST00000055497 // Taf9b // TAF9B RNA polymerase II, TATA box binding protein	Taf9b	ENSMUST00000055497
7018804	NM_021476 // Cysltr1 // cysteinyl leukotriene receptor 1 // X D // 58861 /// AB0	Cysltr1	NM_021476
7019614	XM_001473537 // LOC100045031 // similar to transcription elongation factor A (SI	LOC100045031	XM_001473537
7020314	NM_175429 // Kctd12b // potassium channel tetramerisation domain containing 12b	Kctd12b	NM_175429
7020626	NM_178256 // Reps2 // RALBP1 associated Eps domain containing protein 2 // X F4	Reps2	NM_178256
