# Supplementary material for: Combined genome-wide expression profiling and targeted RNA interference in primary mouse macrophages reveals perturbation of transcriptional networks associated with interferon signalling
Source: BMC Genomics. 2009 Aug 10;10:372. doi: 10.1186/1471-2164-10-372 (PMC2741489; doi:10.1186/1471-2164-10-372)
Supplement: Additional file 8 — RNAi gene expression clusters. [file 1471-2164-10-372-S8.xls]

## Sheet: 7.RNAi_5main_clusters_(608)
Name	Gene	Description	ID	RNAi Cluster	MCL_1.8_6	gene_assignment	Riscfree_IFN-	Riscfree_IFN-	Casp4_IFN-	Casp4_IFN-	Casp4_IFN-	CT2a_IFN-	CT2a_IFN-	CT2a_IFN-	Ifi47_IFN-	Ifi47_IFN-	Ifi47_IFN-	Lyn_IFN-	Lyn_IFN-	Lyn_IFN-	SOD2_IFN-	SOD2_IFN-	SOD2_IFN-	Traf1_IFN-	Traf1_IFN-	Traf1_IFN-	IfnB_IFN-	IfnB_IFN-	IfnB_IFN-	Irf3_IFN-	Irf3_IFN-	Irf3_IFN-	Irf5_IFN-	Irf5_IFN-	Irf5_IFN-	Nfkb2_IFN-	Nfkb2_IFN-	Nfkb2_IFN-	Stat1_IFN-	Stat1_IFN-	Stat1_IFN-	Stat2_IFN-	Stat2_IFN-	Stat2_IFN-	Riscfree_IFN+	Riscfree_IFN+	Riscfree_IFN+	Casp4_IFN+	Casp4_IFN+
4346901	4346901	---	4346901	Clr1_IFNup_RNAdn		---	525.548	441.521	562.824	404.243	493.97	426.94	500.04	410.287	592.45	594.969	715.283	598.173	568.383	630.678	398.526	517.136	463.058	637.301	554.429	580.652	341.024	327.457	390.197	424.329	395.532	411.506	370.577	455.337	382.756	390.463	317.352	362.285	362.649	330.904	289.045	264.371	353.861	332.996	1061.36	985.457	1303.7	1452.07	1073.79
4393485	4393485	---	4393485	Clr1_IFNup_RNAdn		---	349.132	328.047	199.233	292.398	234.174	329.332	213.257	264.276	256.6	252.243	475.134	258.358	209.598	232.568	282.499	269.842	271.307	296.671	239.488	288.658	137.489	231.08	264.431	238.89	234.729	227.178	255.334	183.345	274.203	351.278	391.365	441.255	346.887	335.7	260.271	121.575	240.88	250.862	592.352	632.819	682.611	825.618	519.713
4420613	4420613	---	4420613	Clr1_IFNup_RNAdn		---	441.142	475.799	727.388	601.374	639.504	426.839	616.813	473.044	702.644	637.897	823.406	747.127	792.117	629.761	519.126	586.367	484.106	695.791	642.334	708.562	422.679	417.734	516.126	589.448	497.237	451.994	466.903	441.28	407.142	418.075	418.676	465.585	541.542	415.179	343.646	394.42	275.119	430.411	1090.97	947.604	1383.4	1169.76	1096.2
4469913	4469913	---	4469913	Clr1_IFNup_RNAdn		---	285.457	214.43	304.344	275.512	307.676	295.63	325.305	346.92	254.87	217.339	469.561	223.398	264.318	269.845	244.247	287.931	221.498	299.454	278.223	465.688	183.14	171.65	255.945	243.15	247.203	270.244	177.437	151.34	202.413	189.306	255.256	211.192	240.256	194.059	168.932	180.514	152.627	180.742	495.829	487.524	593.613	556.952	376.261
4516854	4516854	---	4516854	Clr1_IFNup_RNAdn		---	432.085	447.307	240.696	372.403	280.623	349.256	282.281	374.858	372.46	362.544	435.639	271.186	307.928	232.789	376.974	389.43	400.223	337.275	214.078	329.298	308.291	291.074	260.314	218.368	398.076	385.616	355.849	346.713	329.81	423.201	459.079	472.831	347.601	362.865	343.856	371.879	449.89	358.801	790.954	682.748	879.025	855.818	1082.09
4560339	4560339	---	4560339	Clr1_IFNup_RNAdn		---	822.362	678.328	862.482	792.243	705.039	699.345	776.424	725.243	823.132	890.61	1169.52	706.36	745.766	719.345	641.618	724.063	718.871	752.877	605.146	960.106	504.811	453.938	456.854	534.024	532.254	711.377	464.788	544.04	479.481	586.395	588.146	666.56	680.66	579.008	409.881	403.496	285.865	508.555	1697.51	1616.1	2104.7	2188.31	1715.37
4564921	4564921	---	4564921	Clr1_IFNup_RNAdn		---	521.123	481.222	595.373	430.846	368.382	356.854	532.42	441.779	619.423	663.784	689.411	312.606	446.953	418.809	316.548	499.396	508.943	408.361	385.674	561.219	290.395	242.325	277.071	294.016	324.56	380.481	258.264	358.667	309.986	290.707	363.205	325.614	376.613	289.606	196.747	211.088	341.516	299.662	1221.04	1149.51	1419.93	1506.2	1295.51
4621729	4621729	---	4621729	Clr1_IFNup_RNAdn		---	170.277	165.104	115.303	179.506	145.155	124.184	90.2203	164.786	173.836	196.997	229.818	152.223	211.998	100.237	175.952	135.019	158.131	199.484	84.2304	214.238	112.665	155.599	102.211	142.643	132.526	177.611	170.978	99.4204	154.049	244.819	282.066	270.46	115.504	172.812	147.07	147.648	166.461	145.743	513.268	255.385	419.576	636.241	523.226
4680832	4680832	---	4680832	Clr1_IFNup_RNAdn		---	757.908	647.735	636.757	642.744	695.396	620.949	560.399	579.454	684.881	613.938	749.404	597.987	871.659	563.445	641.498	652.833	616.16	620.884	562.072	492.695	550.272	635.844	487.805	489.091	603.805	671.819	787.158	752.423	636.925	594.915	825.583	723.585	581.558	554.91	647.87	625.328	656.431	565.62	1323.19	1077.82	1315.23	1357.37	1210.01
4704211	4704211	---	4704211	Clr1_IFNup_RNAdn		---	769.278	692.572	593.58	600.425	665.585	568.265	652.801	592.943	538.376	533.062	880.415	478.014	495.689	537.652	547.969	563.3	566.774	627.03	578.551	605.037	528.394	535.139	587.469	495.864	504.797	558.584	554.068	571.365	614.7	532.896	675.485	701.432	570.819	532.217	492.217	683.293	619.62	530.306	1140.7	1134.47	1220.03	1168.47	1077.45
4799897	4799897	---	4799897	Clr1_IFNup_RNAdn		---	389.379	393.634	180.552	246.189	215.217	269.963	155.488	291.71	340.804	272.779	362.383	217.292	208.365	159.627	341.481	337.714	374.082	253.723	164.522	306.115	192.517	313.35	232.114	228.337	221.424	303.403	241.323	278.613	271.815	369.561	404.989	417.997	273.286	298.048	285.633	255.479	339.178	290.626	827.549	680.735	726.989	875.116	833.004
4835919	4835919	---	4835919	Clr1_IFNup_RNAdn		---	334.201	341.874	272.961	385.907	281.689	398.217	310.096	375.524	394.248	379.238	445.87	277.572	369.605	294.904	328.915	447.189	367.918	325.035	244.859	328.357	315.698	306.017	299.697	281.51	344.584	447.26	346.183	352.566	349.052	390.092	527.161	472.644	322.7	338.295	314.266	363.961	342.93	332.348	766.202	556.196	914.868	975.785	755.056
4894079	4894079	---	4894079	Clr1_IFNup_RNAdn		---	335.621	224.651	314.523	336.392	347.197	179.752	222.011	213.745	317.623	314.859	491.252	352.5	311.887	373.056	302.774	343.694	272.645	381.749	284.239	371.611	165.474	123.241	215.816	179.352	247.225	264.716	174.616	267.458	173.68	199.188	216.317	280.324	234.342	261.638	185.542	123.72	106.879	193.476	679.467	607.908	810.827	999.713	713.53
4943295	4943295	---	4943295	Clr1_IFNup_RNAdn		---	1716.2	1423.18	847.136	1327.23	1142.04	1180.92	951.395	1120.48	1295.24	1220.2	1365.01	972.915	984.727	934.765	1078.79	1258.95	1242.73	1111.27	990.23	1068.3	1228.09	1199.07	1072.9	953.078	1017.81	1156.22	985.164	981.374	1123.28	1102.99	1535.72	1403.1	1006.07	1066.38	1128.19	1020.59	1013.9	984.243	2860	2146.54	2554.63	2384.88	2802.89
5014874	5014874	---	5014874	Clr1_IFNup_RNAdn		---	294.716	146.08	125.92	213.686	177.067	187.934	207.604	178.001	288.562	239.292	266.184	151.258	220.928	211.58	144.48	221.214	241.698	202.932	186.021	196.921	94.3827	64.3657	188.56	199.879	182.113	154.992	139.867	125.269	132.943	165.831	201.714	207.436	174.523	234.058	212.698	167.501	164.327	145.134	452.471	431.567	524.722	606.062	530.732
5170636	5170636	---	5170636	Clr1_IFNup_RNAdn		---	502.337	414.748	239.095	262.763	250.792	297.26	267.705	390.955	332.422	298.962	408.531	288.067	245.038	226.98	397.61	330.073	265.651	286.069	212.558	281.416	257.877	301.606	257.838	270.167	271.203	271.649	206.054	193.213	252.392	427.452	510.94	474.828	313.074	318.759	352.478	299.688	347.223	267.785	1038.01	763.63	976.909	894.055	746.568
5224818	5224818	---	5224818	Clr1_IFNup_RNAdn		---	192.25	149.006	86.5865	96.9971	123.986	120.728	109.913	144.008	118.263	105.32	177.659	118.909	106.676	63.4813	141.806	138.882	123.641	112.892	65.944	152.673	102.143	84.8922	91.291	98.3068	110.953	100.52	76.4323	88.9554	88.4371	139.527	158.128	183.138	114.484	140.254	122.514	117.128	143.839	115.306	276.71	216.492	299.448	345.219	244.698
5255173	5255173	---	5255173	Clr1_IFNup_RNAdn		---	279.705	304.152	337.034	308.118	229.401	257.19	350.33	206.906	333.603	408.177	349.908	271.498	277.384	293.543	248.841	323.901	301.627	233.361	286.704	334.446	187.156	152.876	210.781	248.619	177.894	270.739	136.524	163.987	219.771	213.421	205.383	239.12	209.489	213.768	140.498	60.9135	155.291	157.484	781.623	702.722	912.076	1101.69	944.711
5281489	5281489	---	5281489	Clr1_IFNup_RNAdn		---	296.1	147.626	335.354	275.126	342.536	310.802	333.067	200.025	216.599	228.1	274.608	244.185	215.522	292.24	199.812	203.612	232.333	356.441	298.691	296.574	155.751	119.384	199.151	214.547	126.199	149.003	153.844	197.893	209.103	185.803	170.537	161.492	189.882	291.011	200.066	241.822	165.139	181.936	467.583	441.405	386.727	616.232	449.053
5320132	5320132	---	5320132	Clr1_IFNup_RNAdn		---	821.246	693.201	1043.27	738.826	788.382	670.173	655.408	800.796	1118	1165.96	887.775	830.353	978.752	748.558	658.546	1174.23	1067.19	840.166	725.776	735.861	542.237	512.792	454.12	588.896	731.716	674.372	691.79	653.122	629.643	572.055	565.369	605.709	544.648	601.721	496.115	536.365	700.431	661.511	1937.8	1575.94	2404.13	1962.53	2411.47
5344126	5344126	---	5344126	Clr1_IFNup_RNAdn		---	927.112	904.421	983.772	1011.32	868.619	906.812	948.182	735.52	1069.56	1071.86	1137.54	738.831	994.922	875.777	642.704	1046.39	825.028	841.028	883.502	760.645	622.854	473.359	679.971	643.698	588.586	704.038	574.754	735.586	686.478	628.923	749.004	861.394	809.092	714.817	410.333	491.3	528.405	637.079	2032.02	1801.27	2547.03	2331.27	1985.52
5427920	5427920	---	5427920	Clr1_IFNup_RNAdn		---	493.477	496.545	255.727	359.974	186.351	369.108	356.624	411.609	372.63	325.213	460.313	253.714	307.598	240.605	412.826	416.704	401.986	327.461	266.781	270.156	296.796	261.789	349.483	218.443	256.932	336.29	252.292	336.646	345.066	401.749	475.088	451.18	341.14	354.332	359.575	340.922	314.704	297.6	837.45	732.838	824.822	758.098	622.819
5453656	5453656	---	5453656	Clr1_IFNup_RNAdn		---	465.201	322.539	485.72	503.358	489.101	386.049	522.675	413.872	521.567	594.717	826.924	539.19	514.469	603.751	410.74	562.075	451.149	564.453	514.191	677.365	305.454	406.821	462.337	441.222	330.865	343.789	327.466	314.411	399.3	354.681	422.501	319.212	422.647	456.838	319.708	266.103	351.181	437.482	1060.92	932.216	1209.25	1015.12	943.893
5469189	5469189	---	5469189	Clr1_IFNup_RNAdn		---	821.269	907.139	893.33	805.326	815.584	836.203	770.003	910.85	801.912	763.302	702.518	615.596	898.08	667.688	944.109	842.703	814.184	682.27	691.224	732.767	606.528	682.308	631.365	556.883	707.796	737.786	908.139	948.176	689.363	831.291	1058.2	1145.93	725.595	736.142	817.814	856.328	1080.44	868.228	1498.6	1143.55	1488.46	1214.54	1545.22
5525700	5525700	---	5525700	Clr1_IFNup_RNAdn		---	513.429	463.633	224.738	380.067	287.005	394.557	365.625	402.63	474.232	457.285	513.183	326.392	313.815	296.336	488.38	547.639	424.918	306.208	268.977	443.06	306.71	356.696	265.379	279.127	364.057	363.89	380.657	299.387	249.067	589.149	609.288	544.505	415.781	468.378	474.693	513.016	729.999	483.452	838.055	727.867	870.222	747.588	1024
5599298	5599298	---	5599298	Clr1_IFNup_RNAdn		---	124.024	97.8534	108.246	72.4051	94.1709	76.0649	116.29	86.1238	122.291	103.839	155.27	96.4875	86.1937	76.1731	44.4842	71.0637	126.354	143.597	106.17	126.963	60.2705	47.1907	100.187	89.0485	102.061	118.535	33.4177	85.8853	52.8009	58.2869	64.3322	57.1896	75.3805	73.2075	66.5358	79.4414	40.186	59.7207	206.299	234.956	223.302	232.402	189.108
Pcmtd1__6747364	Pcmtd1	protein-L-isoaspartate (D-aspartate) O-methyltransferase d	6747364	Clr1_IFNup_RNAdn	Cluster2	NM_183028 // Pcmtd1 // protein-L-isoaspartate (D-aspartate) O-methyltransferase	161.23	140.93	158.758	138.474	140.5	138.432	158.435	140.476	156.24	190.564	220.102	185.681	129.436	147.46	183.996	175.02	165.836	160.439	174.226	128.293	192.629	199.717	208.11	229.778	217.771	191.819	209.585	209.319	212.645	232.654	205.047	169.402	221.438	237.253	180.442	157.187	134.961	213.94	253.106	195.053	311.989	277.798	255.693
Stat1__6749376	Stat1	signal transducer and activator of transcription 1	6749376	Clr1_IFNup_RNAdn	Cluster5	NM_009283 // Stat1 // signal transducer and activator of transcription 1 // 1 C1	837.05	756.754	1081.11	929.641	955.678	876.597	947.946	907.516	1084.04	1067.26	1192.6	1009	1095.37	1117.07	685.703	891.481	829.196	1240.41	993.214	1229.96	306.461	535.314	738.943	685.19	561.822	770.077	693.735	733.077	799.165	661.542	803.531	936.256	628.588	618.256	351.546	603.718	713.08	678.874	1449.46	1303.7	1508.92	1407.38	1471.22
Slc11a1__6750546	Slc11a1	solute carrier family 11 (proton-coupled divalent metal	6750546	Clr1_IFNup_RNAdn	Cluster2	NM_013612 // Slc11a1 // solute carrier family 11 (proton-coupled divalent metal	1974.81	1764.45	1356.52	1563.97	1335.16	1494.04	1512.06	1507.56	1619.24	1501.3	2013.51	1414.82	1407.48	1567.55	1385.89	1471.73	1448.66	2276.66	1366.43	2483.05	1087.43	1229.2	1453.28	1387.72	1330.64	1378.71	1227.24	1248.43	1357.18	1524.16	1282.02	1449.36	1294.07	1307.87	1043.71	1173.01	1282.19	1177.74	2890.89	3498.21	2667	2433.47	2128.32
Dusp28__6751640	Dusp28	dual specificity phosphatase 28	6751640	Clr1_IFNup_RNAdn		NM_175118 // Dusp28 // dual specificity phosphatase 28 // 1 D // 67446 /// ENSMU	103.96	92.3673	131.519	151.023	140.173	128.893	89.9275	104.35	173.649	144.134	195.457	102.007	137.848	133.561	113.584	125.022	144.288	148.876	98.5661	145.204	56.4977	49.5204	75.2641	67.409	72.3199	83.4396	71.8826	77.8001	70.0766	84.8157	103.044	101.539	103.5	102.42	79.7659	83.0582	94.312	88.1446	198.946	264.131	224.169	236.042	255.318
Nuak2__6753110	Nuak2	NUAK family, SNF1-like kinase, 2	6753110	Clr1_IFNup_RNAdn		NM_028778 // Nuak2 // NUAK family, SNF1-like kinase, 2 // 1 E4 // 74137 /// ENSM	110.297	103.793	96.7118	127.434	109.578	106.03	108.427	111.379	132.609	134.925	134.352	116.453	120.409	114.782	96.7413	106.789	113.44	126.187	100.75	131.635	88.7042	79.4035	93.4161	98.0245	71.3697	77.6358	77.1236	73.5014	89.4643	109.733	116.757	118.243	85.6167	99.8424	66.2051	76.3655	85.0713	89.4488	224.853	215.22	230.086	268.862	279.091
Ppp1r15b__6753179	Ppp1r15b	protein phosphatase 1, regulatory (inhibitor) subunit 1	6753179	Clr1_IFNup_RNAdn		NM_133819 // Ppp1r15b // protein phosphatase 1, regulatory (inhibitor) subunit 1	223.926	189.492	265.149	250.136	258.165	231.715	241.924	278.891	290.006	248.445	317.387	270.197	278.944	333.285	200.492	216.314	231.916	395.329	286.125	370.824	181.444	157.375	198.659	245.648	199.686	199.347	200.557	192.936	211.871	189.697	172.988	171.797	176.951	174.062	149.91	195.859	224.736	179.94	306.419	515.015	383.56	312.597	313.837
Zfp281__6753439	Zfp281	zinc finger protein 281	6753439	Clr1_IFNup_RNAdn	Cluster4	NM_177643 // Zfp281 // zinc finger protein 281 // 1 E4 // 226442 /// ENSMUST0000	156.628	174.679	269.324	202.29	218.506	157.185	199.56	172.56	198.358	211.431	247.59	253.498	227.569	270.756	161.85	166.921	168.947	265.386	283.381	281.883	170.126	169.254	257.9	199.973	188.662	172.17	141.295	170.887	191.233	167.312	171.015	200.143	190.598	189.402	126.331	138.963	128.343	185.025	274.985	382.361	348.987	338.361	345.555
Fcgr4__6755146	Fcgr4	Fc receptor, IgG, low affinity IV	6755146	Clr1_IFNup_RNAdn	Cluster2	NM_144559 // Fcgr4 // Fc receptor, IgG, low affinity IV // 1 H3|1 92.29 cM // 24	1606.16	1256.24	1189.63	1335.81	1305.6	1217.33	1263.4	1099.86	1778.69	1423.08	2072.71	1074.76	1546.29	1403.2	1222.48	1349.4	1306.6	1474.59	1283.8	1136.12	272.175	408.431	930.673	627.229	443.851	767.493	474.472	929.01	895.029	843.392	954.241	1161.68	1464.91	1349.12	336.852	460.054	507.97	704.595	3108.06	1889.65	3004.9	3466.11	2857.62
Slamf9__6755240	Slamf9	SLAM family member 9	6755240	Clr1_IFNup_RNAdn	Cluster9	NM_029612 // Slamf9 // SLAM family member 9 // 1 H3 // 98365 /// ENSMUST00000027	641.684	475.766	529.505	676.877	531.236	467.905	492.21	398.283	971.924	784.571	1001.52	448.831	655.399	754.026	514.954	558.301	588.615	727.151	492.681	700.3	118.299	206.116	341.081	171.98	116.853	210.639	142.475	245.795	254.644	230.746	155.346	248.415	337.81	330.684	85.501	120.095	136.519	202.617	896.208	716.811	1087.05	1325.94	1161.6
Cnih4__6755729	Cnih4	cornichon homolog 4 (Drosophila)	6755729	Clr1_IFNup_RNAdn		NM_030131 // Cnih4 // cornichon homolog 4 (Drosophila) // 1 H4 // 98417 /// ENSM	1013.42	912.544	571.738	707.747	702.902	685.313	719.27	721.587	915.915	782.268	1215.98	752.444	662.924	857.54	1115.67	910.049	868.15	958.517	754.355	1060.41	640.391	937.848	655.794	609.178	809.692	782.366	582.571	615.327	786.869	981.721	896.146	703.594	966.375	932.713	897.893	706.644	513.863	873.752	1542.66	1648.8	1547.47	1702.22	1438.35
Dusp10_6755896	Dusp10	Dusp10	6755896	Clr1_IFNup_RNAdn		NM_022019 // Dusp10 // dual specificity phosphatase 10 // 1 H5 // 63953 /// ENSM	18.8202	15.5069	28.9357	25.6807	16.7268	13.8733	21.8867	15.6203	18.0925	23.6317	32.7399	19.0934	16.8694	20.8534	16.1545	22.5398	22.1928	20.5759	22.0455	32.7234	18.179	21.2164	18.6767	19.856	15.5933	14.4559	13.8624	20.2103	16.3984	15.0478	18.8689	17.7403	16.9372	20.5089	11.4594	13.3769	14.7933	11.6227	104.131	44.4269	99.7379	138.798	117.726
Obfc2a__6758588	Obfc2a	oligonucleotide/oligosaccharide-binding fold containing 2	6758588	Clr1_IFNup_RNAdn	Cluster2	NM_028696 // Obfc2a // oligonucleotide/oligosaccharide-binding fold containing 2	203.093	175.444	155.539	155.86	158.73	155.553	151.205	164.972	198.231	204.353	244.541	150.891	187.408	161.813	169.627	182.171	156.4	157.839	151.194	164.448	147.968	183.084	135.448	132.827	134.601	163.811	126.253	157.172	157.859	194.606	224.172	166.865	193.444	201.111	139.218	132.778	131.415	178.23	394.388	276.714	353.317	472.254	402.803
Inpp1__6758646	Inpp1	inositol polyphosphate-1-phosphatase	6758646	Clr1_IFNup_RNAdn		NM_008384 // Inpp1 // inositol polyphosphate-1-phosphatase // 1 C1.1|1 27.1 cM /	92.2963	78.1151	77.2857	82.0027	83.7594	73.5845	65.498	84.7299	84.0042	78.1541	113.194	52.8126	82.449	81.4239	84.3742	80.1478	78.653	58.2861	70.413	63.0515	65.9372	58.1949	59.4136	68.6568	74.1405	70.1587	55.8602	67.9707	80.656	74.1734	73.608	73.6856	76.4763	81.9988	60.9088	57.2876	51.026	66.0781	172.262	84.1324	180.85	259.243	206.628
Rgs1__6762796	Rgs1	regulator of G-protein signaling 1	6762796	Clr1_IFNup_RNAdn		NM_015811 // Rgs1 // regulator of G-protein signaling 1 // 1 F|1 78.0 cM // 5077	444.747	421.477	483.777	707.159	610.37	637.849	528.819	563.253	974.899	1038.29	826.998	654.183	585.194	665.779	1186.26	750.386	777.096	315.781	583.161	351.736	145.454	239.505	280.892	363.192	431.211	564.582	385.503	408.202	499.645	447.285	359.346	493.07	748.537	896.277	530.442	288.715	290.133	493.552	1555.86	971.823	1762.86	2785.46	2245
Pla2g4a__6762944	Pla2g4a	phospholipase A2, group IVA (cytosolic, calcium-dependen	6762944	Clr1_IFNup_RNAdn	Cluster1	NM_008869 // Pla2g4a // phospholipase A2, group IVA (cytosolic, calcium-dependen	283.257	273.609	217.334	213.956	227.489	195.189	205.571	216.872	294.169	207.718	403.415	206.708	230.03	233.657	235.18	262.458	241.196	330.693	240.25	371.727	183.695	231.704	198.466	153.95	193.633	182.481	127.37	153.594	182.333	206.727	162.334	181.924	167.345	196.972	181.531	139.03	185.305	191.923	766.52	969.852	805.879	821.502	664.134
Slamf8_6764175	Slamf8	Slamf8	6764175	Clr1_IFNup_RNAdn		NM_029084 // Slamf8 // SLAM family member 8 // 1 H2 // 74748 /// ENSMUST00000065	124.421	80.931	160.838	121.039	122.779	107.954	116.151	117.897	182.411	217.286	294.481	166.26	174.007	147.59	107.104	180.524	130.923	263.381	159.574	279.577	49.336	40.0778	65.0903	76.6365	70.9992	108.809	64.1928	80.9399	81.059	93.6729	108.854	105.849	119.455	109.115	67.511	60.9143	61.2934	67	879.287	736.029	1017.34	853.685	623.13
Akt3__6764435	Akt3	thymoma viral proto-oncogene 3	6764435	Clr1_IFNup_RNAdn		NM_011785 // Akt3 // thymoma viral proto-oncogene 3 // 1 H4-H6 // 23797 /// ENSM	171.208	184.642	223.264	174.925	217.664	187.948	212.257	142.101	271.875	242.204	293.377	232.663	238.205	278.418	210.439	200.817	169.691	269.029	230.468	307.438	146.526	197.388	169.087	203.827	166.732	164.387	149.43	171.855	178.756	191.561	152.992	162.752	175.807	164.33	134.3	145.534	122.951	185.6	256.376	342.094	414.032	335.772	312.675
Katna1__6765723	Katna1	katanin p60 (ATPase-containing) subunit A1	6765723	Clr1_IFNup_RNAdn		NM_011835 // Katna1 // katanin p60 (ATPase-containing) subunit A1 // 10 A1 // 23	239.646	224.972	185.471	203.162	184.616	198.444	170.572	199.008	267.377	257.929	326.125	192.828	189.914	243.215	297.008	244.336	237.598	249.404	205.797	266.707	141.686	182.817	149.281	170.039	171.453	165.909	135.87	163.917	176.877	271.698	264.472	218.629	211.768	214.816	189.402	110.807	143.452	183.947	526.095	887.941	649.7	679.887	628.091
Utrn__6772193	Utrn	utrophin	6772193	Clr1_IFNup_RNAdn		NM_011682 // Utrn // utrophin // 10 A1|10 3.0 cM // 22288 /// ENSMUST00000076817	38.3047	57.8582	63.3363	65.5126	72.6862	61.0314	72.5765	53.7559	60.5796	64.4313	66.715	77.0664	73.1553	73.2024	54.2797	50.1543	45.6952	63.2056	76.5001	58.113	88.8654	87.1833	88.5911	93.771	79.9286	67.4782	64.8381	62.1895	67.6998	72.8456	62.8761	58.9954	62.8556	56.271	58.1679	53.0481	47.6611	65.2941	95.5921	65.3181	133.789	122.328	122.085
A630077B13Rik_6773173	A630077B13Rik	---	6773173	Clr1_IFNup_RNAdn		---	254.456	173.137	452.201	392.767	392.639	320.622	303.847	321.094	656.413	413.826	849.011	285.522	480.432	451.005	363.706	515.197	498.735	546.747	369.282	642.922	138.562	185.214	178.459	103.019	89.5934	180.109	125.367	168.31	203.072	225.109	472.991	408.018	265.144	352.759	177.247	257.983	207.951	253.191	2266.58	2969.7	2466.59	3133.16	2613.56
Aim1_6773633	Aim1	---	6773633	Clr1_IFNup_RNAdn		---	245.106	257.768	343.12	271.726	299.012	325.041	307.156	263.517	363.921	332.166	438.925	308.685	341.497	345.279	203.638	289.316	268.067	326.265	325.361	375.419	157.326	185.782	191.135	244.844	230.429	207.888	178.4	219.686	212.169	238.373	203.496	203.762	229.556	250.025	190.478	135.146	166.385	182.174	387.623	397.232	518.019	415.001	386.239
Hk1__6774391	Hk1	hexokinase 1	6774391	Clr1_IFNup_RNAdn		NM_010438 // Hk1 // hexokinase 1 // 10 B4|10 30.0 cM // 15275 /// BC072628 // Hk	138.022	146.474	167.061	142.252	140.15	156.286	144.542	156.777	129.885	138.757	161.156	139.575	158.88	154.905	126.237	135.107	131.958	169.87	151.279	170.791	121.556	122.789	126.09	139.686	125.866	122.7	121.406	116.444	116.105	123.015	112.846	124.952	121.682	129.762	120.42	139.773	135.998	128.835	205.773	243.627	205.834	173.394	173.606
Mdm2__6777346	Mdm2	transformed mouse 3T3 cell double minute 2	6777346	Clr1_IFNup_RNAdn	Cluster3	NM_010786 // Mdm2 // transformed mouse 3T3 cell double minute 2 // 10 C1-C3|10 6	626.348	611.31	774.794	672.747	723.47	696.09	719.265	717.135	906.856	929.615	973.711	823.937	760.44	831.176	681.698	735.214	684.34	901.335	780.108	1040.17	485.608	463.617	482.706	522.345	506.978	539.392	485.925	546.876	581.804	572.884	491.371	501.192	670.303	641.351	491.637	428.821	336.488	541.069	937.945	1411.59	1196.83	1055.71	968.051
Tbk1__6777594	Tbk1	TANK-binding kinase 1	6777594	Clr1_IFNup_RNAdn		NM_019786 // Tbk1 // TANK-binding kinase 1 // 10 D2 // 56480 /// ENSMUST00000020	444.821	401.009	564.195	387.322	454.643	428.304	442.852	404.922	551.237	507.266	673.214	538.984	521.011	513.254	401.495	485.588	407.493	657.902	515.522	749.513	418.923	455.536	423.031	394.084	423.985	418.647	394.907	413.995	438.086	452.257	416.99	388.236	434.65	392.854	353.351	316.787	310.601	426.349	557.899	752.611	684.592	620.135	544.708
Peli1__6779264	Peli1	pellino 1	6779264	Clr1_IFNup_RNAdn	Cluster4	NM_023324 // Peli1 // pellino 1 // 11 A3.2|11 13.5 cM // 67245 /// ENSMUST000001	483.117	440.372	657.857	454.293	525.687	434.093	485.747	386.183	605.692	510.713	656.49	607.159	686.945	625.792	378.02	499.143	477.62	765.809	664.686	826.797	236.656	301.61	368.05	352.097	315.013	328.53	297.303	334.506	367.571	349.747	317.167	357.265	402.543	357.069	241.976	263.478	287.106	344.627	673.774	762.297	831.153	721.977	714.51
Vps54__6779270	Vps54	vacuolar protein sorting 54 (yeast)	6779270	Clr1_IFNup_RNAdn	Cluster3	NM_139061 // Vps54 // vacuolar protein sorting 54 (yeast) // 11 12.1 cM // 24594	83.257	60.4341	86.0301	75.4705	69.2677	60.1945	78.2718	61.4308	98.8802	100.201	135.599	86.6339	84.7382	104.06	60.9418	77.4922	70.3979	99.1032	84.1027	117.337	50.2106	53.4827	61.7244	59.7125	56.3975	67.2299	57.0755	73.948	73.2979	72.2192	49.3761	54.1523	79.7891	70.8065	44.4111	39.0051	39.2927	53.1656	130.952	129.887	167.308	162.862	147.057
Lcp2__6779961	Lcp2	lymphocyte cytosolic protein 2	6779961	Clr1_IFNup_RNAdn		NM_010696 // Lcp2 // lymphocyte cytosolic protein 2 // 11 A4 // 16822 /// ENSMUS	963.233	798.384	911.166	899.357	917.351	791.294	876.919	783.859	1136.67	949.925	1080.14	999.81	945.917	1012.56	872.421	978.562	920.874	1484.95	990.422	1459.64	774.478	810.001	952.338	687.965	641.911	694.35	628.749	721.938	788.523	671.075	630.11	793.32	788.545	838.031	614.381	593.688	607.369	717.289	1145.61	1657.51	1342.59	1283	1190.87
Timd4__6780572	Timd4	T-cell immunoglobulin and mucin domain containing 4	6780572	Clr1_IFNup_RNAdn	Cluster2	NM_178759 // Timd4 // T-cell immunoglobulin and mucin domain containing 4 // 11	103.563	78.8238	65.6712	49.8897	62.7051	45.4343	64.535	49.3826	106.666	66.5243	122.657	73.0043	66.0937	55.6253	62.4154	74.9507	68.3069	99.1919	65.7975	146.982	49.0316	61.2463	64.6433	49.1725	41.2662	47.8574	27.5815	54.7888	48.1208	53.6245	65.628	48.3901	60.76	53.2024	42.1725	47.0062	42.2746	58.2582	348.038	305.473	399.652	329.501	261.765
Olfr56__6780707	Olfr56	olfactory receptor 56	6780707	Clr1_IFNup_RNAdn	Cluster5	NM_010999 // Olfr56 // olfactory receptor 56 // 11 B1.2 // 18356 /// NM_008330 /	62.1284	53.7443	59.1461	44.4059	49.7871	46.9359	46.9798	53.0566	48.1402	45.7624	66.7002	57.6752	45.8716	57.6073	44.6829	51.0879	50.6542	54.8945	49.7747	82.2521	20.1739	32.3562	38.5968	29.7954	26.412	32.7145	28.8744	31.0085	38.5182	37.786	45.7212	46.3334	43.7145	47.7653	23.2511	32.3553	36.7527	34.312	76.9943	140.386	90.732	104.245	93.9141
Irf1__6780996	Irf1	interferon regulatory factor 1	6780996	Clr1_IFNup_RNAdn	Cluster4	NM_008390 // Irf1 // interferon regulatory factor 1 // 11 B1.3|11 29.0 cM // 163	562.364	427.204	529.296	606.721	514.28	525.079	550.848	508.664	620.393	554.218	746.64	484.808	609.17	568.045	472.71	600.879	508.587	726.918	602.372	640.298	286.212	457.453	512.462	379.306	301.539	394.527	332.926	343.539	387.341	439.768	625.168	858.42	461.229	589.562	359.523	350.548	378.424	436.395	1748.86	1983.18	2043.89	2221.32	1755.18
Igtp__6781248	Igtp	interferon gamma induced GTPase	6781248	Clr1_IFNup_RNAdn	Cluster4	NM_018738 // Igtp // interferon gamma induced GTPase // 11 B1.3|11 32.0 cM // 16	648.445	476.38	564.817	575.523	515.268	519.41	473.832	529.677	724.776	684.805	813.14	563.456	584.606	643.194	542.102	623.497	548.683	616.501	514.473	512.735	81.642	117.235	290.912	299.603	184.999	331.375	242.374	224.078	316.737	381.532	481.396	570.902	454.221	437.87	132.032	148.834	201.886	330.572	1127.33	1688.82	1509.44	1376.8	1230.39
Ccl2__6782915	Ccl2	chemokine (C-C motif) ligand 2	6782915	Clr1_IFNup_RNAdn	Cluster3	NM_011333 // Ccl2 // chemokine (C-C motif) ligand 2 // 11 C-E1|11 46.5 cM // 202	1980.71	1432.98	1127.8	1319.07	1148.47	936.99	1023.2	1165.8	1678.9	1550.7	1839.76	1322.09	1231.58	1345.85	1352.3	1386.95	1311.59	2373.66	1101.69	2173.8	319.575	485.221	662.483	526.544	659.574	804.729	462.273	596.968	780.887	682.98	525.221	931.563	898.323	837.892	577.009	534.198	622.621	873.788	1916.02	1777.33	1901.73	2154.44	2016.17
Vrk2__6786849	Vrk2	vaccinia related kinase 2	6786849	Clr1_IFNup_RNAdn	Cluster4	NM_027260 // Vrk2 // vaccinia related kinase 2 // 11 A3.3 // 69922 /// ENSMUST00	204.577	222.805	181.977	154.605	187.167	158.717	185.889	177.46	243.711	201.259	252.428	167.33	178.609	206.701	222.886	220.85	191.63	167.62	179.05	210.229	142.447	161.005	143.289	141.875	136.04	177.908	135.628	157.735	158.647	210.514	211.455	184.987	196.7	204.533	145.235	137.19	135.509	196.806	439.004	245.281	465.591	446.371	364.782
Acyp2_6786991	Acyp2	Acyp2	6786991	Clr1_IFNup_RNAdn		NM_029344 // Acyp2 // acylphosphatase 2, muscle type // 11 A4 // 75572 /// ENSMU	18.7316	12.5103	18.8534	15.6615	13.6628	15.2621	8.63113	15.518	20.0558	15.6664	19.7414	13.7899	16.0491	17.2748	16.6045	15.9816	16.6931	18.2372	12.2363	21.0909	15.8841	10.7372	10.9261	8.06011	14.9091	18.5311	12.0209	15.2262	11.3694	19.7689	16.0001	12.0231	17.4359	16.2181	15.7781	9.64098	19.125	13.4134	20.2538	23.2579	30.8218	59.7265	34.1802
Irgm__6787896	Irgm	immunity-related GTPase family, M	6787896	Clr1_IFNup_RNAdn	Cluster5	NM_008326 // Irgm // immunity-related GTPase family, M // 11 B1.2 // 15944 /// E	1580.43	1386.47	1448.96	1475.1	1520.36	1339.71	1400.28	1251.55	1820.1	1681	1879.07	1509.34	1569.62	1732.57	1529.56	1660.73	1470.41	1460.76	1467.66	1205.57	373.722	582.559	1086.6	1089.46	910.591	1141.57	935.925	1246.61	1242.65	1302.8	1337.39	1653.95	1498.7	1500.58	595.41	722.528	734.791	1175.86	2605.06	2228.72	2862.98	3362.69	2787.01
Tgtp__6787909	Tgtp	T-cell specific GTPase	6787909	Clr1_IFNup_RNAdn	Cluster5	NM_011579 // Tgtp // T-cell specific GTPase // 11 B1.2 // 21822 /// ENSMUST00000	84.7734	56.3612	106.731	98.8665	98.9749	85.4738	95.3235	71.4598	177.954	139.651	207.105	82.6069	111.563	130.891	69.7045	99.1953	96.9743	126.612	101.335	105.401	20.2718	32.3833	62.6139	36.5612	31.9222	49.4333	29.5353	44.1001	58.9529	48.6359	57.2864	69.1808	67.014	64.2168	25.7143	30.8761	54.8675	53.0496	367.424	362.908	548.721	611.017	548.345
Tgtp__6787931	Tgtp	T-cell specific GTPase	6787931	Clr1_IFNup_RNAdn		BC034256 // Tgtp // T-cell specific GTPase // 11 B1.2 // 21822	17.6411	31.3156	11.8235	22.4781	13.2315	16.6674	32.6973	9.71571	21.1361	39.4879	81.6516	36.3923	18.1847	35.5498	43.2626	8.81591	43.295	78.0134	49.2575	110.043	11.7889	15.9962	19.6022	26.331	4.80525	16.6555	7.87211	5.54028	46.6237	12.0808	17.4074	70.06	12.3302	7.48239	5.69249	6.08847	3.67833	15.4557	105.136	130.461	167.693	192.684	100.091
Stat3__6791451	Stat3	signal transducer and activator of transcription 3	6791451	Clr1_IFNup_RNAdn		NM_213660 // Stat3 // signal transducer and activator of transcription 3 // 11 D	649.299	595.534	600.367	497.602	552.04	485.289	540.028	526.555	593.433	589.113	649.227	530.57	586.525	598.468	497.017	520.123	534.224	755.831	573.047	676.46	459	434.051	501.63	486.286	389.357	424.688	384.061	459.767	456.74	465.491	427.278	464.618	444.201	426.272	340.934	429.448	403.927	482.217	677.046	1105.51	814.827	620.712	637.932
Sectm1a_6792839	Sectm1a	Sectm1a	6792839	Clr1_IFNup_RNAdn		NM_145373 // Sectm1a // secreted and transmembrane 1A // 11 E2 // 209588 /// ENS	26.9511	15.8093	16.1449	17.4455	17.0629	12.6484	13.7418	13.4186	18.8778	15.374	31.2027	7.81091	18.2907	15.0432	11.879	14.2288	18.0255	11.6457	16.5238	13.2359	9.2819	6.47653	9.56212	8.98183	8.00882	8.76655	11.3219	12.924	7.21515	7.70385	11.1988	14.0056	13.6045	11.8111	7.64269	9.82658	12.3738	9.711	164.01	24.5	165.318	178.248	126.758
D12Ertd553e__6793416	D12Ertd553e	DNA segment, Chr 12, ERATO Doi 553, expressed	6793416	Clr1_IFNup_RNAdn		BC049664 // D12Ertd553e // DNA segment, Chr 12, ERATO Doi 553, expressed // 12 A	287.807	262.556	472.759	350.49	441.206	358.103	315.82	275.926	627.638	535.473	498.127	519.875	547.168	583.646	435.533	467.84	435.751	585.445	583.581	574.093	514.847	502.873	476.44	366.625	346.992	330.375	355.343	327.554	405.453	408.896	446.164	358.96	308.174	333.657	259.973	356.738	251.22	391.414	674.984	624.293	743.49	841.43	899.176
Pbef1__6794293	Pbef1	pre-B-cell colony-enhancing factor 1	6794293	Clr1_IFNup_RNAdn		NM_021524 // Pbef1 // pre-B-cell colony-enhancing factor 1 // 12 B1 // 59027 ///	782.42	738.416	975.021	627.582	799.614	643.225	743.366	648.975	1024	942.592	985.43	931.932	901.748	984.604	929.944	937.016	889.734	1059.3	984.379	935.154	453.083	550.634	690.377	689.75	638.902	668.962	634.075	778.725	764.795	664.663	678.634	670.745	765.442	763.307	425.372	493.474	471.613	771.9	1253.98	1560.08	1408.75	1291.47	1292.9
Gphn__6796299	Gphn	gephyrin	6796299	Clr1_IFNup_RNAdn		NM_172952 // Gphn // gephyrin // 12 D2 // 268566 /// ENSMUST00000052472 // Gphn	64.3171	61.7416	64.4872	59.1362	79.3209	64.5851	77.1043	56.5996	81.1107	65.3978	92.1071	78.5168	73.0494	77.6073	72.1161	62.6781	64.1612	87.2159	78.1514	94.9081	85.3524	99.7116	81.4402	85.8466	80.6549	70.6859	61.6052	56.5306	76.124	85.4892	85.1869	67.7637	73.1243	71.1208	70.2365	57.6836	54.2007	74.5362	96.8621	148.834	116.739	110.008	104.005
Jundm2_6796696	Jundm2	Jundm2	6796696	Clr1_IFNup_RNAdn		NM_030887 // Jundm2 // Jun dimerization protein 2 // 12 D3 // 81703 /// ENSMUST0	119.074	91.4861	67.9306	82.473	80.931	78.8457	85.1167	103.167	97.4939	96.209	99.5321	107.125	98.9865	97.5926	113.746	99.7303	98.6495	104.076	87.1489	109.982	82.3765	65.9669	73.9583	78.4037	77.9464	63.3047	75.4453	68.1258	75.7372	97.3345	85.6523	89.1628	80.3213	86.813	82.2749	78.5637	72.0097	87.766	182.157	256.005	204.666	200.795	180.046
Serpina3f_6797585	Serpina3f	Serpina3f	6797585	Clr1_IFNup_RNAdn		NM_009251 // Serpina3g // serine (or cysteine) peptidase inhibitor, clade A, mem	53.5851	41.8809	85.9806	65.3339	59.3777	56.072	50.8135	62.9738	104.292	97.2664	139.797	64.3099	79.5511	65.0952	55.3277	72.6303	53.7108	70.0207	52.6631	60.6434	23.4174	24.5129	34.6677	28.3949	40.6099	41.8388	40.8776	38.5428	40.9829	34.1726	70.6614	77.6859	41.6874	45.5507	25.3455	23.445	32.8502	40.7407	1538.6	1167.9	1885.33	1914.7	1751.29
Arl4a_6800228	Arl4a	Arl4a	6800228	Clr1_IFNup_RNAdn		NM_001039515 // Arl4a // ADP-ribosylation factor-like 4A // 12 B1|12 25.0 cM //	26.4712	23.5579	26.4186	24.9995	25.9579	20.3705	24.9566	26.0659	28.0706	26.4087	35.8806	24.6755	21.7619	22.5824	30.3733	24.9417	26.758	28.4611	21.6361	27.7518	23.019	26.9683	25.1265	21.3063	21.1942	23.4585	15.9344	21.561	24.3191	30.3545	26.1957	26.5095	26.8024	28.2816	26.3472	17.7646	22.1485	19.814	60.0865	62.9638	74.9523	78.8129	77.2557
1110018G07Rik_6802355	1110018G07Rik	---	6802355	Clr1_IFNup_RNAdn		---	481.66	474.222	772.13	573.071	696.911	591.277	651.301	553.857	833.842	831.09	627.138	641.72	748.667	716.742	531.435	676.943	628.88	659.459	699.127	466.405	383.404	340.04	447.489	548.049	418.328	492.845	436.159	551.302	544.425	390.66	414.018	423.201	445.824	448.965	299.08	410.105	381.022	499.59	649.151	588.435	806.936	702.498	822.904
Wars__6803598	Wars	tryptophanyl-tRNA synthetase	6803598	Clr1_IFNup_RNAdn	Cluster4	NM_011710 // Wars // tryptophanyl-tRNA synthetase // 12 F2 // 22375 /// ENSMUST0	434.903	345.991	439.564	405.38	393.642	347.814	402.381	347.101	491.746	497.844	557.257	396.627	427.014	415.28	330.719	434.138	416.895	446.705	391.522	455.766	256.93	228.405	299.477	316.886	307.327	338.772	253.545	313.163	287.716	292.404	310.358	319.234	321.927	334.383	248.408	237.312	240.928	293.035	914.874	828.949	1069.78	1131.41	997.214
Hivep1__6806544	Hivep1	human immunodeficiency virus type I enhancer binding prot	6806544	Clr1_IFNup_RNAdn		NM_007772 // Hivep1 // human immunodeficiency virus type I enhancer binding prot	160.31	170.459	243.301	204.148	259.435	206.281	234.356	217.363	283.684	244.554	232.599	257.972	270.143	264.679	180.999	230.249	217.388	308.319	286.901	344.887	160.381	177.24	229.427	218.158	188.041	177.61	186.655	194.814	190.878	152.448	141.404	164.524	170.926	191.162	120.626	148.922	154.789	188.382	297.26	363.752	364.284	301.88	356.757
5133401N09Rik__6807437	5133401N09Rik	RIKEN cDNA 5133401N09 gene	6807437	Clr1_IFNup_RNAdn	Cluster5	NM_198004 // 5133401N09Rik // RIKEN cDNA 5133401N09 gene // 13 B1 // 75731 /// N	366.77	369.912	484.781	331.515	427.675	380.594	371.053	313.356	513.304	451.819	682.048	392.53	354.35	426.7	442.726	408.842	404.784	443.217	424.353	472.641	176.2	232.079	270.559	260.881	276.71	336.663	252.483	337.328	282.516	299.304	298.343	317.139	393.315	363.464	216.937	228.663	213.996	306.533	804.997	848.347	890.104	921.96	796.494
Arts1__6808271	Arts1	type 1 tumor necrosis factor receptor shedding aminopeptid	6808271	Clr1_IFNup_RNAdn		NM_030711 // Arts1 // type 1 tumor necrosis factor receptor shedding aminopeptid	289.697	262.539	249.932	241.651	268.171	242.591	269.627	221.329	365.511	322.962	383.486	288.225	274.5	332.352	314.752	304.083	254.657	296.075	309.488	326.364	189.232	198.472	226.042	238.494	234.86	220.51	217.068	236.492	271.348	298.739	294.601	282.832	291.064	293.857	213.325	161.826	162.111	234.644	403.49	396.234	463.775	481.636	457.405
Gpr141__6811370	Gpr141	G protein-coupled receptor 141	6811370	Clr1_IFNup_RNAdn		NM_181754 // Gpr141 // G protein-coupled receptor 141 // 13 A2 // 353346 /// ENS	130.326	62.3847	94.2081	45.1561	61.2238	57.2427	62.1417	47.4768	138.887	72.0067	212.627	45.058	96.6193	82.3559	46.8261	85.7147	63.3793	162.603	66.6836	259.315	105.736	113.237	50.4216	33.8511	37.433	49.167	30.0991	41.1782	46.6188	60.0915	59.6306	48.0235	46.0938	59.3728	37.0705	33.0413	29.4181	44.3041	298.855	510.724	368.763	251.686	242.737
Parp8__6816317	Parp8	poly (ADP-ribose) polymerase family, member 8	6816317	Clr1_IFNup_RNAdn		NM_001081009 // Parp8 // poly (ADP-ribose) polymerase family, member 8 // 13 D2.	126.73	135.361	176.169	129.035	161.115	132.395	153.065	124.773	196.499	154.583	228.177	157.188	168.415	180.089	146.485	168.853	154.844	218.07	168.467	258.462	196.294	172.102	162.641	123.561	110.859	128.186	123.83	123.299	153.723	143.652	157.807	145.188	126.344	121.347	103.569	137.534	108.057	147.659	312.279	288.658	309.926	355.693	319.608
Rnase6__6818958	Rnase6	ribonuclease, RNase A family, 6	6818958	Clr1_IFNup_RNAdn	Cluster2	NM_030098 // Rnase6 // ribonuclease, RNase A family, 6 // 14 C1 // 78416 /// BC0	203.677	174.97	63.6774	89.7245	108.514	122.464	132.066	93.6859	149.724	69.3758	182.181	80.2422	103.363	100.356	167.3	155.006	148.071	158.18	116.072	177.492	56.473	74.0517	151.482	71.1016	67.0716	85.5419	41.82	85.2986	120.367	106.904	126.411	136.638	170.647	148.93	61.9667	86.4444	56.7398	139.207	445.469	290.036	491.021	471.983	395.137
Rnf31__6819257	Rnf31	ring finger protein 31	6819257	Clr1_IFNup_RNAdn	Cluster5	NM_194346 // Rnf31 // ring finger protein 31 // 14 C3 // 268749 /// AK131160 //	271.188	271.162	412.354	364.671	376.89	325.434	349.595	309.259	392.985	426.73	376.032	347.387	409.452	401.042	264.118	312.46	326.738	422.035	386.627	406.88	183.992	188.519	293.313	291.997	230.599	270.379	224.662	271.329	263.933	217.811	221.768	243.698	281.961	265.911	179.213	232.066	221.299	232.404	353.974	505.648	424.088	352.913	414.139
Rcbtb1__6819499	Rcbtb1	regulator of chromosome condensation (RCC1) and BTB (POZ)	6819499	Clr1_IFNup_RNAdn	Cluster3	NM_027764 // Rcbtb1 // regulator of chromosome condensation (RCC1) and BTB (POZ)	94.3173	101.372	104.524	96.2217	112.165	100.863	91.4163	91.6206	90.2209	109.121	118.115	125.82	103.461	121.559	104.147	97.016	80.6666	105.248	100.473	102.869	136.532	113.089	89.745	130.782	142.175	107.934	119.136	95.1459	111.113	145.388	109.562	97.9199	112.184	112.572	116.05	87.8597	94.9582	94.8036	149.864	277.322	207.351	185.114	153.44
Dnase1l3_6822443	Dnase1l3	Dnase1l3	6822443	Clr1_IFNup_RNAdn		NM_007870 // Dnase1l3 // deoxyribonuclease 1-like 3 // 14 A1 // 13421 /// ENSMUS	8.94071	10.3236	13.6589	11.682	8.88062	7.73537	8.87631	7.97951	11.5208	10.2577	14.0273	10.8151	12.8883	13.6121	8.45421	8.54731	11.1672	9.2684	9.98201	6.9577	6.3798	6.06745	7.10586	6.35556	8.59299	6.77946	6.72167	7.80944	6.73655	6.77504	7.73392	7.49709	7.35186	7.07951	6.6641	8.4848	7.14409	5.88891	72.887	11.9007	64.0359	102.467	60.1695
Cenpj__6824893	Cenpj	centromere protein J	6824893	Clr1_IFNup_RNAdn	Cluster3	NM_001014996 // Cenpj // centromere protein J // 14 C3 // 219103 /// ENSMUST0000	26.6073	23.1974	45.641	29.2958	32.0893	27.7564	31.1541	23.2599	34.1118	32.9412	51.5225	33.6009	35.78	45.6319	30.758	30.1808	30.0112	46.6056	40.8513	41.6666	44.9223	52.5067	32.108	35.9523	32.6855	29.2586	25.6131	25.7204	26.3177	32.2436	34.6944	29.1592	29.1202	31.368	33.1094	27.9904	28.2927	31.4646	35.9844	55.0881	53.6115	59.3156	46.7975
Slc25a37__6825638	Slc25a37	solute carrier family 25, member 37	6825638	Clr1_IFNup_RNAdn	Cluster3	NM_026331 // Slc25a37 // solute carrier family 25, member 37 // 14 D2 // 67712 /	98.7556	94.2473	158.724	144.465	143.841	107.297	129.973	88.3746	138.774	138.174	205.534	143.7	186.863	182.515	81.2604	96.4561	117.207	292.031	130.678	320.815	88.382	100.544	97.2833	80.1589	71.043	88.7497	57.8602	68.0263	90.5479	80.7841	68.8154	90.7383	85.9866	84.6349	83.0265	74.3443	71.8034	72.4483	267.178	480.12	308.152	228.43	293.167
Cysltr2_6825872	Cysltr2	Cysltr2	6825872	Clr1_IFNup_RNAdn		NM_133720 // Cysltr2 // cysteinyl leukotriene receptor 2 // 14 D3 // 70086 /// E	12.9705	13.3196	26.9929	13.8968	19.1049	14.7027	15.1692	14.8203	14.7536	14.4573	34.9006	16.9736	22.6185	22.574	15.7984	14.1058	13.1004	14.6718	12.1971	12.9503	8.45362	13.5314	15.2773	10.2341	14.3218	18.9863	11.3013	13.4968	12.736	12.3236	15.0625	13.6213	19.5411	14.7745	9.0854	8.8037	9.27547	11.4957	26.7489	29.1176	51.3296	46.1801	33.684
9030625A04Rik_6826116	9030625A04Rik	---	6826116	Clr1_IFNup_RNAdn		---	280.188	229.672	341.504	268.513	354.156	236.947	307.79	252.455	417.112	357.418	387.228	336.77	367.587	322.438	265.675	298.327	284.294	528.405	319.017	554.548	231.754	271.429	313.634	205.378	207.21	238.365	176.812	280.656	205.683	183.116	178.697	204.882	237.379	220.931	146.604	173.692	154.768	225.853	519.453	573.751	566.534	544.44	501.074
Gsdmdc1__6831606	Gsdmdc1	gasdermin domain containing 1	6831606	Clr1_IFNup_RNAdn	Cluster5	NM_026960 // Gsdmdc1 // gasdermin domain containing 1 // 15 D3-E1 // 69146 /// E	570.163	539.93	547.191	568.576	521.408	577.381	528.445	582.341	669.783	592.171	916.01	526.723	610.324	539.706	487.315	514.362	522.371	714.079	491.314	890.826	330.936	362.594	387.306	321.223	332.943	403.611	361.294	420.444	415.018	544.931	573.592	524.064	460.025	457.666	362.014	319.987	374.837	396.861	755.663	1012.3	916.931	866.286	758.623
Cyc1__6831651	Cyc1	cytochrome c-1	6831651	Clr1_IFNup_RNAdn		NM_025567 // Cyc1 // cytochrome c-1 // 15 D3 // 66445 /// ENSMUST00000023210 //	568.489	507.988	404.005	543.637	548.258	505.235	412.832	503.585	607.841	575.667	581.558	507.214	494.83	533.679	650.322	530.452	509.585	572.837	468.417	517.068	419.489	424.009	385.14	366.122	482.381	483.134	492.363	476.397	522.773	495.761	490.154	460.089	484.237	506.954	481.556	521.539	489.658	453.24	872.318	588.293	707.497	815.941	915.947
1110038F14Rik_6831709	1110038F14Rik	---	6831709	Clr1_IFNup_RNAdn		---	148.103	119.82	159.73	153.733	137.491	140.583	146.55	138.98	138.23	139.905	166.402	107.744	142.842	153.968	195.203	139.498	153.043	131.195	115.119	141.578	101.396	116.565	113.715	114.684	114.755	115.57	83.1457	134.018	112.542	162.533	180.952	176.536	172.248	180.308	148.769	118.84	125.537	120.812	431.959	629.661	640.884	682.805	506.75
Triobp__6831852	Triobp	TRIO and F-actin binding protein	6831852	Clr1_IFNup_RNAdn	Cluster4	NM_001039156 // Triobp // TRIO and F-actin binding protein // 15 E1|15 46.6 cM /	237.837	221.581	197.974	257.577	216.065	234.89	232.888	207.795	232.04	223.237	259.121	220.244	239.742	219.484	197.378	234.838	198.947	270.921	198.557	281.832	169.487	160.492	190.088	173.441	154.636	185.066	127.186	192.109	164.553	179.557	183.665	209.982	148.923	167.002	143.97	155.873	160.907	149.512	339.298	374.357	337.076	361.542	305.543
Ly6i_6836723	Ly6i	Ly6i	6836723	Clr1_IFNup_RNAdn		NM_020498 // Ly6i // lymphocyte antigen 6 complex, locus I // 15 D3 // 57248 ///	51.8995	24.3831	86.0248	55.0786	48.1666	34.9866	42.6591	33.1659	104.032	80.755	130.107	45.231	69.898	60.6746	43.9987	45.1458	34.3991	118.763	65.7236	158.817	7.42139	5.79577	24.147	27.4899	12.949	18.7671	10.0772	26.2554	25.9375	23.1046	15.6062	21.5529	32.4323	22.9128	10.5444	13.0741	11.5597	21.4566	71.1336	144.236	106.319	100.885	78.9633
Ly6a__6836728	Ly6a	lymphocyte antigen 6 complex, locus A	6836728	Clr1_IFNup_RNAdn	Cluster9	NM_010738 // Ly6a // lymphocyte antigen 6 complex, locus A // 15 D3|15 42.7 cM /	1091.88	1003.65	1682.04	1513.84	1439.35	1403.68	1302.44	1193.43	1950.73	1448.05	2798.81	907.906	1573.32	1511.54	1084.11	1291.83	1265.77	1027.27	897.632	1397.37	30.8776	71.8656	335.254	632.534	393.516	604.685	183.027	1099.55	818.603	552.741	275.495	593.251	1646.97	1266.03	94.471	141.866	133.193	358.148	3386.78	2635.57	3684.37	2872.32	2124.93
Itgb7__6838716	Itgb7	integrin beta 7	6838716	Clr1_IFNup_RNAdn		NM_013566 // Itgb7 // integrin beta 7 // 15 F3|15 61.1 cM // 16421 /// ENSMUST00	192.661	154.955	150.699	259.343	193.52	209.202	179.154	211.009	289.835	366.584	375.92	174.33	188.767	165.158	168.406	168.872	188.801	111.271	130.711	143.544	59.3016	62.9642	99.7469	119.709	78.6803	126.382	81.2024	133.81	123.554	102.424	103.927	134.083	155.821	148.375	82.6687	84.6489	95.2304	89.0448	518.281	292.204	515.225	597.39	471.316
Ciita_6839340	Ciita	Ciita	6839340	Clr1_IFNup_RNAdn		NM_007575 // Ciita // class II transactivator // 16 B1 // 12265 /// ENSMUST00000	17.9653	17.6324	19.6206	17.9748	18.2513	17.251	14.8885	17.2716	21.7643	18.3498	21.4588	13.1581	20.4986	18.2824	15.5204	19.5499	20.1644	16.8441	20.694	21.9826	15.7208	14.8085	13.7684	13.9635	12.009	11.1877	16.6033	15.6476	16.5329	14.7836	18.0755	19.2778	15.8337	15.3095	17.8101	16.7311	16.6895	16.4072	101.417	49.7629	102.177	116.059	115.803
Cd200r4__6841140	Cd200r4	Cd200 receptor 4	6841140	Clr1_IFNup_RNAdn		NM_207244 // Cd200r4 // Cd200 receptor 4 // 16 B4 // 239849	99.8195	90.3505	141.608	127.475	124.459	96.7889	117.364	94.6414	177.175	153.81	206.271	127.866	123.151	151.005	151.531	134.675	124.389	109.702	127.546	106.347	67.2014	82.4816	104.46	111.166	96.3425	110.506	83.5884	84.5791	119.51	123.234	99.0256	126.255	157.711	150.098	93.1007	61.0301	50.7537	93.8621	195.168	150.68	219.682	286.069	240.778
Zc3h7a__6843943	Zc3h7a	zinc finger CCCH type containing 7 A	6843943	Clr1_IFNup_RNAdn	Cluster3	NM_145931 // Zc3h7a // zinc finger CCCH type containing 7 A // 16 A1 // 106205 /	175.66	167.511	260.181	151.93	216.692	180.401	209.322	202.238	228.373	217.916	300.862	247.851	232.771	242.286	162.166	206.098	175.43	285.283	246.908	329.597	191.103	237.119	179.582	187.506	184.782	176.619	169.944	175	183.15	198.204	156.972	145.141	189.209	177.492	154.232	135.842	139.286	164.478	237.951	301.015	329.072	245.715	212.325
Bcl6__6844653	Bcl6	B-cell leukemia/lymphoma 6	6844653	Clr1_IFNup_RNAdn	Cluster3	NM_009744 // Bcl6 // B-cell leukemia/lymphoma 6 // 16 B1|16 13.9 cM // 12053 ///	230.511	253.997	289.326	320.804	290.181	211.442	270.428	231.253	306.036	258.328	303.121	302.022	288.366	330.389	241.636	228.896	250.506	412.878	269.485	364.075	144.349	173.396	235.219	258.737	228.408	267.084	147.389	173.813	230.297	143.251	163.534	218.078	208.105	231.351	139.974	117.245	108.41	185.669	321.608	419.19	381.945	457.016	342.206
1600021P15Rik_6844937	1600021P15Rik	1600021P15Rik	6844937	Clr1_IFNup_RNAdn		NM_177718 // 1600021P15Rik // RIKEN cDNA 1600021P15 gene // 16 B2 // 239796	32.364	24.9065	25.9129	27.1568	32.5544	25.5337	23.6943	24.0428	30.8436	30.9057	28.259	24.094	24.9367	20.8751	27.198	36.4847	28.0154	26.6186	29.7237	18.1182	30.6786	40.9849	28.2353	28.8382	28.3699	30.1321	25.2741	20.5133	32.0917	28.8826	38.2466	31.7691	30.3678	28.6468	35.1941	34.4034	35.3429	31.8127	55.0145	61.8675	61.2289	54.9246	64.2618
Cd86__6845435	Cd86	CD86 antigen	6845435	Clr1_IFNup_RNAdn		NM_019388 // Cd86 // CD86 antigen // 16 B5|16 26.9 cM // 12524 /// ENSMUST000000	310.22	176.884	218.827	174.193	204.932	153.278	153.364	148.85	415.942	278.254	438.32	173.793	231.375	232.283	213.674	273.302	226.739	258.853	192.549	290.048	58.7509	70.6486	84.0496	56.2262	49.9523	65.4663	35.5089	79.8555	81.5108	123.06	129.194	111.091	112.923	97.686	39.8863	48.3311	45.6227	103.83	551.646	540.709	747.702	861.962	697.046
ORF9_6848201	ORF9	ORF9	6848201	Clr1_IFNup_RNAdn		NM_020622 // ORF9 // open reading frame 9 // 16 C4|16 71.3 cM // 52793 /// AF494	19.383	17.0896	18.1339	16.829	18.4363	14.8805	17.0983	18.788	35.7079	21.9782	44.8402	14.9201	30.458	23.2225	22.1378	24.9488	22.5754	26.298	19.1866	31.6006	7.42319	10.6554	10.1377	8.42741	10.6333	9.09063	15.1924	14.3881	10.0388	8.21819	8.04895	10.8612	12.6335	15.9736	10.9455	12.7676	12.5554	12.3093	44.1203	47.9773	66.0827	89.349	66.1665
Clcn7__6849342	Clcn7	chloride channel 7	6849342	Clr1_IFNup_RNAdn	Cluster5	NM_011930 // Clcn7 // chloride channel 7 // 17 A3.3|17 10.0 cM // 26373 /// ENSM	646.466	576.154	703.297	697.776	645.628	749.554	663.522	712.27	706.106	718.742	984.707	558.96	714.376	664.548	446.034	622.384	576.749	798.606	597.875	1106.74	316.436	279.183	377.073	495.771	432.522	472.565	420.981	492.135	470.95	483.191	417.485	462.676	525.006	533.484	366.066	329.714	336.073	391.313	967.334	1576.27	1281.57	881.221	809.731
H2-Eb2__6849968	H2-Eb2	histocompatibility 2, class II antigen E beta2	6849968	Clr1_IFNup_RNAdn		NM_001033978 // H2-Eb2 // histocompatibility 2, class II antigen E beta2 // 17 B	355.218	360.724	529.13	599.793	628.122	540.252	295.932	454.602	743.789	643.27	850.231	529.186	609.951	661.864	721.327	662.763	705.342	536.826	652.335	658.929	118.784	143.697	283.943	189.383	144.32	276.566	278.673	381.54	373.615	471.908	358.371	374.863	460.925	465.504	125.051	192.049	202.59	271.109	2210.26	1512.27	2072.28	2151.16	2133.64
H2-DMb2_6850017	H2-DMb2	H2-DMb2	6850017	Clr1_IFNup_RNAdn		NM_010388 // H2-DMb2 // histocompatibility 2, class II, locus Mb2 // 17 B1|17 18	92.4614	135.659	125.326	137.413	161.563	142.946	94.9568	104.466	196.194	193.166	222.398	142.749	173.066	162.993	133.474	147.068	133.161	164.156	162.609	218.589	60.1582	69.5014	97.224	59.9414	54.218	84.9098	67.026	93.6554	92.4249	95.0036	86.315	90.1378	105.312	107.823	51.0734	72.5986	75.6401	83.0397	745.549	305.276	808.486	878.337	792.375
Tap1__6850019	Tap1	transporter 1, ATP-binding cassette, sub-family B (MDR/TAP)	6850019	Clr1_IFNup_RNAdn	Cluster5	NM_013683 // Tap1 // transporter 1, ATP-binding cassette, sub-family B (MDR/TAP)	1074.98	963.72	1271.84	1302.17	1210.34	1193.93	1145.45	1174.88	1436.66	1455.6	1756.64	1049.73	1336.37	1301.72	745.844	954.076	1046.17	1425.15	1110.97	1514.58	345.833	521.278	690.271	678.201	556.296	814.195	599.178	728.265	751.797	621.203	733.615	965.258	878.793	852.869	410.879	591.49	610.751	651.323	2134.38	2397.97	2439.55	2164.02	2152.95
Psmb8__6850021	Psmb8	proteosome (prosome, macropain) subunit, beta type 8 (larg	6850021	Clr1_IFNup_RNAdn	Cluster2	NM_010724 // Psmb8 // proteasome (prosome, macropain) subunit, beta type 8 (larg	2026.11	1762.73	1358.41	1745.71	1392.63	1614.42	1186.91	1542.66	1959.95	1810.03	2535.93	1193.1	1502.03	1541.59	2138.08	1678.55	1681	1646.29	1155.42	1518.78	661.08	850.283	881.087	765.469	923.968	1045.15	754.214	1041.39	1013.84	1430.1	1725.74	1768.61	1648.69	1751.53	1169.68	978.108	898.665	1109.66	3023.49	2696.18	3139.24	3716.68	3034.2
Tap2__6850022	Tap2	transporter 2, ATP-binding cassette, sub-family B (MDR/TAP)	6850022	Clr1_IFNup_RNAdn		NM_011530 // Tap2 // transporter 2, ATP-binding cassette, sub-family B (MDR/TAP)	398.299	320.005	348.627	387.255	344.082	352.336	281.701	382.122	449.208	416.473	648.998	323.919	402.44	337.466	295.911	334.374	346.612	383.393	299.195	489.743	125.785	173.608	224.397	175.892	167.484	244.249	198.952	226.56	209.669	217.783	255.097	297.959	265.103	291.688	162.23	173.861	184.735	218.197	837.044	1137.54	1122.34	1052.42	881.673
H2-Ab1__6850033	H2-Ab1	histocompatibility 2, class II antigen A, beta 1	6850033	Clr1_IFNup_RNAdn	Cluster9	NM_207105 // H2-Ab1 // histocompatibility 2, class II antigen A, beta 1 // 17 B1	128.956	123.866	194.589	133.505	162.198	154.355	135.584	118.418	251.979	204.028	328.259	152.337	187.913	197.455	244.783	184.289	199.133	223.678	175.091	236.786	44.057	46.5413	81.7303	69.9165	55.1126	80.358	101.141	141.798	149.964	114.886	81.8443	107.228	126.324	135.978	33.4084	68.0248	82.0573	89.1276	729.104	428.895	681.609	680.15	566.534
Bat5__6850114	Bat5	HLA-B associated transcript 5	6850114	Clr1_IFNup_RNAdn		NM_178592 // Bat5 // HLA-B associated transcript 5 // 17 B1 // 193742 /// ENSMUS	279.16	267.625	158.577	231.495	218.303	222.594	187.396	217.571	245.148	227.799	311.734	207.771	200.324	191.171	270.182	230.811	229.584	213.892	165.913	217.299	193.441	199.311	183.168	183.89	201.671	224.137	191.526	195.64	217.168	260.321	267.95	273.81	224.838	230.48	209.511	203.618	249.081	222.739	544.727	412.277	531.708	574.089	506.497
Gtpbp2__6850681	Gtpbp2	GTP binding protein 2	6850681	Clr1_IFNup_RNAdn		NM_019581 // Gtpbp2 // GTP binding protein 2 // 17 C-D // 56055 /// ENSMUST00000	378.878	318.365	458.078	413.941	357.225	466.295	395.573	441.959	459.474	429.728	626.582	344.266	466.001	360.204	213.953	371.119	346.776	491.109	324.474	486.154	233.364	243.242	201.379	199.775	190.011	229.22	174.205	211.696	234.527	224.844	185.199	213.817	207.657	207.325	176.036	164.189	201.143	172.666	679.759	923.975	818.87	652.946	456.547
Pcaf__6851103	Pcaf	p300/CBP-associated factor	6851103	Clr1_IFNup_RNAdn		NM_020005 // Pcaf // p300/CBP-associated factor // 17 C|17 30.0 cM // 18519 ///	73.5055	67.7101	87.6341	76.901	82.8707	86.1405	97.2159	58.5039	148.276	111.087	114	88.3758	92.4691	122.467	99.5625	100.754	99.76	108.667	97.6948	106.919	112.613	108.898	114.586	99.2827	86.1871	71.5763	69.3729	88.3213	91.1904	98.4534	67.3329	77.881	97.6366	94.4121	72.587	58.2231	60.512	73.926	126.458	97.3987	128.746	175	140.915
A630033E08Rik_6854231	A630033E08Rik	A630033E08Rik	6854231	Clr1_IFNup_RNAdn		BC016216 // A630033E08Rik // RIKEN cDNA A630033E08 gene // 17 A3.3 // 240041	20.9022	20.6188	31.2605	26.9725	31.4054	18.0613	33.2677	19.1375	28.0362	26.8913	33.1804	23.5708	24.5985	32.8436	24.9262	22.8937	20.7142	28.1195	30.5335	26.7065	23.8418	21.7296	24.8227	25.8446	20.722	22.1693	19.1946	21.5306	21.8535	31.376	26.9789	19.8635	24.9101	23.5494	18.105	21.9298	12.0914	19.7069	34.1492	56.8579	49.8634	57.756	51.185
Brd2__6855006	Brd2	bromodomain containing 2	6855006	Clr1_IFNup_RNAdn	Cluster3	NM_010238 // Brd2 // bromodomain containing 2 // 17 D|17 18.53 cM // 14312 /// N	645.503	642.953	761.289	688.232	720.717	705.998	745.121	663.066	850.72	896.624	758.997	805.829	736.086	820.369	675.742	710.583	685.076	946.265	792.024	917.078	633.57	576.094	624.081	655.331	568.537	631.251	563.894	574.658	650.164	610.201	554.749	584.926	625.476	603.734	550.92	581.752	510.264	569.57	883.882	1212.11	1092.18	792.908	905.87
Psmb9__6855013	Psmb9	proteosome (prosome, macropain) subunit, beta type 9 (larg	6855013	Clr1_IFNup_RNAdn	Cluster2	NM_013585 // Psmb9 // proteasome (prosome, macropain) subunit, beta type 9 (larg	1202.98	1079.39	1276.08	1332.3	1224.94	1152.78	1122.97	1198.07	1345.94	1169.2	1786.1	993.262	1308.14	1299.37	1179.21	1161.52	1239.81	1244.11	1098.26	1377.66	604.907	852.532	904.759	811.507	782.111	1048.86	802.285	945.281	953.071	863.75	1198.49	1246.79	1177.82	1184.7	799.947	910.661	925.674	784.06	2155.94	2170.78	2282.66	2750.35	2324.33
H2-Aa__6855018	H2-Aa	histocompatibility 2, class II antigen A, alpha	6855018	Clr1_IFNup_RNAdn	Cluster2	NM_010378 // H2-Aa // histocompatibility 2, class II antigen A, alpha // 17 B1|1	124.345	101.866	124.011	140.804	137.368	119.053	80.2756	96.428	203.543	159.863	222.89	133.569	116.266	158.332	180.479	152.514	146.203	141.584	167.275	198.75	33.5718	42.6496	67.547	63.5839	58.0692	98.0415	73.9947	118.67	132.242	131.477	106.1	91.81	116.629	108.712	45.912	54.3976	63.038	82.8954	470.51	269.892	483.483	521.68	511.036
H2-Ea__6855022	H2-Ea	histocompatibility 2, class II antigen E alpha	6855022	Clr1_IFNup_RNAdn		NM_010381 // H2-Ea // histocompatibility 2, class II antigen E alpha // 17 B1|17	59.085	76.7498	194.723	206.197	185.472	124.714	79.4216	65.8518	336.488	228.727	484.617	196.983	281.755	326.545	316.941	252.948	208.25	198.853	219.329	205.149	68.5284	55.0492	79.6112	41.8765	44.0082	74.2856	70.454	112.855	137.371	175.849	144.513	159.419	169.193	177.024	43.3224	65.0952	62.0599	101.087	1284.15	697.235	1203.48	1792.93	1563.32
C4a_6855051	C4a	C4a	6855051	Clr1_IFNup_RNAdn		NM_011413 // C4a // complement component 4A (Rodgers blood group) // 17 B1 // 62	118.326	118.825	169.208	213.82	202.534	150.911	139.518	124.078	253.433	174.423	262.197	96.181	192.249	152.682	119.338	174.182	169.3	95.1895	145.812	103.926	28.0823	42.5297	107.607	100.493	68.8126	92.6179	66.2822	161.013	150.634	98.2571	66.9202	132.685	132.342	149.153	36.8318	56.64	61.1313	96.5357	284.444	157.769	374.38	336.353	401.626
Cfb__6855061	Cfb	complement factor B	6855061	Clr1_IFNup_RNAdn	Cluster9	NM_008198 // Cfb // complement factor B // 17 B1|17 18.85 cM // 14962 /// ENSMUS	2943.87	2364.8	2851.49	2654.82	2505.36	2564.92	2284.24	2782.76	3536.24	2961.68	4693.67	2459.07	3129.03	3079.54	2325.3	2641.79	2523.66	4927.7	2822.58	5501.08	260.744	416.629	1241.96	1135.02	853.3	1225.88	925.186	1600.49	1418.55	1842.57	1242.65	1551.13	1622.83	1671.93	479.611	711.456	1101.76	1381	4015.04	5822.01	4543.22	3894.44	3416.26
Hspa1a__6855067	Hspa1a	heat shock protein 1A	6855067	Clr1_IFNup_RNAdn	Cluster4	NM_010479 // Hspa1a // heat shock protein 1A // 17 B1 // 193740	22.5853	12.6205	21.905	31.4422	12.1368	14.6974	14.7112	22.174	26.4919	24.4493	26.7946	25.9518	14.3992	11.1624	23.0773	36.6934	38.0177	27.7892	18.3922	30.0606	26.4644	20.8822	11.7547	19.1132	13.8035	15.6494	18.4777	30.3836	29.1455	13.6729	23.8428	17.2437	21.4565	25.4455	19.3224	19.7281	22.9358	16.5075	45.7931	141.621	65.9372	53.135	38.9281
Aif1__6855084	Aif1	allograft inflammatory factor 1	6855084	Clr1_IFNup_RNAdn	Cluster2	NM_019467 // Aif1 // allograft inflammatory factor 1 // 17 B1|17 19.05 cM // 116	1296.58	1204.48	791.453	1083.74	896.065	1003.82	971.695	1235.6	983.69	836.638	1265.6	990.031	1033.2	1215.81	1165.07	970.033	958.317	1183.87	1145.85	1370.99	686.65	863.54	965.974	657.788	703.438	690.597	599.859	737.434	820.068	996.462	951.223	949.458	936.062	943.37	649.736	873.837	844.732	933.554	1733.17	1214.63	1778.2	1790.81	1443.14
Vegfa__6855659	Vegfa	vascular endothelial growth factor A	6855659	Clr1_IFNup_RNAdn		NM_001025250 // Vegfa // vascular endothelial growth factor A // 17 C|17 24.2 cM	232.943	208.831	316.223	242.729	256.149	240.404	205.86	206.846	347.674	344.054	328.584	265.197	345.842	281.17	212.399	260.59	228.212	384.439	254.299	278.303	116.777	198.849	165.609	133.789	125.107	163.215	147.433	198.52	185.187	134.517	141.474	189.482	188.631	165.305	107.203	153.795	145.863	173.78	494.169	667.822	490.572	504.224	551.926
C3__6856290	C3	complement component 3	6856290	Clr1_IFNup_RNAdn	Cluster9	NM_009778 // C3 // complement component 3 // 17 E1-E3|17 34.3 cM // 12266 /// EN	2151.46	2093.79	2285.19	2172.89	2188.31	1863.89	1975.36	2152.65	2744.83	2283.93	2649.49	2032.59	2278.55	2358.08	2010.31	1983.04	1977.96	3206.09	2398.31	3397.6	1319.25	1395.73	2104.85	1697.86	1256.24	1483.41	1325.85	1687.42	1646.29	1890.3	1766.53	1829.33	1377.66	1219.44	1008.01	1210.68	1259.64	1472.45	2836.7	3904.17	3411.76	2337.26	2612.65
Cul2__6858456	Cul2	cullin 2	6858456	Clr1_IFNup_RNAdn	Cluster3	NM_029402 // Cul2 // cullin 2 // 18 A1 // 71745 /// ENSMUST00000025073 // Cul2 /	116.41	89.5425	93.8159	94.4841	95.5769	94.0033	88.6968	84.9057	135.374	123.304	190.014	122.816	95.5729	101.364	138.408	134.698	120.047	137.842	112.988	128.879	104.355	128.45	111.437	114.523	113.116	118.802	87.3376	97.6075	133.164	140.931	111.927	104.914	123.515	129.875	92.093	76.4614	75.5238	124.022	143.462	260.966	208.012	247.326	190.68
Rbbp8__6858868	Rbbp8	retinoblastoma binding protein 8	6858868	Clr1_IFNup_RNAdn	Cluster1	NM_001081223 // Rbbp8 // retinoblastoma binding protein 8 // 18 A1 // 225182 ///	34.8556	34.2267	37.8363	29.9883	32.7136	22.563	32.8591	27.8192	55.7149	46.7978	61.0856	45.885	39.1847	47.7391	40.1292	37.5573	40.5365	60.7086	40.2557	51.5282	58.1465	67.3591	36.8558	33.7351	46.7476	35.9166	27.7093	21.6663	26.7771	44.4654	36.4198	30.328	32.1541	30.6784	42.6499	30.7687	23.6718	32.9944	66.9174	66.5585	71.8577	92.3679	68.6715
Rnf14__6860254	Rnf14	ring finger protein 14	6860254	Clr1_IFNup_RNAdn	Cluster4	NM_020012 // Rnf14 // ring finger protein 14 // 18 B3|18 17.0 cM // 56736 /// BC	393.789	381.582	415.173	355.624	361.089	379.801	420.231	367.337	396.999	348.168	560.224	432.918	373.074	367.505	329.182	387.927	368.786	476.189	366.874	516.37	268.901	312.985	314.542	364.014	382.173	386.941	327.511	385.282	362.526	360.861	333.744	329.922	343.396	358.483	260.843	242.639	230.104	285.821	619.758	640.573	650.11	654.246	517.046
Iigp1__6861308	Iigp1	interferon inducible GTPase 1	6861308	Clr1_IFNup_RNAdn	Cluster5	NM_021792 // Iigp1 // interferon inducible GTPase 1 // 18 D3 // 60440 /// ENSMUS	420.855	384.042	342.576	255.801	346.987	301.405	304.648	333.03	585.506	445.228	685.56	356.975	484.865	353.967	366.223	553.961	409.222	354.045	370.348	504.489	26.9821	100.771	120.656	137.926	81.6171	161.414	115.995	198.021	207.391	232.359	326.401	425.796	242.91	303.409	45.0267	72.7659	160.133	274.041	1556.73	1536.04	1861.69	1883.24	1524.58
LOC675319_6861314	LOC675319	LOC675319	6861314	Clr1_IFNup_RNAdn		XM_001471581 // LOC667597 // hypothetical LOC667597 // 18 D3 // 667597 /// XM_00	8.28706	7.42294	19.6152	14.3871	9.87061	7.63983	10.9847	8.6367	17.9297	17.214	24.4259	13.8863	16.5975	13.4351	5.41852	12.2724	8.76953	14.2251	18.6445	12.3376	4.16394	5.24067	5.16923	5.00306	5.93583	5.70454	7.04085	8.23935	9.79123	4.39213	6.02662	5.41372	7.0944	7.61757	3.68215	5.6184	4.84367	6.25929	15.9952	53.7171	37.7988	50.197	41.876
Crem_6863002	Crem	Crem	6863002	Clr1_IFNup_RNAdn		NM_013498 // Crem // cAMP responsive element modulator // 18 A // 12916 /// ENSM	23.8172	24.4166	30.0397	19.182	22.8449	19.704	19.5178	16.6341	32.3313	32.8898	46.0491	29.5382	21.7096	29.2824	31.2272	29.6165	22.4355	37.368	30.0758	35.2571	27.0816	25.4633	19.3008	27.6359	32.4604	26.9227	22.43	28.5435	22.0606	32.5962	25.6965	23.4764	33.5195	26.0458	19.6489	23.932	17.2727	21.9222	32.4301	83.163	47.8783	70.3223	47.1227
2610307O08Rik_6864609	2610307O08Rik	---	6864609	Clr1_IFNup_RNAdn		---	543.645	546.505	258.894	390.211	387.83	442.459	419.204	393.429	450.699	377.196	408.737	317.073	369.38	329.705	440.388	441.243	396.878	324.247	374.292	246.16	330.93	315.394	316.539	333.072	295.645	342.612	253.855	316.908	344.631	384.385	434.379	416.231	430.706	406.951	291.781	328.313	318.661	372.377	1010.69	268.89	925.783	954.036	852.703
Ppargc1b_6865980	Ppargc1b	Ppargc1b	6865980	Clr1_IFNup_RNAdn		NM_133249 // Ppargc1b // peroxisome proliferative activated receptor, gamma, coa	49.5245	50.2043	63.2968	65.1584	59.7137	54.597	59.1559	49.9991	51.1967	44.0091	46.4572	58.4585	58.0752	58.7062	43.8492	47.1998	55.9428	60.2241	52.0061	61.9301	55.0339	44.1365	61.8251	59.199	59.8289	50.5651	55.7539	50.5763	56.1067	47.1707	48.9348	48.9443	46.5291	51.8776	48.0648	70.8861	63.2722	49.8804	89.6598	70.4213	89.6617	72.8163	86.1017
Ptpn2__6866307	Ptpn2	protein tyrosine phosphatase, non-receptor type 2	6866307	Clr1_IFNup_RNAdn	Cluster3	NM_008977 // Ptpn2 // protein tyrosine phosphatase, non-receptor type 2 // 18 E1	104.932	86.4384	90.5806	88.9782	87.6037	74.4206	83.3766	75.7456	149.431	146.053	186.601	112.92	107.091	114.767	158.869	115.048	102.72	144.837	101.65	181.567	87.5879	104.931	94.2487	78.2235	80.9646	87.8554	57.9272	75.2464	90.8271	106.816	86.057	99.7047	118.691	98.2973	86.1716	59.5748	48.2595	85.8651	156.571	271.401	217.477	306.869	210.4
Batf2__6867840	Batf2	basic leucine zipper transcription factor, ATF-like 2	6867840	Clr1_IFNup_RNAdn	Cluster5	NM_028967 // Batf2 // basic leucine zipper transcription factor, ATF-like 2 // 1	203.392	179.532	229.433	213.637	222.25	190.978	207.099	202.283	284.598	266.413	277.925	214.776	262.456	234.974	172.033	226.791	207.798	348.617	195.285	304.604	65.5553	75.3852	136.056	132.298	89.0948	122.606	114.673	131.622	124.399	107.842	151.028	147.622	160.041	129.457	74.0368	86.6285	126.737	126.162	749.711	1128.27	1028.98	984.12	895.24
Hrasls3_6867930	Hrasls3	Hrasls3	6867930	Clr1_IFNup_RNAdn		BC024581 // Hrasls3 // HRAS like suppressor 3 // 19 A // 225845	205.68	165.255	140.337	200.902	184.584	128.157	106.878	147.985	284.677	280.409	451.312	167.542	181.75	186.101	321.827	174.578	205.269	205.773	154.967	240.615	93.6599	108.102	91.6492	79.6598	84.3958	138.426	73.2954	116.275	125.461	141.845	200.418	195.146	190.368	186.623	119.934	89.4643	99.4521	130.654	1236.63	753.911	1303.34	1919.48	1459.34
Slc15a3__6868058	Slc15a3	solute carrier family 15, member 3	6868058	Clr1_IFNup_RNAdn	Cluster3	NM_023044 // Slc15a3 // solute carrier family 15, member 3 // 19 B // 65221 ///	1606.27	1368.61	1810.28	1631.41	1589.22	1422.29	1246.27	1536.25	2097.42	2254.36	2259.99	1678.67	1872.05	1996.97	1238.86	1619.01	1472.34	2417.5	1568.42	2461.46	520.964	575.172	802.896	870.168	818.058	1030.41	916.608	960.299	1027.77	891.92	719.839	968.615	1069.71	1166.12	612.056	640.365	782.724	932.959	2068.83	3727.52	2727.57	2407.63	2383.06
Cd274__6869032	Cd274	CD274 antigen	6869032	Clr1_IFNup_RNAdn	Cluster5	NM_021893 // Cd274 // CD274 antigen // 19 C2 // 60533 /// ENSMUST00000016640 //	1339.89	881.661	1997.39	1790.69	1743.78	1481.76	1621.37	1522.68	1907.41	2204.6	2601.45	2015.47	2273.66	2084.09	1170.01	1446.25	1357.84	2284.56	2046.3	2626.64	522.081	575.834	1051.99	960.459	692.433	793.519	807.266	861.782	910.44	929.957	1042.4	1195.25	1097.19	1062.1	588.003	700.155	737.633	790.543	2517.72	4809.6	3054.46	3075.7	2467.44
Stambpl1__6869305	Stambpl1	Stam binding protein like 1	6869305	Clr1_IFNup_RNAdn	Cluster2	NM_029682 // Stambpl1 // Stam binding protein like 1 // 19 C1 // 76630 /// ENSMU	207.935	199.798	223.872	221.716	216.651	220.928	221.206	190.331	279.313	286.839	279.501	233.78	205.437	240.033	250.006	225.692	239.642	167.573	244.948	154.427	136.976	152.463	212.537	170.872	146.799	166.634	123.192	132.149	163.299	210.129	213.247	213.429	219.146	212.104	164.576	151.724	132.274	179.939	339.126	157.255	380.737	509.854	388.174
Fas_6869310	Fas	Fas	6869310	Clr1_IFNup_RNAdn		NM_007987 // Fas // Fas (TNF receptor superfamily member) // 19 C1|19 23.0 cM //	63.9791	49.6978	43.1827	50.48	50.379	43.7806	37.0215	38.1241	72.1847	52.6135	107.213	50.4863	43.6561	49.1637	88.2247	74.5027	53.5907	78.1352	48.883	99.2538	59.0359	58.8932	49.9502	38.5148	27.1922	40.0375	25.4471	43.6776	41.3745	60.2504	76.6641	56.317	55.7554	51.3809	43.058	26.4778	28.4656	48.0792	119.703	192.012	147.035	162.446	106.53
Pcgf5__6869414	Pcgf5	polycomb group ring finger 5	6869414	Clr1_IFNup_RNAdn	Cluster4	NM_029508 // Pcgf5 // polycomb group ring finger 5 // 19 C2 // 76073 /// ENSMUST	164.361	123.015	148.651	127.914	135.873	139.63	136.191	133.153	191.152	199.302	254.191	156.063	147.488	169.098	171.381	174.914	148.427	212.584	148.532	195.714	103.453	117.771	106.971	95.0082	111.352	120.732	98.5531	94.3258	120.771	133.453	144.332	114.493	153.286	144.161	109.545	95.2363	83.2778	116.823	167.87	313.308	220.238	278.542	195.085
Tcf7l2__6870580	Tcf7l2	transcription factor 7-like 2, T-cell specific, HMG-box /	6870580	Clr1_IFNup_RNAdn	Cluster3	NM_009333 // Tcf7l2 // transcription factor 7-like 2, T-cell specific, HMG-box /	44.5341	61.2331	89.8664	84.3643	88.6231	93.5516	93.0104	61.1529	73.8855	80.7125	71.1455	88.0438	97.9695	101.211	55.7709	67.6843	51.7817	104.533	122.056	91.6612	59.8268	83.5565	88.0469	59.1309	53.6	66.5225	44.5187	46.5068	61.4444	45.247	51.3186	53.1394	44.4053	50.836	42.0741	47.6099	58.259	50.8872	169.45	74.8645	152.498	178.085	184.847
Casp7__6870614	Casp7	caspase 7	6870614	Clr1_IFNup_RNAdn		NM_007611 // Casp7 // caspase 7 // 19 D2|19 50.0 cM // 12369 /// ENSMUST00000026	234.045	209.713	234.685	264.648	189.305	203.835	225.228	234.225	245.078	200.414	416.418	166.885	215.893	220.096	179.587	212.589	192.127	197.499	193.609	264.023	217.436	244.011	207.397	165.507	229.009	206.781	131.165	140.98	175.556	201.154	231.505	229.29	190.036	206.317	270.856	164.429	148.214	151.594	320.969	600.608	445.345	469.077	302.852
Prdx5__6871258	Prdx5	peroxiredoxin 5	6871258	Clr1_IFNup_RNAdn		NM_012021 // Prdx5 // peroxiredoxin 5 // 19 A|19 0.5 cM // 54683 /// ENSMUST0000	3049.38	2468.98	1846.14	2102.08	1905.3	1817.95	1690.46	2189.52	2719.64	2457.54	3414.84	1839.76	1943.71	1929.22	2724.36	2162.97	2285.67	3635.66	2049.28	4225.48	1231.67	1415.99	1524.9	1133.68	1312.32	1492.59	1208.83	1392.63	1578.35	1976.32	1894.89	1798.28	1798.78	1901.47	1586.68	1532	1555	1743.78	3950.72	5037.18	3814.56	3590.58	3325.37
Polr2g__6871377	Polr2g	polymerase (RNA) II (DNA directed) polypeptide G	6871377	Clr1_IFNup_RNAdn		NM_026329 // Polr2g // polymerase (RNA) II (DNA directed) polypeptide G // 19 A	504.479	450.405	373.488	508.386	425.215	453.384	400.923	414.569	477.306	417.288	656.754	444.386	410.25	451.947	601.462	453.68	412.388	465.859	368.985	513.735	393.227	487.169	337.032	421.08	527.563	575.34	346.73	406.576	518.389	648.683	590.294	473.578	703.19	604.853	511.443	525.097	466.341	456.55	958.344	856.483	1012.04	1260.26	879.433
Insl6__6872528	Insl6	insulin-like 6	6872528	Clr1_IFNup_RNAdn	Cluster5	NM_013754 // Insl6 // insulin-like 6 // 19 C3 // 27356 /// ENSMUST00000052380 //	135.05	128.766	140.864	183.719	182.331	116.71	104.281	119.259	249.894	212.104	300.25	155.919	178.436	185.922	208.302	165.828	137.226	151.608	159.351	179.504	94.2238	100.183	121.385	94.1187	123.804	121.603	86.5127	130.12	107.562	132.826	128.864	113.788	149.294	154.917	77.3055	102.196	102.986	131.463	327.253	328.466	335.935	534.672	475.5
Ch25h__6872781	Ch25h	cholesterol 25-hydroxylase	6872781	Clr1_IFNup_RNAdn	Cluster3	NM_009890 // Ch25h // cholesterol 25-hydroxylase // 19 C1 // 12642 /// ENSMUST00	511.429	397.321	316.206	201.247	248.183	208.79	186.731	287.885	533.972	399.968	901.285	178.254	281.502	315.35	261.615	309.068	260.45	646.667	213.766	978.61	47.0023	113.24	107.366	76.6009	96.3131	156.693	76.8568	93.797	93.8211	101.101	103.981	154.201	107.106	156.059	73.4215	62.4414	79.8223	110.634	2209.49	1336.37	2671.25	1756.15	1877.5
Pkp4__6877428	Pkp4	plakophilin 4	6877428	Clr1_IFNup_RNAdn		NM_026361 // Pkp4 // plakophilin 4 // 2 C3 // 227937 /// NM_175464 // Pkp4 // pl	100	91.796	134.557	135.199	140.619	114.816	127.839	111.942	183.853	211.678	153.534	155.416	147.316	145.588	130.395	130.925	121.474	177.882	152.875	181.557	179.181	136.762	141.232	157.97	135.665	122.302	108.157	98.3743	116.162	111.356	110.988	102.075	107.086	99.5832	114.44	109.846	90.6396	119.198	201.076	288.642	238.352	213.842	212.282
Gca__6877608	Gca	grancalcin	6877608	Clr1_IFNup_RNAdn	Cluster4	NM_145523 // Gca // grancalcin // 2 C1.3 // 227960 /// ENSMUST00000028257 // Gca	76.5028	43.9521	97.057	67.0981	85.204	79.2704	78.4662	64.9542	101.194	84.2789	153.937	79.933	83.9076	90.1353	74.2789	93.6794	67.0042	115.017	77.8816	141.59	54.3275	67.7383	63.0935	59.4271	54.2767	58.6683	45.509	48.4247	59.379	74.497	59.6409	57.0122	78.1498	80.4109	46.028	44.6241	40.8575	50.3556	165.775	235.811	250.358	248.073	166.476
Lass6__6877895	Lass6	longevity assurance homolog 6 (S. cerevisiae)	6877895	Clr1_IFNup_RNAdn	Cluster5	NM_172856 // Lass6 // longevity assurance homolog 6 (S. cerevisiae) // 2 C2 // 2	606.292	558.967	630.822	529.255	595.274	447.465	580.189	488.559	654.909	628.81	694.336	671.829	558.278	673.582	499.475	548.113	532.423	898.211	663.591	942.311	426.195	390.124	524.431	554.606	414.854	461.101	424.853	483.935	551.658	430.139	413.654	438.429	489.973	422.911	362.345	397.552	386.67	470.483	864.918	996.047	977.004	881.239	840.043
RP23-357I14.1_6880694	RP23-357I14.1	RP23-357I14.1	6880694	Clr1_IFNup_RNAdn		XM_355381 // RP23-357I14.1 // novel protein similar to solute carrier family 28	129.926	106.774	105.699	101.834	93.8373	85.0141	96.6689	102.622	143.76	129.269	206.294	95.0181	105.835	97.9179	71.0597	111.638	99.4273	157.62	80.029	196.064	41.6026	45.3651	60.1261	54.3343	50.6044	58.6256	37.4232	64.6608	68.5298	60.3583	53.8446	62.2301	71.0686	73.1852	44.6569	30.0162	56.8107	66.4096	180.691	200.638	245.162	200.427	170.253
AA467197_6880703	AA467197	AA467197	6880703	Clr1_IFNup_RNAdn		ENSMUST00000047498 // AA467197 // expressed sequence AA467197 (AA467197), mRNA /	18.0623	13.3355	27.4033	23.5334	17.8233	14.2897	12.4354	13.3478	42.6724	40.9886	90.0379	24.388	21.7054	22.7575	25.4364	21.6498	19.721	52.4831	17.7772	64.0124	9.1177	10.8574	12.8719	9.14593	9.34393	9.69446	12.3458	13.544	12.9842	9.60976	9.00053	8.33152	14.8676	11.1006	8.61105	11.4774	10.3801	10.6981	20.946	173.943	50.4178	46.1708	36.9499
Slc25a25__6885879	Slc25a25	solute carrier family 25 (mitochondrial carrier, phosph	6885879	Clr1_IFNup_RNAdn	Cluster3	NM_146118 // Slc25a25 // solute carrier family 25 (mitochondrial carrier, phosph	92.3532	99.1857	81.4894	96.9588	85.6226	97.6312	92.9704	99.6626	93.4874	88.7392	95.1756	86.2259	96.2537	94.3244	84.3742	77.5933	78.5713	97.1297	93.2105	138.82	44.8284	56.8741	64.9348	68.3164	78.1395	85.2785	75.1161	57.1527	68.5194	75.9433	66.7363	84.3274	63.6796	78.2625	58.1904	57.0522	72.5001	60.7629	144.777	134.217	151.614	136.167	141.021
Stxbp1__6885912	Stxbp1	syntaxin binding protein 1	6885912	Clr1_IFNup_RNAdn		NM_009295 // Stxbp1 // syntaxin binding protein 1 // 2 B|2 24.0 cM // 20910 ///	130.885	149.3	181.895	147.485	159.193	134.927	151.871	145.043	169.047	158.118	157.008	174.955	176.545	174.086	152.635	142.427	148.669	234.864	183.567	195.368	140.673	156.552	164.478	172.765	148.759	146.899	134.657	144.541	146.523	127.069	119.31	126.051	124.119	122.927	113.904	121.255	129.083	145.3	283.002	221.243	280.009	254.489	276.917
Nmi__6886716	Nmi	N-myc (and STAT) interactor	6886716	Clr1_IFNup_RNAdn		NM_019401 // Nmi // N-myc (and STAT) interactor // 2 C1 // 64685 /// ENSMUST0000	441.136	411.03	509.275	391.66	473.205	396.569	433.023	418.972	568.608	531.641	735.693	450.599	482.82	501.745	511.798	489.301	406.756	573.751	527.83	629.534	148.099	191.65	285.693	257.309	223.669	279.04	197.743	320.324	279.362	363.638	374.409	350.009	402.289	409.815	191.362	205.98	237.949	322.291	572.876	562.785	749.742	981.987	677.328
Slc25a12__6887703	Slc25a12	solute carrier family 25 (mitochondrial carrier, Aralar	6887703	Clr1_IFNup_RNAdn		NM_172436 // Slc25a12 // solute carrier family 25 (mitochondrial carrier, Aralar	332.419	290.079	229.872	294.273	251.824	273.442	261.907	240.255	352.481	325.912	413.135	301.042	286.999	320.44	270.948	330.576	307.22	425.348	268.614	415.119	214.568	209.676	242.063	230.488	221.878	232.618	180.481	201.734	233.85	242.182	228.657	244.366	225.187	235.462	218.256	169.642	210.024	211.621	519.115	492.736	448.533	629.211	510.671
Rnf24_6891000	Rnf24	Rnf24	6891000	Clr1_IFNup_RNAdn		NM_178607 // Rnf24 // ring finger protein 24 // 2 F1|2 74.0 cM // 51902	18.9535	15.9521	19.126	11.9813	23.9566	16.8352	22.3608	15.5504	22.1564	12.9201	23.1889	26.4622	14.4148	24.6983	24.3188	14.5652	22.209	25.7986	22.7657	35.0776	20.6702	11.8941	16.717	29.4195	12.9874	30.1357	9.69177	14.6722	19.2212	20.7211	10.0581	11.468	20.0325	12.66	14.804	9.65777	14.5088	16.7361	22.5488	89.4314	25.2391	20.8705	27.7917
Slc23a2__6891065	Slc23a2	solute carrier family 23 (nucleobase transporters), memb	6891065	Clr1_IFNup_RNAdn	Cluster3	NM_018824 // Slc23a2 // solute carrier family 23 (nucleobase transporters), memb	1011.84	968.031	1082.54	1174.07	1232.87	1227.15	1208.75	1046.1	1078.12	1100.62	1033.2	1183.55	1222.91	1249.64	908.152	953.897	994.447	1053.81	1237.75	1042.62	819.17	735.999	930.937	1168.14	929.216	990.656	1009.48	954.578	1063.57	915.585	907.749	936.51	950.814	982.293	780.151	839.368	927.716	903.418	1772.66	1770.82	1724.66	1571.04	1573.76
Samhd1__6892504	Samhd1	SAM domain and HD domain, 1	6892504	Clr1_IFNup_RNAdn	Cluster2	NM_018851 // Samhd1 // SAM domain and HD domain, 1 // 2 H2 // 56045 /// ENSMUST0	1776.84	1753.23	1937.93	1664.99	1904.37	1674.83	1784.25	1636.84	1984.97	1900.94	1946.54	1892.66	2249.21	2041.06	1760.9	1756.51	1665.8	2219.47	2014.21	1832.63	972.969	1116.6	1426.04	1417.27	1184.61	1280.77	1319.89	1625.31	1470.51	1478.89	1504.95	1625.87	1631.41	1578.24	1011.78	1265.51	1277.23	1510.18	2510.4	2289.47	2656.66	2543.15	2573.83
Rbl1__6892505	Rbl1	retinoblastoma-like 1 (p107)	6892505	Clr1_IFNup_RNAdn	Cluster1	NM_011249 // Rbl1 // retinoblastoma-like 1 (p107) // 2 H1|2 92.0 cM // 19650 ///	82.5479	93.5023	141.293	93.5555	108.289	78.2105	92.4333	73.4189	146.347	146.749	166.509	106.291	125.06	130.285	96.5149	106.434	101.906	124.523	118.618	124.778	376.621	386.705	140.814	164.502	251.696	164.797	137.945	96.0957	111.988	156.667	153.014	123.275	98.358	99.4108	301.017	238.504	186.68	158.323	229.533	310.98	358.647	288.065	302.426
Tgm2__6892579	Tgm2	transglutaminase 2, C polypeptide	6892579	Clr1_IFNup_RNAdn	Cluster3	NM_009373 // Tgm2 // transglutaminase 2, C polypeptide // 2 H1|2 89.0 cM // 2181	859.069	648.162	1115.52	825.103	710.15	818.478	730.885	778.747	995.937	1133.52	1615.32	605.44	873.982	846.397	453.686	661.364	684.919	1351.27	677.859	1534.98	305.805	298.888	291.54	409.191	368.089	459.325	337.918	308.601	360.794	327.961	310.907	371.66	369.51	417.569	290.219	264.263	343.775	329.357	2350.9	3322.15	3412.71	2409.14	2285.19
Kcnab1_6898063	Kcnab1	Kcnab1	6898063	Clr1_IFNup_RNAdn		NM_010597 // Kcnab1 // potassium voltage-gated channel, shaker-related subfamily	47.8551	44.8563	127.799	67.8201	68.9763	70.9386	71.8611	63.5676	103.01	111.42	191.861	75.3199	88.1868	86.0456	53.0154	74.6562	69.6871	79.8909	66.5949	125.293	21.0082	22.7109	38.5271	38.8567	25.895	30.1202	29.1079	46.2798	26.4794	35.2544	33.9288	36.1502	51.7881	46.3848	26.8677	26.0843	34.3174	26.8422	123.474	223.424	213.814	219.26	171.236
2810403A07Rik__6899151	2810403A07Rik	RIKEN cDNA 2810403A07 gene	6899151	Clr1_IFNup_RNAdn	Cluster3	AK173057 // 2810403A07Rik // RIKEN cDNA 2810403A07 gene // 3 F1 // 74200	98.4814	99.0709	128.564	110.652	123.857	90.5417	101.701	109.05	150.792	124.68	156.109	130.47	136.78	151.782	121.477	125.279	115.606	167.243	146.11	159.773	94.5916	117.26	106.395	115.35	102.625	111.031	112.04	109.068	127.605	110.537	96.7125	105.324	116.893	112.514	94.2075	93.586	85.7503	97.5892	130.154	160.43	154.315	186.385	170.512
Cnn3_6900938	Cnn3	Cnn3	6900938	Clr1_IFNup_RNAdn		NM_028044 // Cnn3 // calponin 3, acidic // 3 G1 // 71994 /// ENSMUST00000029773	16.8715	20.9075	35.4001	26.7549	33.3432	30.2822	34.273	22.0258	23.1373	44.4943	23.318	44.2937	22.846	18.2474	35.7753	29.1299	29.7214	46.8442	33.5449	28.6899	13.929	22.4349	30.3348	36.683	48.6312	50.1476	30.1463	40.2657	40.838	39.3336	32.0804	58.2211	52.2073	39.2078	30.535	15.6618	31.998	36.3824	147.457	67.5737	128.258	161.78	210.543
Gbp5__6901944	Gbp5	guanylate nucleotide binding protein 5	6901944	Clr1_IFNup_RNAdn	Cluster4	NM_153564 // Gbp5 // guanylate nucleotide binding protein 5 // 3 H1 // 229898 //	96.3218	59.8998	220.825	118.128	135.22	95.5762	89.953	82.588	210.079	197.389	359.217	127.77	184.236	163.214	55.1172	114.445	97.9959	324.105	132.747	382.024	35.0024	39.163	53.2209	38.1785	29.0634	44.3868	32.6731	55.4852	44.5163	30.2128	67.3488	73.8016	55.8119	50.5525	25.8322	32.6631	35.0094	44.7805	666.061	1484.44	1072.53	902.423	801.817
Gbp1__6901952	Gbp1	guanylate nucleotide binding protein 1	6901952	Clr1_IFNup_RNAdn	Cluster5	NM_010259 // Gbp1 // guanylate nucleotide binding protein 1 // 3 H1|3 67.4 cM //	461.437	315.225	630.765	408.703	443.737	374.271	367.767	374.24	828.599	694.842	1288.52	434.752	596.244	511.443	289.466	539.313	432.918	871.786	451.158	1037.5	97.3069	132.653	159.751	153.443	118.106	140.773	122.408	186.571	161.009	189.313	348.171	344.299	266.315	278.608	86.8257	91.1102	137.474	196.561	2962.3	2796.68	3370.16	3177.77	2277.44
Gbp3__6901953	Gbp3	guanylate nucleotide binding protein 3	6901953	Clr1_IFNup_RNAdn	Cluster4	NM_018734 // Gbp3 // guanylate nucleotide binding protein 3 // 3 H1 // 55932 ///	358.157	241.488	584.565	318.664	334.815	281.81	277.574	319.172	569.641	572.606	1053.52	351.096	471.865	432.103	208.645	349.956	319.426	602.601	328.147	814.138	98.5094	120.915	112.786	116.01	93.9499	130.677	78.5381	144.253	116.065	154.014	285.944	284.682	202.326	192.607	110.192	98.8747	97.998	131.725	1292.64	1908.87	1876.2	1838.61	1344.92
Gbp2__6901957	Gbp2	guanylate nucleotide binding protein 2	6901957	Clr1_IFNup_RNAdn	Cluster5	NM_010260 // Gbp2 // guanylate nucleotide binding protein 2 // 3 H1|3 67.4 cM //	557.169	379.238	709.353	572.023	516.319	450.327	448.492	460.022	980.436	861.316	1647.54	456.013	691.996	656.254	395.266	652.29	561.227	994.847	527.333	1417.57	103.597	127.313	251.845	201.457	141.284	227.602	114.554	214.659	217.421	265.12	438.654	523.629	385.552	352.603	121.441	131.588	175.621	220.902	2362.01	2752.64	2815.94	2885.69	2112.01
P2ry14__6905408	P2ry14	purinergic receptor P2Y, G-protein coupled, 14	6905408	Clr1_IFNup_RNAdn	Cluster2	NM_133200 // P2ry14 // purinergic receptor P2Y, G-protein coupled, 14 // 3 D|3 2	926.945	819.977	1293.71	1130.46	1226.3	1055.57	1048.13	932.539	1390.51	1251.12	1376.7	1165.8	1467.05	1499.95	1065.27	1286.56	1112.59	993.964	1349.68	896.382	629.988	621.633	760.74	806.466	709.958	789.251	661.487	1043.42	882.804	1104.06	1043.42	959.906	1185.19	1075.73	624.912	749.565	722.303	863.978	1304.52	720.583	1280.42	1795.66	1661.76
Kpna4__6905829	Kpna4	karyopherin (importin) alpha 4	6905829	Clr1_IFNup_RNAdn	Cluster3	NM_008467 // Kpna4 // karyopherin (importin) alpha 4 // 3 E2 // 16649 /// ENSMUS	250.115	227.607	333.067	201.798	254.024	238.512	269.194	211.655	302.642	333.388	367.612	300.737	279.594	336.565	288.456	290.709	263.341	321.307	284.391	333.811	212.649	216.68	208.976	256.672	238.362	258.862	219.228	241.36	265.458	278.225	218.034	203.69	297.251	271.598	202.008	173.357	155.178	218.078	285.748	498.535	348.168	310.659	303.224
Zbtb7b__6906834	Zbtb7b	zinc finger and BTB domain containing 7B	6906834	Clr1_IFNup_RNAdn		NM_009565 // Zbtb7b // zinc finger and BTB domain containing 7B // 3 A1-A2|3 45.	219.893	242.73	220.368	249.608	224.947	224.211	207.506	188.983	227.373	235.771	235.679	225.889	240.489	226.898	210.591	227.511	242.663	300.011	231.366	277.851	149.923	134.695	191.434	165.345	158.476	161.436	150.67	178.045	162.548	156.826	151.663	177.437	173.901	174.581	134.741	146.722	202.802	169.166	269.741	342.847	322.933	251.852	313.074
Cept1__6907958	Cept1	choline/ethanolaminephosphotransferase 1	6907958	Clr1_IFNup_RNAdn	Cluster2	NM_133869 // Cept1 // choline/ethanolaminephosphotransferase 1 // 3 F2.3 // 9971	672.188	546.607	502.953	372.682	442.303	414.828	400.059	431.05	677.238	557.323	815.68	521.282	552.427	519.572	484.14	610.239	521.716	571.108	488.4	578.046	334.353	419.475	413.7	361.184	406.398	421.471	365.518	459.889	483.855	523.694	528.687	447.13	414.159	512.991	378.652	348.842	368.881	448.145	877.18	722.468	814.5	883.025	808.778
Ank2_6909139	Ank2	Ank2	6909139	Clr1_IFNup_RNAdn		NM_178655 // Ank2 // ankyrin 2, brain // 3 G2|3 62.5 cM // 109676 /// NM_0010341	20.5425	22.5053	27.6545	22.549	23.6554	22.3023	20.6529	16.2757	26.7567	26.6923	24.6412	25.466	23.7099	23.0475	18.1349	20.0568	20.8212	17.2958	26.2035	11.9445	17.8071	21.5454	21.1826	24.6543	20.2344	24.0491	22.196	18.2269	19.913	20.7925	20.6854	18.2261	17.1243	17.7315	13.6581	18.8963	20.0265	18.0555	77.2011	18.8976	89.6027	81.9277	87.4751
Glipr2__6913042	Glipr2	GLI pathogenesis-related 2	6913042	Clr1_IFNup_RNAdn		NM_027450 // Glipr2 // GLI pathogenesis-related 2 // 4 B1 // 384009 /// ENSMUST0	103.635	75.1838	104.189	111.524	108.447	63.1832	82.1859	73.3264	128.361	114.098	189.216	98.2027	106.416	82.0727	59.6442	89.6369	74.8816	125.018	75.2401	149.058	49.9738	45.0795	54.8302	68.0673	75.3962	83.6173	44.4919	62.9306	56.1183	42.9701	38.2183	63.5562	100.949	69.9358	33.8447	45.6372	45.5554	64.642	216.209	389.9	253.872	223.401	210.699
Psmb2__6917190	Psmb2	proteasome (prosome, macropain) subunit, beta type 2	6917190	Clr1_IFNup_RNAdn	Cluster3	NM_011970 // Psmb2 // proteasome (prosome, macropain) subunit, beta type 2 // 4	1311.5	1175.61	721.462	967.716	791.3	836.812	916.696	961.418	1195.25	1050.53	1590.98	991.968	926.271	1010.35	1529.98	1124.45	1094.53	1222.82	926.264	1239.29	881.404	976.313	815.709	770.916	915.027	1044.72	807.73	834.785	950.347	1128.35	1101.46	1038.29	1145.85	1186.34	995.757	792.941	849.288	930.976	1790.19	1466.84	1841.54	2112.74	1823.89
Ak2__6917270	Ak2	adenylate kinase 2	6917270	Clr1_IFNup_RNAdn		NM_016895 // Ak2 // adenylate kinase 2 // 4 D2.2|4 61.0 cM // 11637 /// NM_00103	466.874	459.353	431.417	440.589	379.891	523.534	448.58	536.387	431.591	382.976	746.232	386.164	399.779	410.099	381.059	434.843	418.134	491.978	386.228	792.04	268.849	296.661	280.077	314.455	348.412	339.562	231.09	315.765	303.445	495.057	451.534	424.617	436.837	459.745	386.997	299.946	376.178	299.427	762.377	871.496	969.683	783.006	577.209
Tmco4__6918029	Tmco4	transmembrane and coiled-coil domains 4	6918029	Clr1_IFNup_RNAdn		NM_029857 // Tmco4 // transmembrane and coiled-coil domains 4 // 4 D3 // 77056 /	98.5634	92.079	100.637	100.53	92.814	103.382	100.49	94.8713	115.362	106.754	124.915	89.8315	95.1446	93.4732	80.6912	102.941	95.4875	123.037	95.1486	134.587	111.174	95.0378	83.7641	89.3992	81.181	102.751	78.6045	76.8024	84.6806	87.112	92.8243	98.2149	71.5966	81.757	92.3334	111.687	100.464	82.9213	155.572	161.211	139.072	140.368	138.689
Tmem67__6919741	Tmem67	transmembrane protein 67	6919741	Clr1_IFNup_RNAdn	Cluster4	NM_177861 // Tmem67 // transmembrane protein 67 // 4 A1 // 329795 /// ENSMUST000	56.7304	41.7299	67.2695	47.0167	53.9754	51.3709	50.735	45.3745	73.3965	71.387	109.83	65.5485	59.3888	65.7318	42.8826	57.4132	50.0785	75.6695	58.6736	89.5263	48.2591	46.0935	48.0625	49.9281	57.6996	49.7564	37.3185	42.3556	43.5165	56.4632	58.205	49.3162	53.0967	47.0998	33.4038	33.3205	37.4133	36.8865	168.229	173.869	203.866	217.688	164.648
Osgin2__6919932	Osgin2	oxidative stress induced growth inhibitor family member 2	6919932	Clr1_IFNup_RNAdn	Cluster3	NM_145950 // Osgin2 // oxidative stress induced growth inhibitor family member 2	61.3304	49.6672	56.4836	46.2984	57.7925	43.098	49.3429	38.5845	89.4469	87.0263	91.5025	75.5694	73.6218	74.0265	61.8002	61.3593	55.3538	66.8622	74.4949	81.1652	45.0758	54.5853	47.7735	58.0543	45.8262	43.936	43.2611	48.2923	46.415	61.3504	41.9852	41.0551	52.2413	50.2492	36.467	42.7313	41.4572	48.55	65.6603	139.089	120.286	92.2873	83.5582
Ripk2__6919944	Ripk2	receptor (TNFRSF)-interacting serine-threonine kinase 2	6919944	Clr1_IFNup_RNAdn	Cluster3	NM_138952 // Ripk2 // receptor (TNFRSF)-interacting serine-threonine kinase 2 //	105.323	81.4312	168.884	108.887	124.148	96.4246	126.615	74.7587	167.642	191.831	165.3	160.432	105.589	139.165	126.392	139.292	123.274	159.42	145.009	143.122	105.641	107.626	123.951	131.854	114.198	139.117	85.2023	111.66	139.424	125.914	128.094	112.597	123.478	102.817	84.1954	84.9617	78.4113	105.23	168.331	395.466	220.58	247.71	218.031
Prpf38a__6924387	Prpf38a	PRP38 pre-mRNA processing factor 38 (yeast) domain conta	6924387	Clr1_IFNup_RNAdn	Cluster4	NM_172697 // Prpf38a // PRP38 pre-mRNA processing factor 38 (yeast) domain conta	55.6936	73.8804	90.5686	58.1783	84.851	57.0292	92.4416	66.4229	67.4254	66.6901	116.926	66.4391	93.2467	78.2229	71.5808	59.794	54.955	88.8549	81.8278	80.6957	50.3989	61.2773	55.5799	56.6302	72.2672	68.1036	53.4434	58.291	64.4251	61.1195	59.887	53.4312	84.5604	63.9641	54.6042	56.0713	47.2028	60.9917	85.256	69.9974	110.563	100.464	99.9428
Tlr12_6925519	Tlr12	Tlr12	6925519	Clr1_IFNup_RNAdn		NM_205823 // Tlr12 // toll-like receptor 12 // 4 D2.2 // 384059 /// ENSMUST00000	21.4465	27.15	13.9184	21.0613	16.3937	19.4437	19.7778	22.2512	17.171	16.5769	13.8961	18.8981	16.8521	16.3787	23.5114	17.945	19.8932	12.1313	14.7767	12.7634	13.4584	13.291	16.9122	13.9939	14.5668	14.0405	24.1207	16.7748	17.3544	15.1154	20.9138	22.6418	18.5571	19.8597	21.6981	17.6696	25.1316	17.1266	110.027	25.2157	79.683	97.2698	84.7811
Tnfrsf14__6927231	Tnfrsf14	tumor necrosis factor receptor superfamily, member 14 (	6927231	Clr1_IFNup_RNAdn	Cluster2	NM_178931 // Tnfrsf14 // tumor necrosis factor receptor superfamily, member 14 (	355.422	300.221	242.925	298.906	232.818	256.937	240.346	278.331	247.168	182.112	396.732	226.843	248.801	288.059	218.364	222.799	234.464	405.512	233.533	440.409	213.222	265.147	295.427	196.076	195.442	213.131	151.357	187.071	212.518	232.048	338.523	369.697	222.326	223.053	201.572	195.394	209.171	183.891	685.798	702.347	666.476	625.866	431.253
Fgl2__6929119	Fgl2	fibrinogen-like protein 2	6929119	Clr1_IFNup_RNAdn	Cluster2	NM_008013 // Fgl2 // fibrinogen-like protein 2 // 5 A3|5 7.0 cM // 14190 /// ENS	1373.18	1188.15	1126.87	929.809	1030.98	944.45	900.779	1135.33	1746.8	1258.51	2005.85	1189.06	1498.6	1272.99	1003.71	1282.11	1208.16	1449.96	1214.71	1376.61	758.55	1217.66	1151.18	596.923	571.979	753.42	639.979	956.042	817.679	1143.94	1284.33	1282.82	998.349	1054.1	499.306	630.023	786.204	930.009	3430.02	2338.88	3508.16	3648.53	3293.26
Tpst1__6934652	Tpst1	protein-tyrosine sulfotransferase 1	6934652	Clr1_IFNup_RNAdn	Cluster4	NM_013837 // Tpst1 // protein-tyrosine sulfotransferase 1 // 5 F-G1 // 22021 ///	423.228	297.577	436.709	436.074	442.303	364.251	333.282	393.822	604.17	555.16	547.471	413.35	471.165	450.277	403.417	476.503	535.503	508.643	428.12	386.531	189.16	220.684	253.658	250.15	230.712	254.641	192.251	271.363	282.254	259.718	322.7	329.052	353.094	328.728	253.443	218.733	251.351	291.506	473.086	413.284	537.377	756.701	741.658
Tlr6__6938679	Tlr6	toll-like receptor 6	6938679	Clr1_IFNup_RNAdn		NM_011604 // Tlr6 // toll-like receptor 6 // 5 C3.1|5 37.0 cM // 21899 /// ENSMU	145.252	166.591	157.878	169.706	167.39	144.681	206.356	145.189	185.663	192.807	262.237	198.957	184.058	220.776	138.976	165.557	153.607	212.929	212.82	222.4	140.665	174.662	148.381	148.988	156.874	172.928	131.135	150.611	153.034	149.661	122.136	127.917	152.442	153.609	117.947	91.5971	105.859	132.922	194.236	302.852	232.807	275.676	243.139
Sdad1__6939986	Sdad1	SDA1 domain containing 1	6939986	Clr1_IFNup_RNAdn	Cluster3	NM_172713 // Sdad1 // SDA1 domain containing 1 // 5 E2 // 231452 /// ENSMUST0000	85.5248	66.8701	120.785	118.204	131.952	86.1149	100.856	82.2937	138.682	143.889	151.953	138.413	118.191	160.946	116.201	123.739	117.61	177.38	144.343	172.682	86.8618	81.3235	112.392	100.919	91.2119	94.5844	76.7035	83.7443	99.4549	74.4583	68.4244	69.1698	104.952	97.4831	72.5247	60.2024	55.2457	82.5846	123.953	109.894	128.926	180.883	172.291
Cxcl9_6939987	Cxcl9	Cxcl9	6939987	Clr1_IFNup_RNAdn		NM_008599 // Cxcl9 // chemokine (C-X-C motif) ligand 9 // 5 E2|5 53.0 cM // 1732	23.5635	31.0282	58.7954	75.2	60.1795	51.9388	60.5405	33.8661	51.2951	99.8181	122.901	81.7808	56.3276	66.0474	40.7176	57.662	41.1454	158.176	84.6425	68.368	7.28814	13.0404	33.3672	19.0935	16.8717	41.2966	13.9582	15.2102	24.8948	16.9851	23.8722	52.5595	24.8121	30.2242	10.4682	13.0483	14.7967	27.7172	956.526	1244.46	1007.47	913.063	748.703
Cxcl11__6939991	Cxcl11	chemokine (C-X-C motif) ligand 11	6939991	Clr1_IFNup_RNAdn	Cluster4	NM_019494 // Cxcl11 // chemokine (C-X-C motif) ligand 11 // 5 E3 // 56066 /// AF	646.968	402.699	1107.2	553.078	526.427	433.882	508.206	463.071	1229.28	952.318	2159.23	515.315	762.847	627.143	291.625	605.776	556.166	1213.28	501.71	1577.58	16.1802	17.7342	98.5846	78.6099	48.4059	93.7379	51.2571	133.258	126.163	70.4677	52.353	151.098	204.43	184.861	17.1346	20.2393	26.0325	87.0312	2210.26	3848.02	3875.32	2525.41	2355.47
Plac8_6940358	Plac8	Plac8	6940358	Clr1_IFNup_RNAdn		NM_139198 // Plac8 // placenta-specific 8 // 5 E3|5 54.0 cM // 231507 /// ENSMUS	59.4646	69.3532	68.0881	75.8412	60.1411	44.9912	43.7685	50.0685	197.069	127.406	314.719	45.7389	85.3867	67.5934	82.6235	77.8983	77.6659	84.2071	31.8233	84.4029	13.7131	11.806	21.2239	15.2128	48.4183	42.579	14.7181	52.6182	30.5652	37.2467	18.8609	61.1148	65.2484	57.9803	23.0611	15.3984	11.9709	35.4944	177.028	273.324	206.605	487.605	385.822
5830443L24Rik__6940646	5830443L24Rik	RIKEN cDNA 5830443L24 gene	6940646	Clr1_IFNup_RNAdn	Cluster2	NM_029509 // 5830443L24Rik // RIKEN cDNA 5830443L24 gene // 5 E5 // 76074 /// NM	53.9212	38.5829	95.8562	103.726	88.2944	47.8531	57.1222	82.1182	109.177	77.6084	128.881	48.3445	111.529	93.4006	54.0686	56.9337	58.3184	48.748	77.7015	61.3265	12.0195	24.2804	40.6057	34.3265	14.412	51.4782	21.3738	33.59	30.0071	29.7822	41.8058	55.0733	46.8277	42.4997	24.1957	22.6431	27.124	23.815	423.283	214.222	540.717	599.223	488.593
Gbp4__6940648	Gbp4	guanylate nucleotide binding protein 4	6940648	Clr1_IFNup_RNAdn	Cluster9	NM_008620 // Gbp4 // guanylate nucleotide binding protein 4 // 5 E5|5 60.0 cM //	94.0946	73.1304	270.385	153.744	137.477	116.814	139.495	111.386	286.679	294.383	444.879	116.639	223.447	235.983	53.1412	134.227	117.139	186.034	136.696	250.277	7.97182	16.9592	27.6485	20.9851	10.5176	34.5087	24.0603	32.5605	34.1248	25.989	57.5311	101.427	77.0103	76.5903	8.55335	12.692	11.5267	27.3874	2253.57	2393.49	2506.92	2451.93	1973.85
Gbp4_6940674	Gbp4	NM_008620 // Gbp4 // guanylate nucleotide binding protein 4 // 5 E5|5 60.0 cM //	6940674	Clr1_IFNup_RNAdn		NM_008620 // Gbp4 // guanylate nucleotide binding protein 4 // 5 E5|5 60.0 cM //	6.75062	6.56953	11.2628	6.88172	10.575	8.93749	8.96038	7.60306	11.1729	11.0839	12.7407	8.41831	10.2004	11.6373	5.81904	7.09489	6.54807	10.0279	8.7404	10.1974	6.80554	7.65584	5.79609	5.46492	5.66215	6.87486	7.4068	5.38696	6.53515	4.93846	6.14737	8.04738	7.37289	5.46405	3.53733	3.62696	4.41505	5.1125	25.4244	19.7332	17.6203	25.1862	22.1355
Gpr109a__6941844	Gpr109a	G protein-coupled receptor 109A	6941844	Clr1_IFNup_RNAdn	Cluster4	NM_030701 // Gpr109a // G protein-coupled receptor 109A // --- // 80885 /// ENSM	271.098	190.471	257.167	285.78	206.403	201.653	216.089	282.05	408.188	294.332	577.365	225.623	236.794	230.607	252.519	355.201	383.677	434.599	186.532	691.89	94.9621	115.86	134.566	112.808	121.538	165.833	111.048	138.862	170.89	144.676	187.386	196.627	155.908	166.993	118.782	118.144	142.972	148.449	578.178	916.074	688.981	904.79	715.685
Vps37b__6941856	Vps37b	vacuolar protein sorting 37B (yeast)	6941856	Clr1_IFNup_RNAdn	Cluster3	NM_177876 // Vps37b // vacuolar protein sorting 37B (yeast) // 5 F // 330192 ///	161.163	147.34	154.688	151.893	129.149	151.492	149.092	151.754	137.484	148.545	199.66	151.451	164.719	143.989	105.641	125.341	117.304	181.594	154.971	182.143	118.293	99.6902	112.913	124.079	140.193	119.837	97.3062	100.111	106.152	102.072	88.1079	105.619	103.749	103.941	90.4539	98.8254	112.103	91.0464	238.741	252.504	241.885	201.993	171.658
Stx2__6942124	Stx2	syntaxin 2	6942124	Clr1_IFNup_RNAdn		NM_007941 // Stx2 // syntaxin 2 // 5 G1.3|5 70.0 cM // 13852 /// ENSMUST00000031	305.596	298.639	337.888	302.095	357.555	304.154	316.307	314.935	341.677	340.026	302.751	363.507	327.384	347.898	349.578	364.693	354.124	343.044	362.604	307.257	442.278	400.176	373.266	403.071	320.871	302.37	315.652	278.125	301.903	349.236	385.717	368.6	310.69	310.649	339.141	393.35	325.368	350.233	645.736	715.992	718.348	627.63	650.363
AU022870__6942941	AU022870	expressed sequence AU022870	6942941	Clr1_IFNup_RNAdn		ENSMUST00000031621 // AU022870 // expressed sequence AU022870 (AU022870), mRNA /	250.626	236.343	237.123	237.282	234.841	189.203	205.095	186.222	382.7	366.62	363.762	250.452	238.018	294.428	330.762	257.831	252.631	295.198	242.365	271.231	234.171	253.096	229.265	209.173	215.487	204.703	170.816	202.011	250.899	287.995	273.688	275.338	275.128	272.509	210.974	172.03	149.884	255.605	389.581	273.81	417.774	547.969	460.51
Irf5__6945011	Irf5	interferon regulatory factor 5	6945011	Clr1_IFNup_RNAdn		NM_012057 // Irf5 // interferon regulatory factor 5 // 6 A3.3|6 7.1 cM // 27056	625.866	663.669	571.064	666.365	616.266	589.497	630.075	480.909	672.882	668.971	641.031	540.728	615.344	601.262	520.077	521.462	562.017	771.766	552.959	605.654	347.356	360.844	514.291	445.089	396.347	487.088	304.355	357.235	430.748	376.992	348.743	489.162	431.085	471.767	308.137	398.043	423.078	423.821	807.843	1052.13	901.36	731.655	805.098
Tmem140__6945339	Tmem140	transmembrane protein 140	6945339	Clr1_IFNup_RNAdn	Cluster5	ENSMUST00000074949 // Tmem140 // transmembrane protein 140 (Tmem140), mRNA // 6	677.938	593.959	646.551	678.004	743.614	764.202	661.795	726.636	888.273	837.392	1039.3	494.755	633.82	629.796	779.049	740.538	783.457	507.953	600.171	393.17	415.519	340.342	414.819	423.542	482.532	566.099	433.933	502.629	600.596	584.91	830.905	755.868	859.206	773.705	496.177	532.8	494.364	643.68	1067.11	900.817	1174.23	1318.33	1379.28
Creb5__6946313	Creb5	cAMP responsive element binding protein 5	6946313	Clr1_IFNup_RNAdn		NM_172728 // Creb5 // cAMP responsive element binding protein 5 // 6 B3|6 25.8 c	182.246	175.773	347.568	236.306	241.838	247.156	324.818	228.301	269.754	283.442	268.255	268.932	312.53	310.005	155.798	199.038	190.233	394.598	324.503	401.27	126.04	137.332	192.913	133.462	104.976	99.9476	76.5983	97.3399	118.872	106.082	126.134	144.351	138.941	128.874	112.647	111.87	119.926	129.537	319.369	522.697	453.975	343.011	313.63
St3gal5__6946954	St3gal5	ST3 beta-galactoside alpha-2,3-sialyltransferase 5	6946954	Clr1_IFNup_RNAdn		NM_011375 // St3gal5 // ST3 beta-galactoside alpha-2,3-sialyltransferase 5 // 6	539.672	421.34	592.253	437.058	431.124	428.268	424.57	393.808	701.719	563.148	967.71	430.769	513.347	655.599	387.282	498.86	452.558	954.645	558.963	1397.95	181.214	281.307	284.373	290.03	236.347	299.456	206.086	244.966	365.777	180.346	126.716	184.833	245.984	267.969	154.449	185.474	211.031	245.417	1412.76	2704.6	2021.35	1461.67	1411.1
Etv6__6950334	Etv6	ets variant gene 6 (TEL oncogene)	6950334	Clr1_IFNup_RNAdn		NM_007961 // Etv6 // ets variant gene 6 (TEL oncogene) // 6 G2|6 63.9 cM // 1401	257.911	259.496	285.659	293.454	333.721	274.252	282.538	280.656	346.735	308.927	244.347	331.448	321.169	334.713	297.594	270.358	263.961	428.717	345.495	334.998	263.009	267.805	275.664	267.04	210.603	252.782	217.879	262.439	286.44	212.298	201.415	253.637	228.88	220.174	174.841	245.65	249.681	247.158	372.274	367.192	392.093	413.327	437.722
Nod1_6953800	Nod1	Nod1	6953800	Clr1_IFNup_RNAdn		NM_172729 // Nod1 // nucleotide-binding oligomerization domain containing 1 // 6	61.1317	54.2165	99.029	83.2172	68.5935	74.0855	60.3353	65.5203	104.217	107.66	133.89	73.7259	104.057	101.118	48.376	76.4429	72.6414	140.726	71.6671	147.17	40.2998	55.7995	49.0031	50.7146	44.2507	54.033	39.6421	48.1702	43.3025	46.7013	51.2014	51.7318	47.6806	44.8013	29.2343	38.3284	35.8246	49.5135	113.047	266.35	192.978	175.555	169.093
A030007L17Rik_6953804	A030007L17Rik	---	6953804	Clr1_IFNup_RNAdn		---	15.6643	17.7172	23.1532	13.911	12.7536	18.8756	15.8519	12.3259	26.3792	18.0192	39.8921	19.1005	15.7988	19.2645	23.7142	18.53	16.1179	30.4859	20.0697	35.1324	11.4708	21.2593	13.6506	15.2358	11.4409	24.7093	17.2326	11.74	15.4375	16.7947	20.4473	7.58658	16.0302	16.1129	12.5917	14.9296	10.8323	13.9781	34.0254	61.4137	53.3738	71.0981	40.0236
Rab43__6955291	Rab43	RAB43, member RAS oncogene family	6955291	Clr1_IFNup_RNAdn	Cluster2	NM_001039394 // Rab43 // RAB43, member RAS oncogene family // 6 D1 // 69834 ///	115.785	130.199	132.265	174.197	112.393	202.042	160.23	181.254	144.354	144.696	139.15	128.412	186.699	180.978	72.9027	116.863	154.525	226.675	157.687	207.303	158.14	158.694	164.549	162.291	127.845	141.505	123.811	99.5873	131.369	141.548	161.835	146.872	126.682	113.155	110.94	116.923	123.968	87.9999	312.801	260.536	421.492	335.605	322.467
Crbn__6956241	Crbn	cereblon	6956241	Clr1_IFNup_RNAdn		NM_175357 // Crbn // cereblon // --- // 58799 /// NM_021449 // Crbn // cereblon	292.887	261.042	238.534	281.305	289.261	261.802	277.002	242.572	395.398	366.343	514.715	285.835	292.597	319.26	327.341	363.119	348.101	308.193	312.331	365.465	253.301	249.838	263.164	237.819	249.202	290.959	220.537	260.858	302.758	346.18	371.367	354.858	399.261	362.134	276.457	177.488	147.031	270.906	366.604	565.836	443.903	593.827	500.487
Ptpn6__6957122	Ptpn6	protein tyrosine phosphatase, non-receptor type 6	6957122	Clr1_IFNup_RNAdn	Cluster2	NM_013545 // Ptpn6 // protein tyrosine phosphatase, non-receptor type 6 // 6 F2|	2083.22	1962.67	1496.94	1781.65	1636.5	1888.34	1931.36	1881.15	1889.38	1559.97	2200.93	1747.89	1750.8	1852.81	1776.35	1940.08	1770.94	2112.3	1806.52	2389.35	1573.32	1795.16	1883.63	1447.75	1368.9	1503.39	1212.95	1377.47	1472.24	1763.59	1727.3	1809.03	1500.06	1598.61	1368.33	1268.23	1420.81	1427.03	2511.44	2319.34	2534.88	2575.79	2072.85
Tapbpl__6957168	Tapbpl	TAP binding protein-like	6957168	Clr1_IFNup_RNAdn		NM_145391 // Tapbpl // TAP binding protein-like // 6 F3 // 213233 /// ENSMUST000	210.909	181.993	186.489	219.781	148.571	182.514	194.693	156.05	242.144	245.143	396.297	149.445	202.101	184.893	160.573	213.873	187.53	207.898	175.086	266.454	80.6912	82.6252	106.937	83.6365	99.5176	103.998	81.4261	107.976	118.203	146.146	182.748	216.473	142.306	149.3	96.8466	88.8888	101.415	111.303	583.727	701.515	667.785	749.144	594.796
Klrk1_6957406	Klrk1	Klrk1	6957406	Clr1_IFNup_RNAdn		NM_033078 // Klrk1 // killer cell lectin-like receptor subfamily K, member 1 //	73.3655	39.4699	96.797	91.1904	70.2331	65.8404	65.7747	59.2836	142.37	101.013	187.591	85.8294	101.785	132.712	66.8609	90.4896	85.8586	139.068	82.6814	126.087	7.14463	9.64112	31.2477	18.5826	12.0679	30.8502	15.8789	25.2148	32.9038	29.7793	25.4001	45.0733	43.8961	57.728	10.0194	10.0872	15.8394	24.5114	196.113	151.433	255.583	392.438	272.126
Klra2_6957458	Klra2	Klra2	6957458	Clr1_IFNup_RNAdn		NM_008462 // Klra2 // killer cell lectin-like receptor, subfamily A, member 2 //	78.5549	45.5917	63.5394	53.8551	42.3638	42.5109	44.3724	38.7107	124.758	77.5605	156.019	67.6332	66.0053	81.7734	90.2247	71.1065	57.8502	128.178	64.1519	142.243	11.8378	20.9387	25.2771	20.2133	17.861	26.7063	15.5075	24.2444	30.1561	34.2953	24.0943	34.1999	42.0913	42.3703	11.7193	10.7462	16.7757	20.5865	132.845	85.1822	103.419	175.973	161.172
2010012C16Rik_6957462	2010012C16Rik	2010012C16Rik	6957462	Clr1_IFNup_RNAdn		NM_025564 // 2010012C16Rik // RIKEN cDNA 2010012C16 gene // 6 C7 // 66441	57.4916	45.9961	38.213	42.4243	37.6109	37.3522	43.9896	36.7138	71.9035	60.6737	109.448	52.4082	49.6589	57.6572	76.8072	51.8837	45.797	80.0794	47.1106	111.691	27.472	46.6492	29.666	29.1831	30.7263	45.9327	28.1888	33.126	40.2724	42.6877	37.8041	35.1331	49.6964	53.3342	37.5422	28.5065	20.2562	28.892	121.263	120.677	143.7	131.214	136.961
Sertad3__6959303	Sertad3	SERTA domain containing 3	6959303	Clr1_IFNup_RNAdn	Cluster4	NM_133210 // Sertad3 // SERTA domain containing 3 // 7 A3 // 170742 /// ENSMUST0	235.97	185.343	214.599	189.097	201.351	164.081	181.475	196.345	258.841	242.835	305.992	203.068	227.284	199.73	223.829	212.477	182.061	306.351	171.75	258.946	107.909	107.923	137.778	145.731	109.488	147.625	135.735	156.238	142.675	179.007	240.795	183.15	191.35	192.205	139.752	107.876	116.171	161.125	392.712	278.59	358.983	472.11	409.483
Whdc1__6962065	Whdc1	WAS protein homology region 2 domain containing 1	6962065	Clr1_IFNup_RNAdn	Cluster4	NM_001004185 // Whdc1 // WAS protein homology region 2 domain containing 1 // 7	60.3516	50.4555	82.4439	69.7862	73.8568	65.2425	73.48	67.4768	82.5908	87.8396	77.975	69.4422	81.2125	69.0318	69.3729	70.8522	73.6708	90.7408	77.7144	87.6438	56.9751	50.0959	70.0571	56.6027	52.1549	50.5995	57.7384	54.5947	54.9246	58.9545	60.3357	63.4606	55.3557	54.4768	50.2294	60.2091	49.9201	57.2764	89.4036	130.778	108.662	90.2128	92.2329
Ctsc__6962376	Ctsc	cathepsin C	6962376	Clr1_IFNup_RNAdn	Cluster3	NM_009982 // Ctsc // cathepsin C // 7 D3-E1.1 // 13032 /// ENSMUST00000032779 //	1808.15	1892.92	1707.18	1232.27	1471.53	1455.2	1657.05	1471.94	1681.93	1477.56	1861.82	1574.74	1666.26	1715.48	1611.18	1581.41	1418.65	2023.03	1653.84	2100.48	1136.12	1303.88	1356.62	1182.4	1244.37	1234.83	1113.43	1349.21	1445.15	1537.32	1428.81	1477.76	1327.87	1258.6	1037.58	1238.86	1213.62	1440.25	2613.01	1829.58	2421.19	2302.68	2062.53
Slco3a1__6968426	Slco3a1	solute carrier organic anion transporter family, member	6968426	Clr1_IFNup_RNAdn	Cluster5	NM_023908 // Slco3a1 // solute carrier organic anion transporter family, member	104.74	83.8483	180.533	125.7	128.706	119.596	119.103	128.019	177.341	149.175	212.213	130.005	176.595	122.862	75.7713	129.398	122.136	175.871	118.63	203.216	39.5118	39.0944	61.4768	62.9738	51.5014	59.2322	53.4604	82.8494	63.7039	59.7303	55.0614	74.7509	62.9747	66.4897	40.8272	55.9342	76.1108	66.324	450.505	455.091	535.161	365.313	383.17
Pex11a_6968728	Pex11a	Pex11a	6968728	Clr1_IFNup_RNAdn		NM_011068 // Pex11a // peroxisomal biogenesis factor 11a // 7 D2 // 18631 /// EN	32.3168	38.1865	43.5602	50.181	50.3762	36.5858	38.1383	29.8248	35.2544	52.1079	75.9854	39.6476	43.104	59.2992	39.06	43.8559	34.4906	57.3643	40.2526	42.2251	41.1332	26.8065	37.8589	36.681	30.4815	49.1933	37.8132	31.3325	30.5771	34.0865	27.2188	40.1595	39.7078	42.3036	25.6053	22.9093	27.096	31.1062	73.3701	71.2289	62.2305	55.8297	53.9275
Trim21__6969940	Trim21	tripartite motif protein 21	6969940	Clr1_IFNup_RNAdn	Cluster4	NM_009277 // Trim21 // tripartite motif protein 21 // --- // 20821 /// NM_001082	482.625	426.967	412.523	389.978	370.148	423.506	424.744	398.236	460.517	435.289	675.059	395.365	419.26	423.078	352.972	408.137	388.529	458.046	415.553	549.715	190.467	263.489	359.595	300.011	268.538	282.008	226.529	290.354	304.152	378.062	387.371	425.039	335.226	368.832	200.211	220.026	296.957	318.664	586.782	576.022	725.348	818.308	656.113
Gvin1__6970164	Gvin1	GTPase, very large interferon inducible 1	6970164	Clr1_IFNup_RNAdn	Cluster5	NM_029000 // Gvin1 // GTPase, very large interferon inducible 1 // 7 E3 // 74558	403.829	411.854	366.879	343.232	330.554	408.621	325.869	376.929	457.891	399.344	515.336	406.184	399.231	440.623	411.073	362.111	361.251	419.696	335.324	395.641	45.5699	149.736	164.182	209.788	161.168	231.616	157.583	237.271	232.159	311.369	356.397	365.863	310.18	324.07	149.563	168.99	232.488	301.685	479.342	516.198	692.37	655.04	552.806
Lair1_6973527	Lair1	---	6973527	Clr1_IFNup_RNAdn		---	295.833	408.361	240.155	383.651	414.963	394.781	456.994	326.912	489.427	434.686	453.749	373.773	406.593	441.029	443.021	358.587	354.571	308.454	402.775	286.629	224.176	254.26	350.012	308.118	313.908	324.65	238.569	314.017	358.523	366.942	291.425	367.342	342.41	388.761	235.433	212.732	229.782	364.802	654.119	215.372	698.032	841.856	784.147
Irf2__6975919	Irf2	interferon regulatory factor 2	6975919	Clr1_IFNup_RNAdn	Cluster3	NM_008391 // Irf2 // interferon regulatory factor 2 // 8 B2 // 16363 /// ENSMUST	178.001	219.583	278.098	272.592	233.811	205.639	295.889	213.275	243.033	224.838	242.974	270.068	356.1	374.302	235.082	195.623	185.616	403.225	319.814	375.477	170.777	249.14	233.604	210.363	167.871	223.663	158.277	146.641	206.279	198.981	182.386	194.716	198.676	181.92	130.555	165.213	125.08	182.901	365.068	394.467	459.143	357.979	353.81
Atp13a1__6976954	Atp13a1	ATPase type 13A1	6976954	Clr1_IFNup_RNAdn		NM_133224 // Atp13a1 // ATPase type 13A1 // 8 B3.3 // 170759 /// ENSMUST00000034	249.171	246.243	214.885	267.93	255.167	243.03	258.025	242.409	287.335	292.501	242.887	259.682	246.207	263.128	255.972	260.923	259.16	287.975	228.308	248.97	206.104	171.718	231.471	225.855	215.432	227.765	204.493	220.174	225.941	211.633	215.532	232.285	196.633	194.432	186.444	227.013	244.963	226.325	377.656	254.851	362.968	341.76	409.824
Il12rb1_6977042	Il12rb1	Il12rb1	6977042	Clr1_IFNup_RNAdn		NM_008353 // Il12rb1 // interleukin 12 receptor, beta 1 // 8 B3.3|8 33.5 cM // 1	34.9839	32.8511	48.4707	52.2609	46.6531	38.5564	38.7569	41.1317	63.6902	48.9661	86.0647	30.5822	63.9255	47.8534	29.7193	41.3487	44.4694	50.2541	46.4292	56.9708	14.1453	16.4163	25.2174	20.6283	20.335	19.0838	21.6918	22.9261	22.3535	20.1502	25.8632	31.2846	27.6311	27.6784	20.1131	19.1127	25.7632	23.167	649.975	277.93	616.014	576.797	520.506
Tbc1d9__6977648	Tbc1d9	TBC1 domain family, member 9	6977648	Clr1_IFNup_RNAdn		NM_027758 // Tbc1d9 // TBC1 domain family, member 9 // 8 C3 // 71310 /// ENSMUST	276.583	243.48	557.211	379.735	461.012	332.313	345.991	314.937	500.213	613.513	457.304	458.094	473.014	500.439	335.08	396.968	349.479	533.842	447.626	515.011	195.257	177.034	247.755	280.964	257.406	255.327	232.539	242.036	251.761	231.659	178.093	192.571	246.081	233.915	174.773	199.38	168.552	223.94	496.228	851.221	602.004	517.767	576.254
Plekha2__6981113	Plekha2	pleckstrin homology domain-containing, family A (phospho	6981113	Clr1_IFNup_RNAdn		NM_031257 // Plekha2 // pleckstrin homology domain-containing, family A (phospho	312.049	333.687	336.411	398.623	329.36	365.247	355.141	337.726	340.177	334.143	506.662	310.532	339.861	385.541	249.933	299.589	298.25	378.629	362.903	460.823	164.29	212.312	253.769	235.325	245.795	287.446	182.615	202.62	249.956	207.211	208.247	291.253	272.666	316.721	171.099	148.91	174.911	176.336	569.752	543.204	650.466	662.947	501.032
Il15__6983744	Il15	interleukin 15	6983744	Clr1_IFNup_RNAdn	Cluster4	NM_008357 // Il15 // interleukin 15 // 8 C2|8 38.0 cM // 16168 /// BC023698 // I	196.765	134.529	130.96	127.689	151.233	129.592	123.476	133.149	239.963	229.841	332.346	150.129	146.142	157.103	213.069	217.871	171.733	190.248	142.535	180.483	76.1478	91.9846	108.14	92.7509	93.3372	139.773	85.2661	113.442	138.058	122.805	143.67	129.147	180.078	158.218	80.0195	75.4265	63.572	110.451	226.933	233.198	302.445	406.956	323.76
Cd97__6983799	Cd97	CD97 antigen	6983799	Clr1_IFNup_RNAdn		NM_011925 // Cd97 // CD97 antigen // 8 C2|8 38.0 cM // 26364 /// ENSMUST00000075	189.999	170.568	209.823	244.951	214.176	227.972	239.493	213.074	238.078	243.521	283.212	192.119	234.955	210.879	152.837	202.986	219.306	225.54	197.392	267.98	225.39	175.342	149.26	202.131	189.451	174.184	130.404	178.359	169.07	165.271	173.721	152.951	194.1	184.567	162.287	144.106	129.931	137.405	307.64	301.242	421.772	354.2	283.733
BC004022_6983979	BC004022	---	6983979	Clr1_IFNup_RNAdn		---	421.646	317.803	413.912	323.056	359.192	315.844	298.478	266.173	502.256	417.34	583.95	370.302	362.551	470.262	269.011	352.112	319.218	867.452	396.732	757.515	267.518	266.116	322.251	218.444	247.413	260.045	200.236	255.295	280.193	238.954	209.553	227.501	240.578	221.047	181.699	190.347	190.292	237.981	467.652	839.211	604.526	605.755	595.807
Psmb10__6985004	Psmb10	proteasome (prosome, macropain) subunit, beta type 10	6985004	Clr1_IFNup_RNAdn	Cluster2	NM_013640 // Psmb10 // proteasome (prosome, macropain) subunit, beta type 10 //	1195.83	999.131	741.987	1297.39	982.212	1052.64	728.507	917.23	1226.47	1114.59	1809.91	880.129	999.048	1077.37	1451.37	1063.42	1139.12	1181.09	805.796	1036.93	348.407	512.995	600.762	556.366	614.164	765.495	498.227	661.391	673.578	1001.54	1173.74	1455.1	978.793	1108.04	682.758	562.504	758.913	660.15	2104.41	1465.22	1803.65	2969.7	2315.65
Mlkl__6985361	Mlkl	mixed lineage kinase domain-like	6985361	Clr1_IFNup_RNAdn	Cluster5	NM_029005 // Mlkl // mixed lineage kinase domain-like // 8 D3 // 74568 /// ENSMU	490.49	370.924	490.279	357.694	418.543	329.376	376.05	343.244	608.477	599.709	756.009	448.377	458.256	445.095	405.366	455.671	382.769	629.713	483.429	660.392	188.405	188.042	240.146	266.921	235.305	259.48	170.895	246.011	246.069	299.635	248.806	254.517	326.996	273.266	188.262	169.36	231.313	261.798	790.762	918.643	945.209	1000.59	892.742
Casp1__6986648	Casp1	caspase 1	6986648	Clr1_IFNup_RNAdn		NM_009807 // Casp1 // caspase 1 // 9 A1|9 1.0 cM // 12362 /// ENSMUST00000027015	618.53	567.034	516.57	438.116	474.972	404.361	423.597	407.182	791.283	650.655	890.246	481.446	510.434	598.016	769.053	585.778	461.376	611.45	497.927	725.172	331.678	456.5	377.782	359.68	389.311	479.877	381.937	439.053	454.589	618.71	642.735	613.594	682.053	641.284	455.39	377.646	326.801	504.815	1097.57	1325.76	1281.48	1549.73	1182.32
AB124611__6987384	AB124611	cDNA sequence AB124611	6987384	Clr1_IFNup_RNAdn	Cluster2	ENSMUST00000076326 // AB124611 // cDNA sequence AB124611 (AB124611), mRNA // 9 A	2373.5	1981.67	1721.56	1878.15	1631.07	1837.85	2042.33	1883.5	1866.6	1495.07	2481.51	1376.03	1721.8	1555.65	1950.06	1775.12	1780.91	1871.66	1776.1	1667.3	1563.54	1628.36	1647.66	1446.05	1275.9	1495.28	1162.17	1321.26	1477.25	1782.64	1953.3	1624.75	1801.27	1562.46	1423.47	1426.83	1359.25	1430.89	2745.78	2007.94	3065.91	2692.82	2185.88
Il18_6989015	Il18	Il18	6989015	Clr1_IFNup_RNAdn		NM_008360 // Il18 // interleukin 18 // 9 A5.3|9 29.0 cM // 16173 /// ENSMUST0000	100.766	87.2571	53.1213	66.981	75.1536	52.3008	64.9028	66.6586	98.0679	95.2739	142.485	59.1977	72.6379	87.5024	106.064	85.1739	77.1017	95.5153	58.1836	105.707	41.5066	35.3216	33.7136	39.5723	39.8437	50.0421	30.5733	44.8688	49.2854	52.079	49.3285	46.4894	59.2893	58.7229	36.9433	28.2935	35.6933	50.0563	140.914	110.497	154.713	212.382	179.78
Ctsh__6991264	Ctsh	cathepsin H	6991264	Clr1_IFNup_RNAdn	Cluster9	NM_007801 // Ctsh // cathepsin H // 9 E3.1|9 50.0 cM // 13036 /// ENSMUST0000003	263.323	265.447	594.132	483.61	500.165	420.669	421.019	393.585	592.783	660.791	748.06	488.471	647.951	656.982	429.862	446.498	418.937	541.527	565.86	417.609	141.95	146.485	297.794	190.109	210.038	286.426	229.023	302.016	301.553	270.061	223.22	260.433	420.671	419.495	111.848	131.467	169.095	234.903	1305.15	1624.64	1803.02	1964.44	1658.77
Mrpl3__6992093	Mrpl3	mitochondrial ribosomal protein L3	6992093	Clr1_IFNup_RNAdn	Cluster3	NM_053159 // Mrpl3 // mitochondrial ribosomal protein L3 // 9 F1 // 94062 /// EN	334.636	300.25	275.256	270.055	299.419	262.201	257.541	262.068	378.005	348.772	418.229	342.768	310.614	336.541	417.621	356.493	320.531	340.214	307.374	291.288	300.075	348.378	301.972	304.807	406.381	368.888	313.8	305.348	324.886	364.676	345.191	318.215	334.766	358.016	325.727	357.862	271.766	353.628	503.682	300.94	429.094	595.802	537.753
Tlr9__6992159	Tlr9	toll-like receptor 9	6992159	Clr1_IFNup_RNAdn	Cluster2	NM_031178 // Tlr9 // toll-like receptor 9 // 9 F1 // 81897 /// ENSMUST0000006224	215.308	204.165	376.535	376.804	370.821	369.82	378.24	298.31	350.364	336.891	295.833	306.708	451.953	415.254	161.19	240.725	238.388	325.883	370.801	220.107	112.57	104.818	235.854	153.201	111.066	148.042	135.024	170.281	161.242	136.732	140.287	177.576	156.719	150.358	64.0706	101.75	136.924	127.221	462.449	220.182	552.056	481.409	523.52
Parp3__6998587	Parp3	poly (ADP-ribose) polymerase family, member 3	6998587	Clr1_IFNup_RNAdn		NM_145619 // Parp3 // poly (ADP-ribose) polymerase family, member 3 // 9 F1 // 2	77.5035	85.5105	98.5388	85.9431	94.3833	77.8228	81.5634	84.1231	97.9029	101.415	103.165	94.092	82.7381	98.6762	79.5848	87.3902	89.7419	100.454	82.3833	87.1972	57.7128	59.6591	95.3902	94.6073	80.3446	79.1123	78.1303	101.189	86.3294	79.963	91.2131	100.389	101.001	85.4471	74.5223	86.3833	89.6748	71.0272	117.459	102.168	113.534	128.11	140.053
Rap2c__7016797	Rap2c	RAP2C, member of RAS oncogene family	7016797	Clr1_IFNup_RNAdn	Cluster5	NM_172413 // Rap2c // RAP2C, member of RAS oncogene family // X A5 // 72065 ///	1021.95	832.733	815.511	745.674	742.862	767.307	805.528	779.06	940.282	863.086	1343.8	784.25	811.265	866.526	707.462	780.054	723.997	1050.82	792.656	1211.27	427.195	565.765	596.195	672.742	561.223	691.21	525.468	641.778	662.373	780.53	693.692	750.059	698.778	697.868	509.819	471.293	547.103	669.732	1335.44	1175.7	1622.16	1649.71	1345.29
Il2rg__7018531	Il2rg	interleukin 2 receptor, gamma chain	7018531	Clr1_IFNup_RNAdn	Cluster9	NM_013563 // Il2rg // interleukin 2 receptor, gamma chain // X D|X 38.0 cM // 16	2295.03	2059.25	1767.51	1943.04	1720.84	1456.01	1831.49	1587.9	2285.51	2013.37	2261.71	2026.68	1837.72	2210.72	2156.09	1830.09	1774.5	2468.98	1991.03	2065.39	1613.3	1518.15	2078.17	1710.26	1414.52	1624.75	1384.07	1579.77	1847.17	1950.73	1844.35	1943.98	1826.42	1627.68	1326.58	1365.87	1392.44	1692.45	2927.19	2403.3	2755.88	3162.17	2719.45
Cd28__6749835	Cd28	CD28 antigen	6749835	Clr2_IFNdn_RNAup	Cluster6	NM_007642 // Cd28 // CD28 antigen // 1 C1-C3|1 30.1 cM // 12487 /// ENSMUST00000	430.548	478.429	384.572	551.215	513.838	569.286	632.692	515.854	293.712	286.271	263.08	396.303	442.183	467.289	509.939	498.618	481.66	108.4	525.629	48.4072	938.654	726.611	581.675	685.893	683.866	711.831	649.66	506.258	579.807	707.963	840.102	669.658	760.993	828.817	887.602	626.009	480.573	633.223	168.529	27.6414	88.7121	182.925	171.438
Dgkd__6751349	Dgkd	diacylglycerol kinase, delta	6751349	Clr2_IFNdn_RNAup	Cluster6	AK172901 // Dgkd // diacylglycerol kinase, delta // 1 D // 227333	480.336	600.687	342.787	530.379	527.779	608.642	613.275	520.675	459.016	450.489	329.954	501.432	435.642	464.103	547.677	503.752	509.964	298.362	504.899	284.215	481.619	537.392	598.767	618.655	609.157	573.643	580.202	603.153	661.822	497.192	428.227	498.873	510.575	520.708	429.838	461.767	476.364	566.15	326.17	168.885	346.113	316.017	335.396
Mgat5__6752848	Mgat5	mannoside acetylglucosaminyltransferase 5	6752848	Clr2_IFNdn_RNAup		NM_145128 // Mgat5 // mannoside acetylglucosaminyltransferase 5 // 1 E3 // 10789	225.635	241.713	215.733	291.876	295.051	277.428	309.338	279.949	243.441	258.832	235.044	279.592	257.845	274.909	267.668	263.164	242.851	219.458	295.348	188.975	202.025	216.554	225.062	291.154	281.186	276.704	237.625	242.228	268.316	249.222	175.252	238.53	255.97	251.111	191.598	202.569	234.457	250.817	163.392	117.898	147.299	196.261	179.195
Ivns1abp__6754014	Ivns1abp	influenza virus NS1A binding protein	6754014	Clr2_IFNdn_RNAup	Cluster1	NM_054102 // Ivns1abp // influenza virus NS1A binding protein // 1 G2 // 117198	254.676	228.511	188.091	203.864	231.157	227.953	242.983	183.801	207.931	229.554	233.131	262.634	194.955	254.436	256.859	238.818	232.454	162.512	236.479	190.149	524.784	534.561	341.774	305.606	327.42	327.554	285.598	313.419	305.905	424.223	401.034	282.781	302.292	273.912	456.013	295.78	255.959	337.403	218.606	127.23	203.386	247.489	211.501
Glul__6754149	Glul	glutamate-ammonia ligase (glutamine synthetase)	6754149	Clr2_IFNdn_RNAup		NM_008131 // Glul // glutamate-ammonia ligase (glutamine synthetase) // --- // 1	315.483	376.639	260.311	168.315	218.925	182.386	281.155	205.551	197.232	222.615	211.693	363.429	283.485	267.103	446.801	375.563	393.009	280.563	286.895	242.564	885.029	887.32	576.166	466.001	599.377	381.696	568.584	496.445	483.901	663.526	756.874	542.929	459.089	409.69	574.79	889.327	864.199	898.068	60.1178	86.4665	117.806	106.193	92.1633
Parp1__6755672	Parp1	poly (ADP-ribose) polymerase family, member 1	6755672	Clr2_IFNdn_RNAup	Cluster1	NM_007415 // Parp1 // poly (ADP-ribose) polymerase family, member 1 // 1 H5|1 98	218.624	248.9	169.209	253.784	198.316	250.539	238.225	234.074	180.526	176.531	224.503	213.695	187.337	226.67	229.729	196.356	198.44	186.625	209.194	191.973	325.79	355.351	288.645	304.475	342.372	301.09	267.601	221.526	256.069	353.148	306.338	267.844	246.153	250.138	380.629	301.7	250.568	243.259	189.94	129.986	161.624	209.173	174.579
Eya1_6757035	Eya1	Eya1	6757035	Clr2_IFNdn_RNAup		NM_010164 // Eya1 // eyes absent 1 homolog (Drosophila) // 1 A3|1 10.4 cM // 140	31.4346	39.9843	34.5571	50.2827	44.5045	41.5377	51.8945	39.1918	42.4652	42.0986	28.7825	52.8657	39.1494	38.6632	44.4962	39.994	41.8786	27.2724	52.67	19.3529	59.6041	59.7849	72.5785	77.8076	69.9955	61.2085	62.6256	55.798	56.2913	58.7623	56.6479	49.7657	60.5846	54.8687	56.5694	40.577	44.1313	60.1687	23.2965	16.6437	19.4943	30.4768	25.5719
2210010L05Rik__6758633	2210010L05Rik	RIKEN cDNA 2210010L05 gene	6758633	Clr2_IFNdn_RNAup		BC016598 // 2210010L05Rik // RIKEN cDNA 2210010L05 gene // 1 C1.1 // 98682	97.9416	123.784	116.366	116.504	125.03	128.557	127.092	128.225	116.775	112.137	113.278	118.332	136.094	123.666	117.662	114.825	110.705	89.7338	138.274	64.8471	138.426	133.395	120.779	155.393	150.255	135.604	118.691	144.696	133.492	131.422	116.385	95.6027	138.931	122.845	121.806	116.297	122.806	127.352	76.2434	35.7968	67.1512	82.034	80.0955
Tns1_6759718	Tns1	---	6759718	Clr2_IFNdn_RNAup		---	147.229	212.556	150.153	244.065	250.716	214.47	238.83	207.96	182.14	212.371	78.7774	260.775	208.234	205.871	296.519	224.211	235.736	96.4501	210.296	58.4342	619.38	401.994	386.555	559.331	490.007	439.939	509.472	358.098	397.949	334.571	394.803	310.696	363.001	311.343	458.637	616.856	408.335	418.403	103.685	55.2013	61.542	90.0591	111.078
Cxcr4__6762024	Cxcr4	chemokine (C-X-C motif) receptor 4	6762024	Clr2_IFNdn_RNAup		NM_009911 // Cxcr4 // chemokine (C-X-C motif) receptor 4 // 1 E4|1 67.4 cM // 12	617.69	538.518	668.772	594.214	784.174	555.892	610.687	608.693	822.807	838.915	745.493	784.957	696.466	900.461	767.6	674.732	724.122	472.254	736.647	266.407	878.239	815.975	607.411	824.943	808.694	900.898	762.927	1105.36	1015.79	1039.81	700.082	685.066	853.933	936.808	846.801	940.862	686.964	838.066	241.284	211.866	249.233	383.382	417.008
Nav1__6762429	Nav1	neuron navigator 1	6762429	Clr2_IFNdn_RNAup		NM_173437 // Nav1 // neuron navigator 1 // 1 E4 // 215690 /// ENSMUST00000040599	134.185	194.449	139.603	221.793	205.642	191.398	229.147	171.741	155.944	175.906	97.7714	202.558	172.451	203.153	191.522	138.007	172.156	162.285	209.641	123.609	300.477	234.852	264.53	303.781	265.882	248.494	257.127	212.465	264.562	189.687	165.93	182.047	187.245	193.465	211.642	256.579	227.525	233.131	100.952	67.1539	98.0197	98.1434	123.404
Npl__6763146	Npl	N-acetylneuraminate pyruvate lyase	6763146	Clr2_IFNdn_RNAup		NM_028749 // Npl // N-acetylneuraminate pyruvate lyase // 1 G2 // 74091 /// ENSM	104.777	103.79	44.5697	59.4848	78.5005	50.473	63.2371	68.612	48.9569	55.0202	51.6365	70.294	42.5006	57.8578	141.201	97.2779	74.5497	27.9363	50.1014	25.715	195.109	181.093	121.052	130.787	159.332	130.944	101.006	99.1733	102.649	191.078	217.452	161.175	144.01	146.219	210.073	159.44	144.407	141.605	27.8779	15.6927	18.9507	45.7335	35.5402
Qscn6__6763235	Qscn6	quiescin Q6	6763235	Clr2_IFNdn_RNAup		NM_001024945 // Qsox1 // quiescin Q6 sulfhydryl oxidase 1 // 1 G3 // 104009 ///	450.234	536.015	219.184	383.316	277.115	346.468	389.087	370.005	282.193	223.611	336.716	331.003	272.22	284.564	372.607	326.586	302.227	302.718	286.426	284.089	428.277	439.939	515.376	442.272	413.281	437.206	340.71	367.732	423.049	497.837	502.531	469.119	445.991	351.646	405.998	398.449	369.577	386.767	286.802	227.485	240.088	251.932	227.246
Sft2d2__6763752	Sft2d2	SFT2 domain containing 2	6763752	Clr2_IFNdn_RNAup	Cluster2	NM_145512 // Sft2d2 // SFT2 domain containing 2 // 1 H2.3 // 108735 /// ENSMUST0	592.417	648.912	400.498	475.134	540.657	547.737	575.228	531.144	451.515	396.149	429.329	515.661	441.57	472.038	645.718	531.944	517.663	366	467.389	342.225	664.801	632.346	571.734	660.534	569.685	608.98	601.325	666.264	645.543	678.601	621.017	600.496	609.96	600.063	571.972	645.53	537.529	626.765	506.437	285.536	414.078	381.847	404.339
Cnksr3_6765474	Cnksr3	Cnksr3	6765474	Clr2_IFNdn_RNAup		NM_172546 // Cnksr3 // Cnksr family member 3 // 10 A1 // 215748 /// ENSMUST00000	57.4359	64.4599	76.9138	68.4999	66.7659	81.7581	69.7243	76.0771	71.1805	91.5286	64.9992	80.8149	76.7115	70.9249	68.9133	63.0856	66.8307	67.3096	79.8882	60.3503	78.6268	64.3385	95.379	91.1398	80.0744	79.777	69.0826	88.3814	76.8855	75.0094	67.5236	59.6144	75.0276	76.7077	67.1288	82.2743	64.0866	74.7769	37.5705	43.47	39.144	40.996	49.4219
Arhgap18__6766772	Arhgap18	Rho GTPase activating protein 18	6766772	Clr2_IFNdn_RNAup	Cluster6	NM_176837 // Arhgap18 // Rho GTPase activating protein 18 // 10 A4 // 73910 ///	411.304	476.797	202.811	332.242	325.352	357.324	418.177	314.494	268.132	258.459	299.936	365.774	257.547	336.805	449.283	365.369	360.509	163.232	356.483	134.382	708.096	702.011	632.28	607.883	548.113	541.107	504.081	485.232	563.374	715.531	634.937	590.266	618.539	646.99	687.693	534.161	446.637	543.829	230.345	62.4535	156.217	276.38	195.514
Mical1__6767385	Mical1	microtubule associated monoxygenase, calponin and LIM dom	6767385	Clr2_IFNdn_RNAup	Cluster7	NM_138315 // Mical1 // microtubule associated monoxygenase, calponin and LIM dom	56.4034	71.7158	60.873	100.389	96.3184	101.261	91.3365	91.2372	74.9995	106.604	46.3771	108.319	80.9652	90.6981	116.246	97.1741	102.381	37.9798	86.5973	34.2737	184.841	122.744	100.464	162.704	157.37	124.515	153.229	107.83	127.872	111.117	120.907	95.5736	116.303	112.038	151.45	134.802	103.176	113.138	57.348	31.5538	53.0364	60.6939	56.3788
Sesn1__6767402	Sesn1	sestrin 1	6767402	Clr2_IFNdn_RNAup	Cluster6	NM_001013370 // Sesn1 // sestrin 1 // 10 B2|10 25.0 cM // 140742 /// ENSMUST0000	377.625	465.504	143.839	243.283	219.213	273.489	291.074	256.074	170.506	142.485	151.278	237.564	178.355	235.728	388.961	300.827	323.482	155.629	275.397	132.588	694.759	710.194	566.605	507.854	462.834	473.772	438.019	406.736	546.179	604.299	612.03	587.689	488.851	488.143	571.357	572.614	481.553	535.506	161.419	57.1131	96.3819	145.205	149.577
Tcp11l2__6769445	Tcp11l2	t-complex 11 (mouse) like 2	6769445	Clr2_IFNdn_RNAup	Cluster2	NM_146008 // Tcp11l2 // t-complex 11 (mouse) like 2 // 10 C1 // 216198	59.9206	58.1513	30.129	51.5793	53.2541	42.7802	56.6644	36.174	61.1288	51.9964	34.3631	48.23	40.7074	40.0922	104.763	77.7958	66.5774	24.9931	43.621	20.3299	258.219	193.012	155.896	146.239	118.177	123.275	95.3024	146.406	120.59	186.509	216.243	133.267	120.598	111.978	141.639	135.339	76.3973	127.731	34.9512	20.5716	22.8327	37.7695	36.1446
Igf1__6769597	Igf1	insulin-like growth factor 1	6769597	Clr2_IFNdn_RNAup		NM_184052 // Igf1 // insulin-like growth factor 1 // 10 C1|10 48.0 cM // 16000 /	452.336	560.146	697.157	563.527	598.314	639.141	713.891	639.114	489.963	472.212	462.628	729.568	611.738	651.463	577.833	527.596	510.678	416.337	663.793	373.261	720.118	615.886	610.378	674.816	633.267	618.565	586.469	564.966	598.041	685.503	647.349	524.831	609.364	686.45	501.609	624.302	573.274	546.001	219.974	177.336	231.234	318.542	281.617
Hal__6769878	Hal	histidine ammonia lyase	6769878	Clr2_IFNdn_RNAup	Cluster2	NM_010401 // Hal // histidine ammonia lyase // 10 C2-D1|10 51.0 cM // 15109 ///	1627.45	1674.13	1903.45	1986.76	2064.53	1914.96	2042.33	1940.35	1687.18	2265.16	1594.29	1874.12	1605.16	1629.71	2086.98	2064.39	2013.1	1043.71	1716.91	769.752	2065.53	1767.14	1964.98	2978.15	2782.57	2743.12	2481.68	2435.83	2496.34	2386.37	2060.39	2117.43	2414.99	2533.12	2281.71	2087.85	1794.79	2199.56	987.762	304.555	913.36	1402.42	1208
Wdr51b__6770148	Wdr51b	WD repeat domain 51B	6770148	Clr2_IFNdn_RNAup		NM_027740 // Wdr51b // WD repeat domain 51B // 10 C3 // 382406	101.216	112.449	118.295	114.008	137.195	101.742	127.41	101.802	117.018	107.263	93.1104	134.073	120.488	132.087	141.326	120.55	113.74	92.4499	128.284	88.4022	261.854	234.267	184.089	206.327	213.058	172.453	160.929	126.657	163.903	173.698	170.294	146.874	130.615	143.457	185.082	185.353	138.237	160.379	70.2283	72.9674	58.2001	88.7392	76.0882
Enpp1__6772802	Enpp1	ectonucleotide pyrophosphatase/phosphodiesterase 1	6772802	Clr2_IFNdn_RNAup		NM_008813 // Enpp1 // ectonucleotide pyrophosphatase/phosphodiesterase 1 // 10 A	107.609	129.01	167.488	148.314	169.55	154.331	167.33	137.656	151.515	160.309	129.297	173.971	149.805	166.618	163.625	167.786	150.934	96.8392	175.988	59.8492	164.378	144.961	174.261	220.371	231.87	205.789	173.748	174.542	199.795	169.047	144.027	137.074	200.838	189.727	158.618	137.286	127.621	190.157	35.1473	31.6043	33.6079	70.1694	63.5526
Man1a__6774020	Man1a	mannosidase 1, alpha	6774020	Clr2_IFNdn_RNAup		NM_008548 // Man1a // mannosidase 1, alpha // 10 B3 // 17155 /// ENSMUST00000003	881.826	990.841	522.128	576.461	630.376	581.22	685.29	643.408	659.459	546.925	566.605	747.117	603.195	590.343	934.759	887.837	772.28	557.822	608.536	430.706	1350.9	1513.53	1147.91	1092.49	1056.44	1037.22	1113.36	1195.09	1203.32	1192.36	1103.45	1046.17	999.81	973.38	1156.22	1225.03	887.381	1159.43	435.539	212.813	320.791	307.082	355.235
Pdxk__6775258	Pdxk	pyridoxal (pyridoxine, vitamin B6) kinase	6775258	Clr2_IFNdn_RNAup	Cluster7	NM_172134 // Pdxk // pyridoxal (pyridoxine, vitamin B6) kinase // 10 C1|10 42.1	704.175	819.773	632.149	753.817	697.902	924.18	889.561	762.197	570.606	622.496	514.758	817.792	723.165	738.641	800.246	639.863	694.422	514.284	798.849	505.403	820.114	655.095	907.271	1112.82	980.586	1001.22	906.913	729.903	792.518	1072.9	990.189	827.468	851.528	752.251	760.255	785.104	747.598	679.227	508.795	316.868	528.057	541.351	479.624
Gamt__6775355	Gamt	guanidinoacetate methyltransferase	6775355	Clr2_IFNdn_RNAup		NM_010255 // Gamt // guanidinoacetate methyltransferase // 10 C1|10 43.0 cM // 1	100.495	117.199	65.8143	96.8252	95.2687	101.578	95.6598	109.29	95.9406	78.719	79.1578	69.9674	80.3408	82.3125	136.465	93.1678	93.8399	61.0847	89.1362	49.7343	111.469	108.62	104.715	121.281	134.134	149.188	119.96	97.2341	120.2	135.934	139.485	127.514	117.056	130.585	110.363	119.939	113.078	123.822	78.9972	28.2451	47.1593	77.1364	67.0381
Mknk2__6775389	Mknk2	MAP kinase-interacting serine/threonine kinase 2	6775389	Clr2_IFNdn_RNAup		NM_021462 // Mknk2 // MAP kinase-interacting serine/threonine kinase 2 // 10 C1	476.063	603.036	487.379	720.922	638.888	689.717	674.648	649.93	489.736	533.04	427.82	538.716	520.56	570.693	545.986	503.016	549.414	406.601	589.721	342.861	812.723	591.31	703.204	785.452	709.196	752.392	680.023	636.109	700.597	671.331	734.465	649.295	678.427	649.97	670.917	868.312	655.281	651.852	485.74	352.483	414.845	419.64	470.95
Plxnc1__6776156	Plxnc1	plexin C1	6776156	Clr2_IFNdn_RNAup	Cluster2	NM_018797 // Plxnc1 // plexin C1 // 10 C3 // 54712 /// ENSMUST00000099337 // Plx	286.347	306.019	332.592	347.879	406.303	333.869	403.009	307.932	391.826	413.571	271.335	455.068	381.709	401.354	410.523	383.419	352.012	232.36	374.261	194.262	548.497	430.184	454.215	602.685	520.563	550.024	495.235	514.476	528.691	458.113	430.703	396.68	416.104	394.519	413.892	446.337	365.379	495.778	172.564	138.135	152.226	207.418	203.66
Ap1b1__6778425	Ap1b1	adaptor protein complex AP-1, beta 1 subunit	6778425	Clr2_IFNdn_RNAup	Cluster6	NM_007454 // Ap1b1 // adaptor protein complex AP-1, beta 1 subunit // 11 A2 // 1	1420.12	1551.02	691.373	1152.38	1009.17	1078.87	1169.68	1109.66	1020.75	969.495	913.842	916.493	904.164	999.013	1238.52	1125.54	1141.17	867.614	1015.35	594.499	1274.75	1215.98	1439.05	1264.19	1029.91	1147.04	965.492	1167.58	1321.63	1375.08	1227.15	1378.8	1119.24	1066.82	1079.54	1198.16	1143.07	1297.66	763.889	298.857	494.035	641.658	616.908
1500041B16Rik_6778984	1500041B16Rik	---	6778984	Clr2_IFNdn_RNAup		---	742.429	808.296	797.08	1050.89	1147.44	906.479	960.385	952.437	804.763	879.238	514.223	1155.82	896.742	873.631	1513.32	1196	1230.39	307.335	980.443	154.969	1335.16	925.058	1296.49	1667.76	1630.95	1582.95	1409.73	1412.07	1559.32	1420.02	1485.67	1266.82	1960.9	1827.68	1602.16	1565.82	1171.79	1465.42	227.896	47.3046	135.515	392.704	352.097
Sept8__6780983	39692	septin 8	6780983	Clr2_IFNdn_RNAup		NM_033144 // Sept8 // septin 8 // 11 B1.3|11 28.75 cM // 20362	347.024	343.908	351.003	439.19	403.163	341.966	377.565	366.581	329.513	375.75	323.34	428.351	376.517	385.501	359.286	336.625	356.152	344.035	400.867	298.79	386.93	392.082	467.976	495.263	424.361	391.02	384.26	366.538	364.58	396.108	377.651	358.455	431.504	391.235	393.975	376.024	363.563	363.155	218.846	207.601	199.164	209.12	203.714
Kif3a__6780986	Kif3a	kinesin family member 3A	6780986	Clr2_IFNdn_RNAup		NM_008443 // Kif3a // kinesin family member 3A // 11 A5-B1|11 29.5 cM // 16568 /	506.585	507.091	610.535	469.633	568.612	511.964	600.849	573.389	548.334	635.14	398.562	625.571	500.852	517.398	752.746	696.722	584.306	269.597	605.675	165.713	680.532	451.074	617.849	827.956	684.008	635.157	542.703	693.893	615.016	834.692	785.202	591.264	875.735	767.866	716.022	601.587	401.106	646.466	170.929	108.148	148.417	187.83	153.108
2210403K04Rik_6782443	2210403K04Rik	---	6782443	Clr2_IFNdn_RNAup		---	78.8124	76.6503	48.0136	57.8871	63.7697	77.9545	95.1948	56.1354	54.6368	50.3088	72.7623	60.507	57.4418	51.2592	90.5938	69.1842	78.8369	36.5536	62.4068	54.5876	93.5704	107.696	85.3276	100.808	87.3672	124.99	65.6412	105.891	93.7424	114.678	84.9599	93.5166	106.617	117.873	81.0196	87.645	69.948	87.8043	42.7247	39.9884	43.121	63.6024	48.7635
Zfp652__6783762	Zfp652	zinc finger protein 652	6783762	Clr2_IFNdn_RNAup		NM_201609 // Zfp652 // zinc finger protein 652 // 11 D // 268469 /// BC055752 //	82.5748	73.3528	98.7549	94.3657	130.385	75.5008	123.168	101.308	79.8876	93.0388	73.4265	105.116	131.061	108.099	99.4852	80.2111	109.832	84.2988	135.536	89.2586	137.534	134.749	129.337	161.838	155.315	123.709	118.618	99.4383	138.308	117.725	118.764	105.14	123.304	116.401	113.089	110.695	89.2252	133.945	73.058	78.0837	66.9443	72.8037	81.2232
Igfbp4__6784062	Igfbp4	insulin-like growth factor binding protein 4	6784062	Clr2_IFNdn_RNAup		NM_010517 // Igfbp4 // insulin-like growth factor binding protein 4 // 11 D // 1	1613.52	2003.91	482.629	1254.68	1111.35	1325.3	1591.53	1417.17	719.27	558.851	461.715	1316.05	929.094	1063.13	1972.9	1241.61	1322.82	602.685	1271.57	272.728	3541.39	3277.77	3125.78	2584.55	2467.1	2426.9	2667	2156.24	2453.46	2836.51	2940.2	2999.28	2042.9	1923.48	3171.39	3457.47	2943.26	2617	1188.81	42.4867	490.708	828.829	864.103
Atp6v0a1__6784236	Atp6v0a1	ATPase, H+ transporting, lysosomal V0 subunit A1	6784236	Clr2_IFNdn_RNAup		NM_016920 // Atp6v0a1 // ATPase, H+ transporting, lysosomal V0 subunit A1 // 11	1712.99	1949.11	1399.99	1807.02	1803.52	2056.53	2051.98	1919.08	1386.47	1392.05	1109.74	1845.89	1632.08	1722.75	1779.18	1669.96	1676.69	1037.79	1700.57	729.574	2019.94	1866.47	2024.99	2456.35	2289.31	2305.72	2183.31	2024.01	2120.66	2082.79	1854.74	1863.89	2010.73	2014.63	1920.15	2015.19	1970.44	2114.21	886.023	400.834	836.47	835.665	920.357
Sec14l1__6785259	Sec14l1	SEC14-like 1 (S. cerevisiae)	6785259	Clr2_IFNdn_RNAup		NM_028777 // Sec14l1 // SEC14-like 1 (S. cerevisiae) // 11 E2 // 74136 /// ENSMU	517.965	516.882	429.374	551.321	538.992	500.501	573.337	495.111	504.682	469.848	391.324	521.531	561.472	587.877	558.406	517.95	490.303	454.41	573.683	400.603	799.088	702.532	649.322	613.611	598.206	600.362	603.224	663.655	638.716	593.231	548.615	511.291	515.64	551.195	569.701	589.685	504.189	573.941	334.502	338.305	292.67	355.651	359.06
Slc26a11__6785369	Slc26a11	solute carrier family 26, member 11	6785369	Clr2_IFNdn_RNAup	Cluster2	NM_178743 // Slc26a11 // solute carrier family 26, member 11 // 11 E2 // 268512	196.592	218.77	187.843	263.71	228.958	271.952	235.888	269.948	196.095	218.244	161.711	198.382	192.211	208.283	195.042	214.239	213.03	119.963	196.336	84.8487	242.641	168.768	218.179	282.706	248.167	269.737	240.805	262.043	242.722	251.328	264.42	212.808	222.637	222.686	216.285	223.63	178.172	175.279	130.814	79.0706	109.288	135.022	109.917
Baiap2__6785399	Baiap2	brain-specific angiogenesis inhibitor 1-associated pro	6785399	Clr2_IFNdn_RNAup		NM_130862 // Baiap2 // brain-specific angiogenesis inhibitor 1-associated protei	91.4132	96.1237	73.5045	93.3022	82.2937	71.1322	86.2558	88.6421	94.6054	114.717	90.7496	95.9353	87.0251	78.9075	92.1511	75.6679	85.5775	54.2654	69.6002	63.0634	172.967	122.586	100.439	105.328	106.266	84.6384	93.4673	87.1446	97.4135	117.009	125.573	94.8957	88.4708	86.0134	110.92	93.0736	108.571	93.7249	63.1307	94.0796	60.3591	71.4415	51.729
Ypel2__6790531	Ypel2	yippee-like 2 (Drosophila)	6790531	Clr2_IFNdn_RNAup		NM_001005341 // Ypel2 // yippee-like 2 (Drosophila) // 11 C // 77864 /// ENSMUST	30.719	45.7468	44.9064	38.2402	53.4179	29.9539	43.165	41.1275	37.1871	45.9095	39.3805	36.4438	38.6257	39.9618	51.0231	47.8246	47.7964	46.8167	73.7014	33.2479	199.668	114.126	159.12	86.9485	52.9467	52.5336	62.1223	57.9811	61.0466	62.2961	86.1513	48.3425	85.1964	37.9724	58.8749	81.2801	44.5558	66.4059	42.9314	17.5859	23.1211	22.5132	32.2803
Abca9_6792122	Abca9	Abca9	6792122	Clr2_IFNdn_RNAup		NM_147220 // Abca9 // ATP-binding cassette transporter sub-family A member 9 //	21.7515	27.1438	15.157	18.7954	20.918	20.8984	25.9153	20.9149	12.258	10.4286	11.0505	19.248	20.1202	17.885	27.8048	23.8028	23.1357	9.25761	21.8806	7.91879	113.557	102.574	54.3437	40.5975	46.1417	37.2593	41.4759	39.8672	46.2419	69.0208	93.0123	49.2513	43.4267	39.3655	86.7794	57.3078	43.6216	49.4213	18.8069	8.54032	11.4168	18.941	15.5556
Trim47__6792494	Trim47	tripartite motif protein 47	6792494	Clr2_IFNdn_RNAup		NM_172570 // Trim47 // tripartite motif protein 47 // 11 E2 // 217333 /// ENSMUS	154.215	173.052	80.9035	154.294	124.861	124.354	141.856	125.315	104.401	106.69	107.974	123.985	98.4692	116.117	134.909	119.346	133.232	79.8799	106.665	73.9655	173.928	158.698	141.702	160.622	162.976	181.174	151.875	146.277	155.387	173.149	146.675	158.673	155.74	138.648	192.318	160.321	183.041	127.727	97.2186	54.9189	71.8447	87.3751	86.9202
Timp2__6792649	Timp2	tissue inhibitor of metalloproteinase 2	6792649	Clr2_IFNdn_RNAup		NM_011594 // Timp2 // tissue inhibitor of metalloproteinase 2 // 11 E2|11 72.0 c	1526.38	1778.81	1068.89	1601.38	1778.44	1476.43	1576.82	1491.45	1283.44	1540.3	918.56	1760.17	1392.34	1418.16	2271.45	1637.07	1672.28	933.108	1321.17	523.161	2371.03	2085.53	2466.07	2974.85	2779.67	2906.36	2526.11	2493.4	2743.12	2383.39	2274.76	2478.07	2416.49	2288.05	2350.9	2668.85	2159.68	2555.52	812.222	204.778	514.951	978.06	992.752
Sgsh__6792702	Sgsh	N-sulfoglucosamine sulfohydrolase (sulfamidase)	6792702	Clr2_IFNdn_RNAup	Cluster2	NM_018822 // Sgsh // N-sulfoglucosamine sulfohydrolase (sulfamidase) // 11 E2|11	319.433	364.534	322.917	520.473	414.546	463.514	497.675	432.993	305.318	371.179	288.011	345.895	389.868	450.193	365.855	309.194	346.317	207.674	404.824	190.93	419.347	324.231	485.966	556.042	495.084	486.161	369.054	436.84	483.003	398.247	346.214	424.411	513.721	428.529	372.201	391.259	336.003	363.469	201.322	64.6469	163.087	245.313	213.649
Cbr2__6792814	Cbr2	carbonyl reductase 2	6792814	Clr2_IFNdn_RNAup		NM_007621 // Cbr2 // carbonyl reductase 2 // 11 E2|11 72.5 cM // 12409 /// ENSMU	457.146	677.788	64.3657	168.531	148.317	191.72	204.878	225.008	76.7604	77.4165	70.8006	153.03	72.7805	63.324	478.704	202.884	238.433	32.2101	84.5704	20.4551	586.066	630.306	419.876	518.356	556.543	501.401	502.695	437.452	434.758	624.622	742.033	670.387	530.239	466.819	755.663	597.573	551.012	519.831	68.9309	21.004	36.7466	67.4418	63.5192
Adcy3_6792970	Adcy3	Adcy3	6792970	Clr2_IFNdn_RNAup		NM_138305 // Adcy3 // adenylate cyclase 3 // 12 A-B // 104111 /// ENSMUST0000002	43.9308	44.149	24.4944	46.0347	39.4346	44.6448	47.3946	45.636	28.4047	33.1855	24.7902	42.2814	37.2209	39.0078	47.8345	44.6894	46.4498	20.691	36.1848	16.7617	65.8878	54.7759	75.3831	90.9625	75.2886	89.1381	55.8316	49.1013	64.6985	67.9485	67.9085	62.613	64.729	62.3117	63.7295	71.1041	61.0826	68.3761	24.7129	16.7509	17.6802	21.1693	22.8704
Nrcam__6794766	Nrcam	neuron-glia-CAM-related cell adhesion molecule	6794766	Clr2_IFNdn_RNAup		NM_176930 // Nrcam // neuron-glia-CAM-related cell adhesion molecule // 12 B3 //	76.7822	87.6031	62.8909	81.9061	90.2772	78.5141	82.0732	78.6737	77.9431	94.6519	71.2165	89.3887	71.8397	80.3603	110.435	98.6208	90.2134	38.5551	81.5707	23.2173	103.89	115.611	121.948	144.292	148.359	143.722	102.257	113.797	126.202	122.611	109.541	105.904	137.893	121.131	121.308	95.4789	96.3859	128.742	33.16	12.8715	27.585	49.4028	42.026
Rapgef5__6798418	Rapgef5	Rap guanine nucleotide exchange factor (GEF) 5	6798418	Clr2_IFNdn_RNAup	Cluster3	NM_175930 // Rapgef5 // Rap guanine nucleotide exchange factor (GEF) 5 // 12 F2	219.689	264.62	155.675	164.249	197.726	205.787	263.809	197.747	167.984	143.137	142.613	310.21	135.723	222.347	236.058	176.79	189.776	180.393	267.31	138.333	328.878	353.016	377.654	378.319	346.161	274.195	294.744	239.83	311.786	345.373	230.26	240.561	224.467	221.512	253.89	238.898	228.612	305.947	60.4152	45.6784	65.3751	74.1739	69.8399
Lpin1__6799205	Lpin1	lipin 1	6799205	Clr2_IFNdn_RNAup	Cluster2	NM_015763 // Lpin1 // lipin 1 // 12 A1.1|12 9.0 cM // 14245 /// NM_172950 // Lpi	89.9362	100.293	47.9853	71.1026	66.7035	66.9805	75.2073	67.353	60.2112	60.7049	45.446	64.4661	54.9878	60.1132	108.989	79.3638	74.5259	38.4694	64.9659	29.8622	276.591	159.761	160.64	163.82	137.586	126.713	129.762	126.147	149.788	162.312	185.267	128.188	121.331	101.38	178.088	161.817	111.981	139.985	35.5365	15.9444	25.8229	40.8125	38.3055
1110002B05Rik__6800887	1110002B05Rik	RIKEN cDNA 1110002B05 gene	6800887	Clr2_IFNdn_RNAup		NM_134054 // 1110002B05Rik // RIKEN cDNA 1110002B05 gene // 12 C1 // 104725	703.828	668.498	429.347	404.095	554.16	536.26	453.371	531.818	542.252	431.788	449.04	565.557	461.056	547.578	1003.79	703.082	693.437	370.723	506.978	320.691	1049.07	1330.82	864.391	884.936	1165.55	1192.19	913.253	1015.86	1179.61	956.433	1087.88	915.998	990.553	1072.9	1172.12	1249.64	1011.3	968.38	437.621	284.868	341.197	504.828	422.961
Actn1__6802098	Actn1	actinin, alpha 1	6802098	Clr2_IFNdn_RNAup	Cluster3	NM_134156 // Actn1 // actinin, alpha 1 // 12 C3|12 35.0 cM // 109711 /// ENSMUST	185.037	228.473	187.256	240.354	224.983	226.698	236.332	181.425	219.117	269.832	201.168	281.125	210.635	259.157	253.138	206.35	204.342	259.311	264.104	173.924	384.367	339.529	323.419	352.764	339.195	298.211	292.268	244.654	274.766	285.504	264.958	253.096	244.746	227.055	291.568	253.14	226.372	276.648	168.886	108.924	151.171	167.869	140.456
Galc__6802989	Galc	galactosylceramidase	6802989	Clr2_IFNdn_RNAup		NM_008079 // Galc // galactosylceramidase // 12 E|12 48.0 cM // 14420 /// ENSMUS	306.856	325.847	346.533	295.108	373.926	321.51	370.128	305.646	255.679	252.847	264.42	368.784	345.066	367.632	363.732	324.052	320.464	285.255	387.58	252.385	647.277	579.723	554.145	605.856	576.25	512.643	494.624	433.681	473.766	473.159	473.034	392.487	425.853	444.722	473.963	474.775	362.717	473.237	241.095	108.526	204.885	201.726	197.466
Ibrdc2__6806831	Ibrdc2	IBR domain containing 2	6806831	Clr2_IFNdn_RNAup	Cluster2	NM_146042 // Ibrdc2 // IBR domain containing 2 // 13 A5 // 218215 /// ENSMUST000	472.627	519.597	526.029	725.539	726.329	720.902	802.473	565.691	530.42	591.703	463.865	650.858	633.188	694.663	588.488	632.188	615.041	254.265	662.86	129.453	673.195	509.695	737.112	721.792	575.343	608.275	575.81	553.811	662.176	552.691	624.947	622.047	720.038	673.531	515.1	550.207	526.737	516.258	224.173	27.3661	141.365	262.236	323.856
Ccrk__6807722	Ccrk	cell cycle related kinase	6807722	Clr2_IFNdn_RNAup		NM_053180 // Ccrk // cell cycle related kinase // 13 B3 // 105278 /// ENSMUST000	230.882	243.531	183.124	208.313	178.243	219.488	212.006	231.821	189.321	194.571	238.304	178.73	166.885	176.857	191.327	189.633	204.707	174.403	170.505	162.753	201.258	184.901	172.383	231.857	238.948	268.271	199.09	202.791	221.758	275.791	214.133	215.861	259.93	259.311	208.839	226.829	167.669	190.967	141.927	107.854	107.385	144.15	91.0925
Serinc5__6808964	Serinc5	serine incorporator 5	6808964	Clr2_IFNdn_RNAup		NM_172588 // Serinc5 // serine incorporator 5 // 13 C3 // 218442 /// ENSMUST0000	44.361	62.3307	57.8286	61.3236	65.4082	65.8298	57.0937	53.6542	50.2782	61.3869	56.8311	56.2917	52.7018	63.7755	61.3019	53.7943	67.8798	41.9337	49.9298	38.1947	97.6305	65.0821	49.5341	85.0418	77.0883	72.5448	47.2169	65.9532	58.5761	69.6311	78.6165	52.5952	72.3289	78.3103	85.2129	58.9394	52.458	64.3144	27.6819	50.5532	36.7454	45.2062	37.0816
Nnt__6816413	Nnt	nicotinamide nucleotide transhydrogenase	6816413	Clr2_IFNdn_RNAup		NR_003544 // Nnt // nicotinamide nucleotide transhydrogenase // 13 D2|13 64.0 cM	321.624	354.21	179.017	233.275	238.094	300.789	282.504	284.467	214.173	190.703	221.79	229.88	207.64	208.799	268.497	269.595	261.035	207.905	233.977	212.58	505.585	463.286	312.118	341.168	401.804	376.728	362.425	321.853	326.887	383.313	384.162	337.265	286.383	289.542	418.505	402.641	368.487	338.174	249.164	111.614	194.843	197.715	213.951
Nt5dc2__6817970	Nt5dc2	5'-nucleotidase domain containing 2	6817970	Clr2_IFNdn_RNAup	Cluster1	NM_027289 // Nt5dc2 // 5'-nucleotidase domain containing 2 // 14 B // 70021 ///	399.976	400.137	219.152	398.474	357.877	360.821	349.784	368.058	340.519	312.183	256.684	370.659	264.846	307.877	600.787	446.028	436.558	264.355	291.949	206.841	1090.9	755.056	463.53	522.324	629.9	577.005	537.764	427.648	518.892	640.267	680.565	591.584	471.551	505.823	792.595	722.128	707.066	503.243	249.525	157.602	137.573	236.783	264.1
6720456H20Rik_6818792	6720456H20Rik	---	6818792	Clr2_IFNdn_RNAup		---	159.868	166.654	102.816	135.334	147.511	150.9	170.987	145.514	119.369	101.165	116.663	127.501	134.751	135.14	152.772	152.449	142.805	87.9121	150.282	84.7617	220.058	203.813	185.659	210.53	230.159	224.032	179.055	174.576	212.429	229.417	190.64	199.237	158.972	166.406	172.384	154.054	153.507	182.478	109.402	63.6068	80.2439	126.936	99.5887
BC027382_6819866	BC027382	---	6819866	Clr2_IFNdn_RNAup		---	80.0772	87.3061	60.5578	76.6158	91.0698	92.2739	84.804	85.5603	55.5256	48.3053	43.1584	64.2756	61.2471	61.8002	61.2586	74.1354	90.6007	35.4627	83.2403	44.7452	90.6742	95.9307	113.814	101.676	92.821	90.071	87.0885	96.3291	92.9685	85.3518	93.797	93.5068	76.2312	73.3192	90.4821	156.24	115.681	99.8382	63.0607	48.6308	53.9477	45.8611	51.5736
Tsc22d1__6820381	Tsc22d1	TSC22 domain family, member 1	6820381	Clr2_IFNdn_RNAup		NM_207652 // Tsc22d1 // TSC22 domain family, member 1 // 14 D3|14 42.0 cM // 218	52.3044	53.2231	58.5578	73.9316	73.632	69.6123	67.0358	58.3095	66.347	76.9906	43.5868	83.9658	58.1916	66.4764	68.3405	63.7772	58.0068	61.9632	61.5587	60.6598	91.1556	71.0627	75.2135	93.3281	82.8144	75.4286	78.3586	84.3941	81.4335	82.0624	80.1839	63.3314	84.6712	75.6024	80.3658	84.6425	71.8781	70.3666	42.7369	40.8606	37.5344	47.2447	48.8298
Rap2a__6822173	Rap2a	RAS related protein 2a	6822173	Clr2_IFNdn_RNAup		NM_029519 // Rap2a // RAS related protein 2a // 14 E4 // 76108 /// ENSMUST000000	266.853	341.715	257.509	246.769	270.104	267.169	249.795	252.449	250.429	301.242	207.617	303.432	256.398	257.167	400.29	313.015	300.602	174.974	288.319	206.106	278.54	316.188	295.556	471.607	490.704	492.411	402.178	493.71	430.748	411.68	360.376	327.591	459.659	493.95	443.14	422.838	348.731	412.36	158.735	254.255	148.126	200.267	185.808
Stab1__6823709	Stab1	stabilin 1	6823709	Clr2_IFNdn_RNAup		NM_138672 // Stab1 // stabilin 1 // 14 B // 192187 /// ENSMUST00000036618 // Sta	1357.56	1681.46	873.31	1368.61	1263.14	1554.68	1539.02	1447.95	901.154	783.419	681.665	1144.18	1102.3	1201.57	1486.08	1157.66	1279.44	1013.47	1135.18	740.949	2774.48	2468.98	2060.96	2257.17	2346.02	2220.55	2349.28	1838.99	2159.98	2062.82	2048.14	2032.87	1505.89	1587.68	2442.26	2582.94	2161.17	1995.73	1145.93	482.669	706.154	781.808	905.117
Ednrb__6827159	Ednrb	endothelin receptor type B	6827159	Clr2_IFNdn_RNAup	Cluster6	NM_007904 // Ednrb // endothelin receptor type B // 14 E2.3|14 51.0 cM // 13618	298.927	235.766	104.401	96.189	95.6902	72.0487	139.328	148.526	139.877	124.067	156.577	156.085	97.2138	89.8502	212.543	195.241	148.703	89.5232	83.2184	76.3994	522.407	304.616	307.44	223.17	266.306	196.237	155.888	208.475	176.43	335.056	396.611	241.217	229.987	163.241	351.205	271.299	214.927	319.457	28.7743	141.135	27.2904	27.3667	26.6088
Ebi2__6827944	Ebi2	Epstein-Barr virus induced gene 2	6827944	Clr2_IFNdn_RNAup		NM_183031 // Ebi2 // Epstein-Barr virus induced gene 2 // 14 E5 // 321019 /// EN	444.109	518.094	100.476	322.38	267.342	314.883	333.04	239.095	147.347	116.585	141.051	166.49	172.776	181.125	588.599	357.148	400.75	96.9481	205.132	47.4715	552.76	782.122	487.051	370.215	481.63	505.946	305.246	349.466	413.207	504.479	498.089	663.904	593.667	533.084	710.263	539.044	482.592	488.912	77.888	23.3004	70.0125	117.322	69.5346
Dab2__6828472	Dab2	disabled homolog 2 (Drosophila)	6828472	Clr2_IFNdn_RNAup		NM_023118 // Dab2 // disabled homolog 2 (Drosophila) // 15 A|15 6.7 cM // 13132	2638.31	3186.82	1396.31	1536.36	1789.82	1828.44	2324.98	1990.89	1538.6	1319.07	1178.31	2176.06	1648.69	2001.13	2485.12	1874.51	1782.76	1607.61	1881.67	966.168	3294.63	3468.51	3094.73	2877.9	2878.5	2877.5	3110.86	2898.52	3125.13	2954.91	2368.24	2686.48	2447.51	2407.63	2745.02	3194.56	2997.2	3023.07	1483.2	408.304	987.249	1114.21	1054.47
Lmbrd2__6828651	Lmbrd2	LMBR1 domain containing 2	6828651	Clr2_IFNdn_RNAup		NM_177178 // Lmbrd2 // LMBR1 domain containing 2 // 15 A1 // 320506	174.721	248.427	175.774	180.738	213.015	210.654	226.047	179.622	180.267	179.86	184.514	223.737	186.495	233.24	208.238	203.177	184.633	153.267	236.284	137.093	238.762	245.282	256.281	303.108	316.91	289.649	231.216	262.867	286.973	293.535	222.747	217.879	273.607	265.304	240.258	198.528	179.628	251.368	125.798	78.3163	120.177	130.972	126.1
Ank__6829360	Ank	progressive ankylosis	6829360	Clr2_IFNdn_RNAup		NM_020332 // Ank // progressive ankylosis // 15 B1|15 14.4 cM // 11732 /// ENSMU	145.032	210.505	106.799	160.008	158.713	194.386	203.866	181.426	109.622	118.942	74.5218	166.025	135.414	131.23	207.637	167.868	165.675	81.7292	142.044	53.6275	345.627	324.418	257.745	316.734	306.529	290.66	304.051	266.328	274.878	254.145	268.886	248.494	215.606	226.356	314.34	336.929	287.003	268.888	97.8195	40.5506	71.1617	85.7711	84.4924
Depdc6_6830505	Depdc6	Depdc6	6830505	Clr2_IFNdn_RNAup		NM_001037937 // Depdc6 // DEP domain containing 6 // 15 D1|15 6.7 cM // 97998 //	24.0529	27.417	24.3863	25.7486	26.7792	24.42	25.5178	24.3931	22.6414	19.2334	30.9795	30.0591	21.1309	30.3764	33.8849	23.9965	24.4339	19.6005	29.5999	16.2771	92.7329	65.8956	54.5675	48.6821	36.5629	39.5657	35.1348	36.8962	30.8868	55.8657	60.3851	33.6896	38.9624	31.5253	54.4307	41.3599	28.0279	43.6424	15.6992	12.2291	13.4997	14.7373	13.8753
Syngr1__6831982	Syngr1	synaptogyrin 1	6831982	Clr2_IFNdn_RNAup		NM_207708 // Syngr1 // synaptogyrin 1 // 15 E1 // 20972 /// NM_009303 // Syngr1	690.113	698.695	657.483	967.334	856.69	893.714	807.411	879.531	654.006	748.542	609.507	745.327	789.76	812.486	853.454	666.301	773.93	368.181	642.405	311.442	662.391	580.535	722.152	889.827	979.323	1058.57	1036.14	910.56	988.927	823.897	938.609	966.65	919.324	955.75	875.668	1031.05	860.869	802.802	605.318	345.751	441.561	624.657	603.307
Tmem65__6835972	Tmem65	transmembrane protein 65	6835972	Clr2_IFNdn_RNAup		ENSMUST00000072113 // Tmem65 // transmembrane protein 65 (Tmem65), mRNA // 15 D1	433.732	421.287	561.565	437.889	575.906	469.434	485.989	408.185	588.574	723.977	490.766	646.3	565.487	656.608	697.941	665.272	599.041	396.556	601.687	241.398	649.187	556.47	624.423	853.348	726.032	740.543	773.839	652.272	776.31	779.065	572.884	625.259	794.57	715.699	690.3	835.161	578.182	818.586	221.341	206.731	215.244	291.031	304.606
Mtss1__6835984	Mtss1	metastasis suppressor 1	6835984	Clr2_IFNdn_RNAup		NM_144800 // Mtss1 // metastasis suppressor 1 // 15 D1 // 211401 /// ENSMUST0000	448.076	609.596	477.412	585.693	629.368	614.53	689.846	560.469	417.734	492.667	286.754	597.37	523.28	540.44	585.396	520.17	534.146	253.022	570.744	206.734	606.738	666.01	737.378	842.265	718.707	725.68	754.951	750.355	781.076	612.043	564.168	685.204	628.244	684.535	610.298	720.752	755.485	677.135	347.486	136.513	291.32	351.449	351.519
Ddef1__6836237	Ddef1	development and differentiation enhancing	6836237	Clr2_IFNdn_RNAup		NM_010026 // Ddef1 // development and differentiation enhancing // 15 D3 // 1319	385.226	480.646	327.203	344.128	397.062	372.049	427.95	404.462	318.231	270.767	257.613	409.651	328.327	378.513	466.929	358.483	361.354	282.555	427.675	243.139	556.894	618.556	603.952	660.319	581.99	566.362	538.327	545.362	588.978	551.516	481.493	451.537	471.525	436.531	468.388	554.556	441.917	559.944	227.071	136.058	220.834	228.239	241.535
Cerk__6837614	Cerk	ceramide kinase	6837614	Clr2_IFNdn_RNAup		NM_145475 // Cerk // ceramide kinase // 15 E2 // 223753 /// ENSMUST00000044332 /	522.258	629.983	560.061	639.181	640.782	701.398	699.937	672.113	593.778	671.238	513.454	722.693	652.213	655.335	672.267	610.37	612.557	441.005	628.078	392.307	644.493	510.901	594.771	805.176	719.46	785.648	762.302	662.313	755.485	739.85	640.165	691.311	715.511	716.568	671.219	573.52	612.65	643.814	432.681	254.193	381.36	443.872	448.732
Lima1__6838492	Lima1	LIM domain and actin binding 1	6838492	Clr2_IFNdn_RNAup		NM_023063 // Lima1 // LIM domain and actin binding 1 // 15 F1|15 60.4 cM // 6597	109.154	116.558	101.848	110.227	100.589	98.2496	133.179	90.4175	92.5872	88.4518	99.6267	129.859	108.774	140.527	130.564	107.329	103.151	114.775	114.127	110.594	207.515	214.403	204.277	189.16	186.185	145.241	146.052	120.037	146.634	155.054	133.337	137.625	134.135	127.156	160.207	162.104	117.638	139.375	73.8456	50.3675	68.191	83.9932	73.9891
4933437K13Rik__6839420	4933437K13Rik	RIKEN cDNA 4933437K13 gene	6839420	Clr2_IFNdn_RNAup	Cluster2	BC034114 // 4933437K13Rik // RIKEN cDNA 4933437K13 gene // 16 B1 // 74478	106.227	114.57	126.08	200.56	171.413	205.591	204.82	168.134	120.353	128.444	130.034	149.573	154.105	153.528	125.839	138.285	120.161	80.1361	149.499	86.1507	212.804	144.448	174.696	248.965	194.527	219.259	185.405	158.593	175.12	216.32	194.478	182.435	199.14	197.751	182.644	149.347	167.693	152.552	107.638	66.722	86.4156	103.77	91.6587
Klhl24__6839919	Klhl24	kelch-like 24 (Drosophila)	6839919	Clr2_IFNdn_RNAup	Cluster2	NM_029436 // Klhl24 // kelch-like 24 (Drosophila) // 16 B1 // 75785 /// ENSMUST0	204.587	243	234.926	228.462	255.737	230.919	264.159	197.429	205.821	207.728	216.558	245.752	231.212	253.047	284.621	241.261	212.187	171.918	276.346	181.57	570.894	532.815	470.855	415.527	358.215	377.086	327.956	358.925	354.441	471.28	508.52	348.072	391.65	317.249	400.012	376.112	237.429	342.073	196.49	188.014	192.684	200.593	160.243
St6gal1__6840115	St6gal1	beta galactoside alpha 2,6 sialyltransferase 1	6840115	Clr2_IFNdn_RNAup	Cluster6	NM_145933 // St6gal1 // beta galactoside alpha 2,6 sialyltransferase 1 // 16 B1|	204.003	251.562	175.663	202.697	204.896	202.342	230.5	182.888	158.223	196.524	116.799	199.228	179.975	174.762	256.192	213.685	210.116	60.6914	164.183	40.4428	298.917	321.198	252.012	302.389	297.383	322.642	283.222	301.566	320.122	281.387	299.917	267.692	270.936	282.141	260.778	303.226	261.122	295.106	66.1771	27.3059	54.2003	84.5393	89.7892
Tfrc__6840579	Tfrc	transferrin receptor	6840579	Clr2_IFNdn_RNAup		NM_011638 // Tfrc // transferrin receptor // 16 B3|16 21.2 cM // 22042 /// ENSMU	1010.99	996.848	617.905	667.003	859.635	773.453	956.612	879.391	739.425	715.883	760.445	1091.73	717.527	815.386	1198.49	1136.83	971.722	516.864	854.153	420.467	2139.71	2014.63	1502.87	1635.6	1906.49	1530.2	1767.51	1606.05	1709.19	1953.44	1947.62	1269.02	1348.56	1293.89	1741.48	1522.26	1280.95	1745.35	391.14	171.702	301.357	473.467	381.86
Osbpl11__6840612	Osbpl11	oxysterol binding protein-like 11	6840612	Clr2_IFNdn_RNAup	Cluster2	NM_176840 // Osbpl11 // oxysterol binding protein-like 11 // 16 B3 // 106326 ///	447.074	572.289	384.085	463.672	489.057	434.734	499.929	408.247	447.846	458.936	417.968	506.648	505.322	534.424	581.457	530.28	504.643	354.89	554.506	299.321	616.258	580.121	661.24	685.451	611.526	603.115	528.885	608.701	650.94	619.174	597.129	584.326	576.765	568.84	554.679	566.421	530.843	662.846	218.03	194.309	201.635	278.171	276.489
Itgb5__6840637	Itgb5	integrin beta 5	6840637	Clr2_IFNdn_RNAup		NM_010580 // Itgb5 // integrin beta 5 // 16 B3 // 16419 /// ENSMUST00000069345 /	469.36	558.871	290.065	541.501	436.679	519.417	472.329	427.956	404.829	454.955	412.168	405.54	407.888	460.022	511.241	425.31	477.352	290.598	382.822	231.736	465.298	506.581	425.54	468.018	459.665	546.065	393.506	454.277	494.299	551.299	467.606	492.418	477.802	516.803	487.683	441.837	373.975	440.58	318.789	102.182	240.678	371.264	324.679
Itsn1__6843198	Itsn1	intersectin 1 (SH3 domain protein 1A)	6843198	Clr2_IFNdn_RNAup	Cluster6	NM_010587 // Itsn1 // intersectin 1 (SH3 domain protein 1A) // 16 C3.3-C4 // 164	260.527	301.821	228.679	239.639	260.298	252.833	288.289	262.094	225.487	184.092	209.74	270.287	265.311	271.659	256.501	236.065	223.735	273.842	296.679	250.193	400.223	371.367	365.159	383.003	339.174	321.932	317.828	297.655	307.291	327.302	285.657	303.613	293.212	282.356	346.382	345.035	317.104	327.606	216.824	164.943	159.067	168.831	181.144
Adcy9__6843634	Adcy9	adenylate cyclase 9	6843634	Clr2_IFNdn_RNAup	Cluster2	NM_009624 // Adcy9 // adenylate cyclase 9 // 16 B1|16 2.0 cM // 11515 /// ENSMUS	49.2441	60.1057	46.6434	67.8426	67.1674	60.2634	82.7198	68.7511	57.104	48.7811	38.1386	70.8433	64.8129	66.4501	58.0229	50.3165	60.3386	42.5583	59.0367	46.2118	93.3443	87.5369	99.2414	105.532	91.9929	88.0261	74.5228	73.9573	98.4077	82.3308	70.0775	58.843	87.693	79.0767	66.3034	69.1147	70.4076	69.4754	33.7885	32	37.1513	32.4733	36.3774
Zdhhc14__6848479	Zdhhc14	zinc finger, DHHC domain containing 14	6848479	Clr2_IFNdn_RNAup		NM_146073 // Zdhhc14 // zinc finger, DHHC domain containing 14 // 17 A1 // 22445	136.071	156.143	95.6909	137.02	134.057	137.006	141.19	119.461	130.281	124.719	91.1917	144.659	135.026	141.819	165.971	139.787	154.388	107.238	135.815	66.8808	216.788	210.541	206.267	213.186	198.033	217.116	187.09	190.636	208.167	214.269	207.171	189.178	175.028	182.744	187.793	213.101	182.847	205.555	73.4892	46.4366	55.2518	98.2469	90.6553
Tmem8__6849432	Tmem8	transmembrane protein 8 (five membrane-spanning domains) /	6849432	Clr2_IFNdn_RNAup	Cluster6	NM_021793 // Tmem8 // transmembrane protein 8 (five membrane-spanning domains) /	420.931	536.186	259.23	342.678	354.952	374.744	451.202	377.981	338.295	332.21	207.528	360.786	301.522	332.887	470.503	348.18	367.563	246.684	343.499	125.99	515.436	466.725	521.773	538.529	444.966	475.806	368.579	434.87	455.943	557.257	513.019	467.415	455.488	454.788	409.386	545.343	482.575	540.185	171.974	84.1231	113.913	171.935	201.651
Rasgrp3__6852235	Rasgrp3	RAS, guanyl releasing protein 3	6852235	Clr2_IFNdn_RNAup		NM_207246 // Rasgrp3 // RAS, guanyl releasing protein 3 // 17 E2 // 240168 /// E	41.0696	89.2494	32.64	73.7269	76.6886	112.621	113.837	46.1379	35.9365	28.3497	24.4623	59.8392	42.6466	56.6306	105.786	65.8216	71.1267	11.2153	76.5298	10.3489	103.263	95.3592	103.889	189.275	153.763	146.515	131.057	118.527	130.593	120.191	106.711	105.885	128.543	120.642	142.815	94.8529	71.3109	108.091	23.7899	8.46705	16.9737	46.9824	32.002
Nme4__6854463	Nme4	expressed in non-metastatic cells 4, protein	6854463	Clr2_IFNdn_RNAup		NM_019731 // Nme4 // expressed in non-metastatic cells 4, protein // 17 B1 // 56	172.154	240.633	117.634	170.429	167.479	161.204	151.425	182.095	125.472	123.363	98.9419	170.762	135.414	139.399	243.88	159.167	185.862	113.24	149.156	75.1927	274.602	280.582	301.518	233.673	254.957	265.677	234.108	200.503	247.257	277.919	298.225	253.078	269.924	244.441	287.216	324.494	287.022	283.183	81.9357	38.062	59.5892	94.4809	95.3651
Prkcn__6857441	Prkcn	protein kinase C, nu	6857441	Clr2_IFNdn_RNAup	Cluster1	NM_029239 // Prkcn // protein kinase C, nu // 17 E3 // 75292 /// ENSMUST00000003	84.7299	92.5929	100.996	90.7295	109.512	100.93	108.307	82.6252	100.418	96.4013	111.376	114.898	94.8082	109.106	105.609	110.594	112.997	89.0609	101.581	93.8185	132.044	155.987	102.906	144.111	144.543	114.893	111.797	103.558	107.303	119.693	105.857	88.682	102.718	105.521	129.283	96.4587	94.8792	109.821	55.623	61.2289	62.4193	65.5998	59.3855
Cdc42ep3__6857461	Cdc42ep3	CDC42 effector protein (Rho GTPase binding) 3	6857461	Clr2_IFNdn_RNAup		NM_026514 // Cdc42ep3 // CDC42 effector protein (Rho GTPase binding) 3 // 17 E3	294.936	433.765	313.578	387.328	492.732	388.131	395.702	326.896	294.836	280.114	223.41	442.502	316.919	402.878	544.909	456.848	552.542	388.589	459.089	203.735	840.288	611.768	764.09	665.106	653.779	604.505	589.476	571.944	581.401	593.178	532.726	502.128	511.791	604.823	612.404	678.629	500.508	641.333	218.774	172.052	163.214	242.846	226.441
Arhgap26_6860259	Arhgap26	Arhgap26	6860259	Clr2_IFNdn_RNAup		NM_175164 // Arhgap26 // Rho GTPase activating protein 26 // 18 B3 // 71302 ///	53.7231	53.4101	54.2334	60.8266	67.5761	60.8346	67.8234	54.782	74.158	62.2331	44.2087	69.4961	70.9421	72.3946	60.6018	53.226	55.3124	71.9399	75.4307	60.3796	93.6554	75.4788	87.995	79.7775	61.1034	56.0002	57.6628	60.3006	65.0352	56.4507	51.9021	50.0164	60.1315	52.1415	49.1269	61.6103	59.2926	58.6639	32.319	25.1767	33.3224	39.489	38.459
Rttn__6862919	Rttn	rotatin	6862919	Clr2_IFNdn_RNAup		NM_175542 // Rttn // rotatin // 18 E4 // 246102 /// ENSMUST00000023828 // Rttn /	25.9079	33.5961	32.9636	42.948	46.9307	41.0759	46.7064	32.4285	37.7347	42.5755	37.9743	51.021	41.0881	39.6871	40.9551	34.8834	35.014	21.2778	45.5453	22.5127	93.812	77.631	50.9525	70.5063	72.2237	62.0849	52.7051	49.926	59.0969	72.1946	64.582	39.6569	50.9542	43.7269	71.5168	59.1686	38.0319	46.7557	15.0833	14.0253	16.6891	24.7902	18.9774
Socs6__6867363	Socs6	suppressor of cytokine signaling 6	6867363	Clr2_IFNdn_RNAup	Cluster2	NM_018821 // Socs6 // suppressor of cytokine signaling 6 // 18 E4 // 54607 /// E	1968.8	1772.66	1720.01	1803.02	2171.39	2085.39	2274.13	2037.52	1830.47	2093.21	1520.57	2306.84	1908.87	1883.5	1866.22	2622.63	2401.8	831.36	2183.31	568.833	2556.94	2136.89	2345.05	2815.55	2777.75	2418.84	2763.35	2767.95	2698.98	3036.94	3181.96	2530.14	2899.12	2936.74	3177.33	2458.9	2578.47	2583.12	847.406	451.108	781.445	1135.33	1088.03
Ctsf__6867701	Ctsf	cathepsin F	6867701	Clr2_IFNdn_RNAup		NM_019861 // Ctsf // cathepsin F // 19 A // 56464 /// ENSMUST00000006627 // Ctsf	77.968	73.1822	44.5879	71.297	61.4866	62.3583	72.8946	73.7663	53.0522	49.5214	53.8666	68.1084	48.8847	45.948	86.6357	70.5146	77.6482	41.4902	50.9373	35.9827	163.542	154.951	119.008	114.561	113.659	111.697	108.422	97.1384	99.6992	139.12	161.244	125	123.351	110.683	141.943	147.354	108.771	104.188	55.0198	27.5536	40.969	52.1758	43.2653
D930010J01Rik__6867885	D930010J01Rik	RIKEN cDNA D930010J01 gene	6867885	Clr2_IFNdn_RNAup		NM_134147 // Macrod1 // MACRO domain containing 1 // 19 A // 107227 /// BC008653	56.4046	75.0266	61.398	65.6831	62.9118	66.7803	58.3083	63.3973	57.488	52.7029	45.9748	53.8905	70.5836	58.1795	71.4212	73.5901	67.5414	40.3632	53.6237	29.6977	104.233	120.206	76.3523	93.7307	103.111	89.3465	114.063	94.8378	93.8809	86.0015	104.759	88.1379	81.3517	91.2657	92.0733	119.393	81.6409	79.3633	53.5135	36.362	43.9472	51.0253	58.0684
Rab3il1__6868017	Rab3il1	RAB3A interacting protein (rabin3)-like 1	6868017	Clr2_IFNdn_RNAup		NM_144538 // Rab3il1 // RAB3A interacting protein (rabin3)-like 1 // 19 A // 747	637.221	628.431	259.448	507.844	438.037	455.267	503.72	480.732	421.17	383.451	381.892	416.035	357.592	410.068	617.69	482.321	490.857	334.258	381.812	211.902	865.59	735.662	798.041	677.91	667.498	721.812	539.317	558.746	682.531	819.051	813.185	778.52	705.245	654.768	765.045	630.176	620.962	593.231	396.542	41.0272	174.546	402.142	310.935
Smarca2__6868884	Smarca2	SWI/SNF related, matrix associated, actin dependent regu	6868884	Clr2_IFNdn_RNAup	Cluster2	NM_011416 // Smarca2 // SWI/SNF related, matrix associated, actin dependent regu	61.3644	69.5862	65.9394	75.4631	80.7326	70.0212	77.2552	62.8243	64.0084	60.995	52.5457	81.7111	75.1364	93.2311	77.3077	64.1421	64.2413	57.8586	83.2922	45.3277	110.518	105.63	123.372	105.23	84.774	87.6797	89.4289	77.9156	93.5062	104.246	93.5003	78.1747	83.9297	81.4272	88.0231	93.1569	77.597	97.5378	40.1072	24.0444	43.1318	58.1836	45.8913
Tmem20__6869561	Tmem20	transmembrane protein 20	6869561	Clr2_IFNdn_RNAup		NM_175507 // Tmem20 // transmembrane protein 20 // 19 C3 // 240660 /// ENSMUST00	85.7022	110.627	73.8548	91.9355	97.6068	89.4197	94.5549	105.947	80.9652	79.0054	72.5061	81.2283	112.078	82.0016	83.4101	84.8828	111.82	86.2486	92.8835	77.1332	193.883	225.253	170.763	135.14	150.839	103.492	143.779	103.153	96.9776	127.899	139.69	131.113	103.003	96.5029	143.67	199.782	154.211	132.097	60.2308	69.822	61.3198	55.1684	65.2145
Marveld1_6869796	Marveld1	---	6869796	Clr2_IFNdn_RNAup		---	120.559	129.761	70.5361	118.979	102.564	62.2534	99.0641	97.8955	100.297	104.514	72.5423	115.118	99.2792	75.9727	131.201	111.207	96.895	63.0227	77.7985	67.9316	209.276	227.136	187.476	153.322	137.505	157.25	184.095	165.623	182.811	182.744	199.577	207.726	169.419	132.922	238.701	244.263	199.746	178.717	63.8144	56.9203	73.0884	58.5371	67.1069
Pdcd4__6870489	Pdcd4	programmed cell death 4	6870489	Clr2_IFNdn_RNAup	Cluster2	NM_011050 // Pdcd4 // programmed cell death 4 // 19 D2|19 20.0 cM // 18569 /// E	27.2044	29.3987	21.0452	18.9717	27.3343	27.7405	30.9767	23.468	22.2237	24.3301	23.5672	25.1935	26.7217	30.6439	42.1965	27.7616	21.4763	16.5799	29.0873	14.0796	73.2725	64.463	49.2277	44.7328	41.1631	35.5518	31.4228	61.2811	45.5077	52.4482	50.0123	29.7538	42.9266	37.6655	39.2584	34.2801	24.1577	38.6145	24.27	9.90997	18.4941	31.5155	28.9841
Blnk__6873111	Blnk	B-cell linker	6873111	Clr2_IFNdn_RNAup	Cluster2	NM_008528 // Blnk // B-cell linker // 19 C3|19 31.0 cM // 17060 /// ENSMUST00000	468.586	519.136	469.428	558.181	588.603	531.767	487.997	400.264	515.694	576.158	371.181	548.261	500.959	578.435	687.021	558.03	552.936	354.954	593.939	289.149	758.75	610.15	683.724	809.126	730.211	805.762	709.451	708.606	768.137	687.678	690.075	662.327	730.07	707.046	624.51	649.025	515.043	683.572	253.245	237.875	218.612	401.933	359.685
Mrc1__6875181	Mrc1	mannose receptor, C type 1	6875181	Clr2_IFNdn_RNAup		NM_008625 // Mrc1 // mannose receptor, C type 1 // 2 A2|2 5.0 cM // 17533 /// EN	2418.5	2747.49	916.067	1170.65	1306.24	1481.35	1685.78	1592.41	1153.82	975.157	1045.73	1376.22	1128.19	1146.01	2129.65	1681	1591.64	886.078	1315.14	436.431	3623.83	3716.17	2801.53	2773.71	2744.26	2510.22	2672.36	2506.92	2747.87	3268.7	3141.2	2945.71	2447.85	2327.56	3419.57	2972.99	2651.7	3067.61	1143.31	39.4048	516.098	802.88	743.279
Itga6__6878031	Itga6	integrin alpha 6	6878031	Clr2_IFNdn_RNAup		NM_008397 // Itga6 // integrin alpha 6 // 2 C2-C3|2 38.0 cM // 16403 /// ENSMUST	267.128	314.348	258.317	265.109	310.804	287.343	332.336	250.598	237.728	236.114	178.722	245.577	260.269	286.377	291.766	264.021	274.739	115.549	288.381	77.8643	319.683	336.59	326.905	434.912	354.217	367.225	388.818	385.015	398.783	383.459	358.45	328.498	353.334	379.596	338.652	365.404	317.394	376.699	77.5739	48.2508	69.4638	89.7761	93.8503
OTTMUSG00000016703_6878406	OTTMUSG00000016703	---	6878406	Clr2_IFNdn_RNAup		---	69.3897	54.0154	85.8675	99.8431	79.7797	93.9187	87.4296	90.6817	77.9248	98.5204	62.9123	79.035	70.5787	78.3	131.507	120.996	109.41	48.9993	84.4866	32.4235	97.1283	62.6881	99.4176	94.1116	106.56	91.6155	78.6187	84.1808	109.103	113.104	134.377	103.555	154.583	158.242	138.195	92.2988	72.376	107.218	35.3432	25.5647	26.0632	70.8811	49.2937
Dpp7__6885409	Dpp7	dipeptidylpeptidase 7	6885409	Clr2_IFNdn_RNAup	Cluster5	NM_031843 // Dpp7 // dipeptidylpeptidase 7 // 2 A3 // 83768 /// ENSMUST000000283	524.05	472.228	361.119	581.204	474.614	510.805	442.401	512.277	460.689	495.812	443.632	529.905	413.436	473.887	547.98	605.595	621.853	311.017	427.58	287.564	511.801	397.555	517.43	553.243	727.246	775.16	576.006	564.367	677.187	690.645	644.055	622.211	664.249	697.292	565.197	553.316	575.738	561.487	363.762	167.441	300.331	510.593	404.221
Slc2a8__6885923	Slc2a8	solute carrier family 2, (facilitated glucose transporter	6885923	Clr2_IFNdn_RNAup	Cluster6	NM_019488 // Slc2a8 // solute carrier family 2, (facilitated glucose transporter	172.297	185.952	96.0804	189.615	145.733	189.406	161.843	169.749	134.174	140.441	105.858	131.873	125.252	143.689	176.019	151.071	169.12	86.0993	106.027	65.7938	149.805	145.709	160.1	189.716	179.254	208.238	183.428	196.94	190.712	201.843	206.546	215.434	174.818	181.253	160.05	215.825	214.818	194.262	121.1	78.7004	100.653	119.345	139.649
Ldlrad3__6889219	Ldlrad3	low density lipoprotein receptor class A domain containi	6889219	Clr2_IFNdn_RNAup	Cluster6	NM_178886 // Ldlrad3 // low density lipoprotein receptor class A domain containi	54.7004	63.0835	76.8807	120.648	111.408	70.6173	91.5489	75.5149	90.9316	93.8601	59.2815	96.8392	99.8735	106.486	96.0784	78.0648	79.9541	93.1807	110.412	86.4677	172.083	102.002	170.488	165.972	137.33	110.472	121.147	112.448	130.069	99.2207	116.341	94.1788	92.6314	108.386	104.133	110.96	76.95	87.9572	47.6106	27.5464	43.6083	51.8273	57.2026
Acss1__6892032	Acss1	acyl-CoA synthetase short-chain family member 1	6892032	Clr2_IFNdn_RNAup	Cluster2	NM_080575 // Acss1 // acyl-CoA synthetase short-chain family member 1 // 2 G3 //	88.4862	114.916	81.8704	110.695	103.903	113.557	134.19	112.174	81.1264	92.2905	92.4813	118.63	129.341	119.36	93.3158	85.8246	87.5515	60.0607	112.056	59.7154	108.914	119.799	132.455	143.952	135.44	128.09	91.2732	125.345	124.737	157.939	119.807	119.656	115.878	127.888	121.953	116.771	104.38	120.365	59.2827	52.6949	58.6765	55.4875	53.5617
Sulf2__6893057	Sulf2	sulfatase 2	6893057	Clr2_IFNdn_RNAup	Cluster1	NM_028072 // Sulf2 // sulfatase 2 // 2 H3 // 72043 /// ENSMUST00000088086 // Sul	131.588	152.186	103.972	186.914	198.054	155.293	211.793	142.319	129.886	135.171	71.1233	163.767	138.211	140.267	215.48	189.766	185.871	39.8716	146.711	29.92	357.463	213.047	256.208	283.865	234.066	247.935	272.917	268.191	277.507	193.034	238.355	216.746	240.928	240.942	215.179	243.918	199.665	219.633	80.0107	24.8561	61.5109	111.291	139.485
Phf17__6897075	Phf17	PHD finger protein 17	6897075	Clr2_IFNdn_RNAup	Cluster1	NM_172303 // Phf17 // PHD finger protein 17 // 3 B // 269424 /// ENSMUST00000026	79.249	78.5566	82.377	91.66	100.755	82.9201	101.34	89.9269	89.6027	93.656	96.7916	90.5473	98.9646	98.8453	85.8609	78.2316	87.7502	70.8512	99.8174	80.1761	151.389	133.838	113.127	106.276	106.562	99.7317	85.6351	96.6709	95.9732	96.7058	104.172	75.7073	90.3273	77.169	139.545	103.895	98.601	87.0903	53.1685	72.4122	53.4367	74.1883	60.8839
1110032E23Rik__6898630	1110032E23Rik	RIKEN cDNA 1110032E23 gene	6898630	Clr2_IFNdn_RNAup	Cluster2	NM_133187 // 1110032E23Rik // RIKEN cDNA 1110032E23 gene // 3 E3 // 68659	158.219	198.669	91.2966	192.406	181.44	181.948	187.516	133.109	151.596	189.966	98.3164	173.514	117.762	133.86	195.335	183.736	159.447	39.169	149.397	22.6285	218.033	199.622	282.757	415.021	363.996	382.294	232.867	236.556	326.588	265.281	219.126	275.378	360.824	303.258	314.514	204.902	217.421	288.081	48.2033	17.754	42.2462	91.3935	69.0314
Cd5l__6898995	Cd5l	CD5 antigen-like	6898995	Clr2_IFNdn_RNAup	Cluster7	NM_009690 // Cd5l // CD5 antigen-like // 3 F1 // 11801 /// ENSMUST00000015998 //	150.366	160.272	28.8057	64.8813	41.4023	57.7917	71.3336	69.578	35.6577	45.2536	51.2784	48.468	25.2629	26.4963	59.5335	70.6359	54.7968	10.021	28.7281	8.45614	152.095	118.87	188.966	166.566	167.887	166.74	46.9789	78.7725	87.3981	167.939	202.591	174.184	143.529	156.06	129.322	111.649	82.1347	127.163	27.2684	12.1167	23.4868	24.6985	17.923
Fmo5_6899835	Fmo5	Fmo5	6899835	Clr2_IFNdn_RNAup		NM_010232 // Fmo5 // flavin containing monooxygenase 5 // 3 F2.2 // 14263 /// EN	37.404	47.6198	29.5102	49.346	58.7143	46.8267	57.0115	47.4653	45.6524	44.7976	31.4052	44.1255	44.2075	50.6549	53.2316	44.2827	41.7441	30.0902	55.2277	21.8659	93.9336	95.922	81.7139	82.5416	65.9573	63.4694	52.4234	53.6379	69.04	73.7673	68.3661	54.4368	75.2062	56.531	54.2951	61.4197	59.0036	67.001	29.8089	16.4192	26.7643	41.1055	38.8529
Slc39a8__6901634	Slc39a8	solute carrier family 39 (metal ion transporter), member	6901634	Clr2_IFNdn_RNAup	Cluster1	NM_026228 // Slc39a8 // solute carrier family 39 (metal ion transporter), member	62.833	65.4096	36.7838	49.411	48.0562	41.4641	59.2043	55.0332	46.7094	52.534	38.9473	58.8227	37.9025	44.176	69.2408	57.9429	54.3798	28.3856	46.9154	18.8029	106.804	106.805	83.1918	98.1393	120.783	97.667	82.8983	75.7304	80.8166	106.61	84.8669	74.7608	83.1319	73.0205	101.545	91.26	90.2353	85.647	25.8102	12.5306	18.544	30.8242	25.1926
B3galnt1__6905897	B3galnt1	UDP-GalNAc:betaGlcNAc beta 1,3-galactosaminyltransferas	6905897	Clr2_IFNdn_RNAup	Cluster2	NM_020026 // B3galnt1 // UDP-GalNAc:betaGlcNAc beta 1,3-galactosaminyltransferas	635.201	794.939	509.511	592.659	647.138	718.792	637.827	594.919	483.677	483.057	430.542	590.368	599.805	595.827	718.418	684.62	712.536	387.091	642.169	335.7	740.841	909.954	977.552	773.373	818.569	838.223	694.577	750.818	814.296	811.535	748.335	806.427	830.254	844.814	743.32	848.27	741.205	894.774	340.493	181.785	252.009	352.376	351.307
Tmem144__6906225	Tmem144	transmembrane protein 144	6906225	Clr2_IFNdn_RNAup		ENSMUST00000029568 // Tmem144 // transmembrane protein 144 (Tmem144), mRNA // 3	63.5769	79.1024	50.0962	69.1156	73.3065	78.8829	88.0554	78.1866	59.8484	67.1525	63.6426	72.9376	73.0322	62.7011	77.0029	70.7589	79.4183	29.0835	73.4189	26.7223	156.24	125.223	91.5977	118.528	132.938	106.64	110.29	89.4717	109.809	125.92	111.986	98.9062	121.618	121.001	133.839	100.648	100.532	94.0979	50.1271	23.1712	32.9197	59.712	43.4574
Msr2__6906652	Msr2	macrophage scavenger receptor 2	6906652	Clr2_IFNdn_RNAup		NM_030707 // Msr2 // macrophage scavenger receptor 2 // 3 F1 // 80891 /// AY5065	328.785	497.803	65.4449	114.356	120.566	196.373	216.452	168.432	78.9217	50.0282	79.6118	114.752	78.0415	103.604	281.116	173.064	138.982	71.8816	134.055	29.1495	457.786	567.596	400.242	275.485	258.367	272.013	197.549	243.836	284.383	508.227	442.143	392.389	236.165	206.036	344.028	300.723	277.272	334.462	76.7747	12.694	38.2196	96.9031	56.7257
Edg1__6908461	Edg1	endothelial differentiation sphingolipid G-protein-coupled	6908461	Clr2_IFNdn_RNAup		NM_007901 // Edg1 // endothelial differentiation sphingolipid G-protein-coupled	540.076	706.63	385.918	499.974	545.298	480.689	523.291	487.382	432.84	499.078	482.391	401.782	419.091	470.666	563.058	506.641	554.749	436.51	470.519	365.351	588.607	672.794	492.691	558.661	614.121	628.692	548.292	508.883	563.542	594.709	577.645	551.799	609.119	629.425	661.492	583.581	529.78	591.966	174.478	170.59	152.785	197.858	224.42
Prkacb__6910289	Prkacb	protein kinase, cAMP dependent, catalytic, beta	6910289	Clr2_IFNdn_RNAup		NM_011100 // Prkacb // protein kinase, cAMP dependent, catalytic, beta // 3 H3 /	509.896	707.899	523.531	494.642	511.556	562.804	689.76	542.474	447.4	399.563	451.277	535.595	618.337	682.081	703.658	481.706	490.752	402.496	679.533	333.576	809.44	807.848	686.007	902.579	741.355	789.3	740.661	634.858	768.702	716.206	660.077	589.186	662.511	704.82	723.45	767.775	648.625	737.792	439.601	243.872	322.577	330.732	337.247
Tmem64__6911884	Tmem64	transmembrane protein 64	6911884	Clr2_IFNdn_RNAup		NM_181401 // Tmem64 // transmembrane protein 64 // 4 A2 // 100201 /// ENSMUST000	320.962	361.109	225.101	245.17	307.173	264.633	318.16	240.316	232.071	242.114	184.714	275.472	248.329	250.707	344.297	319.641	309.812	218.182	318.635	138.418	403.029	472.448	403.009	415.11	422.056	356.147	459.379	434.289	435.458	445.814	395.099	430.256	367.668	393.301	457.136	582.68	429.943	408.041	254.334	142.141	179.942	176.797	215.395
Tmod1__6913195	Tmod1	tropomodulin 1	6913195	Clr2_IFNdn_RNAup	Cluster2	NM_021883 // Tmod1 // tropomodulin 1 // 4 B1|4 21.5 cM // 21916 /// ENSMUST00000	63.0315	85.2046	70.5733	96.7393	84.311	94.8207	95.5477	67.4548	80.2	92.9434	63.0218	85.132	81.6019	81.9862	102.97	85.0553	73.2405	31.5249	92.0196	29.3209	91.4372	90.0048	142.792	150.091	117.056	139.444	86.6736	95.3777	113.444	113.36	100.201	90.2003	131.372	117.241	118.356	77.076	79.3275	99.3701	40.2094	33.7356	29.9352	67.7679	42.6765
Snx30__6913924	Snx30	sorting nexin family member 30	6913924	Clr2_IFNdn_RNAup		NM_172468 // Snx30 // sorting nexin family member 30 // 4 B3 // 209131 /// ENSMU	352.703	386.02	306.629	414.886	380.871	403.829	412.094	404.028	330.746	341.547	325.553	419.312	367.892	400.065	396.886	339.92	333.053	322.354	403.09	265.184	394.273	407.01	457.494	438.913	406.457	414.756	356.12	365.919	379.827	429.201	375.472	411.868	411.674	395.812	389.876	363.86	363.656	385.175	289.478	138.234	244.588	322.506	276.553
St3gal3__6924877	St3gal3	ST3 beta-galactoside alpha-2,3-sialyltransferase 3	6924877	Clr2_IFNdn_RNAup		NM_009176 // St3gal3 // ST3 beta-galactoside alpha-2,3-sialyltransferase 3 // 4	113.862	125.993	85.5657	111.297	97.6914	101.8	99.9247	103.391	97.2833	83.034	70.9672	92.7471	88.3238	86.9721	125.307	105.171	107.022	92.7092	111.497	113.249	140.93	120.099	151.984	163.457	127.75	154.293	144.301	122.001	147.612	159.997	148.51	143.308	146.15	133.728	144.568	147.53	141.604	148.254	68.131	88.7097	74.4397	72.8027	80.7399
Man1c1__6926023	Man1c1	mannosidase, alpha, class 1C, member 1	6926023	Clr2_IFNdn_RNAup		NM_207237 // Man1c1 // mannosidase, alpha, class 1C, member 1 // 4 D3 // 230815	338.342	438.821	281.102	400.714	405.472	362.127	452.135	347.934	266.147	277.661	200.175	367.273	316.746	349.111	440.379	310.983	342.548	236.729	383.648	152.649	541.047	456.436	534.339	594.614	548.942	575.085	580.233	515.683	541.989	496.896	451.143	443.094	422.811	445.821	498.058	471.473	428.238	475.915	256.494	127.742	183.251	206.523	231.801
Npal3__6926084	Npal3	NIPA-like domain containing 3	6926084	Clr2_IFNdn_RNAup	Cluster2	NM_028995 // Npal3 // NIPA-like domain containing 3 // 4 D3 // 74552 /// ENSMUST	100.226	104.713	98.3682	143.923	133.088	104.742	139.595	102.996	104.881	113.894	82.4593	137.395	119.968	120.114	111.788	102.91	113.548	64.9879	121.209	66.2051	160.441	102.844	130.083	195.855	171.87	156.055	133.869	156.653	157.405	154.828	166.389	126.402	156.991	137.733	133.826	120.301	98.6776	125.92	79.6206	46.1238	68.6582	92.566	83.6573
Pink1__6926267	Pink1	PTEN induced putative kinase 1	6926267	Clr2_IFNdn_RNAup	Cluster2	NM_026880 // Pink1 // PTEN induced putative kinase 1 // 4 D3 // 68943 /// ENSMUS	164.995	178.401	126.523	200.067	168.236	192.774	184.103	197.227	165.052	184.088	169.979	154.372	157.349	149.185	213.713	182.816	182.701	112.184	148.466	100.188	215.522	195.636	183.702	213.719	203.994	249.496	204.993	196.2	224.662	248.969	267.904	227.459	222.847	224.886	214.74	210.043	188.567	190.356	129.621	109.165	117.738	149.265	138.167
Cdk6__6928457	Cdk6	cyclin-dependent kinase 6	6928457	Clr2_IFNdn_RNAup	Cluster1	NM_009873 // Cdk6 // cyclin-dependent kinase 6 // 5 A2-A3|5 1.0 cM // 12571 ///	416.499	541.238	303.786	415.156	425.787	529.777	536.703	452.308	348.68	364.241	276.351	614.343	381.022	417.603	433.041	370.038	364.484	317.728	480.199	244.603	544.976	650.764	659.629	723.455	703.638	680.716	725.524	540.237	631.544	596.083	428.413	516.641	467.992	470.421	540.848	486.275	508.537	590.098	314.172	174.81	287.311	244.642	231.184
Abcb1b__6928741	Abcb1b	ATP-binding cassette, sub-family B (MDR/TAP), member 1B /	6928741	Clr2_IFNdn_RNAup	Cluster1	NM_011075 // Abcb1b // ATP-binding cassette, sub-family B (MDR/TAP), member 1B /	103.676	105.411	93.409	84.0724	94.5398	111.091	135.388	99.7828	90.8516	82.6349	95.9872	119.503	92.8867	112.666	133.308	112.063	100.447	63.27	102.286	50.2405	245.97	190.44	140.073	194.58	204.696	187.419	139.084	132.236	152	174.668	159.914	118.026	148.944	146.947	185.212	155.125	119.503	150.191	51.6104	26.2381	55.5949	70.5043	67.9933
Pkd2__6933073	Pkd2	polycystic kidney disease 2	6933073	Clr2_IFNdn_RNAup	Cluster1	NM_008861 // Pkd2 // polycystic kidney disease 2 // 5 E5|5 55.0 cM // 18764 ///	66.3935	81.4973	66.5847	68.9109	80.0828	82.8293	74.7147	64.119	68.4377	71.0972	68.3386	89.9967	68.4183	72.1176	84.3555	80.4082	76.8392	73.0109	72.2462	71.3687	124.126	122.77	119.791	124.014	121.644	105.983	112.947	108.792	113.089	121.716	102.408	87.4145	95.3572	101.757	116.154	82.7622	93.255	114.678	45.0018	43.5808	49.2209	53.2703	52.152
BC004044_6935150	BC004044	---	6935150	Clr2_IFNdn_RNAup		---	1225.62	1382.82	1153.34	1417.47	1228.17	1475.21	1498.18	1529.03	1131.41	1412.86	929.299	1528.5	1092.03	1290.93	1382.73	1435.96	1481.97	984.092	1134.55	794.025	1450.67	1111.2	1422.59	1908.47	1803.65	1870.62	1755.42	1390.61	1587.02	1438.25	1421.4	1547.58	1372.51	1389.16	1455.3	1595.51	1471.12	1390.9	729.427	907.038	726.581	654.627	610.412
Prkag2__6936760	Prkag2	protein kinase, AMP-activated, gamma 2 non-catalytic subu	6936760	Clr2_IFNdn_RNAup		NM_145401 // Prkag2 // protein kinase, AMP-activated, gamma 2 non-catalytic subu	64.063	75.5495	54.021	67.4544	69.6726	61.225	66.703	56.3983	72.1046	79.0482	64.8161	71.1805	61.0103	67.8986	79.0789	73.8784	67.4955	58.6159	78.2815	48.4562	110.866	101.275	106.458	94.6867	91.167	85.7723	67.8487	75.2563	88.7915	85.568	68.5469	71.8696	79.2726	74.6624	83.3962	69.9882	58.3047	88.7552	38.4002	21.2353	30.5464	49.9748	51.56
Mxd4__6937288	Mxd4	Max dimerization protein 4	6937288	Clr2_IFNdn_RNAup	Cluster2	NM_010753 // Mxd4 // Max dimerization protein 4 // 5 B2|5 20.0 cM // 17122 /// E	127.056	167.927	64.4192	105.621	99.0558	98.707	130.396	87.0861	80.7455	67.8426	83.3223	87.4666	78.0648	105.559	149.662	101.365	101.538	73.1517	95.8349	75.6417	178.347	143.724	223.195	144.073	129.259	163.695	106.005	149.273	136.542	170.446	183.563	165.242	160.254	136.046	131.107	124.831	111.39	116.36	106.965	52.5868	76.4736	106.148	90.6899
2310045A20Rik_6938217	2310045A20Rik	---	6938217	Clr2_IFNdn_RNAup		---	224.691	223.532	162.821	187.015	187.506	214.91	222.702	220.631	199.829	216.971	206.046	211.516	193.762	205.864	187.585	199.255	187.432	163.741	198.645	117.206	168.095	192.782	225.953	240.945	222.585	228.128	203.58	210.854	208.757	255.523	175.852	180.653	240.423	213.299	189.836	137.94	153.477	183.051	76.6296	66.8831	68.489	67.6412	75.7955
Apbb2__6938797	Apbb2	amyloid beta (A4) precursor protein-binding, family B, mem	6938797	Clr2_IFNdn_RNAup	Cluster3	NM_009686 // Apbb2 // amyloid beta (A4) precursor protein-binding, family B, mem	53.4445	84.8781	72.4066	83.7693	107.39	94.1736	102.547	70.9131	68.7344	111.038	53.2965	107.926	83.0334	90.0373	86.7132	68.3055	72.0357	64.3519	88.6525	51.3887	91.7528	104.822	105.163	170.647	145.771	135.146	109.982	98.1992	141.886	93.9883	68.4833	76.2122	103.195	104.901	72.7997	86.7559	78.1362	105.58	41.589	43.1512	47.3309	53.5977	56.4903
Tec__6939077	Tec	cytoplasmic tyrosine kinase, Dscr28C related (Drosophila)	6939077	Clr2_IFNdn_RNAup		NM_013689 // Tec // cytoplasmic tyrosine kinase, Dscr28C related (Drosophila) //	289.9	300.258	355.804	254.673	338.854	309.524	332.661	267.24	342.766	421.074	314.935	368.661	313.789	348.407	369.177	343.199	322.441	258.624	369.759	214.238	440.818	417.372	375.748	477.289	445.722	446.585	391.034	440.192	444.383	461.175	407.902	333.795	481.846	477.571	403.633	373.621	290.969	377.651	175.142	205.542	223.894	287.138	227.18
Tpcn1__6941637	Tpcn1	two pore channel 1	6941637	Clr2_IFNdn_RNAup	Cluster6	NM_145853 // Tpcn1 // two pore channel 1 // 5 F // 252972 /// ENSMUST00000046426	182.129	288.197	154.961	252.696	231.945	262.067	286.277	235.826	157.332	170.366	109.161	230.244	190.14	199.173	243.698	172.152	198.053	127.125	209.541	92.2579	622.017	462.148	412.509	425.301	400.525	355.028	375.758	356.772	359.618	348.129	352.61	298.666	306.416	314.553	426.804	397.72	347.295	326.894	140.905	68.359	98.9577	123.116	121.433
Aldh2__6941685	Aldh2	aldehyde dehydrogenase 2, mitochondrial	6941685	Clr2_IFNdn_RNAup		NM_009656 // Aldh2 // aldehyde dehydrogenase 2, mitochondrial // 5 F-G1 // 11669	1986.07	2000.44	1270.25	1888.73	1652.23	2002.38	1882.19	1968.8	1398.83	1413.54	1587.79	1581.41	1504.53	1606.94	1974.4	1851.01	1835.94	1264.54	1582.62	1198.57	2354	2200.17	2041.34	2242.51	2278.39	2284.56	2034.56	2024.15	2132.6	2570.08	2564.92	2457.37	2188.31	2398.64	2423.88	2176.06	1964.44	1977.96	1510.91	1063.05	1187.65	1655.79	1366.53
Gusb__6942192	Gusb	glucuronidase, beta	6942192	Clr2_IFNdn_RNAup		NM_010368 // Gusb // glucuronidase, beta // 5 G1.3 // 110006 /// ENSMUST00000026	1077.37	1148.07	709.26	929.983	917.281	997.318	974.373	1020.14	794.476	818.642	854.395	848.64	804.691	856.607	1006.05	871.134	915.674	672.262	829.461	597.767	1158.79	1193.76	1046.46	1204.65	1290.13	1306.78	1259.64	1175.94	1254.33	1227.75	1106.82	1152.46	1051.62	1096.81	1178.55	1135.18	1070.89	1108.74	744.517	381.22	624.757	757.557	677.074
Cutl1__6942496	Cutl1	cut-like 1 (Drosophila)	6942496	Clr2_IFNdn_RNAup		NM_009986 // Cutl1 // cut-like 1 (Drosophila) // 5 G2|5 78.0 cM // 13047 /// NM_	169.174	204.849	124.502	182.369	178.653	176.199	179.444	153.637	159.065	166.286	121.698	186.098	146.368	180.996	182.672	159.75	159.181	143.37	175.988	115.01	223.189	195.969	226.911	260.211	200.95	219.245	201.914	176.067	239.538	196.644	183.937	182.071	191.604	181.538	189.918	212.241	169.844	191.423	109.461	86.4426	94.5811	116.393	112.294
Gna12__6942751	Gna12	guanine nucleotide binding protein, alpha 12	6942751	Clr2_IFNdn_RNAup	Cluster6	NM_010302 // Gna12 // guanine nucleotide binding protein, alpha 12 // 5 G2|5 82.	876.707	931.331	678.832	1113.74	967.542	936.464	1013.88	1018.93	643.096	712.29	542.109	811.401	817.792	858.592	1070.97	751.985	903.944	629.791	811.243	414.279	1172.6	896.86	1181.82	1163.29	996.641	1263.58	1163.29	1125.85	1199.57	924.43	1115.06	1282.82	1029.12	1002.67	1047.33	1090.75	996.73	900.511	818.722	361.467	438.84	640.329	682.928
Lnx2__6943126	Lnx2	ligand of numb-protein X 2	6943126	Clr2_IFNdn_RNAup		NM_080795 // Lnx2 // ligand of numb-protein X 2 // 5 G2 // 140887 /// ENSMUST000	85.1615	122.077	76.1145	125.132	111.307	117.721	110.195	95.1974	94.6775	91.9827	88.9054	96.3605	97.0751	103.55	101.377	88.4518	95.0187	81.569	93.3391	68.772	101.862	95.418	118.53	134.146	128.562	110.93	98.8453	80.7925	109.838	106.426	94.9292	102.408	103.076	98.7425	92.2572	104.199	93.5613	114.37	77.7106	36.0543	57.8951	73.1761	63.6174
Slc46a3__6943168	Slc46a3	solute carrier family 46, member 3	6943168	Clr2_IFNdn_RNAup	Cluster6	NM_027872 // Slc46a3 // solute carrier family 46, member 3 // 5 G3 // 71706 ///	150.489	162.042	143.769	213.046	194.873	194.478	195.967	133.938	156.751	156.303	129.009	161.181	170.781	138.879	185.083	202.214	210.956	88.2828	157.144	67.6112	367.39	299.253	259.273	239.593	208.867	213.538	193.326	229.896	250.77	232.446	303.821	225.15	222.569	200.671	193.711	251.616	224.685	224.277	128.304	84.0106	95.0431	121.182	146.259
Fkbp9__6946475	Fkbp9	FK506 binding protein 9	6946475	Clr2_IFNdn_RNAup		NM_012056 // Fkbp9 // FK506 binding protein 9 // 6 B3|6 28.0 cM // 27055 /// ENS	49.9347	58.469	41.0102	47.0864	43.9283	62.3078	61.6223	52.5286	33.6949	43.9311	43.8028	58.5335	33.3062	39.4524	65.3724	63.3516	50.5591	60.5725	35.0138	28.14	82.9138	77.3002	72.9264	81.2756	101.51	106.139	80.76	68.7592	70.9696	91.042	86.5079	94.9878	96.9588	90.3924	83.509	70.0989	60.1107	68.9266	30.9361	29.6535	30.2141	34.5705	32.4546
Rab11fip5__6955140	Rab11fip5	RAB11 family interacting protein 5 (class I)	6955140	Clr2_IFNdn_RNAup	Cluster6	NM_001003955 // Rab11fip5 // RAB11 family interacting protein 5 (class I) // 6 C	206.144	262.088	138.37	176.524	192.617	166.686	193.862	165.146	169.713	156.537	115.296	181.257	150.839	178.365	231.976	165.417	181.009	188.086	172.897	116.331	329.02	261.019	295.176	287.152	219.787	248.305	251.238	245.567	266.011	252.744	262.507	255.566	209.206	193.891	243.01	321.229	247.727	239.428	125.254	74.4392	88.5481	91.7521	116.575
Camk1__6956550	Camk1	calcium/calmodulin-dependent protein kinase I	6956550	Clr2_IFNdn_RNAup		NM_133926 // Camk1 // calcium/calmodulin-dependent protein kinase I // 6 E3|6 48	763.17	852.308	373.095	680.264	682.394	590.241	555.607	615.024	674.446	588.558	524.66	674.204	583.715	603.032	1178.47	725.731	759.897	420.727	533.036	332.431	906.881	844.984	779.778	899.232	975.995	1001.58	913.075	973.023	1021.87	1183.05	1187	1198.57	1006.67	1067.41	1167.09	1027.48	903.474	985.526	474.814	217.281	365.562	605.406	533.269
Gpr162__6957140	Gpr162	G protein-coupled receptor 162	6957140	Clr2_IFNdn_RNAup	Cluster2	NM_013533 // Gpr162 // G protein-coupled receptor 162 // 6 F2|6 60.18 cM // 1478	250.226	241.5	265.718	294.159	264.758	253.148	272.662	375.146	343.484	313.324	213.529	356.382	334.875	289.091	350.787	317.396	327.026	235.563	247.057	166	323.444	201.524	342.666	309.795	301.894	285.176	293.515	300.167	345.399	345.473	369.941	275.657	246.02	253.38	222.896	279.615	224.215	269.855	154.235	107.44	130.27	144.779	153.02
Cd4_6957141	Cd4	Cd4	6957141	Clr2_IFNdn_RNAup		NM_013488 // Cd4 // CD4 antigen // 6 F2|6 60.18 cM // 12504 /// ENSMUST000000240	160.1	129.071	163.778	167.54	153.303	138.268	168.313	159.388	122.502	124.527	132.317	149.394	137.141	164.341	131.63	159.587	129.393	74.0209	131.694	62.1159	199.372	134.203	257.623	204.127	189.356	191.406	149.277	176.668	220.401	239.165	202.776	171.006	149.648	193.115	117.402	155.14	139.017	166.273	59.872	22.4439	53.789	92.5044	50.6963
Lrp6__6957584	Lrp6	low density lipoprotein receptor-related protein 6	6957584	Clr2_IFNdn_RNAup		NM_008514 // Lrp6 // low density lipoprotein receptor-related protein 6 // 6 G1|	114.061	145.279	137.724	138.701	156.044	151.778	180.825	132.629	134.793	122.845	115.983	164.131	152.39	167.011	145.093	130.378	129.701	124.487	156.773	126.239	267.518	234.992	242.596	244.402	203.907	180.797	183.968	172.286	195.849	235.278	197.332	174.369	193.433	174.533	191.314	174.415	160.911	192.084	74.958	72.1931	75.049	79.3605	83.2241
Cebpa__6959793	Cebpa	CCAAT/enhancer binding protein (C/EBP), alpha	6959793	Clr2_IFNdn_RNAup		NM_007678 // Cebpa // CCAAT/enhancer binding protein (C/EBP), alpha // 7 B1|7 12	359.81	329.901	338.539	564.332	359.825	435.549	387.371	391.207	240.942	364.17	226.876	286.627	349.045	349.765	391.199	331.993	376.754	143.592	342.078	127.633	444.004	348.801	432.915	520.704	431.854	570.526	439.765	322.34	483.737	384.151	493.436	545.566	441.497	456.576	522.885	567.796	534.905	403.272	256.817	230.341	211.122	280.719	281.504
Dbp__6960404	Dbp	D site albumin promoter binding protein	6960404	Clr2_IFNdn_RNAup	Cluster2	NM_016974 // Dbp // D site albumin promoter binding protein // 7 B4|7 23.0 cM //	275.54	323.195	287.245	459.49	360.404	340.012	345.303	323.852	267.881	259.18	251.571	351.283	319.511	377.633	409.81	395.041	383.082	189.879	378.621	155.606	550.1	513.411	632.881	488.437	439.421	519.277	419.111	469.61	451.215	498.276	604.312	530.651	427.387	474.571	424.135	503.459	433.873	392.854	182.364	64.7218	106.49	304.422	240.524
BB128963__6961108	BB128963	expressed sequence BB128963	6961108	Clr2_IFNdn_RNAup		NM_172742 // Mtmr10 // myotubularin related protein 10 // 7 C // 233315 /// ENSM	252.85	293.692	203.912	238.357	296.451	216.581	286.079	180.924	272.59	297.081	222.994	317.581	249.653	293.007	322.21	297.982	268.88	171.941	299.551	112.196	348.096	313.676	367.054	429.88	383.64	375.693	341.528	342.866	398.714	346.111	280.013	277.196	368.635	365.691	284.418	251.266	248.991	374.738	121.662	77.8486	112.943	150.382	146.774
Arrb1__6962880	Arrb1	arrestin, beta 1	6962880	Clr2_IFNdn_RNAup	Cluster6	NM_178220 // Arrb1 // arrestin, beta 1 // 7 E2|7 50.0 cM // 109689 /// NM_177231	554.795	656.399	562.89	555.526	579.37	578.446	691.272	585.267	461.069	374.964	416.69	597.618	594.511	638.795	576.893	487.075	518.518	575.491	662.139	519.09	773.743	823.817	856.168	760.023	653.884	569.01	681.751	657.091	699.03	628.514	614.185	604.731	551.83	521.98	602.668	754.737	621.901	586.351	506.564	472.208	431.902	362.541	407.657
Pde2a__6963006	Pde2a	phosphodiesterase 2A, cGMP-stimulated	6963006	Clr2_IFNdn_RNAup		NM_001008548 // Pde2a // phosphodiesterase 2A, cGMP-stimulated // 7 E3 // 207728	53.8864	55.0362	39.6066	41.749	37.6613	37.3571	44.8172	39.1307	36.1051	57.9525	34.2939	53.8532	36.0258	35.9463	53.8371	48.316	47.4189	49.5653	42.4867	39.4857	148.582	102.058	87.274	93.0059	79.646	67.5981	73.3741	71.5376	65.2032	90.0547	104.559	71.6344	57.2336	58.9222	89.4575	91.507	90.9972	83.3581	34.2899	49.4281	28.9293	27.8862	31.5295
Cd33__6966808	Cd33	CD33 antigen	6966808	Clr2_IFNdn_RNAup	Cluster2	ENSMUST00000039861 // Cd33 // CD33 antigen (Cd33), mRNA // 7 B4|7 23.0 cM // 124	265.865	304.836	335.154	488.963	459.261	441.708	537.507	427.402	315.691	380.731	293.568	366.625	333.021	415.257	472.68	400.923	409.705	251.913	352.83	338.075	625.498	412.94	495.695	677.313	521.257	572.253	561.998	617.84	634.981	425.628	469.646	442.22	720.912	642.227	613.262	521.195	385.57	481.753	187.676	156.366	139.219	258.697	194.604
Man2a2__6968778	Man2a2	mannosidase 2, alpha 2	6968778	Clr2_IFNdn_RNAup	Cluster6	NM_172903 // Man2a2 // mannosidase 2, alpha 2 // 7 D2 // 140481 /// BC055006 //	105.812	128.92	123.883	174.919	173.423	161.866	182.302	151.935	104.356	112.023	65.9788	142.5	145.376	145.631	159.963	129.438	151.373	81.4956	152.022	69.434	321.045	230.773	214.839	298.676	246.888	219.66	243.693	231.715	230.302	207.334	243.086	197.667	195.49	182.596	253.277	290.959	183.014	210.715	70.3052	36.865	44.8825	66.8817	71.6294
Fah__6969028	Fah	fumarylacetoacetate hydrolase	6969028	Clr2_IFNdn_RNAup	Cluster2	NM_010176 // Fah // fumarylacetoacetate hydrolase // 7 D3|7 42.6 cM // 14085 ///	72.9042	75.6873	58.2296	77.3892	79.2676	63.741	79.5158	77.0381	58.9639	59.416	62.6885	78.3032	57.2625	67.7097	117.193	79.7316	71.6031	67.2382	58.469	41.2225	157.817	123.445	100.438	116.814	113.558	108.515	68.0404	85.0931	101.524	122.498	115.454	118.369	115.318	112.822	125.5	83.0415	74.6593	96.9353	45.338	25.8476	32.244	71.0819	48.8593
Tmem135__6969196	Tmem135	transmembrane protein 135	6969196	Clr2_IFNdn_RNAup		ENSMUST00000041968 // Tmem135 // transmembrane protein 135 (Tmem135), mRNA // 7	219.605	225.276	206.426	203.16	253.482	215.782	253.389	201.369	232.186	230.158	212.234	243.053	231.263	247.726	284.74	275.903	265.434	200.82	230.997	181.915	266.995	282.295	286.553	295.565	297.439	282.403	271.286	290.395	291.181	294.173	253.551	232.528	245.228	264.356	246.021	265.427	233.946	274.201	185.286	144.579	163.261	196.815	178.852
Rgs10__6971437	Rgs10	regulator of G-protein signalling 10	6971437	Clr2_IFNdn_RNAup	Cluster6	NM_026418 // Rgs10 // regulator of G-protein signalling 10 // 7 F3 // 67865 ///	859.635	932.177	480.066	816.931	753.367	747.469	788.108	786.471	658.181	612.209	480.323	675.574	683.492	663.168	1125.62	850.985	922.369	490.368	711.347	440.498	1065.34	1007.71	1054.18	963.961	896.022	955.148	1048.86	953.659	972.106	1047.55	1206.16	1086.14	1009.84	1025.21	1127.33	1285.04	1010.41	1021.09	617.476	359.75	425.77	573.361	600.741
Man2b1__6977797	Man2b1	mannosidase 2, alpha B1	6977797	Clr2_IFNdn_RNAup		NM_010764 // Man2b1 // mannosidase 2, alpha B1 // 8 C2|8 37.0 cM // 17159 /// EN	1181.01	1390.8	804.88	1204.82	1169.44	1250.51	1207.24	1216.74	1003.92	917.199	784.875	882.572	1012.85	989.819	1200.15	1111.12	1163.78	627.378	918.611	480.849	1506.93	1429.6	1283.17	1553.82	1420.12	1476.84	1518.57	1471.12	1572.89	1450.57	1451.97	1422.88	1315.32	1370.04	1427.72	1386.08	1265.86	1409.92	1056.81	303.56	834.594	1020.73	995.371
Rbl2__6978156	Rbl2	retinoblastoma-like 2	6978156	Clr2_IFNdn_RNAup		NM_011250 // Rbl2 // retinoblastoma-like 2 // 8 C5|8 40.99 cM // 19651 /// ENSMU	156.17	154.242	186.067	176.785	211.19	166.278	197.202	140.566	190.667	183.298	183.63	195.138	196.192	226.934	181.762	183.174	188.791	155.669	219.701	157.718	323.695	284.728	248.777	256.472	211.313	215.283	210.28	252.982	263.73	222.019	197.471	166.565	192.495	180.026	190.988	219.927	169.083	241.493	106.977	80.9977	108.538	145.468	149.56
Gas6__6980568	Gas6	growth arrest specific 6	6980568	Clr2_IFNdn_RNAup		NM_019521 // Gas6 // growth arrest specific 6 // 8 A1.1|8 5.0 cM // 14456 /// EN	1291.47	1671.93	787.912	1513.32	1456.11	1259.03	1659.23	1450.77	1004.24	810.563	722.583	1215.3	1041.39	1067.11	1746.8	1295.95	1431.19	344.18	1084.19	195.345	1839.38	1537.21	1629.82	2198.19	2005.16	1957.23	1998.22	1961.71	2114.06	1985.66	2046.44	1936.99	1872.95	1894.5	1844.23	1756.64	1767.75	1825.53	507.172	93.111	232.013	536.346	534.583
Tacc1__6981125	Tacc1	transforming, acidic coiled-coil containing protein 1	6981125	Clr2_IFNdn_RNAup	Cluster1	NM_177089 // Tacc1 // transforming, acidic coiled-coil containing protein 1 // 8	202.483	234.061	181.825	193.215	244.463	211.879	251.522	209.599	217.436	183.434	164.045	252.796	218.122	252.068	236.505	220.264	186.058	209.395	239.78	222.892	474.383	418.554	361.798	349.767	326.489	298.364	305.462	278.702	317.693	315.263	284.284	247.791	240.148	244.43	283.533	363.855	264.487	299.898	152.266	140.518	144.78	142.842	165.198
1500035H01Rik__6988672	1500035H01Rik	RIKEN cDNA 1500035H01 gene	6988672	Clr2_IFNdn_RNAup		BC010326 // 1500035H01Rik // RIKEN cDNA 1500035H01 gene // 9 A5.2 // 76568 /// A	220.628	234.852	165.075	220.337	241.825	202.545	212.578	180.534	252.14	280.763	214.492	232.203	183.638	224.629	321.087	264.497	214.586	179.261	217.357	138.062	417.603	346.303	251.691	264.025	295.399	288.981	235.82	244.231	268.502	291.213	336.796	290.38	334.685	322.43	330.808	298.821	244.995	283.525	196.205	126.385	155.087	247.607	198.381
Rora_6990167	Rora	RAR-related orphan receptor alpha	6990167	Clr2_IFNdn_RNAup		9 C|9 36.0 cM // 19883	39.948	48.9491	61.0187	43.3004	46.1376	50.3402	50.933	55.7662	42.0706	46.9551	40.1645	59.6814	43.499	43.2987	52.3106	45.0558	33.5891	31.0833	49.0024	27.61	80.0844	82.1524	71.9095	86.9413	79.137	61.7523	62.9969	62.3912	67.3437	78.2962	75.9759	67.7627	66.7844	56.5114	71.0642	68.9338	59.0981	61.8559	26.55	31.4418	24.9895	21.5386	22.3504
BC031353__6990525	BC031353	cDNA sequence BC031353	6990525	Clr2_IFNdn_RNAup	Cluster2	BC060215 // BC031353 // cDNA sequence BC031353 // 9 D // 235493 /// AK173161 //	41.7933	54.7941	48.7463	59.199	58.7713	75.5914	76.0202	66.211	46.5629	45.8815	32.4413	54.9958	57.8707	53.2286	74.7971	59.4523	67.7693	25.1206	58.1275	20.843	133.187	118.752	124.03	134.956	121.809	111.612	108.598	108.183	103.813	106.467	124.606	93.6268	110.988	100.087	107.187	135.154	76.0375	91.8323	31.9424	21.505	27.8858	28.4012	30.3648
Plscr4__6991368	Plscr4	phospholipid scramblase 4	6991368	Clr2_IFNdn_RNAup	Cluster2	NM_178711 // Plscr4 // phospholipid scramblase 4 // 9 E3.3 // 235527 /// ENSMUST	60.949	70.0596	82.2458	84.9516	94.1037	87.2377	89.4817	69.0677	92.4973	91.7719	84.5674	88.6292	81.9726	72.7291	85.7147	101.389	101.909	46.0736	83.3061	40.2124	112.786	102.398	99.9753	125.014	119.188	137.209	97.8941	126.59	125.598	101.2	98.6646	78.8725	128.266	120.711	103.359	94.9424	89.6207	109.739	36.3678	19.2698	31.1336	60.9528	43.6745
Slc9a9__6991461	Slc9a9	solute carrier family 9 (sodium/hydrogen exchanger), isof	6991461	Clr2_IFNdn_RNAup	Cluster6	NM_177909 // Slc9a9 // solute carrier family 9 (sodium/hydrogen exchanger), isof	64.7232	76.2656	66.3884	85.6422	102.69	94.6034	107.376	73.7024	60.1345	46.4453	50.7966	102.537	91.8641	99.5838	85.6155	66.1102	72.2017	68.7677	93.0949	42.5598	135.621	153.579	135.243	126.199	129.498	131.153	119.079	114.757	136.106	124.405	128.366	102.686	122.321	104.792	115.156	110.192	102.328	116.85	41.8162	14.0464	27.9512	47.5987	41.2136
Dusp7__6992172	Dusp7	dual specificity phosphatase 7	6992172	Clr2_IFNdn_RNAup	Cluster6	NM_153459 // Dusp7 // dual specificity phosphatase 7 // 9 F1 // 235584 /// ENSMU	496.531	596.335	308.428	626.261	607.041	459.477	610.18	393.435	442.781	525.046	260.811	513.354	375.222	450.003	691.545	613.828	600.338	307.551	449.738	253.547	655.199	643.132	760.788	867.795	743.403	864.714	775.719	683.515	901.023	679.232	540.979	736.56	737.894	657	636.113	935.244	635.699	815.239	303.617	167.847	244.632	312.24	410.097
Hyal1__6992224	Hyal1	hyaluronoglucosaminidase 1	6992224	Clr2_IFNdn_RNAup	Cluster2	NM_008317 // Hyal1 // hyaluronoglucosaminidase 1 // 9 F1-F2|9 60.1 cM // 15586 /	352.393	444.448	445.107	727.392	768.755	591.146	701.539	479.764	507.066	760.145	394.5	672.929	590.102	613.602	520.066	536.301	501.474	190.729	652.263	126.606	406.883	495.513	693.36	937.757	743.238	848.458	645.253	660.214	787.257	560.826	429.192	534.701	679.976	694.885	493.734	543.328	534.357	559.219	235.628	169.892	193.393	352.835	381.937
Aplp2__6994356	Aplp2	amyloid beta (A4) precursor-like protein 2	6994356	Clr2_IFNdn_RNAup	Cluster2	NM_009691 // Aplp2 // amyloid beta (A4) precursor-like protein 2 // 9 A2-B|9 13.	1074.54	1194.67	838.827	988.762	1008.75	1233.21	1184.04	1121.33	780.2	775.886	801.878	1015.81	862.434	901.136	1106.05	1092.49	993.31	578.046	957.089	536.097	1151.1	1128.19	1290.93	1695.62	1537.11	1497.77	1401.54	1358.31	1461.47	1444.25	1356.52	1262.44	1472.14	1460.96	1421.6	1232.18	1139.83	1315.78	559.029	429.591	485.8	492.357	466.913
Fli1__6994431	Fli1	Friend leukemia integration 1	6994431	Clr2_IFNdn_RNAup		NM_008026 // Fli1 // Friend leukemia integration 1 // 9 A4|9 16.0 cM // 14247 //	513.717	676.99	564.23	537.939	577.509	625.125	702.673	570.159	561.406	537.295	448.219	556.647	554.887	630.744	717.259	590.454	546.884	510.324	606.507	471.466	817.265	759.644	924.084	798.894	723.024	729.619	724.142	666.019	796.489	656.063	662.639	684.853	686.997	627.974	630.324	754.501	624.367	790.548	455.908	251.01	363.348	478.651	487.788
Zbtb38__6998085	Zbtb38	zinc finger and BTB domain containing 38	6998085	Clr2_IFNdn_RNAup	Cluster2	NM_175537 // Zbtb38 // zinc finger and BTB domain containing 38 // 9 E3.3 // 245	265.675	265.729	429.186	422.638	479.371	301.088	379.512	287.648	364.949	428.921	254.743	461.882	401.813	471.714	472.326	372.271	343.049	271.26	472.395	135.438	635.487	413.373	534.776	672.211	521.553	527.889	500.713	485.403	586.928	536.476	484.257	393.2	514.751	489.885	448.99	513.735	379.485	485.545	164.464	139.598	136.089	223.119	218.553
Trf__6998397	Trf	transferrin	6998397	Clr2_IFNdn_RNAup		NM_133977 // Trf // transferrin // 9 F1-F3|9 56.0 cM // 22041 /// ENSMUST0000003	757.672	732.091	300.138	572.964	528.251	568.249	545.078	624.761	420.039	387.083	381.175	338.434	386.121	368.883	811.417	618.95	650.574	231.728	367.054	185.147	813.54	807.478	737.526	717.483	652.643	728.351	710.677	740.394	809.406	910.528	990.662	973.61	799.259	845.564	870.898	672.878	667.799	820.426	424.694	216.693	379.456	485.535	387.059
Crtap__6999114	Crtap	cartilage associated protein	6999114	Clr2_IFNdn_RNAup		NM_019922 // Crtap // cartilage associated protein // 9 F3-F4 // 56693 /// ENSMU	568.754	559.7	386.571	658.706	587.258	552.925	590.409	570.958	441.225	478.117	411.626	538.439	516.402	490.977	609.989	539.37	567.249	412.689	471.708	334.437	493.967	496.459	533.28	690.209	584.76	591.691	545.328	598.829	592.968	519.835	530.92	565.064	710.559	698.71	602.543	702.98	625.194	534.401	359.633	220.426	287.311	365.25	374.57
Lyzl4__6999527	Lyzl4	lysozyme-like 4	6999527	Clr2_IFNdn_RNAup		NM_026915 // Lyzl4 // lysozyme-like 4 // 9 F4 // 69032 /// ENSMUST00000077706 //	106.124	159.029	21.4301	67.7923	53.0651	69.0773	52.3606	60.1687	43.6189	29.862	26.1256	42.8948	39.338	55.5494	207.793	70.9549	108.456	29.681	40.99	26.8427	112.16	196.822	112.916	100.659	132.861	163.87	143.198	115.159	145.371	198.301	163.247	154.135	158.542	179.789	248.658	206.861	148.947	132.109	43.3557	19.1431	25.6744	26.6884	32.3571
Ddx26b__7011377	Ddx26b	DEAD/H (Asp-Glu-Ala-Asp/His) box polypeptide 26B	7011377	Clr2_IFNdn_RNAup	Cluster6	NM_172779 // Ddx26b // DEAD/H (Asp-Glu-Ala-Asp/His) box polypeptide 26B // X A5	60.1899	81.3145	48.6359	60.9798	64.5229	66.6965	74.7111	48.6997	61.4295	45.2837	85.0524	70.0926	48.9888	75.6422	74.1266	58.0671	57.9132	65.8084	70.7241	86.0564	141.016	190.011	138.109	119.912	120.726	108.219	102.211	98.3859	131.584	135.317	110.755	106.411	98.6591	90.4915	134.623	100.323	94.7287	111.068	54.1429	48.7608	56.6597	59.3189	45.9719
Stard8__7012769	Stard8	START domain containing 8	7012769	Clr2_IFNdn_RNAup	Cluster2	NM_199018 // Stard8 // START domain containing 8 // X C3 // 236920 /// ENSMUST00	284.671	350.029	240.716	348.692	344.142	337.59	348.351	291.35	286.383	312.03	239.893	305.354	296.404	317.02	338.009	297.843	292.895	195.444	298.764	176.442	546.111	467.395	433.002	503.302	391.259	424.209	348.219	364.557	446.73	410.526	411.215	402.889	377.648	342.097	418.94	438.843	378.86	418.719	236.638	141.284	210.162	241.025	242.085
Arhgap6__7015229	Arhgap6	Rho GTPase activating protein 6	7015229	Clr2_IFNdn_RNAup	Cluster6	NM_009707 // Arhgap6 // Rho GTPase activating protein 6 // X F5 // 11856 /// NM_	77.0883	82.5943	54.8181	79.4282	81.5323	77.8735	80.7058	73.4276	85.8496	80.0711	55.3473	83.5212	67.1642	69.0232	92.3218	81.2013	81.469	33.7075	69.2139	33.4107	102.41	98.8363	95.1551	105.8	92.3417	100.072	84.2375	92.8404	90.2685	94.2983	83.6753	80.4974	92.4903	93.6028	99.3467	80.3335	70.3584	87.1978	36.7848	25.8986	32.5713	41.1061	45.3748
Clcn5__7015375	Clcn5	chloride channel 5	7015375	Clr2_IFNdn_RNAup		NM_016691 // Clcn5 // chloride channel 5 // X A1.1|X 0.8 cM // 12728 /// ENSMUST	286.083	348.603	272.545	223.271	273.85	254.066	313.832	288.435	224.581	198.514	236.053	323.264	300.958	274.448	271.233	241.283	240.81	267.295	279.982	229.234	326.747	401.109	384.684	389.141	379.314	384.079	316.173	347.074	384.018	358.933	327.518	303.51	307.994	310.608	339.037	368.181	313.998	416.323	195.311	123.313	175.42	176.257	175.884
Gab3__7017663	Gab3	growth factor receptor bound protein 2-associated protein 3	7017663	Clr2_IFNdn_RNAup	Cluster2	NM_181584 // Gab3 // growth factor receptor bound protein 2-associated protein 3	93.1388	130.372	101.573	132.087	128.918	127.164	166.488	92.5615	122.003	107.627	89.9611	162.488	121.675	158.599	192.61	127.606	150.7	82.2772	171.14	54.9844	210.161	162.897	229.292	223.165	175.743	214.992	200.377	170.408	239.977	205.179	192.888	171.409	203.278	213.606	190.769	213.352	185.517	209.448	70.2064	15.1087	48.422	99.4521	99.9372
Reps2__7020626	Reps2	RALBP1 associated Eps domain containing protein 2	7020626	Clr2_IFNdn_RNAup		NM_178256 // Reps2 // RALBP1 associated Eps domain containing protein 2 // X F4	38.3228	55.0836	38.8354	50.9518	55.5467	43.5107	60.8734	37.8534	38.1006	38.7886	28.2694	56.6247	44.0146	52.9467	63.6509	41.9259	48.0812	26.8197	53.2574	14.8426	124.567	100.822	94.9016	100.987	104.898	100.053	71.0587	60.3809	90.0847	91.1316	80.4706	69.4869	71.4143	71.3742	81.2069	83.7264	64.5587	79.404	19.577	12.6602	13.0777	24.8873	22.8647
Prps2__7020804	Prps2	phosphoribosyl pyrophosphate synthetase 2	7020804	Clr2_IFNdn_RNAup		NM_026662 // Prps2 // phosphoribosyl pyrophosphate synthetase 2 // X 72.0 cM //	144.017	169.834	132.97	177.539	204.172	160.655	191.481	182.373	147.152	150.852	163.056	165.351	153.905	163.269	186.031	176.452	173.07	109.812	188.209	101.066	297.449	317.7	226.497	278.148	315.3	247.554	255.192	214.147	227.184	240.56	248.243	207.854	225.825	250.928	263.394	268.294	218.996	262.37	116.563	31.9991	105.414	158.496	157.804
Sgol2__6749701	Sgol2	shugoshin-like 2 (S. pombe)	6749701	Clr3_CellCycle	Cluster1	NM_199007 // Sgol2 // shugoshin-like 2 (S. pombe) // 1 C1.3|1 30.1 cM // 68549 /	14.5196	18.9633	16.9382	14.4952	11.1536	13.4725	14.1055	15.6305	12.9258	12.1256	16.7978	12.1345	15.1149	15.0051	15.4287	15.6235	11.9629	13.6671	15.4032	14.4709	137.221	151.507	22.9155	33.0693	60.6762	19.9945	29.7109	15.9634	16.6805	31.318	43.9743	26.5362	17.3968	18.5025	114.05	55.3058	43.8511	33.2691	16.3743	15.0337	15.746	14.3751	11.4503
Mcm3__6757282	Mcm3	minichromosome maintenance deficient 3 (S. cerevisiae)	6757282	Clr3_CellCycle	Cluster1	NM_008563 // Mcm3 // minichromosome maintenance deficient 3 (S. cerevisiae) // 1	114.653	179.685	84.9069	118.728	113.244	128.73	139.584	112.582	104.087	121.863	128.714	135.276	100.057	117.809	145.342	117.05	98.9302	92.6475	111.468	101.5	494.217	507.446	326.989	355.531	478.352	310.599	298.482	140.723	219.654	362.782	375.326	285.748	160.764	172.328	500.283	400.567	382.854	288.369	129.37	57.0799	101.406	144.164	97.64
Prim2__6757732	Prim2	DNA primase, p58 subunit	6757732	Clr3_CellCycle	Cluster1	NM_008922 // Prim2 // DNA primase, p58 subunit // 1 B|1 18.5 cM // 19076 /// ENS	67.2494	68.5374	53.3934	62.3817	52.2062	59.4172	65.4717	52.0159	86.3563	68.4776	100.688	64.6886	57.8803	73.5213	78.3994	67.3371	58.8594	55.0923	65.6348	56.5525	159.426	196.193	86.0224	93.5282	140.374	90.383	85.4602	59.2121	75.8307	146.075	140.429	98.7186	73.6713	86.5823	173.265	116.514	89.4488	93.3592	76.373	49.8037	80.8502	112.692	78.0388
6430706D22Rik__6760490	6430706D22Rik	RIKEN cDNA 6430706D22 gene	6760490	Clr3_CellCycle	Cluster1	BC004768 // 6430706D22Rik // RIKEN cDNA 6430706D22 gene // 1 D // 381280	45.4708	50.5479	46.4002	46.3183	48.1329	49.2066	61.3491	43.0422	64.2823	62.0376	64.6792	59.6463	57.2733	55.7203	40.2311	48.7324	38.795	53.7726	43.4023	86.327	336.677	314.743	54.2635	89.8483	135.267	58.6147	62.7181	46.6922	57.9481	89.0344	71.6006	60.7015	50.9645	39.91	205.179	125.657	72.6474	57.9992	62.6273	53.1818	71.3425	50.5812	43.3668
Mcm6__6762017	Mcm6	minichromosome maintenance deficient 6 (MIS5 homolog, S. po	6762017	Clr3_CellCycle	Cluster1	NM_008567 // Mcm6 // minichromosome maintenance deficient 6 (MIS5 homolog, S. po	86.5085	140.169	46.8949	64.9632	68.8059	66.0543	64.2765	58.2381	77.0183	75.8328	69.9591	78.6301	57.0055	72.1847	124.494	72.0467	61.2909	48.2397	68.8269	41.2991	515.379	606.229	242.411	307.853	527.442	298.683	350.376	126.859	199.948	395.052	427.109	292.299	126.762	156.058	647.349	486.576	422.691	338.779	59.4646	20.3185	44.1398	66.1776	51.0546
Nuf2__6763972	Nuf2	NUF2, NDC80 kinetochore complex component, homolog (S. cere	6763972	Clr3_CellCycle	Cluster1	NM_023284 // Nuf2 // NUF2, NDC80 kinetochore complex component, homolog (S. cere	16.4756	19.5783	16.3701	12.9541	12.8851	15.7837	17.9415	14.9216	13.5587	14.1642	19.4732	18.1251	15.1298	15.9018	17.8695	16.5667	16.1396	15.6024	16.7513	14.4833	237.687	214.119	32.3098	30.0683	74.5326	34.0492	29.4536	17.1275	20.5577	57.2471	69.3171	27.4417	26.3467	25.4247	170.605	60.9553	47.434	36.9333	16.85	12.933	12.8224	19.6713	14.1969
Dtl__6765235	Dtl	denticleless homolog (Drosophila)	6765235	Clr3_CellCycle		NM_029766 // Dtl // denticleless homolog (Drosophila) // 1 H6 // 76843 /// ENSMU	12.1846	18.291	12.8188	10.0534	12.505	12.0994	13.2367	11.1603	11.0879	11.7223	10.015	13.5918	10.8376	11.9206	17.302	10.7968	12.3579	10.2963	11.8543	9.24421	74.9154	101.096	36.5168	46.1548	87.1229	41.27	47.193	19.1776	27.7803	50.3416	48.2284	27.7666	16.4079	16.8705	81.239	68.2497	52.4827	45.6825	12.8785	9.1239	11.1073	11.9154	9.63651
Fbxo5__6765519	Fbxo5	F-box protein 5	6765519	Clr3_CellCycle	Cluster1	NM_025995 // Fbxo5 // F-box protein 5 // 10 A1 // 67141 /// ENSMUST00000019907 /	56.3155	51.6251	46.5333	42.0443	43.245	44.5295	40.5596	49.924	60.7305	74.084	96.9192	58.2102	52.3566	50.9906	73.8415	55.4202	39.3088	52.1965	38.6284	40.7015	656.022	644.211	88.698	99.6336	291.068	96.0451	123.512	49.3446	64.5838	182.544	265.182	93.6469	79.0657	82.4741	592.04	355.026	237.659	129.53	49.1551	23.2268	45.2109	68.3202	59.9169
Prim1__6771620	Prim1	DNA primase, p49 subunit	6771620	Clr3_CellCycle	Cluster1	NM_008921 // Prim1 // DNA primase, p49 subunit // 10 D3|10 77.0 cM // 19075 ///	44.4269	50.7083	55.8161	49.9672	63.0437	41.7852	49.5774	45.8987	68.47	70.6085	91.3923	67.2224	59.2027	62.7081	72.3655	58.753	60.4655	53.018	63.6448	58.0925	177.482	227.66	89.9618	92.4435	193.763	119.035	95.3691	55.6793	64.0182	130.987	141.298	84.9104	75.2521	83.8756	210.161	157.321	111.1	95.3817	35.5506	27.9094	39.3502	73.9301	53.2888
Cdc2a__6774794	Cdc2a	cell division cycle 2 homolog A (S. pombe)	6774794	Clr3_CellCycle	Cluster1	NM_007659 // Cdc2a // cell division cycle 2 homolog A (S. pombe) // 10 B5.3|10 3	45.6082	65.6549	34.1807	44.47	34.5521	35.9739	38.5407	31.2789	42.8538	40.8592	58.2958	35.4042	32.6032	38.9518	70.1281	45.9012	43.2462	42.976	32.1782	42.1398	420.228	366.178	70.8178	78.779	168.274	85.0294	89.0516	49.5022	54.8481	166.952	200.894	129.301	66.4851	77.0333	485.477	210.553	154.325	98.6276	57.1016	35.0024	38.9889	67.3175	67.1367
Tmpo__6775984	Tmpo	thymopoietin	6775984	Clr3_CellCycle	Cluster1	NM_001080129 // Tmpo // thymopoietin // 10 C2|10 49.0 cM // 21917 /// NM_0010801	110.465	123.792	170.526	125.809	142.149	111.187	111.813	94.7576	163.177	149.048	167.98	137.785	158.124	160.027	124.666	138.011	119.008	165.852	149.663	168.861	521.593	513.14	172.459	210.277	289.602	184	197.337	160.241	154.126	208.228	197.202	137.974	140.948	149.296	392.702	288.985	209.912	199.559	179.931	132.413	195.781	200.365	193.073
Cdk2__6778055	Cdk2	cyclin-dependent kinase 2	6778055	Clr3_CellCycle	Cluster1	NM_183417 // Cdk2 // cyclin-dependent kinase 2 // 10 D3 // 12566 /// NM_016756 /	93.7385	95.0471	81.2299	94.6231	90.5442	84.7017	81.2626	84.1277	100.901	89.3868	113.486	105.581	74.5409	103.542	86.3755	85.3104	100.418	109.284	91.5013	95.4008	189.826	220.493	124.496	142.906	184.968	153.46	108.601	83.6115	119.724	129.981	126.221	106.737	94.7202	98.9776	196.136	160.253	151.457	114.57	103.06	76.2798	89.2122	140.331	100.78
Aurkb__6781970	Aurkb	aurora kinase B	6781970	Clr3_CellCycle	Cluster1	NM_011496 // Aurkb // aurora kinase B // 11 B3|11 40.0 cM // 20877 /// ENSMUST00	45.6385	41.5925	27.9524	39.4901	34.0054	37.7441	41.1814	33.0013	33.2103	33.3219	28.8063	28.9009	38.8351	29.3667	37.7428	31.3173	36.4905	40.8876	31.7393	32.4217	453.777	403.555	69.9703	74.8043	144.703	62.2098	64.9609	40.9054	47.0926	102.147	148.159	85.1132	44.2615	48.5672	329.622	261.704	137.41	89.08	57.4359	31.7134	35.5974	32.4087	43.6077
1110001A07Rik__6783296	1110001A07Rik	RIKEN cDNA 1110001A07 gene	6783296	Clr3_CellCycle	Cluster1	BC119167 // 1110001A07Rik // RIKEN cDNA 1110001A07 gene // 11 C // 66140	73.4174	124.286	144.601	76.8381	123.742	101.278	106.367	79.5842	83.738	96.4788	116.257	92.776	127.769	113.766	123.102	123.141	81.8727	90.0959	81.0663	93.7242	685.627	814.065	160.908	163.061	407.97	184.043	230.863	140.259	126.307	210.433	312.959	129.981	172.691	120.09	719.814	406.089	188.811	200.393	86.6657	66.009	73.3294	110.682	121.726
Cdc6__6784054	Cdc6	cell division cycle 6 homolog (S. cerevisiae)	6784054	Clr3_CellCycle		NM_011799 // Cdc6 // cell division cycle 6 homolog (S. cerevisiae) // 11 D // 23	16.4108	16.3114	12.3747	12.0162	13.3891	14.3874	14.1906	14.0938	11.2211	12.3788	14.8513	16.4229	11.4542	10.8067	19.9321	13.6338	10.4498	12.1047	11.7693	13.255	68.4131	61.9379	32.2489	28.9564	52.1003	25.8555	25.1715	18.404	21.9304	34.9817	31.812	22.4728	17.645	16.2193	61.6488	50.2311	45.7595	25.8371	16.7633	9.4259	16.0017	16.9507	15.2344
H2afv__6785793	H2afv	H2A histone family, member V	6785793	Clr3_CellCycle		BC028539 // H2afv // H2A histone family, member V // 11 A1 // 77605	197.822	197.655	68.8789	184.61	107.062	163.03	122.71	158.77	146.559	138.793	173.592	119.123	97.9627	134.517	303.501	185.576	211.46	80.0323	103.335	101.588	643.658	511.245	196.735	173.019	282.739	196.114	172.361	182.021	199.445	332.611	479.019	320.655	220.119	243.811	627.704	445.021	263.553	222.679	161.689	69.1276	98.9789	228.847	143.297
Fignl1__6786044	Fignl1	fidgetin-like 1	6786044	Clr3_CellCycle	Cluster1	NM_021891 // Fignl1 // fidgetin-like 1 // 11 A2 // 60530 /// ENSMUST00000047689	16.8254	27.0975	9.13554	16.1191	11.3476	13.5622	12.6733	13.8328	13.5674	15.6865	15.3727	16.8769	13.3651	10.4168	22.8212	15.4405	13.2216	9.34329	13.8017	14.7336	113.874	137.715	42.0266	45.138	96.7192	53.2198	46.1069	20.6104	33.0175	59.0535	52.2921	34.0485	23.0734	27.1188	101.004	102.644	59.9318	51.4607	13.7973	10.3445	13.9159	14.5576	10.9474
Rpa1__6789725	Rpa1	replication protein A1	6789725	Clr3_CellCycle	Cluster1	NM_026653 // Rpa1 // replication protein A1 // 11 B5|11 44.0 cM // 68275 /// ENS	169.646	166.31	148.03	172.256	177.546	148.016	172.713	127.615	159.717	155.64	192.943	171.545	154.989	152.258	170.422	148.759	145.344	157.38	176.359	146.138	365.08	359.974	236.51	242.228	321.214	221.529	214.946	174.077	194.23	264.617	255.814	188.145	176.279	184.065	350.182	260.273	214.327	219.465	161.817	114.168	149.509	211.305	153.869
Top2a__6791298	Top2a	topoisomerase (DNA) II alpha	6791298	Clr3_CellCycle	Cluster1	NM_011623 // Top2a // topoisomerase (DNA) II alpha // 11 D|11 57.0 cM // 21973 /	15.4602	25.0931	14.816	12.5972	14.8857	15.169	17.4492	10.9496	12.9699	13.5782	14.2983	19.7952	13.6909	15.5155	17.9469	15.7574	12.452	16.2221	15.7233	13.1089	801.884	766.993	67.9414	86.9823	242.234	59.8289	68.055	23.2539	31.3469	122.803	155.634	53.4382	27.1854	23.2557	554.376	276.618	134.513	85.6345	15.035	11.5997	13.6809	15.9822	13.5964
Brca1__6791504	Brca1	breast cancer 1	6791504	Clr3_CellCycle	Cluster1	NM_009764 // Brca1 // breast cancer 1 // 11 D|11 60.5 cM // 12189 /// ENSMUST000	13.8185	14.527	16.1258	14.9809	14.4967	15.1526	15.1722	14.1526	14.8719	14.8459	17.4617	14.1666	14.1986	16.1245	14.7057	13.9023	13.3584	15.4687	16.3552	13.276	127.165	115.775	31.1196	40.0564	75.0505	32.794	34.8726	18.3127	23.1341	35.0973	39.0586	22.833	14.7611	17.4281	82.1962	57.4797	46.8274	27.6897	17.8201	17.8568	18.7695	20.1699	18.3045
Ncapg2__6798403	Ncapg2	non-SMC condensin II complex, subunit G2	6798403	Clr3_CellCycle	Cluster1	NM_133762 // Ncapg2 // non-SMC condensin II complex, subunit G2 // 12 F2 // 7604	30.8359	27.8721	44.1393	31.7387	41.6813	37.4437	37.7174	26.3199	39.5915	38.2471	54.866	38.8026	34.8423	44.3875	36.9625	36.2731	29.4685	28.6543	36.2242	24.4469	208.728	221.679	49.8493	71.0844	112.049	55.7473	51.4172	36.7433	38.357	82.4993	78.6072	42.4173	42.6963	40.0059	161.284	107.633	83.3044	62.7477	18.6871	15.8661	21.6687	28.4647	25.9127
C79407__6801335	C79407	expressed sequence C79407	6801335	Clr3_CellCycle	Cluster1	BC021832 // C79407 // expressed sequence C79407 // 12 C1 // 217653	10.7436	12.8379	15.1654	13.6691	13.9111	10.8336	12.1727	11.6477	16.432	16.6488	22.6928	17.7227	14.6077	17.3981	14.8602	14.4112	12.5933	17.9992	18.3439	16.7663	106.674	91.6574	25.7405	29.9809	36.4827	24.4556	19.4093	15.3543	23.3497	29.1366	29.4836	15.4863	17.0448	18.0881	60.149	27.6932	19.702	29.0779	12.6335	10.2488	12.4203	19.0878	13.6684
Pole2_6801454	Pole2	Pole2	6801454	Clr3_CellCycle		NM_011133 // Pole2 // polymerase (DNA directed), epsilon 2 (p59 subunit) // 12 C	16.8146	18.8356	18.8738	15.1786	14.8301	12.7027	13.651	13.1909	17.2722	17.2812	22.3833	17.2726	13.6824	18.5925	21.2593	14.0655	16.0351	15.1297	14.5144	15.0986	43.3125	63.0205	35.1758	31.9555	45.9741	36.8543	32.5041	19.3876	25.5716	42.5524	35.5244	30.2101	20.9465	25.7566	48.3572	41.1035	34.3346	38.2259	19.4211	10.4137	16.8672	26.745	21.352
4930534B04Rik__6802732	4930534B04Rik	RIKEN cDNA 4930534B04 gene	6802732	Clr3_CellCycle	Cluster1	NM_181815 // 4930534B04Rik // RIKEN cDNA 4930534B04 gene // 12 E // 75216	29.3248	39.3142	50.5434	46.9157	52.3109	56.562	51.1886	47.0923	45.0908	54.3343	61.5075	54.1204	59.0973	57.6556	40.7111	37.4061	40.3182	41.2866	60.0845	42.5755	151.625	151.921	55.4475	84.3415	106.563	60.3495	63.8547	48.5359	51.0553	87.202	86.6796	45.3025	67.0814	56.3612	122.825	74.5554	49.8306	54.6099	34.3032	21.4061	42.0152	50.8318	38.4468
Mboat1__6805794	Mboat1	membrane bound O-acyltransferase domain containing 1	6805794	Clr3_CellCycle	Cluster1	NM_153546 // Mboat1 // membrane bound O-acyltransferase domain containing 1 // 1	24.8829	19.1767	17.9044	17.6639	18.4357	19.0901	16.8871	21.5675	17.2951	16.7327	17.8328	14.6742	15.0241	14.1088	18.1592	18.1824	21.23	15.6741	12.6391	18.7831	78.8845	90.2459	31.2073	38.3778	52.6426	23.8725	33.6945	22.1222	23.9272	30.5189	32.0648	27.6244	18.4847	21.6609	66.8428	53.8121	41.4819	25.149	18.0886	20.7251	16.3426	13.6609	14.412
Pbk__6819883	Pbk	PDZ binding kinase	6819883	Clr3_CellCycle	Cluster1	NM_023209 // Pbk // PDZ binding kinase // 14 D1|14 28.0 cM // 52033 /// ENSMUST0	10.4924	19.5639	14.4701	14.1358	13.0953	6.7199	13.2475	9.41669	10.8271	15.6957	11.1498	13.1708	11.1876	10.0382	12.3019	8.49757	9.18004	11.5238	10.4902	14.5793	459.939	490.898	20.2868	33.8551	165.035	33.7136	47.7252	20.3623	14.7039	81.3387	153.847	32.8308	19.5094	13.8363	489.464	158.474	89.4742	50.7748	12.722	6.55025	7.54233	10.9217	10.2928
Dnajc9__6823058	Dnajc9	DnaJ (Hsp40) homolog, subfamily C, member 9	6823058	Clr3_CellCycle	Cluster1	NM_134081 // Dnajc9 // DnaJ (Hsp40) homolog, subfamily C, member 9 // 14 A3 // 1	125.563	137.004	126.144	113.851	122.679	135.672	123.554	102.956	155.611	135.208	172.011	134.008	119.547	125.411	164.334	151.927	130.946	98.6461	126.125	90.6057	395.156	356.792	175.942	201.319	300.548	185.494	213.698	144.113	143.888	247.705	290.439	165.423	193.29	176.53	313.226	306.961	234.46	231.865	94.6106	72.9355	115.571	152.013	135.364
Dlg7__6824346	Dlg7	discs, large homolog 7 (Drosophila)	6824346	Clr3_CellCycle	Cluster1	NM_144553 // Dlg7 // discs, large homolog 7 (Drosophila) // 14 C1|14 15.5 cM //	15.7729	18.6775	14.3948	17.8191	12.1888	13.6478	13.4274	14.1482	16.3629	12.983	14.8394	15.0885	13.0179	14.2633	17.7975	12.9344	13.2463	14.9435	14.8761	14.0256	153.026	113.965	26.6852	28.6895	55.851	22.6114	31.5684	16.4121	22.0848	36.7036	36.4173	21.5142	16.3083	16.6613	88.284	45.1815	37.6542	25.5629	14.6479	11.6029	12.2605	18.5444	15.5052
D14Ertd500e_6824740	D14Ertd500e	---	6824740	Clr3_CellCycle		---	40.5956	46.5145	40.5124	38.8965	40.3347	39.0446	37.1582	34.975	39.4827	43.5467	36.2432	42.0773	34.7799	30.9756	51.6695	43.4092	42.5168	26.7692	42.0473	33.1443	151.514	139.924	70.9859	75.2093	99.5576	63.118	62.1378	45.8014	48.5955	75.5097	87.3575	58.1275	65.5762	49.7868	110.592	96.9413	86.3186	72.4362	39.2734	36.549	28.0042	35.7683	33.4114
F630043A04Rik_6824974	F630043A04Rik	---	6824974	Clr3_CellCycle		---	10.6574	12.0155	11.9278	10.5627	14.4406	11.3554	11.1423	9.66185	10.273	14.1344	9.43812	12.328	10.3018	14.3046	14.7031	10.7324	12.9615	11.7321	10.053	9.65135	183.584	170.299	21.2351	29.6017	55.3653	25.704	27.4922	12.7964	15.3829	32.1029	46.1756	16.2412	11.98	10.5474	133.64	50.7487	28.9101	28.6617	11.5226	9.50983	7.962	10.8063	11.5731
Atad2__6835934	Atad2	ATPase family, AAA domain containing 2	6835934	Clr3_CellCycle	Cluster1	NM_027435 // Atad2 // ATPase family, AAA domain containing 2 // 15 D2 // 70472 /	31.8043	38.271	36.5693	31.4376	32.3058	26.7829	31.6374	28.5615	39.8622	38.5885	48.0149	39.8415	32.3008	45.9722	34.1364	39.2584	31.3115	34.6586	39.3202	33.3603	234.392	268.221	79.922	83.8216	156.646	69.1199	75.2751	43.9661	58.1695	105.783	92.9562	56.1732	45.4142	43.1626	187.774	116.868	97.5899	89.6275	48.506	28.3457	48.1639	54.4806	46.3903
Racgap1__6838469	Racgap1	Rac GTPase-activating protein 1	6838469	Clr3_CellCycle	Cluster1	NM_012025 // Racgap1 // Rac GTPase-activating protein 1 // 15 F1 // 26934 /// EN	22.0259	30.9035	17.6269	25.0855	27.2529	17.7455	24.4744	20.0294	27.6497	29.5327	25.9013	35.4885	20.3781	25.4089	29.7391	26.8148	20.7214	24.0146	25.1454	16.1837	678.286	441.883	52.0703	76.3883	183.036	65.444	72.3399	30.7742	34.9301	85.8443	121.879	50.1567	33.4522	29.7919	350.415	217.298	132.762	74.5404	35.3224	14.151	23.2934	33.4413	26.369
Cbx5__6838797	Cbx5	chromobox homolog 5 (Drosophila HP1a)	6838797	Clr3_CellCycle	Cluster1	NM_007626 // Cbx5 // chromobox homolog 5 (Drosophila HP1a) // 15 F3 // 12419 ///	108.165	127.975	106.643	80.0711	102.012	110.524	125.596	98.9179	99.9046	87.9432	145.742	123.469	100.486	112.323	112.728	94.8411	92.8474	133.258	134.68	184.859	635.206	565.573	259.954	271.465	409.032	190.634	240.506	138.755	139.023	307.103	317.865	177.852	174.951	146.637	516.019	410.367	342.388	265.813	96.6073	123.087	134.532	101.191	84.656
C330027C09Rik__6841372	C330027C09Rik	RIKEN cDNA C330027C09 gene	6841372	Clr3_CellCycle	Cluster1	NM_172616 // C330027C09Rik // RIKEN cDNA C330027C09 gene // 16 B5 // 224171	10.3602	11.142	16.4462	11.0211	13.4839	10.8606	14.2614	9.57153	14.7197	17.8197	19.1346	17.0494	15.2566	15.3973	12.4666	11.4729	14.1081	12.3805	16.1959	12.2702	123.926	115.502	22.1286	22.6191	38.7899	19.6807	17.7337	14.9944	16.9275	26.3472	24.2264	15.4926	17.4214	12.9806	66.715	36.2267	23.6363	20.7389	11.1701	9.81991	12.2809	17.572	12.3277
Chaf1b__6843343	Chaf1b	chromatin assembly factor 1, subunit B (p60)	6843343	Clr3_CellCycle	Cluster1	NM_028083 // Chaf1b // chromatin assembly factor 1, subunit B (p60) // 16 C4|16	30.5674	34.8491	24.4051	27.7722	32.469	22.1773	27.5976	20.9435	29.6924	31.7048	37.2183	28.0057	30.0106	26.1299	32.6486	28.0467	27.1884	25.4918	26.3635	22.9155	174.991	185.376	59.758	74.317	153.445	80.6722	80.7293	30.8284	46.2294	105.284	102.483	50.7755	36.91	40.9088	190.798	141.971	90.4325	76.392	24.5065	37.6628	26.6986	31.8685	24.5226
Mcm4__6844177	Mcm4	minichromosome maintenance deficient 4 homolog (S. cerevisi	6844177	Clr3_CellCycle	Cluster1	NM_008565 // Mcm4 // minichromosome maintenance deficient 4 homolog (S. cerevisi	84.7094	100.912	58.4244	67.941	58.6049	51.6623	62.8339	48.9623	76.0497	79.0279	81.9118	79.2665	54.0724	70.4701	91.1108	70.9947	65.0325	62.2473	65.2335	60.2697	290.938	339.025	198.206	199.159	258.033	166.871	181.235	88.7983	133.063	235.015	202.298	153.889	96.6656	100.347	278.573	262.492	214.262	195.051	68.7792	62.3678	64.5999	85.7771	68.2123
Cdc45l__6844359	Cdc45l	cell division cycle 45 homolog (S. cerevisiae)-like	6844359	Clr3_CellCycle	Cluster1	NM_009862 // Cdc45l // cell division cycle 45 homolog (S. cerevisiae)-like // 16	27.1032	31.2313	22.6312	28.4625	23.1138	23.8007	22.8363	26.1046	24.7827	27.9883	26.0688	23.6745	25.539	24.5085	32.9261	27.0698	23.5757	25.0872	24.6304	25.0165	110.705	133.696	47.3591	52.6175	88.9634	57.7524	52.0566	34.7726	37.7857	67.6529	76.5197	51.6741	30.5468	31.6833	119.432	84.5838	70.3057	50.4234	29.2248	24.9499	22.938	26.3421	28.5215
Uhrf1__6851232	Uhrf1	ubiquitin-like, containing PHD and RING finger domains, 1	6851232	Clr3_CellCycle	Cluster1	NM_010931 // Uhrf1 // ubiquitin-like, containing PHD and RING finger domains, 1	48.5699	62.983	21.3343	27.5534	30.5506	25.2295	44.2039	36.7734	26.3726	27.199	35.0349	41.7348	23.9549	22.6841	51.5972	35.9435	25.8285	25.6525	26.644	35.77	716.36	780.351	223.453	252.322	575.164	193.646	262.636	54.9768	97.4419	339.642	355.915	200.105	64.0919	66.2822	721.317	584.602	406.804	212.624	46.0887	27.0658	30.6826	20.0405	20.478
Msh6__6852902	Msh6	mutS homolog 6 (E. coli)	6852902	Clr3_CellCycle		NM_010830 // Msh6 // mutS homolog 6 (E. coli) // 17 E4|17 47.0 cM // 17688 /// E	39.3639	47.5822	38.4095	39.4024	41.7887	45.6724	38.1722	40.693	52.287	53.0816	60.878	49.4452	45.1011	44.5085	54.9105	40.4456	44.0619	43.4887	41.7759	43.8693	91.0167	126.541	57.0522	72.7401	92.6141	77.9318	61.1216	52.942	54.4277	89.5896	76.3206	58.5599	52.1596	50.3214	93.3184	90.2991	64.442	77.6794	48.4774	44.5582	38.24	54.8044	52.7149
Kif20a__6859953	Kif20a	kinesin family member 20A	6859953	Clr3_CellCycle	Cluster1	NM_009004 // Kif20a // kinesin family member 20A // 18 B1|18 17.0 cM // 19348 //	16.8741	18.0184	22.1737	18.9963	20.1052	18.023	19.2201	15.9592	20.1423	20.415	15.4478	20.0186	17.5065	17.8351	23.485	20.0988	17.7671	20.4286	18.1362	14.9568	328.457	224.895	30.6733	37.0451	69.37	29.0829	24.2641	18.5453	18.8952	38.7424	59.1834	26.2183	22.2027	22.3402	166.998	77.4273	47.565	39.8327	16.3786	15.3731	16.6061	16.4454	16.7127
Cdca5__6867830	Cdca5	cell division cycle associated 5	6867830	Clr3_CellCycle	Cluster1	NM_026410 // Cdca5 // cell division cycle associated 5 // 19 A // 67849 /// ENSM	30.3175	43.3864	25.6908	33.2617	27.4606	28.5467	23.6733	22.4378	28.231	28.4745	25.4075	25.1535	28.352	24.4528	29.8887	28.9704	25.2799	23.4515	33.3834	20.3265	227.378	203.036	43.3798	46.1708	98.7761	44.1705	37.5893	31.3604	26.3401	61.6586	84.1138	46.5833	27.0154	32.9204	194.662	119.562	92.6218	48.6646	28.6289	20.9509	25.4621	38.3549	34.8745
Kif11__6869503	Kif11	kinesin family member 11	6869503	Clr3_CellCycle	Cluster1	NM_010615 // Kif11 // kinesin family member 11 // 19 C2 // 16551 /// ENSMUST0000	9.79578	10.7053	10.5482	8.84707	9.2772	10.0542	10.3656	10.0572	7.61334	9.56503	8.35373	8.89152	8.4442	8.25467	9.62716	8.77932	7.77817	7.16825	8.6288	6.41709	243.95	224.464	19.1958	28.5987	68.9434	21.3753	20.6234	10.7203	11.1042	33.6674	47.2142	19.1715	10.1655	12.887	153.151	66.285	33.5321	27.1261	9.7106	6.88955	6.59014	8.48956	8.95057
Hells__6869577	Hells	helicase, lymphoid specific	6869577	Clr3_CellCycle	Cluster1	NM_008234 // Hells // helicase, lymphoid specific // 19 C3-D1 // 15201 /// ENSMU	16.0251	24.0079	15.7412	12.1222	15.7117	13.6972	14.0357	11.6371	15.035	16.6454	25.4334	21.2982	13.2785	19.5074	21.7846	15.6795	11.0732	19.0422	16.5981	19.1933	102.469	160.419	53.4982	63.0039	110.448	55.7295	61.2463	20.6642	37.9529	87.5236	67.2299	38.5735	21.17	24.0991	116.677	66.6226	71.5267	60.0657	15.5686	14.0101	12.5203	18.1157	13.3559
Incenp__6871457	Incenp	inner centromere protein	6871457	Clr3_CellCycle	Cluster1	NM_016692 // Incenp // inner centromere protein // 19 A|19 0.0 cM // 16319 /// E	86.6195	106.922	96.0544	101.013	98.7364	87.822	107.046	99.2345	101.113	92.1441	92.3449	86.7878	101.483	112.354	114.267	88.2051	87.4454	120.166	110.05	123.527	437.091	405.487	156.8	142.553	174.223	100.096	101.709	83.1261	98.9207	147.59	164.139	126.834	103.784	96.1737	360.177	213.139	160.246	140.216	106.501	101.071	81.795	96.6321	92.3654
Fen1__6871476	Fen1	flap structure specific endonuclease 1	6871476	Clr3_CellCycle	Cluster1	NM_007999 // Fen1 // flap structure specific endonuclease 1 // 19 A // 14156 ///	108.361	100.838	48.1155	101.865	94.3506	98.1863	83.7989	96.0112	107.522	94.7451	113.198	71.3905	66.0872	103.782	86.4671	89.1196	87.2153	111.837	107.337	91.8342	347.522	382.75	163.352	157.088	313.322	191.619	173.419	82.6487	105.061	224.009	283.943	191.027	113.432	140.192	400.031	189.644	280.903	142.054	111.372	116.235	125.962	146.848	104.513
Arhgap19__6873150	Arhgap19	Rho GTPase activating protein 19	6873150	Clr3_CellCycle	Cluster1	NM_027667 // Arhgap19 // Rho GTPase activating protein 19 // 19 D1 // 71085 ///	16.2611	22.3113	16.6015	23.6714	21.028	21.1578	22.064	15.3229	17.1953	15.8976	16.5014	20.805	17.8031	24.8937	20.9566	16.2526	16.7564	15.8843	18.3703	15.5523	121.68	112.054	31.8153	34.0381	49.684	30.299	25.7816	22.7861	27.4777	34.5152	51.0401	27.4644	27.0085	22.1188	68.4804	47.9318	26.0908	21.8926	16.4368	14.0424	10.8392	15.0124	12.9546
Bub1b__6880451	Bub1b	budding uninhibited by benzimidazoles 1 homolog, beta (S.	6880451	Clr3_CellCycle	Cluster1	NM_009773 // Bub1b // budding uninhibited by benzimidazoles 1 homolog, beta (S.	12.8494	15.714	10.9202	9.69466	10.5106	10.7878	12.1515	12.6015	10.9092	10.9341	9.96362	12.1478	11.9923	10.6093	13.5624	12.5464	12.179	11.2543	10.7121	9.87068	297.581	236.039	21.7502	29.7319	63.4444	23.1587	22.9756	12.3859	13.8135	32.6559	48.0605	20.3137	12.8397	13.8718	165.136	71.9588	47.0167	29.0124	13.63	13.4593	11.1957	10.0643	10.6079
Dut__6880853	Dut	deoxyuridine triphosphatase	6880853	Clr3_CellCycle	Cluster1	NM_023595 // Dut // deoxyuridine triphosphatase // 2 F1|2 70.0 cM // 110074 ///	52.0617	47.077	31.8414	36.0203	48.8034	30.1112	30.6894	31.442	34.5312	38.0718	25.1771	29.4197	42.0516	41.6383	67.9462	42.5607	33.5091	31.5048	37.1278	21.3791	128.765	151.94	79.6167	68.888	117.892	70.5322	78.3043	65.3366	56.6604	90.0535	110.402	73.7147	72.2097	66.3167	156.824	138.995	93.2266	69.6915	33.7489	22.1459	31.557	29.5439	40.7286
Gins1__6882189	Gins1	GINS complex subunit 1 (Psf1 homolog)	6882189	Clr3_CellCycle	Cluster1	BC027537 // Gins1 // GINS complex subunit 1 (Psf1 homolog) // 2 H1 // 69270	30.5024	31.0808	18.1557	23.0587	19.5502	21.1597	17.5912	22.4772	22.3051	19.5464	44.6417	18.0473	18.148	22.8186	40.7275	25.0011	14.5436	19.712	17.9073	24.4881	81.3201	100.082	33.0207	40.3425	81.9482	57.7757	36.767	30.758	22.3284	73.0706	75.7214	58.9275	41.081	43.3317	79.6963	73.0615	53.9298	41.8281	37.2534	18.3465	23.6343	43.3506	34.722
Mcm10__6884441	Mcm10	minichromosome maintenance deficient 10 (S. cerevisiae)	6884441	Clr3_CellCycle	Cluster1	NM_027290 // Mcm10 // minichromosome maintenance deficient 10 (S. cerevisiae) //	23.0107	31.8136	27.06	21.2826	24.5891	22.3315	21.7697	21.7939	20.9197	21.9078	23.7916	24.0206	23.9584	23.4436	27.0383	24.8243	25.0829	23.6917	22.5121	22.3346	132.277	165.224	51.0575	62.1465	116.977	57.3523	49.682	34.0113	35.8868	65.875	74.3711	45.8917	26.0482	28.6847	121.234	103.041	91.9291	63.8507	22.1614	23.2492	24.8613	17.3981	19.0035
Ncaph__6890658	Ncaph	non-SMC condensin I complex, subunit H	6890658	Clr3_CellCycle	Cluster1	NM_144818 // Ncaph // non-SMC condensin I complex, subunit H // 2 F1 // 215387 /	20.6897	28.864	16.1818	15.9488	18.8192	16.9461	20.5003	15.664	17.1857	17.9481	19.4618	25.2773	18.6859	20.4879	27.2439	19.0428	17.7199	18.3235	20.5603	18.6782	270.589	310.983	57.9766	67.6253	125.886	42.308	52.434	27.7838	32.9343	84.1371	88.8315	46.6673	29.2568	30.7231	209.899	126.17	73.5442	59.0101	19.7137	12.6192	15.7726	27.703	19.4318
Bub1__6890715	Bub1	budding uninhibited by benzimidazoles 1 homolog (S. cerevis	6890715	Clr3_CellCycle	Cluster1	NM_009772 // Bub1 // budding uninhibited by benzimidazoles 1 homolog (S. cerevis	7.7131	7.70695	7.91297	5.58691	6.25639	5.77264	6.86243	5.9507	5.25922	5.90857	6.4513	6.16371	5.89181	6.26763	6.29109	6.34764	5.83325	6.01198	6.40541	7.80393	173.828	167.002	15.3491	21.6583	46.0768	16.7144	15.4913	7.13236	10.2488	28.6887	35.7284	13.4833	7.24221	6.64404	114.875	43.0034	28.9954	19.9594	6.70659	6.24651	6.03733	6.06362	6.37524
Smc4__6898241	Smc4	structural maintenance of chromosomes 4	6898241	Clr3_CellCycle	Cluster1	NM_133786 // Smc4 // structural maintenance of chromosomes 4 // 3 E2 // 70099 //	47.6981	52.6405	50.4863	45.532	49.2807	35.4332	50.4317	35.8361	60.9946	50.5381	84.5475	50.754	47.6578	55.274	58.0675	51.2347	47.2578	59.9892	55.2158	67.4413	204.08	196.132	63.7653	72.7694	96.9084	67.053	60.0911	53.2124	67.481	111.459	91.0426	61.6723	65.8253	61.8804	158.12	82.6739	58.932	76.6944	44.8063	46.9395	50.4926	69.6852	52.4707
Ect2__6903753	Ect2	ect2 oncogene	6903753	Clr3_CellCycle	Cluster1	NM_007900 // Ect2 // ect2 oncogene // 3 B // 13605 /// ENSMUST00000075155 // Ect	15.2547	19.8326	16.9436	13.4445	16.1451	16.3642	15.4546	14.8355	13.9801	16.1439	17.2842	18.0552	14.4188	14.3963	16.9	15.8591	15.0024	14.7573	18.1018	14.5787	244.491	222.602	30.2022	39.748	72.4518	32.1178	29.8831	18.0555	20.8933	42.8247	54.1084	25.3665	17.1173	17.8622	152.471	77.667	43.6201	40.2551	15.3257	11.034	16.1387	13.5797	16.2693
Ccna2__6904300	Ccna2	cyclin A2	6904300	Clr3_CellCycle	Cluster1	NM_009828 // Ccna2 // cyclin A2 // 3 B|3 19.2 cM // 12428 /// ENSMUST00000029270	22.0782	31.9876	17.1201	17.5952	20.9823	16.3994	17.476	14.248	15.7934	21.6376	14.0458	28.9793	17.8581	18.16	37.4278	23.7723	18.5205	25.396	18.5052	13.537	783.984	643.671	75.4108	104.803	259.153	77.3752	91.1436	28.2661	43.3028	115.159	168.799	75.1718	37.5653	26.0455	602.138	455.801	223.774	144.733	17.8035	14.9708	12.9211	16.7166	19.4177
Ccne2__6911682	Ccne2	cyclin E2	6911682	Clr3_CellCycle	Cluster1	NM_009830 // Ccne2 // cyclin E2 // 4 A2 // 12448 /// NM_001037134 // Ccne2 // cy	7.02642	7.41363	7.09091	4.48134	5.91804	6.65893	4.76762	5.62152	6.27959	6.21334	6.82061	7.33608	6.40736	6.76167	5.81472	6.89882	5.28627	5.07142	5.09139	4.32054	82.5073	109.587	19.2057	18.8229	61.1114	18.9414	18.6211	7.19488	9.8287	37.4452	38.5439	14.7901	7.94413	7.37427	88.8974	55.1237	38.3143	19.3568	4.76323	4.9137	4.79999	6.33753	5.96797
Stil__6916483	Stil	Scl/Tal1 interrupting locus	6916483	Clr3_CellCycle	Cluster1	NM_009185 // Stil // Scl/Tal1 interrupting locus // 4 D1 // 20460 /// ENSMUST000	9.16643	8.43606	7.61287	8.85235	8.52152	8.53487	9.29716	8.79467	7.60828	9.55456	6.97977	8.70244	8.83231	8.13769	9.21485	8.65546	8.8752	8.47181	7.60443	7.94871	101.732	93.7983	18.2853	21.5466	42.5595	15.2024	19.6338	12.6979	12.4828	20.4303	25.1406	11.8836	9.24825	8.74495	64.9317	41.2268	36.2654	20.2032	8.89923	7.81313	8.69997	8.9458	8.21631
Clspn__6917180	Clspn	claspin homolog (Xenopus laevis)	6917180	Clr3_CellCycle	Cluster1	NM_175554 // Clspn // claspin homolog (Xenopus laevis) // 4 D2.2 // 269582 /// E	12.6322	15.0529	12.2349	9.8889	11.4061	11.8359	10.7881	11.8489	9.94809	11.2428	10.6898	10.4603	11.8782	11.3657	13.7228	11.3427	10.448	9.5797	11.6726	9.68103	129.959	131.235	25.8803	35.1697	74.1467	25.5693	28.9039	16.8428	15.7795	42.7956	46.7042	22.4002	13.2746	12.8392	106.207	70.331	47.9022	29.2998	11.9986	10.9354	10.946	10.6524	11.427
Rad54l__6924763	Rad54l	RAD54 like (S. cerevisiae)	6924763	Clr3_CellCycle	Cluster1	NM_009015 // Rad54l // RAD54 like (S. cerevisiae) // 4 D1 // 19366 /// ENSMUST00	18.954	20.009	19.8737	19.389	19.8678	18.6756	20.7119	19.8843	19.3236	19.8164	21.8804	22.8337	21.0903	22.567	19.5883	18.6498	18.498	18.2244	22.0748	16.7268	131.614	146.223	43.5364	50.7086	93.795	51.4768	44.1699	22.4806	25.1262	48.5699	56.2749	32.4809	22.0195	24.6602	94.0346	84.2854	66.4441	42.7153	19.3994	17.5518	20.1142	21.3077	19.7184
Cdca8__6925254	Cdca8	cell division cycle associated 8	6925254	Clr3_CellCycle	Cluster1	NM_026560 // Cdca8 // cell division cycle associated 8 // 4 D2.2|4 57.6 cM // 52	34.0683	28.2637	19.4666	33.8579	23.4546	20.8153	25.1003	29.3975	23.4717	27.4882	28.5801	31.0549	28.548	27.0912	35.8363	23.9825	24.0704	31.3791	25.2124	25.7671	207.095	175.148	34.1857	39.4515	70.2974	33.1064	40.1069	28.5956	30.8584	51.2166	60.99	45.3371	28.7588	30.9528	162.185	89.3199	60.3708	43.6331	29.4552	36.358	32.5986	37.9687	34.9953
Pole__6933422	Pole	polymerase (DNA directed), epsilon	6933422	Clr3_CellCycle	Cluster1	NM_011132 // Pole // polymerase (DNA directed), epsilon // 5 E3-E5|5 56.0 cM //	12.2724	18.0318	12.9009	11.4056	12.3891	11.2829	13.5588	11.9981	11.3583	12.0184	11.1389	14.8158	12.0918	12.3957	14.0349	11.9669	11.4164	11.6352	13.8295	11.362	126.28	129.198	42.2149	46.082	89.0455	34.2511	44.4275	16.8987	25.636	43.1503	45.0545	28.3233	16.209	15.6321	91.7115	84.7329	59.2121	42.8401	11.9079	10.4078	11.8753	11.2161	11.7688
Mcm7__6942604	Mcm7	minichromosome maintenance deficient 7 (S. cerevisiae)	6942604	Clr3_CellCycle	Cluster1	NM_008568 // Mcm7 // minichromosome maintenance deficient 7 (S. cerevisiae) // 5	65.4826	74.247	30.978	45.9114	22.7978	41.1283	53.3283	38.5741	42.0866	38.6812	51.1545	35.5082	39.1874	27.8267	53.466	50.5301	42.0872	38.2652	35.5392	27.1107	362.727	450.821	190.171	202.528	350.106	170.64	171.202	55.1512	92.8037	225.04	259.155	160.999	59.8583	99.4914	427.998	306.368	318.909	163.42	53.6408	43.6797	36.2463	49.362	47.9358
Mad2l1__6946778	Mad2l1	MAD2 (mitotic arrest deficient, homolog)-like 1 (yeast) /	6946778	Clr3_CellCycle	Cluster1	NM_019499 // Mad2l1 // MAD2 (mitotic arrest deficient, homolog)-like 1 (yeast) /	74.1616	65.4926	67.3605	59.316	73.5136	49.8361	57.2157	40.2074	73.6656	68.7244	80.2122	72.2637	66.6512	77.4058	101.078	86.2194	67.6388	63.192	65.1377	75.9127	633.039	719.634	121.781	162.257	299.205	144.686	144.62	89.8446	112.976	224.713	271.017	133.934	106.511	121.263	553.984	329.17	204.077	203.343	89.4215	56.9305	68.0498	103.563	78.8834
Ezh2__6953331	Ezh2	enhancer of zeste homolog 2 (Drosophila)	6953331	Clr3_CellCycle	Cluster1	NM_007971 // Ezh2 // enhancer of zeste homolog 2 (Drosophila) // 6 B|6 19.2 cM /	49.0095	63.7622	61.5757	48.0702	60.7676	55.9975	48.7966	49.2151	69.8259	67.9777	84.9399	55.1199	64.3773	58.7575	69.4629	64.7622	58.3136	61.5416	56.7056	65.4327	284.734	334.275	77.9599	96.6147	175.549	95.9633	86.0748	59.9356	71.4217	118.171	118.189	67.1753	72.4021	69.867	271.544	154.876	119.357	104.725	65.5762	67.3124	72.8416	89.0572	71.9304
Mcm2__6955381	Mcm2	minichromosome maintenance deficient 2 mitotin (S. cerevisi	6955381	Clr3_CellCycle	Cluster1	NM_008564 // Mcm2 // minichromosome maintenance deficient 2 mitotin (S. cerevisi	81.655	114.745	51.5264	84.0182	71.7138	66.3912	74.9829	60.5716	65.3942	85.2992	69.7296	76.997	53.3268	67.8459	103.339	77.3838	69.9203	55.0389	67.1758	44.9927	348.303	381.157	237.681	253.271	436.661	254.659	261.693	109.314	155.599	264.782	253.28	213.768	100.983	114.37	382.217	341.313	345.243	249.861	73.8205	38.573	47.4324	65.1386	61.3104
Alox5__6956762	Alox5	arachidonate 5-lipoxygenase	6956762	Clr3_CellCycle		NM_009662 // Alox5 // arachidonate 5-lipoxygenase // 6 F1|6 53.2 cM // 11689 ///	66.3374	86.7337	31.0801	34.7692	46.3533	39.7535	39.9529	39.2187	29.1093	26.3549	21.2465	32.4537	28.3624	33.958	73.2852	50.4048	57.738	25.6163	38.9699	17.7197	475.18	389.201	139.136	118.635	114.297	100.462	125.754	132.012	125.929	136.227	151.9	107.015	99.0332	75.4814	185.549	242.495	164.643	138.541	22.546	17.5983	20.9387	23.1114	24.8122
Prc1__6961987	Prc1	protein regulator of cytokinesis 1	6961987	Clr3_CellCycle	Cluster1	NM_145150 // Prc1 // protein regulator of cytokinesis 1 // 7 D3|7 38.0 cM // 233	8.7962	15.5234	7.58285	9.71767	8.0201	7.39203	9.31587	10.1893	5.84215	10.869	7.86502	11.1772	7.7031	7.31511	10.4483	8.88062	8.3757	9.64693	7.31166	5.96338	483.912	423.457	23.6787	34.9226	93.1988	23.8352	29.2185	8.16589	12.8034	54.1324	63.6179	18.8016	11.2704	10.6739	231.034	124.603	47.4998	30.328	8.21511	6.24227	6.18824	7.58143	7.73049
Rrm1__6963049	Rrm1	ribonucleotide reductase M1	6963049	Clr3_CellCycle	Cluster1	NM_009103 // Rrm1 // ribonucleotide reductase M1 // 7 E3|7 69.0 cM // 20133 ///	101.917	115.503	90.4727	92.5993	105.613	88.8346	108.724	75.9354	130.753	139.225	136.887	133.089	90.0329	117.7	146.748	138.266	120.287	108.491	116.693	96.9031	969.038	901.604	256.014	293.157	524.46	264.041	259.268	147.007	208.126	358.662	348.989	236.54	175.013	163.778	761.442	480.712	353.001	311.965	99.9386	67.1609	90.8982	144.918	122.803
Plk1__6964033	Plk1	polo-like kinase 1 (Drosophila)	6964033	Clr3_CellCycle	Cluster1	NM_011121 // Plk1 // polo-like kinase 1 (Drosophila) // 7 F3|7 59.0 cM // 18817	30.8599	38.4308	17.987	31.9061	26.2395	31.3334	30.2045	29.6247	19.8846	27.6499	16.9981	38.0937	23.0761	22.1202	37.2407	33.2211	29.6202	22.7933	22.9209	16.7272	711.633	561.744	50.9747	80.5677	186.207	59.6078	66.0584	31.9439	33.9613	81.8063	146.868	68.8966	36.8995	35.248	449.177	295.856	151.244	99.6847	26.5817	19.446	20.4753	21.607	26.1062
Hirip3__6964253	Hirip3	HIRA interacting protein 3	6964253	Clr3_CellCycle	Cluster1	NM_172746 // Hirip3 // HIRA interacting protein 3 // 7 F3 // 233876 /// ENSMUST0	17.437	22.6338	17.5959	20.0699	20.5199	23.1099	20.3234	16.065	26.7699	32.1641	25.2521	24.9587	20.0007	21.3088	30.1683	19.0381	17.6229	22.7756	19.5461	30.419	63.8056	77.5756	30.1221	27.5404	45.6797	27.2024	25.9473	27.6292	22.3856	36.7943	33.8879	26.713	26.4637	23.5354	58.5497	50.1327	33.5084	30.8118	20.4527	18.2539	19.2188	25.1677	23.2884
Ccne1__6966600	Ccne1	cyclin E1	6966600	Clr3_CellCycle	Cluster1	NM_007633 // Ccne1 // cyclin E1 // 7 B2|7 16.0 cM // 12447 /// ENSMUST0000005159	19.9719	26.0355	16.7664	18.1068	21.0636	17.847	19.0722	14.7331	26.0579	27.5254	28.6124	25.9129	16.0453	22.3862	27.3976	20.3701	19.8447	31.6633	22.7616	33.5984	243.219	261.729	51.4051	54.9288	132.69	47.4337	64.578	24.1475	30.2613	85.194	97.6576	44.9943	23.1237	23.9277	213.892	129.276	101.459	62.7329	32.6312	36.3809	38.577	41.7591	29.7449
Pold1__6966875	Pold1	polymerase (DNA directed), delta 1, catalytic subunit	6966875	Clr3_CellCycle		NM_011131 // Pold1 // polymerase (DNA directed), delta 1, catalytic subunit // 7	98.5641	112.119	69.5472	103.57	78.0799	97.3102	84.6918	90.8642	93.0781	99.528	95.1789	81.0927	85.8181	80.145	99.4259	92.523	99.1279	74.4046	70.1456	76.6849	182.123	221.151	123.339	124.03	207.295	148.813	152.257	81.53	118.032	151.262	147.218	117.836	84.2614	97.5122	201.559	211.596	205.385	141.159	97.4068	72.5649	84.1978	89.9187	97.0442
Mcm5__6977261	Mcm5	minichromosome maintenance deficient 5, cell division cycle	6977261	Clr3_CellCycle	Cluster1	NM_008566 // Mcm5 // minichromosome maintenance deficient 5, cell division cycle	58.0104	84.8622	34.6828	47.2807	43.5038	49.1395	47.0391	46.7823	44.5085	46.1289	55.628	46.1654	36.9282	41.1226	69.5771	42.0884	46.8316	46.3964	38.499	40.1768	391.747	448.981	167.932	185.7	372.506	221.99	224.568	82.469	120.959	247.3	281.439	175.861	68.9649	96.9097	435.247	360.701	275.155	204.233	74.4113	39.0419	53.311	69.6948	49.4809
Asf1b__6977696	Asf1b	ASF1 anti-silencing function 1 homolog B (S. cerevisiae) /	6977696	Clr3_CellCycle	Cluster1	NM_024184 // Asf1b // ASF1 anti-silencing function 1 homolog B (S. cerevisiae) /	93.3353	126.24	114.597	74.16	100.809	105.114	107.958	94.4573	80.2345	89.8216	113.482	107.426	101.279	97.3312	91.9253	93.9108	71.7606	73.2217	108.809	99.8957	1246.87	1197.49	254.694	299.838	530.379	225.364	287.285	113.758	167.761	330.959	455.308	216.926	137.37	137.008	924.641	735.071	390.657	282.409	107.276	73.1999	98.4937	89.7488	101.317
Syce2__6977768	Syce2	synaptonemal complex central element protein 2	6977768	Clr3_CellCycle	Cluster1	NM_027954 // Syce2 // synaptonemal complex central element protein 2 // 8 C3 //	43.4984	38.8952	47.6617	40.5177	43.1991	35.3461	49.0513	32.3439	48.4996	44.3939	55.2652	36.6256	45.9038	35.178	64.808	53.8364	32.792	36.7945	47.3841	26.5299	139.134	187.956	84.9999	86.1262	133.256	82.8845	91.7661	91.5787	50.3245	99.1328	118.912	79.5478	58.8076	55.168	167.298	144.641	90.4984	92.5749	43.2827	43.4065	39.7312	46.2166	55.9948
2610510J17Rik__6979421	2610510J17Rik	RIKEN cDNA 2610510J17 gene	6979421	Clr3_CellCycle	Cluster1	NM_028131 // Cenpn // centromere protein N // 8 E1 // 72155 /// ENSMUST000000342	18.3959	15.352	14.4746	18.0626	18.3677	17.0896	17.2635	15.588	18.7782	23.0276	25.5392	18.4669	15.2844	16.6194	21.4569	23.0715	15.8084	15.967	14.8062	19.9307	231.767	202.482	39.2459	50.3298	94.2395	51.7706	42.8716	15.6132	25.2472	59.7005	77.3072	45.9744	25.7059	20.3704	160.859	98.2285	64.1635	43.9911	21.8238	17.0889	21.4709	29.5884	19.9155
Shcbp1__6980158	Shcbp1	Shc SH2-domain binding protein 1	6980158	Clr3_CellCycle	Cluster1	NM_011369 // Shcbp1 // Shc SH2-domain binding protein 1 // 8 A1.2 // 20419 /// E	7.98394	10.1259	7.46406	6.84614	6.40998	7.99025	8.24769	7.1875	6.65777	8.80034	7.99058	9.11941	6.99275	8.7127	7.84982	7.3612	8.9656	8.40659	8.46195	7.51207	152.383	160.224	13.5205	23.0105	60.2713	20.0991	18.6437	10.0544	8.89318	36.7948	48.4002	14.7683	9.97094	9.42433	136.998	53.3231	30.7663	22.2756	10.7785	7.96658	7.72224	15.3183	14.9529
Tfdp2__6991563	Tfdp2	transcription factor Dp 2	6991563	Clr3_CellCycle	Cluster1	NM_178667 // Tfdp2 // transcription factor Dp 2 // 9 E4 // 211586 /// ENSMUST000	17.6845	23.9503	22.1272	17.3182	20.9647	20.8751	27.9838	18.4953	17.9711	21.2705	15.7027	19.5326	16.7775	21.126	27.6704	19.154	18.0149	13.3757	21.4177	12.7764	69.4446	77.4021	36.975	46.3433	46.6925	31.8913	32.0917	29.1786	28.9739	53.926	45.4768	31.1232	26.07	27.1686	58.8504	50.6679	38.8131	32.1552	17.559	9.89816	14.3993	18.2261	15.9659
Dnmt1__6993722	Dnmt1	DNA methyltransferase (cytosine-5) 1	6993722	Clr3_CellCycle	Cluster1	NM_010066 // Dnmt1 // DNA methyltransferase (cytosine-5) 1 // 9 A3|9 5.0 cM // 1	158.947	202.364	233.884	240.606	236.63	230.367	218.331	205.411	215.446	229.128	215.328	220.049	228.492	244.686	184.32	163.821	179.015	199.259	238.699	194.242	394.426	425.519	280.497	313.961	369.285	258.051	283.051	185.195	231.08	271.845	253.013	215.522	203.296	213.618	365.496	364.721	319.225	266.046	162.165	164.027	171.455	172.392	170.18
Spc24__6993833	Spc24	SPC24, NDC80 kinetochore complex component, homolog (S. cer	6993833	Clr3_CellCycle	Cluster1	BC086683 // Spc24 // SPC24, NDC80 kinetochore complex component, homolog (S. cer	22.8625	25.4663	12.3925	15.6048	16.152	19.7848	20.4702	19.3697	13.9799	18.5037	14.8135	17.244	14.2923	13.0436	20.9747	16.9623	15.7343	13.1259	12.6105	15.992	218.09	243.148	33.6998	29.793	76.2793	33.2536	31.0967	15.1695	22.1492	46.9274	72.4594	33.6977	21.5979	19.1395	178.232	81.4115	59.4428	36.2083	19.229	15.7377	15.2403	17.3361	15.8056
Anln__6993890	Anln	anillin, actin binding protein (scraps homolog, Drosophila)	6993890	Clr3_CellCycle	Cluster1	NM_028390 // Anln // anillin, actin binding protein (scraps homolog, Drosophila)	12.5432	12.8047	11.2107	10.7771	12.7797	11.7953	13.5496	10.8592	11.8839	12.417	11.7958	15.1726	11.6104	12.9492	14.5092	14.8927	12.138	12.9017	13.6	8.86395	415.274	333.037	36.5708	42.417	89.5468	28.388	27.4901	14.0629	20.7599	47.3965	53.2703	23.3162	19.1615	16.3948	211.363	111.817	52.3338	40.3288	12.213	7.37815	8.80504	11.8609	9.18991
Chek1__6994666	Chek1	checkpoint kinase 1 homolog (S. pombe)	6994666	Clr3_CellCycle		NM_007691 // Chek1 // checkpoint kinase 1 homolog (S. pombe) // 9 A5.3 // 12649	11.1329	18.2177	8.24043	6.86529	6.63529	8.72781	8.92957	8.84977	8.00899	7.6376	9.80542	9.7508	8.46934	8.6181	13.2363	8.75908	8.48503	6.46285	8.58091	6.85027	51.7307	85.178	34.7989	31.8959	88.8605	45.569	34.0037	15.9135	23.1013	53.7451	49.0065	28.2916	16.4817	16.8489	69.4085	40.9991	48.8684	36.9164	10.0514	7.91177	9.60743	10.6505	7.85222
Kif23__6996186	Kif23	kinesin family member 23	6996186	Clr3_CellCycle	Cluster1	NM_024245 // Kif23 // kinesin family member 23 // 9 B // 71819 /// ENSMUST000000	22.6544	31.9048	24.3611	21.6327	27.3819	27.7186	28.6617	22.7723	20.0563	24.325	16.4778	30.7614	21.3874	22.3105	32.3735	22.9643	25.0643	13.4783	23.5672	10.4331	449.75	349.563	46.877	78.7206	125.046	55.3403	55.3522	38.6206	44.1968	72.3028	84.4842	35.8435	41.996	39.1402	244.685	136.004	70.0445	59.0392	18.0379	9.17966	14.8754	23.0928	16.2397
Pola1__7018220	Pola1	polymerase (DNA directed), alpha 1	7018220	Clr3_CellCycle	Cluster1	NM_008892 // Pola1 // polymerase (DNA directed), alpha 1 // X C-D|X 34.0 cM // 1	26.6291	35.2761	36.6863	31.2735	35.9864	28.0203	33.7583	24.9264	30.7574	30.0017	44.6377	35.127	34.1438	38.7415	27.1447	26.5739	25.8362	27.5048	36.5125	24.8603	126.218	146.298	53.5762	67.8224	105.438	54.1095	61.4529	31.1582	39.6311	87.7715	81.0489	40.8978	36.8525	34.0799	114.059	85.9443	65.1715	62.8783	26.5717	14.4306	24.5718	35.3966	27.2182
Phlpp_6752083	Phlpp	---	6752083	Clr4_noIFN_RNAdn		---	116.394	85.2755	299.114	174.057	226.642	179.628	185.417	172.811	322.593	360.631	258.754	311.019	265.885	259.707	147.227	187.211	162.327	263.469	240.404	205.866	105.262	89.4947	133.242	187.507	160.689	144.634	140.942	140.375	146.881	141.399	110.767	98.3777	126.211	123.424	87.3769	86.3683	90.6956	118.037	190.184	272.503	252.465	197.852	233.298
4632411B12Rik_6757906	4632411B12Rik	---	6757906	Clr4_noIFN_RNAdn		---	125.541	124.041	173.481	179.516	156.228	145.226	170.058	154.407	161.024	180.307	180.837	160.049	171.027	183.334	123.54	128.384	135.836	191.538	170.9	188.311	140.176	140.486	144.445	142.946	151.611	124.884	123.062	131.818	123.203	118.141	109.292	127.044	128.49	120.931	108.766	117.055	112.558	112.833	142.343	219.193	188.754	169.917	161.648
Mitd1__6757982	Mitd1	MIT, microtubule interacting and transport, domain contain	6757982	Clr4_noIFN_RNAdn	Cluster4	NM_026913 // Mitd1 // MIT, microtubule interacting and transport, domain contain	193.471	157.538	217.099	118.542	181.031	139.422	170.025	175.76	241.154	227.32	239.995	223.201	210.139	236.188	249.152	231.556	183.831	214.697	224.12	177.411	77.5567	91.2327	102.201	141.899	123.507	153.905	115.083	146.689	149.378	149.583	128.269	118.2	177.357	171.689	87.2147	132.485	106.358	143.943	125.694	131.654	178.52	220.301	198
Smg7__6763110	Smg7	Smg-7 homolog, nonsense mediated mRNA decay factor (C. e	6763110	Clr4_noIFN_RNAdn	Cluster3	NM_001005507 // Smg7 // Smg-7 homolog, nonsense mediated mRNA decay factor (C. e	131.249	125.275	239.138	179.862	217.185	168.957	210.486	157.096	237.976	249.442	194.433	245.665	222.612	233.704	162.781	175.323	175.092	279.178	238.853	248.715	143.667	140.612	147.754	163.03	143.289	146.614	138.521	137.838	160.649	134.236	113.224	112.891	151.606	144.303	107.811	116.472	104.813	145.09	162.113	232.233	223.56	207.112	209.662
Tor3a__6763273	Tor3a	torsin family 3, member A	6763273	Clr4_noIFN_RNAdn	Cluster5	NM_023141 // Tor3a // torsin family 3, member A // 1 H1 // 30935 /// ENSMUST0000	1712.99	1629.37	1626.66	1765.55	1756.39	1796.66	1940.62	1874.25	1705.41	1652.69	1914.3	1767.38	1948.7	1659.58	1379.38	1709.19	1525.96	1777.95	1701.86	1794.92	665.249	680.429	1231.16	1373.65	942.958	1081.41	1071.27	1302.26	1323.74	1258.07	1123.28	1282.19	1316.87	1244.8	669.43	905.337	974.717	1105.59	1484.33	1343.8	1700.33	1460.86	1338.13
Slamf7__6764093	Slamf7	SLAM family member 7	6764093	Clr4_noIFN_RNAdn	Cluster2	AK089525 // Slamf7 // SLAM family member 7 // 1 H2 // 75345	216.714	153.15	368.336	344.047	316.129	281.227	327.141	246.272	357.574	367.403	396.35	335.647	343.944	357.656	206.725	285.617	306.538	344.23	318.436	352.674	89.0566	102.313	185.337	186.066	140.895	173.438	119.683	161.854	197.53	150.633	150.918	191.52	237.811	206.56	89.5903	123.184	105.822	149.777	322.931	539.912	337.036	342.203	368.809
Ifi205__6764243	Ifi205	interferon activated gene 205	6764243	Clr4_noIFN_RNAdn	Cluster5	NM_172648 // Ifi205 // interferon activated gene 205 // 1 H3|1 95.3 cM // 226695	275.365	282.207	215.328	257.965	220.882	180.131	217.626	182.981	605.574	537.414	841.955	350.055	377.397	381.564	330.212	324.362	271.34	440.702	281.531	593.511	16.07	16.874	49.5681	47.7567	40.125	59.058	29.0986	88.9714	92.8719	85.933	48.4888	72.0132	165.362	130.5	15.6796	20.855	26.0901	75.1552	309.608	618.26	602.969	681.018	506.827
Ifi202b__6764289	Ifi202b	interferon activated gene 202B	6764289	Clr4_noIFN_RNAdn	Cluster5	NM_008327 // Ifi202b // interferon activated gene 202B // 1 H3 // 26388 /// NM_0	890.814	762.71	763.8	765.214	761.495	702.434	742.167	693.129	1093.17	1005.59	1196.08	928.623	923.623	1088.56	1014.13	896.997	802.524	1005.39	871.574	903.462	227.054	275.663	513.838	455.122	352.962	658.952	360.494	642.579	765.22	688.981	541.058	711.579	809.07	732.234	321.432	352.141	279.569	559.153	686.307	649.615	923.648	1334.33	980.382
Stat2__6771641	Stat2	signal transducer and activator of transcription 2	6771641	Clr4_noIFN_RNAdn	Cluster5	NM_019963 // Stat2 // signal transducer and activator of transcription 2 // 10 D	1320.25	1231.93	1322.18	1327.32	1283.35	1407.97	1426.83	1303.97	1416.39	1391.38	1589	1373.18	1481.97	1487.11	982.817	1160.96	1186.67	1506.52	1383.11	1418.94	238.722	343.299	910.112	916.754	606.793	877.825	693.754	802.674	884.899	813.044	784.914	1058.42	954.493	963.446	381.231	429.365	557.532	670.429	1256.5	1263.75	1513.74	1211.1	1159.67
2700019D07Rik__6773158	2700019D07Rik	RIKEN cDNA 2700019D07 gene	6773158	Clr4_noIFN_RNAdn	Cluster4	BC089514 // 2700019D07Rik // RIKEN cDNA 2700019D07 gene // 10 B1 // 72580	161.869	126.62	208.241	140.127	177.096	147.783	149.451	132.618	271.704	232.82	333.622	218.393	218.45	231.643	185.679	189.085	149.008	255.008	197.406	270.171	53.9096	73.1974	87.3606	92.6925	101.798	121.198	78.3673	127.378	130.386	155.473	110.347	127.268	145.553	139.054	56.5008	35.9699	48.5669	95.3704	220.017	209.9	284.111	409.673	310.912
Ccl7__6782916	Ccl7	chemokine (C-C motif) ligand 7	6782916	Clr4_noIFN_RNAdn	Cluster3	NM_013654 // Ccl7 // chemokine (C-C motif) ligand 7 // 11 C|11 46.5 cM // 20306	5492.7	3969.66	3830.19	3605.29	3671.62	3425.98	3629.11	4157.79	4796.28	4279.12	6253.29	4106.52	4443.87	3880.97	3745.65	4195.13	3736.57	5797.44	3608.04	6025.65	538.518	889.654	1673.55	1640.02	1854.35	2160.88	1375.65	1900.81	1869.45	2091.47	1484.95	2771.79	2744.64	2817.5	1306.87	1072.75	1760.9	2161.62	5243.81	5566.68	5517.12	5666.33	4585.93
Ccl12__6782918	Ccl12	chemokine (C-C motif) ligand 12	6782918	Clr4_noIFN_RNAdn	Cluster4	NM_011331 // Ccl12 // chemokine (C-C motif) ligand 12 // 11 C|11 47.0 cM // 2029	1483.51	852.077	623.744	867.254	520.102	461.015	611.573	557.041	1049.36	747.987	1814.81	568.565	681.694	801.212	666.07	719.335	665.576	1374.13	555.541	1037.07	51.2159	88.0969	237.666	110.647	114.15	203.732	89.5369	165.247	226.425	321.287	176.519	599.597	479.767	386.344	94.3088	94.3231	157.404	309.917	1394.57	844.246	1316.05	1716.44	1194.34
Slfn1__6782989	Slfn1	schlafen 1	6782989	Clr4_noIFN_RNAdn	Cluster2	NM_011407 // Slfn1 // schlafen 1 // 11 C|11 48.0 cM // 20555 /// ENSMUST00000037	1529.24	1324.1	1509.97	1810.91	1368.14	1313.23	1353.89	1363.5	1547.9	1461.57	2015.19	1212.19	1470.51	1569.95	988.831	1270.34	1415.31	1779.43	1490.62	1836.45	41.8359	78.6367	592.06	442.321	253.184	442.664	249.855	593.766	597.821	508.569	361.883	617.947	810.838	703.107	103.936	183.551	265.372	441.733	1284.06	1708.48	1685.08	1703.75	1201.98
Tlk2__6784558	Tlk2	tousled-like kinase 2 (Arabidopsis)	6784558	Clr4_noIFN_RNAdn	Cluster4	NM_011903 // Tlk2 // tousled-like kinase 2 (Arabidopsis) // 11 E1 // 24086 /// A	108.619	94.471	149.342	100.065	116.758	92.7985	104.594	98.7521	162.178	141.716	167.267	148.407	143.028	151.957	98.9659	122.92	102.585	151.691	135.52	156.368	74.9907	75.1057	91.4962	94.7813	89.0177	84.6824	85.3246	86.1943	90.3905	102.979	89.2048	73.5182	109.631	108.803	68.867	53.981	54.9733	78.2501	115.41	146.945	146.578	152.023	130.102
Rnf213__6785384	Rnf213	ring finger protein 213	6785384	Clr4_noIFN_RNAdn	Cluster5	NM_001040005 // Rnf213 // ring finger protein 213 // 11 E2 // 629974	1174.23	1149.83	1262.09	1457.92	1293.08	1381	1418.65	1344.54	1503.91	1505.37	1558.67	1398.73	1455.9	1397.95	928.688	1280.6	1054.1	1555.32	1176.43	1556.73	301.788	332.657	908.184	1108.28	776.537	1057.98	925.494	1112.97	1336.09	909.79	750.22	945.249	1044.86	1009.47	444.491	605.658	671.247	909.002	1475	1566.25	1843.08	1472.14	1545.22
Slfn8__6790244	Slfn8	schlafen 8	6790244	Clr4_noIFN_RNAdn	Cluster5	NM_181545 // Slfn8 // schlafen 8 // 11 C // 276950 /// ENSMUST00000038141 // Slf	341.218	312.292	452.929	407.018	415.444	365.823	429.026	254.42	508.999	490.997	640.436	486.296	478.482	543.599	325.47	382.894	324.976	556.104	429.633	541.415	98.5361	108.484	233.295	237.809	181.625	184.013	196.746	287.797	305.922	281.342	182.684	207.862	308.033	268.826	93.3158	107.282	91.9068	171.568	293.983	418.603	477.849	473.49	314.88
Ccl5__6790288	Ccl5	chemokine (C-C motif) ligand 5	6790288	Clr4_noIFN_RNAdn	Cluster9	NM_013653 // Ccl5 // chemokine (C-C motif) ligand 5 // 11 C|11 47.4 cM // 20304	3253.55	2648.94	2860.79	3134.46	3311.34	3224.81	3075.49	3038.41	3956.47	3442.4	4804.93	3154.73	3810.59	4419.91	2875.51	2934.71	2772.75	4809.6	3650.81	6231.22	175.416	450.671	1353.43	904.653	577.833	1034.42	654.95	1530.09	1493.52	1404.85	983.977	1170.33	1569.73	1307.14	233.34	662.524	624.12	1431.98	3059.12	6338.83	4205.32	3539.43	3038.83
D11Lgp2e__6791437	D11Lgp2e	DNA segment, Chr 11, Lothar Hennighausen 2, expressed /	6791437	Clr4_noIFN_RNAdn	Cluster5	NM_030150 // Dhx58 // DEXH (Asp-Glu-X-His) box polypeptide 58 // 11 D|11 61.5 cM	552.668	451.118	538.783	603.467	512.163	567.741	633.526	571.144	598.825	594.066	786.678	561.017	518.248	600.396	424.073	485.541	528.826	683.629	507.917	755.511	92.0375	123.589	355.772	307.389	231.237	327.4	186.2	337.008	335.938	359.353	293.71	365.268	376.712	372.276	132.477	151.49	195.238	297.796	733.951	543.494	746.91	834.646	650.877
Tyki__6793961	Tyki	thymidylate kinase family LPS-inducible member	6793961	Clr4_noIFN_RNAdn	Cluster4	NM_020557 // Tyki // thymidylate kinase family LPS-inducible member // 12 A2|12	473.441	345.646	991.714	703.609	653.956	666.795	612.519	580.829	844.305	872.215	1144.98	635.206	926.894	808.52	319.174	468.388	498.752	834.218	685.346	809.384	50.9027	63.7644	184.593	236.587	155.43	222.171	151.51	274.719	245.774	207.239	183.441	253.818	303.348	267.482	89.7506	135.91	131.418	155.678	485.424	1027.91	1096.58	641.253	726.118
Rsad2__6799525	Rsad2	radical S-adenosyl methionine domain containing 2	6799525	Clr4_noIFN_RNAdn	Cluster4	NM_021384 // Rsad2 // radical S-adenosyl methionine domain containing 2 // 12 A3	1490.73	949.425	2096.26	1689.17	1552.2	1698.8	1578.57	1544.05	2091.18	2061.82	3047.9	1690.58	2354.17	1848.45	795.319	1329.9	1281.84	1840.27	1775.49	2254.04	60.2442	83.309	356.357	520.499	280.017	404.476	221.036	613.819	459.583	397.175	361.617	482.973	882.016	815.482	130.69	174.636	202.054	281.121	1596.61	3655.87	2798.23	1945.74	1720.13
Asb13__6804497	Asb13	ankyrin repeat and SOCS box-containing protein 13	6804497	Clr4_noIFN_RNAdn	Cluster5	NM_178283 // Asb13 // ankyrin repeat and SOCS box-containing protein 13 // 13 A1	75.7361	73.5575	111.427	110.008	109.272	113.33	114.884	82.1449	105.311	114.021	125.757	93.9193	124.376	116.854	80.8598	95.2957	74.958	94.5031	93.0162	91.0521	60.5192	65.0551	69.0266	79.9164	79.9142	77.982	65.4295	83.7443	78.2137	85.5088	80.9725	91.8852	74.4577	81.1068	62.3631	71.1622	46.0545	58.9925	117.693	91.6409	136.032	156.485	137.294
Klf6__6804582	Klf6	Kruppel-like factor 6	6804582	Clr4_noIFN_RNAdn	Cluster4	NM_011803 // Klf6 // Kruppel-like factor 6 // 13 A1 // 23849 /// ENSMUST00000000	1241.27	1127.02	1246.18	1393.79	1313.04	1178.88	1412.86	1172.12	1271.22	1242.39	1594.96	1339.43	1323.92	1502.24	1142.2	1127.65	1211.52	1332.2	1366.72	1395.63	880.311	826.024	1022.15	1060.41	955.678	989.352	812.683	892.872	983.513	955.419	992.484	1129.99	1046.68	1098.87	939.266	701.938	770.873	811.141	1315.5	1909.4	1507.98	1225.54	1169.2
Lgals8__6811068	Lgals8	lectin, galactose binding, soluble 8	6811068	Clr4_noIFN_RNAdn		NM_018886 // Lgals8 // lectin, galactose binding, soluble 8 // 13 A1|13 8.0 cM /	1359.44	1193.76	1363.31	1271.05	1333.87	1271.49	1389.07	1270.52	1561.48	1556.19	1765.06	1386.85	1321.54	1447.25	1328.06	1474.59	1459.44	1477.97	1439.25	1453.79	904.02	860.738	1199.4	1063.72	949.057	1047.33	878.337	1019.67	1095.44	1072.31	1026.13	1110.27	1342.87	1283.8	912.98	869.433	789.317	1009.1	1263.23	1517.73	1473.67	1512.48	1285.31
Msh3_6815031	Msh3	Msh3	6815031	Clr4_noIFN_RNAdn		NM_010829 // Msh3 // mutS homolog 3 (E. coli) // 13 C3|13 51.0 cM // 17686 /// M	25.1556	26.2226	73.0859	42.2705	51.5564	39.3216	40.0339	31.1323	68.8822	70.5107	84.1902	55.8959	74.4098	70.8227	29.4385	41.8522	35.9787	63.4945	63.7282	48.6551	34.396	31.8877	22.4198	28.9901	28.8284	30.2762	20.4401	22.752	27.4598	26.9242	23.5325	17.9433	21.1709	24.0971	25.4318	17.0133	20.8694	24.5423	37.1644	35.1958	53.7491	70.2784	59.1743
Epsti1__6820472	Epsti1	epithelial stromal interaction 1 (breast)	6820472	Clr4_noIFN_RNAdn	Cluster2	NM_029495 // Epsti1 // epithelial stromal interaction 1 (breast) // 14 D3 // 108	310.952	268.931	327.296	348.68	312.872	289.992	320.216	277.149	396.88	319.506	478.89	329.862	320.567	373.478	317.2	287.03	295.182	407.945	350.903	420.569	99.4032	114.031	216.215	169.273	135.427	172.46	100.708	169.163	198.259	235.996	230.431	276.986	277.963	237.327	112.78	119.74	135.815	204.142	207.22	264.1	277.988	451.39	280.629
Plec1__6836806	Plec1	plectin 1	6836806	Clr4_noIFN_RNAdn		AF188007 // Plec1 // plectin 1 // 15 D3|15 44.0 cM // 18810	333.819	278.189	328.436	376.235	296.805	344.796	325.129	347.065	370.734	396.424	504.811	314.64	355.269	331.731	204.228	275.911	295.122	406.097	302.435	422.735	87.7161	95.0029	182.271	180.326	137.744	200.713	135.098	182.074	178.379	169.827	155.74	195.004	180.556	180.774	93.6074	107.477	124.693	143.266	407.275	672.309	554.987	506.065	460.695
Parp9__6840734	Parp9	poly (ADP-ribose) polymerase family, member 9	6840734	Clr4_noIFN_RNAdn	Cluster5	NM_030253 // Parp9 // poly (ADP-ribose) polymerase family, member 9 // 16 B3 //	461.53	430.641	471.639	439.342	449.897	408.312	441.448	384.857	552.925	527.838	592.335	557.088	560.628	555.834	471.136	484.405	479.036	548.033	501.96	490.616	169.581	198.366	311.004	299.957	305.638	370.652	237.249	422.852	353.621	379.314	354.996	410.64	367.329	379.64	203.776	247.558	273.829	416.762	494.824	515.108	574.332	681.651	609.17
Usp25__6842503	Usp25	ubiquitin specific peptidase 25	6842503	Clr4_noIFN_RNAdn		NM_013918 // Usp25 // ubiquitin specific peptidase 25 // --- // 30940 /// ENSMUS	762.466	672.453	1005.85	743.32	935.912	726.229	792.974	670.382	1175.45	1147.36	1145.29	1106.36	1096.05	1224.86	776.424	932.991	857.843	1169.68	1044.94	1076.7	491.177	515.268	625.77	673.344	613.224	638.37	582.616	713.584	743.892	617.926	485.71	586.485	733.346	730.505	455.719	466.544	414.337	688.795	776.407	870.18	983.703	920.676	958.331
Mx2__6843550	Mx2	myxovirus (influenza virus) resistance 2	6843550	Clr4_noIFN_RNAdn	Cluster4	NR_003508 // Mx2 // myxovirus (influenza virus) resistance 2 // 16 C4|16 71.2 cM	241.973	173.93	360.714	370.31	323.217	364.345	333.472	275.99	455.871	423.621	644.595	331.825	387.811	415.352	201.086	324.434	325.709	455.087	331.623	431.516	16.7154	22.9906	109.536	111.71	82.3085	123.517	58.91	156.648	152.243	149.148	81.3725	113.004	194.652	196.821	31.1828	28.3501	41.3226	87.3176	245.06	464.956	460.753	570.926	372.191
Parp14__6845375	Parp14	poly (ADP-ribose) polymerase family, member 14	6845375	Clr4_noIFN_RNAdn	Cluster5	NM_001039530 // Parp14 // poly (ADP-ribose) polymerase family, member 14 // 16 B	1795.41	1645.72	2027.1	2019.94	1966.21	2056.96	2111.42	1973.85	2100.91	2135.71	2276.02	2368.73	2129.35	2339.85	1543.3	2006.41	1816.69	2378.61	2341.96	2682.94	663.002	920.211	1836.7	1687.88	1374.13	1487.42	1236.29	1508.4	1622.95	1727.9	1697.03	1909	1792.55	1715.6	964.756	978.203	1139.04	1537.21	1888.6	2633.74	2403.13	2106.02	2079.61
Dtx3l__6845377	Dtx3l	deltex 3-like (Drosophila)	6845377	Clr4_noIFN_RNAdn	Cluster5	NM_001013371 // Dtx3l // deltex 3-like (Drosophila) // 16 B3 // 209200 /// ENSMU	852.549	695.371	803.999	868.493	865.728	791.673	810.996	688.632	1014.84	959.301	994.736	964.248	917.866	1029.69	745.368	873.716	810.596	987.413	970.665	830.041	282.326	325.693	694.692	697.965	469.288	540.908	491.147	677.215	697.326	582.712	614.373	697.829	692.121	682.441	352.813	377.497	436.467	607.664	899.924	917.376	1020.89	972.106	1001.12
Cdkn1a__6849595	Cdkn1a	cyclin-dependent kinase inhibitor 1A (P21)	6849595	Clr4_noIFN_RNAdn	Cluster3	NM_007669 // Cdkn1a // cyclin-dependent kinase inhibitor 1A (P21) // 17 A3.3|17	670.099	572.269	523.999	822.778	632.78	659.135	632.885	729.488	794.471	724.148	938.83	674.891	732.254	857.147	537.951	649.669	690.932	842.177	614.466	1047.98	408.097	403.98	386.743	306.21	343.132	460.721	286.216	447.13	335.675	341.09	485.134	462.827	521.462	407.868	354.711	310.668	314.771	331.667	818.359	1023.52	847.013	995.585	903.932
Daxx__6849986	Daxx	Fas death domain-associated protein	6849986	Clr4_noIFN_RNAdn	Cluster4	NM_007829 // Daxx // Fas death domain-associated protein // 17 B1|17 17.0 cM //	788.403	624.752	881.685	712.699	670.382	770.003	690.037	759.05	890.437	823.874	966.275	738.887	803.832	710.913	565.04	743.578	716.807	954.413	789.585	906.674	127.029	151.495	301.633	349.248	265.169	376.159	261.753	415.467	403.001	392.743	319.112	465.336	477.309	500.952	206.167	233.648	266.564	310.892	714.361	843.568	999.568	980.015	800.002
Enpp4__6855526	Enpp4	ectonucleotide pyrophosphatase/phosphodiesterase 4	6855526	Clr4_noIFN_RNAdn	Cluster4	NM_199016 // Enpp4 // ectonucleotide pyrophosphatase/phosphodiesterase 4 // 17 B	392.326	203.786	988.879	318.591	521.21	369.69	400.434	341.916	841.997	662.313	785.703	608.786	705.416	628.731	344.101	669.806	497.296	876.099	612.782	882.193	101.426	115.678	158.109	246.522	159.452	156.912	137.89	327.731	203.937	151.509	195.924	155.705	255.335	241.192	90.4921	203.426	135.66	244.944	382.011	527.38	630.372	500.814	562.442
Ifit2__6869324	Ifit2	interferon-induced protein with tetratricopeptide repeats	6869324	Clr4_noIFN_RNAdn	Cluster5	NM_008332 // Ifit2 // interferon-induced protein with tetratricopeptide repeats	733.041	633.442	1034.85	973.535	951.421	770.046	950.61	796.914	1235.52	1214.38	1088.25	1001.23	975.954	1129.84	683.999	811.727	1016.08	956.917	1159.67	1037.36	56.7056	102.582	435.12	460.731	234.569	465.791	246.212	546.24	434.174	419.646	378.02	532.018	574.144	652.426	119.93	147.121	280.792	414.007	838.833	976.536	1372.79	1211.6	1049.58
Ifit1__6869334	Ifit1	interferon-induced protein with tetratricopeptide repeats	6869334	Clr4_noIFN_RNAdn	Cluster4	NM_008331 // Ifit1 // interferon-induced protein with tetratricopeptide repeats	960.439	625.211	1187.08	923.578	925.763	946.75	935.899	916.951	1245.32	1346.97	1834.41	1321.08	1185.76	1187.49	725.509	1145.93	694.88	1382.34	1192.03	1300.9	36.1439	46.2532	495.355	378.55	241.624	392.827	225.881	383.087	500.085	446.322	187.564	491.934	580.133	615.566	102.192	116.307	124.784	324.123	881.105	1177.41	1176.02	1382.92	906.153
Ogfr__6884183	Ogfr	opioid growth factor receptor	6884183	Clr4_noIFN_RNAdn		NM_031373 // Ogfr // opioid growth factor receptor // 2 H4 // 72075 /// ENSMUST0	661.68	551.711	537.246	678.399	474.614	673.937	487.271	607.314	670.378	585.616	901.036	532.977	520.109	605.155	525.523	586.802	611.246	592.569	495.39	663.494	242.412	242.919	358.115	360.052	314.052	401.905	313.684	359.254	377.696	469.617	451.34	538.085	418.177	489.376	290.634	276.304	380.439	363.129	761.484	841.623	914.481	998.252	687.359
Ifih1__6887196	Ifih1	interferon induced with helicase C domain 1	6887196	Clr4_noIFN_RNAdn	Cluster5	NM_027835 // Ifih1 // interferon induced with helicase C domain 1 // 2 C3 // 715	651.007	477.064	621.392	613.564	574.65	562.313	580.632	504.164	850.82	762.927	1067.86	661.721	696.853	783.636	556.86	665.71	598.899	852.792	702.59	1003.39	116.979	158.623	369.69	339.484	247.619	317.543	242.873	352.405	368.421	398.562	310.003	392.786	451.828	434.31	157.4	181.751	196.129	337.935	548.474	761.125	795.898	834.918	703.702
Trib3__6892139	Trib3	tribbles homolog 3 (Drosophila)	6892139	Clr4_noIFN_RNAdn	Cluster5	NM_175093 // Trib3 // tribbles homolog 3 (Drosophila) // 2 G3 // 228775 /// ENSM	336.315	197.078	285.794	288.347	238.972	226.522	240	281.754	359.281	333.407	461.863	226.909	287.969	269.614	212.729	290.395	275.556	262.361	207.552	236.492	42.1579	41.1337	83.7594	71.2496	82.1922	91.7782	63.0009	111.965	78.1222	92.1167	75.7225	89.3051	114.611	120.827	55.6577	45.4293	68.7025	56.4738	396.872	501.363	429.829	315.343	263.747
Zbp1__6893556	Zbp1	Z-DNA binding protein 1	6893556	Clr4_noIFN_RNAdn	Cluster2	NM_021394 // Zbp1 // Z-DNA binding protein 1 // 2 H3 // 58203 /// ENSMUST0000002	1487.42	1213.45	1452.18	1587.45	1443.94	1255.11	1307.6	1219.01	1958.73	1771.68	2045.73	1318.97	1641.84	1597.28	1374.32	1589	1563.11	1913.37	1438.55	1713.94	98.2919	190.953	783.435	648.872	446.408	690.755	445.802	782.583	793.128	664.543	727.171	1083.14	1028.2	1042.4	237.154	391.663	525.199	788.824	1850.12	1910.19	2028.36	2219.93	2268.46
BC006779__6894274	BC006779	cDNA sequence BC006779	6894274	Clr4_noIFN_RNAdn	Cluster4	NM_183162 // BC006779 // cDNA sequence BC006779 // 2 H4 // 229003 /// AK173259 /	511.823	432.004	616.877	599.406	526.201	605.52	460.989	643.899	840.929	810.203	730.105	618.359	722.193	642.165	399.619	519.108	519.327	785.746	589.709	756.35	71.8666	82.1211	229.694	252.145	182.56	262.951	166.725	338.488	318.827	261.468	151.326	234.59	314.12	320.664	91.7916	133.908	130.594	221.36	513.998	785.959	753.268	619.375	697.056
Adar__6899262	Adar	adenosine deaminase, RNA-specific	6899262	Clr4_noIFN_RNAdn	Cluster5	NM_001038587 // Adar // adenosine deaminase, RNA-specific // 3 F2 // 56417 /// N	530.894	506.086	565.275	692.241	620.57	571.655	611.327	516.86	652.141	669.597	640.143	622.712	670.066	726.682	485.959	501.449	514.408	718.468	632.289	618.989	218.499	232.098	453.01	480.666	370.351	424.782	355.536	440.287	445.954	418.74	384.641	450.683	444.522	426.94	228.454	259.869	276.577	351.183	515.326	610.332	635.069	564.445	560.181
Fcgr1__6907262	Fcgr1	Fc receptor, IgG, high affinity I	6907262	Clr4_noIFN_RNAdn	Cluster2	NM_010186 // Fcgr1 // Fc receptor, IgG, high affinity I // 3 F2.1|3 45.2 cM // 1	3486.35	3135.76	2856.43	3212.77	2883.09	2999.28	3072.29	2977.94	3546.3	3241.4	4094.87	2692.82	3157.13	3187.92	2870.92	2959.83	3018.89	3758.91	2928.81	3701	629.045	1038.73	1781.53	1429.01	1207.83	1694.92	1092.34	1905.43	1774.87	1922.14	1619.13	2062.1	2200.32	2142.53	915.788	887.535	1224.6	1652.35	3462.26	2839.46	3628.1	4058.13	3529.63
Stxbp3a__6908146	Stxbp3a	syntaxin binding protein 3A	6908146	Clr4_noIFN_RNAdn		NM_011504 // Stxbp3a // syntaxin binding protein 3A // 3 F3 // 20912 /// ENSMUST	255.001	228.467	298.395	203.585	269.044	191.703	207.158	187.571	383.443	320.891	514.176	319.901	283.479	310.216	260.677	340.273	256.462	377.089	284.663	484.445	259.198	304.849	270.709	197.155	167.91	214.216	172.344	227.03	247.977	324.011	265.013	240.318	227.596	264.391	166.079	151.557	126.803	193.503	256.663	398.562	400.212	505.851	354.084
Ugcg__6913876	Ugcg	UDP-glucose ceramide glucosyltransferase	6913876	Clr4_noIFN_RNAdn	Cluster4	NM_011673 // Ugcg // UDP-glucose ceramide glucosyltransferase // 4 B3|4 32.0 cM	136.161	113.171	137.216	94.5116	114.984	88.5236	114.164	93.2919	135.697	140.832	164.585	159.513	136.885	156.76	107.602	108.604	105.037	173.947	144.783	131.555	95.5742	111.578	120.478	107.526	101.27	75.2985	101.978	100.564	112.622	105.797	79.283	84.8322	112.02	105.316	67.4273	57.8538	58.3775	90.5367	151.211	142.886	165.304	136.121	131.827
Sesn2_6917496	Sesn2	---	6917496	Clr4_noIFN_RNAdn		---	135.886	94.1396	117.84	167.752	124.807	121.889	148.23	130.979	141.09	154.161	170.466	106.634	127.832	129.334	93.184	112.586	112.708	143.475	115.283	155.335	86.5499	62.9489	74.16	69.7147	62.0603	57.9497	42.6271	40.8159	54.4157	54.0675	52.0408	60.6317	55.7442	55.2353	47.5025	44.3868	55.0328	52.8994	158.016	199.827	185.468	165.593	138.177
Oasl1__6933627	Oasl1	2'-5' oligoadenylate synthetase-like 1	6933627	Clr4_noIFN_RNAdn	Cluster4	NM_145209 // Oasl1 // 2'-5' oligoadenylate synthetase-like 1 // 5 F // 231655 //	1790.07	1356.15	2008.22	1912.97	1817.83	1712.99	1656.13	1621.04	2256.86	2242.67	2624.63	1855	2173.94	2107.48	1287.27	1793.55	1706	2406.8	1861.69	2165.67	182.358	251.532	854.715	964.943	747.806	977.586	714.653	1190.62	1089.16	882.125	684.132	1018.41	1138.41	1161.84	351.61	496.269	592.52	755.527	1707.42	3906.88	2667.55	2137.04	1901.08
C330023M02Rik__6934053	C330023M02Rik	RIKEN cDNA C330023M02 gene	6934053	Clr4_noIFN_RNAdn	Cluster4	BC048860 // C330023M02Rik // RIKEN cDNA C330023M02 gene // 5 F // 231713	235.426	191.742	281.818	217.275	217.039	220.565	257.793	201.91	278.438	256.672	432.669	274.538	285.024	283.167	167.673	222.475	215.335	368.485	267.796	377.28	76.1552	78.8768	145.254	119.212	106.588	135.219	94.3003	128.266	124.634	129.712	103.986	123.773	134.233	130.605	73.4408	63.4364	83.593	107.262	300.375	272.736	364.671	355.334	267.582
Oas3__6941649	Oas3	2'-5' oligoadenylate synthetase 3	6941649	Clr4_noIFN_RNAdn	Cluster2	NM_145226 // Oas3 // 2'-5' oligoadenylate synthetase 3 // 5 F|5 67.1 cM // 24672	1357.84	1405.34	1598.16	1873.73	1791.68	1727.42	1720.37	1635.48	1728.85	1682.74	1810.91	1656.01	1782.76	1666.15	1259.47	1493.21	1470.51	1652.35	1492.48	1516.47	107.218	168.297	657.456	913.113	558.011	741.056	550.63	990.622	837.485	725.017	537.854	810.996	976.8	894.719	199.072	455.564	563.222	666.689	1434.07	1295.24	1759.56	1415.9	1545.33
Trafd1__6941672	Trafd1	TRAF type zinc finger domain containing 1	6941672	Clr4_noIFN_RNAdn	Cluster5	NM_172275 // Trafd1 // TRAF type zinc finger domain containing 1 // 5 F // 23171	1275.9	1190.13	1574.31	1352.39	1420.91	1474.49	1369.75	1470	1671.93	1575.94	1796.53	1473.06	1704.46	1548.01	1154.94	1416.19	1334.14	1555.65	1385.8	1411.39	639.979	695.362	955.81	877.363	754.068	959.574	782.122	1032.7	963.827	957.156	1049.73	1078.27	1040.74	1084.64	663.917	780.162	831.579	930.253	1621.71	1591.64	1836.95	1995.18	1814.93
Tnfrsf1a__6949865	Tnfrsf1a	tumor necrosis factor receptor superfamily, member 1a /	6949865	Clr4_noIFN_RNAdn		NM_011609 // Tnfrsf1a // tumor necrosis factor receptor superfamily, member 1a /	806.036	699.64	649.776	646.896	640.272	651.409	664.244	666.698	757.777	678.009	816.189	634.255	659.921	709.171	593.046	683.293	650.218	854.786	654.382	664.369	483.892	475.374	571.595	546.433	507.435	554.721	457.719	517.072	597.714	543.792	509.211	549.338	602.994	542.621	372.516	477.299	493.583	453.189	860.099	896.171	940.491	827.291	723.902
Parp11__6949992	Parp11	poly (ADP-ribose) polymerase family, member 11	6949992	Clr4_noIFN_RNAdn	Cluster2	NM_181402 // Parp11 // poly (ADP-ribose) polymerase family, member 11 // 6 F3 //	423.09	412.7	657.396	535.488	596.893	499.171	548.143	466.227	637.314	595.633	758.934	577.962	660.223	687.259	480.562	537.82	507.953	657.52	655.208	582.288	177.333	217.063	400.656	380.734	322.931	348.151	266.74	336.831	355.368	347.5	318.743	382.559	458.822	412.171	195.158	222.369	204.258	352.542	540.608	600.529	704.609	785.267	683.639
Zc3hav1__6952873	Zc3hav1	zinc finger CCCH type, antiviral 1	6952873	Clr4_noIFN_RNAdn	Cluster4	NM_028864 // Zc3hav1 // zinc finger CCCH type, antiviral 1 // 6 B1 // 78781 ///	419.146	381.855	385.618	436.561	371.75	368.768	347.63	345.684	461.991	454.643	501.335	463.98	424.547	459.617	441.09	387.97	398.531	478.588	383.117	390.452	258.823	278.409	315.774	371.91	317.704	394.694	316.149	356.11	380.737	390.787	303.413	363.671	370.963	348.173	285.058	289.972	248.741	331.161	378.981	574.766	451.24	452.408	399.804
Parp12__6952926	Parp12	poly (ADP-ribose) polymerase family, member 12	6952926	Clr4_noIFN_RNAdn	Cluster5	NM_172893 // Parp12 // poly (ADP-ribose) polymerase family, member 12 // 6 B1 //	916.29	868.113	872.312	888.569	864.301	930.899	954.062	844.076	985.895	939.507	1221.38	885.722	916.633	1074.09	770.889	881.643	860.493	1054.69	869.306	1010.1	264.903	272.931	568.978	601.17	467.382	598.211	453.648	573.516	685.76	636.925	575.104	678.338	683.023	643.966	339.908	342.388	367.801	533.861	995.164	1064.9	1248.43	1119.24	943.448
Nt5c3__6953906	Nt5c3	5'-nucleotidase, cytosolic III	6953906	Clr4_noIFN_RNAdn	Cluster4	NM_026004 // Nt5c3 // 5'-nucleotidase, cytosolic III // 6 B3 // 107569 /// ENSMU	486.006	366.853	423.304	332.659	363.85	355.053	392.052	370.197	669.569	582.361	913.246	489.271	552.879	565.134	626.196	551.719	421.451	503.11	477.048	522.99	111.543	135.054	210.69	246.477	206.49	276.139	191.558	330.948	294.195	408.457	369.951	364.188	541.704	497.141	134.552	144.419	169.235	264.578	594.709	458.771	692.552	933.16	668.549
Isg20__6961896	Isg20	interferon-stimulated protein	6961896	Clr4_noIFN_RNAdn	Cluster2	NM_020583 // Isg20 // interferon-stimulated protein // 7 D3 // 57444 /// ENSMUST	242.231	157.578	326.134	235.883	227.013	211.929	211.398	185.67	380.167	363.077	454.87	211.259	300.169	286.192	213.412	244.488	248.286	380.652	230.257	338.767	22.9489	26.2517	80.3881	69.838	65.694	110.029	46.7213	118.086	97.867	69.358	72.8491	90.8006	134.382	111.583	36.4824	44.7253	59.5108	74.8936	148.12	325.921	251.85	274.176	259.176
Sepw1__6965593	Sepw1	selenoprotein W, muscle 1	6965593	Clr4_noIFN_RNAdn		NM_009156 // Sepw1 // selenoprotein W, muscle 1 // 7 A2 // 20364 /// ENSMUST0000	499.929	472.998	460.798	568.923	409.216	424.064	482	485.053	399.76	404.916	584.111	371.658	476.176	350.57	299.188	301.046	280.563	520.253	414.532	403.026	123.942	144.481	306.198	200.819	281.287	382.247	246.446	289.914	196.098	214.833	218.718	261.763	341.973	306.944	160.821	154.463	184.332	140.292	593.947	771.51	626.678	325.96	325.456
Axl__6965982	Axl	AXL receptor tyrosine kinase	6965982	Clr4_noIFN_RNAdn	Cluster2	NM_009465 // Axl // AXL receptor tyrosine kinase // 7 A3-B1|7 6.0 cM // 26362 //	500.415	527.366	816.014	890.376	811.884	959.92	896.873	736.887	843.574	825.103	812.92	689.961	874.073	848.453	560.97	655.777	693.841	589.914	754.109	462.551	116.284	109.449	335.549	383.943	267.623	377.664	250.713	423.806	378.876	258.912	213.944	307.489	420.007	375.016	150.044	155.947	177.427	257.044	716.275	477.868	878.282	696.124	766.77
AI451617__6970066	AI451617	expressed sequence AI451617	6970066	Clr4_noIFN_RNAdn	Cluster2	NM_001097644 // Ccnyl1 // cyclin Y-like 1 // 1 C2 // 227210 /// NM_199146 // AI4	560.613	405.214	488.437	405.517	300.664	380.278	418.679	396.569	495.991	374.038	694.591	486.495	455.308	512.771	338.69	364.949	344.887	489.726	474.953	634.594	32.2221	53.4397	182.73	187.827	107.254	176.451	110.121	158.772	184.379	233.546	135.938	188.674	302.091	291.251	55.2867	84.9858	82.8684	126.831	456.962	484.261	617.074	539.713	323.139
BC013672_6976609	BC013672	---	6976609	Clr4_noIFN_RNAdn		---	269.104	224.15	412.806	274.406	315.394	316.998	289.659	270.876	420.004	373.362	646.685	362.709	389.438	447.291	215.674	334.569	279.71	336.833	336.355	435.863	61.8281	103.171	155.255	163.497	160.272	194.558	156.606	277.559	232.647	232.386	161.278	182.493	230.359	239.309	89.8807	104.132	137.101	177.605	219.12	254.71	329.357	409.653	326.441
AA960436__6978368	AA960436	expressed sequence AA960436	6978368	Clr4_noIFN_RNAdn	Cluster4	ENSMUST00000034245 // AA960436 // expressed sequence AA960436 (AA960436), mRNA /	760.619	594.919	701.739	775.122	613.453	660.69	737.403	626.721	739.953	707.482	892.798	630.669	694.485	716.226	536.022	655.099	650.196	758.466	628.409	762.763	293.786	279.625	439.111	412.794	393.666	457.352	388.344	517.591	482.067	441.124	480.959	508.326	558.704	553.757	320.984	403.938	398.683	414.044	742.579	1051.18	862.129	847.63	622.811
Tlr3__6982102	Tlr3	toll-like receptor 3	6982102	Clr4_noIFN_RNAdn	Cluster5	NM_126166 // Tlr3 // toll-like receptor 3 // 8 B2 // 142980 /// ENSMUST000000340	285.414	219.566	373.867	312.536	280.563	282.937	300.748	225.615	450.958	376.425	471.453	310.83	383.981	384.82	210.342	312.731	290.306	366.566	336.266	291.417	79.3209	78.7692	150.982	164.315	132.998	146.854	113.762	178.357	166.606	145.984	104.44	122.099	193.895	172.997	60.7844	70.8698	77.5411	136.993	216.003	176.27	339.995	368.983	319.508
Ube1l__6992280	Ube1l	ubiquitin-activating enzyme E1-like	6992280	Clr4_noIFN_RNAdn	Cluster2	NM_023738 // Ube1l // ubiquitin-activating enzyme E1-like // 9 F2|9 60.0 cM // 7	288.723	251.088	271.694	315.075	261.994	284.05	254.895	282.536	307.41	289.207	360.137	255.573	307.331	274.492	228.269	236.307	256.753	297.412	235.393	310.137	110.465	151.971	184.5	182.018	165.195	201.747	161.919	220.948	191.438	206.515	222.152	244.997	202.078	185.61	121.325	149.394	160.522	180.911	334.766	321.283	368.671	327.959	329.732
Azi2__6992830	Azi2	5-azacytidine induced gene 2	6992830	Clr4_noIFN_RNAdn	Cluster5	NM_013727 // Azi2 // 5-azacytidine induced gene 2 // 9 F3 // 27215 /// NM_001048	345.421	344.598	333.673	353.381	354.36	318.264	328.416	300.231	429.737	431.148	484.798	386.049	362.669	396.561	343.529	364.017	366.076	454.501	363.568	435.241	216.729	192.505	266.448	234.569	235.615	307.668	205.08	244.192	275.43	313.313	248.66	320.929	309.855	324.884	204.729	182.121	178.999	276.422	359.416	433.543	386.796	442.95	376.355
Pml__6995964	Pml	promyelocytic leukemia	6995964	Clr4_noIFN_RNAdn	Cluster5	NM_178087 // Pml // promyelocytic leukemia // 9 B|9 32.0 cM // 18854 /// NM_0088	279.52	261.068	372.782	369.454	345.847	359.182	380.731	340.377	375.763	399.447	346.26	362.913	396.693	398.827	241.557	304.163	285.058	433.131	372.989	382.135	193.484	189.828	267.256	282.52	200.048	221.705	170.412	268.992	276.913	211.479	184.981	232.617	234.256	197.876	138.964	190.769	194.49	199.809	297.825	317.009	339.748	325.763	333.663
Trex1__6998741	Trex1	three prime repair exonuclease 1	6998741	Clr4_noIFN_RNAdn		NM_001012236 // Trex1 // three prime repair exonuclease 1 // 9 F2 // 22040 /// N	100.343	121.415	106.637	119.734	95.0036	102.15	87.9822	109.453	161.051	127.489	171.84	110.312	121.83	143.809	134.441	98.811	98.4412	125.718	108.111	157.205	38.7668	48.4754	82.2686	71.8208	65.2615	77.5976	65.0623	95.206	67.7463	83.4159	60.8371	74.5719	100.234	85.2927	40.0858	42.5386	46.416	68.4263	84.7693	134.257	124.128	163.396	144.78
Myd88__6999416	Myd88	myeloid differentiation primary response gene 88	6999416	Clr4_noIFN_RNAdn	Cluster4	NM_010851 // Myd88 // myeloid differentiation primary response gene 88 // 9 F3|9	1446.95	1096.74	1365.58	1082.16	1130.78	1185.93	1156.22	1252.24	1317.42	1151.02	1630.28	1183.71	1193.93	1268.14	1131.8	1282.37	1281.22	1748.62	1228.6	1782.64	726.223	738.196	926.161	845.529	768.068	920.447	672.397	843.948	851.953	918.312	883.417	912.999	966.121	942.246	607.483	793.667	734.139	848.664	1207.49	1615.88	1511.96	1314.59	1067.86
Txnrd1__6769357	Txnrd1	thioredoxin reductase 1	6769357	Clr5_FkB	Cluster3	NM_001042523 // Txnrd1 // thioredoxin reductase 1 // 10 C1 // 50493 /// NM_00104	429.234	353.481	408.848	276.969	306.13	323.69	296.912	369.492	371.753	350.643	557.385	341.405	315.584	328.55	289.757	353.148	307.979	552.595	331.003	713.075	345.035	381.966	277.411	313.137	393.148	325.93	293.798	298.784	275.504	303.575	246.008	250.075	256.387	292.181	316.618	255.477	265.441	273.945	446.226	1527.44	626.109	305.494	311.5
Btg1__6770030	Btg1	B-cell translocation gene 1, anti-proliferative	6770030	Clr5_FkB		NM_007569 // Btg1 // B-cell translocation gene 1, anti-proliferative // 10 C3 //	997.519	754.151	715.342	795.121	442.772	705.704	752.595	786.722	729.999	759.144	987.454	532.608	632.657	669.217	634.774	744.666	843.597	932.507	639.017	1195.5	595.187	568.687	827.268	634.181	432.396	656.868	549.338	584.529	473.405	755.433	855.699	867.62	739.722	620.596	577.021	494.824	635.637	574.682	1095.75	1942.23	1228.6	1073.27	860.756
Tnfaip3__6772417	Tnfaip3	tumor necrosis factor, alpha-induced protein 3	6772417	Clr5_FkB	Cluster4	NM_009397 // Tnfaip3 // tumor necrosis factor, alpha-induced protein 3 // 10 A3|	151.632	124.321	221.867	175.442	183.171	166.774	176.886	154.037	229.076	240.726	238.673	220.35	184.064	216.078	163.557	211.931	200.454	324.735	191.251	417.514	125.032	141.918	174.06	177.577	165.554	179.239	150.619	145.354	174.46	148.068	127.203	159.014	150.45	160.103	120.812	130.681	158.727	156.87	208.18	516.677	279.9	235.793	243.671
Irak3__6777510	Irak3	interleukin-1 receptor-associated kinase 3	6777510	Clr5_FkB		NM_028679 // Irak3 // interleukin-1 receptor-associated kinase 3 // 10 D2 // 739	245.74	192.481	237.499	177.961	193.73	157.968	180.945	186.746	271.25	236.314	332.807	289.414	231.075	290.497	204.544	221.731	217.271	916.118	263.732	1152.62	281.49	271.937	326.048	210.17	185.965	176.22	167.464	197.593	234.926	198.82	160.848	156.411	173.538	172.307	138.628	185.197	197.269	225.828	146.404	763.524	182.717	166.89	138.858
Adora2b__6781560	Adora2b	adenosine A2b receptor	6781560	Clr5_FkB		NM_007413 // Adora2b // adenosine A2b receptor // 11 B2 // 11541 /// ENSMUST0000	98.5156	69.885	38.2368	41.6686	42.7514	42.6635	50.2621	60.3144	51.2795	46.4392	80.6935	53.7309	41.0332	48.8745	65.628	63.3464	60.696	123.414	42.8692	184.997	39.2971	41.2757	39.0654	43.9055	51.3763	47.1253	56.0755	54.4187	55.4771	50.8396	50.2559	56.5028	49.1248	48.0998	47.9793	53.8804	52.8734	56.8304	62.0767	206.814	60.1378	50.8787	51.1478
Nos2_6782737	Nos2	Nos2	6782737	Clr5_FkB		NM_010927 // Nos2 // nitric oxide synthase 2, inducible, macrophage // 11 B5|11	18.6088	17.6847	32.4251	22.3785	21.6765	16.0724	17.9922	21.406	53.6535	52.6076	84.9357	19.5075	25.8099	28.0763	15.2205	20.477	20.2138	66.7905	20.4659	140.087	9.03128	8.62288	12.9472	10.4975	10.0471	8.623	12.2551	14.579	11.0643	11.4633	12.1291	12.423	12.2407	11.6216	10.6208	12.7072	12.3343	10.8159	131.724	2863.18	244.188	91.1657	89.9449
Centa2__6782808	Centa2	centaurin, alpha 2	6782808	Clr5_FkB	Cluster2	NM_172133 // Centa2 // centaurin, alpha 2 // 11 B5|11 47.24 cM // 216991 /// ENS	374.627	439.585	436.812	434.463	422.375	401.053	454.3	345.21	465.356	387.258	575.032	449.364	503.769	587.172	396.421	347.476	364.234	595.208	459.27	523.425	250.688	291.195	427.192	309.126	230.035	308.76	217.055	261.769	278.139	364.688	341.32	354.347	268.11	299.871	184.928	266.893	218.633	277.884	416.935	586.05	500.824	435.844	435.015
Tnip1__6788380	Tnip1	TNFAIP3 interacting protein 1	6788380	Clr5_FkB	Cluster4	NM_021327 // Tnip1 // TNFAIP3 interacting protein 1 // 11 B1.3 // 57783 /// ENSM	251.801	223.144	302.829	306.461	259.541	252.379	282.546	280.289	307.005	327.97	270.402	305.793	258.194	298.645	249.76	272.823	261.765	477.061	285.038	656.773	292.885	230.381	301.643	302.705	219.177	285.018	239.335	215.795	245.95	244.6	236.068	228.071	261.473	238.253	230.842	239.501	216.315	228.093	228.517	789.694	285.374	245	227.312
Socs3_6792614	Socs3	Socs3	6792614	Clr5_FkB		NM_007707 // Socs3 // suppressor of cytokine signaling 3 // 11 E2 // 12702 /// E	90.89	80.7153	73.8973	53.4156	53.0647	61.9319	50.3521	78.6486	54.4496	66.5704	110.342	51.2052	49.6882	54.1602	50.7751	62.0672	50.4706	255.387	44.5619	507.52	30.0272	43.224	69.633	30.3735	32.9485	30.0656	39.8089	44.8097	38.0924	47.9896	44.8694	70.8723	41.9317	44.6761	40.9889	67.0428	67.3605	38.9972	87.0722	779.908	92.0975	42.2872	70.06
Tnfaip2__6798213	Tnfaip2	tumor necrosis factor, alpha-induced protein 2	6798213	Clr5_FkB	Cluster2	NM_009396 // Tnfaip2 // tumor necrosis factor, alpha-induced protein 2 // 12 F1|	824.571	679.788	735.78	762.942	714.163	736.693	700.354	885.121	782.789	830.013	879.482	745.286	672.938	647.165	656.982	832.739	775.547	1010.78	608.849	1260.43	943.782	678.615	729.498	767.414	694.476	685.632	683.028	653.634	734.567	691.397	678.14	602.301	604.802	557.721	652.344	629.621	568.509	667.124	1042.12	2065.25	1219.44	726.46	689.11
Nfkbia__6800934	Nfkbia	nuclear factor of kappa light chain gene enhancer in B-ce	6800934	Clr5_FkB	Cluster3	NM_010907 // Nfkbia // nuclear factor of kappa light chain gene enhancer in B-ce	751.657	599.057	521.524	704.346	451.703	504.262	610.539	547.969	590.29	509.398	914.678	583.767	444.808	546.16	603.944	562.676	565.503	1250.94	524.729	1833.9	577.085	530.449	700.854	504.734	488.255	586.949	419.734	386.512	526.132	572.007	657.497	828.869	574.073	528.632	532.15	421.451	464.099	422.94	649.142	1752.02	693.038	690.252	591.47
Edn1_6806566	Edn1	Edn1	6806566	Clr5_FkB		NM_010104 // Edn1 // endothelin 1 // 13 A4|13 26.0 cM // 13614 /// ENSMUST000000	18.5088	15.3799	24.1239	13.4073	19.1177	17.5228	14.7073	17.9261	21.1991	18.5829	52.8298	13.4961	17.0933	18.9447	12.1666	20.8725	19.5472	60.4001	19.9776	152.635	9.35748	8.91936	11.6088	8.69219	9.95672	9.2144	7.58706	8.63442	10.552	10.5631	11.7426	11.6809	14.529	13.4322	9.263	12.1915	11.2274	13.1861	37.1714	300.498	64.3077	27.191	24.4674
Ppap2a_6810299	Ppap2a	Ppap2a	6810299	Clr5_FkB		NM_008903 // Ppap2a // phosphatidic acid phosphatase 2a // 13 D2.2 // 19012 ///	36.9269	26.0886	40.0439	24.9777	25.2458	18.8395	17.8001	25.4217	63.7737	53.3538	149.152	36.0863	28.7562	41.617	32.3679	39.6709	35.5782	153.974	34.1017	364.959	29.806	41.734	32.7754	27.0268	27.8999	26.9617	25.6833	20.4751	23.2518	34.1833	25.7961	22.0629	31.5848	25.8528	26.6163	28.0073	30.4933	27.5116	87.3121	658.669	173.226	82.9632	74.0696
Mmp14__6819153	Mmp14	matrix metallopeptidase 14 (membrane-inserted)	6819153	Clr5_FkB	Cluster3	NM_008608 // Mmp14 // matrix metallopeptidase 14 (membrane-inserted) // 14 C2|14	975.657	665.756	1085.32	611.772	561.877	572.499	740.795	836.957	908.448	674.484	1257.99	848.023	809.709	937.055	508.89	785.921	654.772	2289.79	874.673	2184.52	497.944	476.972	806.002	530.294	467.856	527.395	483.158	510.568	537.693	567.36	446.034	427.39	405.706	364.246	325.598	443.137	597.921	532.793	716.424	2289.31	899.987	626.9	598.675
Prkcd__6823666	Prkcd	protein kinase C, delta	6823666	Clr5_FkB	Cluster2	NM_011103 // Prkcd // protein kinase C, delta // 14 B|14 11.0 cM // 18753 /// EN	808.268	786.351	835.763	801.356	824.948	811.018	860.511	793.337	876.281	797.329	973.407	897.906	865.716	895.519	733.982	808.576	801.962	1137.54	891.147	1151.82	777.36	695.14	774.956	699.049	610.861	638.924	660.141	689.138	721.627	780.919	697.771	751.287	703.306	712.25	629.133	600.3	652.512	664.378	934.24	1014.22	957.892	811.575	795.154
Maff_6831891	Maff	Maff	6831891	Clr5_FkB		NM_010755 // Maff // v-maf musculoaponeurotic fibrosarcoma oncogene family, prot	41.2082	39.0338	26.5426	31.9623	24.6596	30.3937	30.0599	31.5249	35.6265	25.126	33.3071	28.0658	22.5332	22.6467	32.3091	33.7965	27.0626	50.0324	28.4181	65.1471	25.6947	19.7816	32.5424	34.4533	25.8281	32.619	33.3423	25.5024	29.9314	35.4094	34.6281	33.8351	28.6057	35.2546	45.0811	44.4586	42.985	26.2506	59.7216	208.475	55.7183	44.7464	35.6547
Ets2__6843433	Ets2	E26 avian leukemia oncogene 2, 3' domain	6843433	Clr5_FkB	Cluster1	NM_011809 // Ets2 // E26 avian leukemia oncogene 2, 3' domain // 16 C3-qter|16 6	486.663	342.469	357.025	325.725	293.499	322.561	353.844	403.23	458.504	329.499	539.972	457.386	325.914	342.695	371.799	394.005	348.728	1025.35	331.984	1037.36	357.322	370.618	381.04	321.332	306.015	331.474	254.297	219.037	301.06	268.013	216.705	265.791	240.626	223.601	262.463	239.034	270.555	282.936	316.366	662.635	343.875	244.834	225.209
Nfkbiz__6846375	Nfkbiz	nuclear factor of kappa light polypeptide gene enhancer i	6846375	Clr5_FkB		NM_030612 // Nfkbiz // nuclear factor of kappa light polypeptide gene enhancer i	108.705	112.675	121.966	109.8	108.938	104.537	125.814	107.635	119.145	107.011	145.813	145.837	120.745	129.474	100.147	106.538	105.327	269.832	137.178	393.347	125.209	163.472	170.363	98.8926	87.7046	104.557	80.4734	90.0341	96.6086	99.7676	101.03	120.307	84.2065	83.1953	71.776	97.4635	98.933	107.148	127.592	332.311	136.28	105.613	109.236
Samsn1__6847190	Samsn1	SAM domain, SH3 domain and nuclear localization signals,	6847190	Clr5_FkB		NM_023380 // Samsn1 // SAM domain, SH3 domain and nuclear localization signals,	183.306	139.496	96.2677	93.4006	82.1865	86.6141	100.406	91.6289	143.817	101.108	231.436	98.7562	75.7314	115.377	162.748	122.764	134.131	289.9	95.8981	480.21	86.7691	117.97	108.614	82.8845	76.6679	83.4674	47.8173	66.7854	105.951	98.3334	85.6434	93.7534	95.752	100.37	91.5476	61.1919	63.4342	106.999	142.732	312.346	176.864	171.388	101.975
Ier3__6850191	Ier3	immediate early response 3	6850191	Clr5_FkB		NM_133662 // Ier3 // immediate early response 3 // 17 B1 // 15937 /// ENSMUST000	694.851	408.16	161.159	242.761	166.802	176.819	188.282	212.771	272.033	188.757	458.005	171.989	182.519	169.533	373.372	299.984	313.989	641.378	185.364	906.259	246.621	326.881	189.582	148.437	130.755	191.06	98.4112	146.555	154.203	248.226	314.15	275.273	248.598	203.175	232.636	228.361	217.461	190.767	372.258	1217.24	345.325	411.201	288.658
Sod2_6858344	Sod2	---	6858344	Clr5_FkB		---	2298.38	1500.37	1984.14	1092.79	1024.14	943.206	1142.28	1468.17	2031.04	1621.15	3736.31	1438.95	1297.21	1602.49	1060.77	1332.3	1146.72	4387.55	1412.56	5051.86	1116.06	1159.43	1498.81	920.491	1035.78	934.901	716.434	827.531	958.517	1056.74	1223.93	1056.44	1095.67	969.16	1005.1	1189.14	1175.53	1202.15	1981.39	5974.49	2832.19	1809.91	1641.96
Malt1__6861627	Malt1	mucosa associated lymphoid tissue lymphoma translocation g	6861627	Clr5_FkB		NM_172833 // Malt1 // mucosa associated lymphoid tissue lymphoma translocation g	90.1853	79.5186	116.066	69.2235	84.8498	84.1669	101.771	84.0852	121.009	121.429	176.202	101.76	97.3899	113.267	79.2742	89.4841	78.7736	206.066	103.786	447.375	86.7475	98.1292	84.4415	101.851	96.4367	87.0426	80.5186	99.5362	97.9328	96.6548	80.9377	62.8543	96.2537	84.6566	85.7895	69.0232	75.9843	99.8922	90.3893	794.944	154.968	91.954	91.803
Nfkb2__6870063	Nfkb2	nuclear factor of kappa light polypeptide gene enhancer in	6870063	Clr5_FkB	Cluster3	NM_019408 // Nfkb2 // nuclear factor of kappa light polypeptide gene enhancer in	363.273	316.774	394.904	270.181	279.945	276.139	298.132	330.299	367.655	279.9	414.001	344.483	317.552	311.28	284.426	359.919	334.346	608.705	310.842	641.885	278.631	281.293	271.835	260.495	287.474	297.484	279.433	260.191	250.858	232.684	239.709	230.46	206.234	221.469	234.295	273.73	270.387	298.898	356.197	771.74	438.748	254.634	285.73
Cdc42ep2_6871163	Cdc42ep2	Cdc42ep2	6871163	Clr5_FkB		NM_026772 // Cdc42ep2 // CDC42 effector protein (Rho GTPase binding) 2 // 19 A|1	173.944	118.048	91.8629	87.9761	64.9807	69.8438	68.4657	117.242	129.06	84.8875	179.02	81.0815	56.9404	76.0091	91.107	112.567	102.824	283.336	65.7446	384.628	58.633	61.9211	56.8363	50.5679	48.1185	73.7438	45.6531	52.6781	66.1968	89.7755	92.4191	98.7775	84.5979	67.3819	60.2058	55.4325	73.863	85.8127	208.559	601.591	260.892	171.175	138.441
Fmnl2__6877139	Fmnl2	formin-like 2	6877139	Clr5_FkB	Cluster3	NM_172409 // Fmnl2 // formin-like 2 // 2 C1.1 // 71409	50.8935	40.2707	62.6247	50.6107	46.8192	49.9475	57.7236	40.276	54.0578	68.814	68.1221	64.8858	52.2461	59.3251	39.6064	47.3073	41.2445	93.3547	59.128	127.73	45.6142	45.2985	54.1485	54.4458	58.28	48.2103	42.7553	44.2124	45.3352	55.8564	41.1774	44.7439	51.2649	41.0665	34.3748	28.7088	39.1644	45.1158	48.0578	198.227	59.7485	55.3956	49.0404
Src__6882670	Src	Rous sarcoma oncogene	6882670	Clr5_FkB		NM_001025395 // Src // Rous sarcoma oncogene // 2 H1|2 89.0 cM // 20779 /// NM_0	100.81	79.447	91.0426	82.796	82.4656	77.9723	78.8998	112.701	122.987	127.66	103.924	103.837	85.272	97.7178	90.6352	92.1582	78.8528	167.718	80.6348	181.727	92.2374	64.8813	78.7326	73.1492	66.085	73.9132	89.1647	61.6317	66.0341	92.1786	96.0591	79.0898	62.3881	60.3437	68.0616	77.4509	74.4067	70.8949	93.4181	272.845	119.998	72.8315	83.7914
Traf1_6886021	Traf1	Traf1	6886021	Clr5_FkB		NM_009421 // Traf1 // Tnf receptor-associated factor 1 // 2 B // 22029 /// ENSMU	110.894	95.1163	135.028	100.565	86.9883	95.0872	104.308	98.5279	162.934	134.937	218.005	132.599	89.2846	100.401	90.2935	87.0106	90.924	229.053	78.5223	356.253	54.4345	61.5173	91.3334	78.7774	56.2371	67.7538	43.168	71.6314	65.8682	91.8641	70.3452	75.8885	60.319	59.0285	33.7761	41.5913	46.8442	67.0312	102.292	624.003	176.834	124.611	77.9799
Rasgrp1_6890068	Rasgrp1	Rasgrp1	6890068	Clr5_FkB		NM_011246 // Rasgrp1 // RAS guanyl releasing protein 1 // 2 E5|2 65.0 cM // 1941	31.9227	22.5526	49.0258	22.8151	25.2136	22.6302	21.9064	25.0479	51.9744	45.5592	110.239	20.2053	31.5912	34.0004	17.3139	33.0395	31.8403	135.07	27.4893	300.9	13.8842	19.0991	16.3061	14.8197	14.1159	15.1314	15.6465	19.6317	16.0334	14.0369	14.677	17.5897	14.2246	13.6853	14.3226	17.789	20.0658	18.4208	40.6835	544.448	109.692	41.1252	41.6504
Il1a_6890837	Il1a	Il1a	6890837	Clr5_FkB		NM_010554 // Il1a // interleukin 1 alpha // 2 F|2 73.0 cM // 16175 /// ENSMUST00	289.005	125.178	241.388	155.99	148.955	77.2702	141.544	121.944	296.825	278.893	509.91	174.57	165.54	216.429	162.964	233.224	174.213	895.854	157.262	1933.1	37.4969	49.0296	109.218	70.7908	63.1465	59.0621	42.3988	53.4745	60.489	76.0702	41.8806	67.526	74.65	87.0263	41.4155	31.4865	42.5474	80.4461	136.234	2978.77	258.457	207.587	136.656
Il1b_6890838	Il1b	Il1b	6890838	Clr5_FkB		NM_008361 // Il1b // interleukin 1 beta // 2 F|2 73.0 cM // 16176 /// ENSMUST000	615.485	303.931	241.008	113.762	101.069	83.1572	107.953	135.663	280.075	197.707	657.834	147.625	114.11	167.345	257.827	252.85	227.036	2108.35	160.98	3251.75	60.5225	100.653	151.384	50.7016	60.0957	71.5852	50.8375	54.9863	89.1455	99.7559	81.2457	94.6716	103.872	75.5296	54.1996	60.21	56.3917	96.275	165.737	4135.65	269.713	172.211	91.7572
Jag1__6891336	Jag1	jagged 1	6891336	Clr5_FkB	Cluster3	NM_013822 // Jag1 // jagged 1 // 2 F3|2 77.0 cM // 16449 /// ENSMUST00000028735	81.8295	64.0182	96.0504	61.7976	70.0926	66.9341	71.7337	67.166	92.8957	121.113	131.635	74.7691	58.4078	77.2889	62.1025	68.7425	68.4928	237.845	74.7535	356.545	39.9361	33.1257	39.4926	60.112	57.4148	58.4018	53.7168	49.9163	47.637	47.0105	32.6527	33.4555	36.5718	38.8483	37.4779	37.4769	46.159	46.0092	48.7172	281.921	90.7182	43.0136	39.9607
Slc7a11__6904892	Slc7a11	solute carrier family 7 (cationic amino acid transporter	6904892	Clr5_FkB	Cluster4	NM_011990 // Slc7a11 // solute carrier family 7 (cationic amino acid transporter	29.8211	21.1312	29.8989	13.4559	18.0438	13.6874	14.9986	17.4149	37.3848	30.7731	69.9005	23.3139	14.0722	15.2678	13.2567	18.303	16.3464	75.4427	20.0519	143.101	12.5145	9.2519	13.7243	11.9938	14.532	10.6765	11.811	14.6254	11.323	14.233	10.7452	9.79605	10.7097	9.76229	9.73796	10.8587	12.9217	9.11877	23.222	741	38.2352	13.9483	13.8652
Plk3__6924832	Plk3	polo-like kinase 3 (Drosophila)	6924832	Clr5_FkB		NM_013807 // Plk3 // polo-like kinase 3 (Drosophila) // 4 D1 // 12795 /// ENSMUS	106.933	80.6163	60.0586	54.493	65.8093	57.4315	62.5128	59.1075	93.8764	83.7978	89.7961	72.0147	61.7921	75.3507	71.4702	75.0027	82.3154	173.763	78.0237	177.977	41.521	36.1795	51.4675	44.9027	46.4173	49.398	42.9159	43.0139	46.1248	52.374	38.4422	48.3546	47.4853	41.9934	30.7627	39.9062	39.6874	40.3397	108.349	238.048	123.136	84.0421	84.4948
Zc3h12a__6925273	Zc3h12a	zinc finger CCCH type containing 12A	6925273	Clr5_FkB	Cluster3	NM_153159 // Zc3h12a // zinc finger CCCH type containing 12A // 4 D2.2 // 230738	119.956	103.28	150.379	135.183	110.681	124.34	135.777	106.58	127.387	119.52	130.712	113.891	122.571	150.109	80.0323	92.9389	91.4518	267.595	124.407	359.115	111.414	85.7836	118.641	107.153	97.0523	118.796	94.5195	73.8338	83.7455	87.4623	74.8137	91.2517	90.8957	76.9255	64.8031	73.6202	63.8202	80.7147	125.088	440.757	132.859	119.11	129.051
Cxcl1_6932374	Cxcl1	Cxcl1	6932374	Clr5_FkB		NM_008176 // Cxcl1 // chemokine (C-X-C motif) ligand 1 // 5 E-F|5 51.0 cM // 148	126.951	87.6979	102.458	74.5946	88.8204	57.7644	60.9714	76.0607	105.092	129.55	165.923	118.66	85.3057	82.7071	99.3026	113.807	107.353	397.078	85.9985	581.587	72.7881	64.5695	86.1531	82.8443	73.8087	78.0572	71.9913	51.2507	59.4008	74.1004	68.2899	87.3896	82.5153	65.4341	63.4065	82.8443	41.9399	96.7326	67.4375	787.955	88.786	63.7604	58.7831
Cxcl2__6932379	Cxcl2	chemokine (C-X-C motif) ligand 2	6932379	Clr5_FkB	Cluster3	NM_009140 // Cxcl2 // chemokine (C-X-C motif) ligand 2 // 5 E1|5 51.0 cM // 2031	597.519	344.834	431.068	251.189	268.318	197.093	245.362	367.824	485.966	315.927	503.131	388.15	233.266	256.133	448.346	433.792	371.601	1456.11	278.513	2210.41	223.54	259.824	254.621	220.293	229.92	199.946	165.53	192.689	236.206	148.964	169.695	174.373	160.367	172.64	210.441	232.43	214.109	224.148	361.214	2828.85	481.933	313.113	320.722
Osbpl3__6953507	Osbpl3	oxysterol binding protein-like 3	6953507	Clr5_FkB	Cluster1	NM_027881 // Osbpl3 // oxysterol binding protein-like 3 // 6 B3 // 71720 /// BC0	28.086	31.7704	36.0771	34.2803	33.697	38.4087	34.0639	32.2422	41.5271	45.4674	82.9966	34.4323	38.0248	44.6436	29.2826	31.6026	28.5014	69.5428	41.0019	151.148	81.7162	82.8489	44.0805	36.6154	45.6183	34.8003	37.2601	34.8363	42.9076	36.8589	34.9401	31.0093	29.2157	32.4116	52.9882	41.8023	35.6955	36.1203	30.7516	210.438	45.1652	37.8933	33.9347
Il23r_6954418	Il23r	Il23r	6954418	Clr5_FkB		NM_144548 // Il23r // interleukin 23 receptor // 6 C1 // 209590 /// ENSMUST00000	18.5038	12.035	27.5284	12.9078	13.1717	9.12409	11.9587	14.9334	36.8178	29.695	65.2787	21.8079	21.1338	20.8085	12.6736	17.3747	16.0184	148.057	17.6975	158.263	6.88554	6.64993	10.284	5.6658	5.78698	7.74374	7.16209	7.25905	7.13652	7.0179	7.03471	7.30295	7.11952	7.44499	6.66244	8.58287	8.00571	7.89763	20.4041	75.3032	33.1795	17.425	21.1773
Dusp16__6957640	Dusp16	dual specificity phosphatase 16	6957640	Clr5_FkB	Cluster3	NM_130447 // Dusp16 // dual specificity phosphatase 16 // 6 G1|6 62.0 cM // 7068	44.8566	32.9985	37.6201	35.4826	37.5841	40.8649	45.6395	38.3034	46.6909	43.9503	51.3047	36.8129	35.2519	42.9826	34.297	40.9003	42.5566	58.6423	34.1681	90.2929	26.6335	30.8308	32.8696	37.3553	30.6093	33.6058	23.7509	28.4996	27.0175	31.0928	27.1308	27.9518	31.514	31.4998	28.0494	23.0482	25.3624	29.9829	45.6705	114.105	50.0643	42.2597	43.03
Vasp__6965771	Vasp	vasodilator-stimulated phosphoprotein	6965771	Clr5_FkB	Cluster3	NM_009499 // Vasp // vasodilator-stimulated phosphoprotein // 7 A3 // 22323 ///	855.184	749.103	583.779	639.58	550.482	614.965	572.999	675.658	582.745	475.404	667.387	614.049	594.025	635.338	658.761	636.642	701.641	1138.33	659.583	1095.6	605.121	564.023	740.117	508.076	508.263	554.072	544.976	501.964	571.678	573.468	573.774	608.579	469.47	440.369	482.769	579.832	602.969	507.063	953.203	1219.78	858.676	770.264	717.517
F10_6974129	F10	F10	6974129	Clr5_FkB		NM_007972 // F10 // coagulation factor X // 8 A1.1|8 7.0 cM // 14058 /// BC05021	61.125	43.6972	121.486	74.6903	63.1754	49.6572	46.4244	64.8579	173.594	197.718	325.772	69.5693	87.0559	99.7372	68.5978	87.1102	73.8175	254.782	97.4176	483.925	42.2752	35.9834	27.1869	25.3948	21.4408	23.9567	22.576	29.5989	27.7418	41.5507	40.1862	24.5221	31.6102	24.5736	27.8928	32.9019	25.9397	36.6634	88.086	813.405	199.718	132.349	94.4815
Slc7a2__6975658	Slc7a2	solute carrier family 7 (cationic amino acid transport	6975658	Clr5_FkB	Cluster3	NM_007514 // Slc7a2 // solute carrier family 7 (cationic amino acid transporter,	31.246	20.1419	92.2233	31.1941	35.1745	24.2474	25.7379	28.0776	65.6895	102.685	141.545	42.8431	43.1103	47.8222	19.606	35.6137	25.8313	167.315	32.6011	346.557	16.8562	17.8803	19.1679	27.2329	30.6132	28.6063	25.1328	23.2724	19.1554	20.8775	17.259	19.6946	23.4654	18.6218	17.5819	26.5929	19.5365	19.7763	62.613	1162.97	119.989	61.8984	62.6186
Birc3__6993296	Birc3	baculoviral IAP repeat-containing 3	6993296	Clr5_FkB	Cluster4	NM_007464 // Birc3 // baculoviral IAP repeat-containing 3 // 9 A2 // 11796 /// E	274.541	218.946	213.089	168.918	165.521	179.081	203.693	212.749	264.54	217.239	277.455	218.967	171.775	222.403	202.124	231.082	222.991	404.199	181.363	497.951	275.479	242.88	216.545	159.285	165.412	175.556	164.628	198.764	165.278	236.157	269.46	245.288	158.642	150.537	151.468	167.94	145.682	179.545	323.488	479.355	314.499	322.731	285.845
[truncated: 133 more columns]
