# Supplementary material for: Combined genome-wide expression profiling and targeted RNA interference in primary mouse macrophages reveals perturbation of transcriptional networks associated with interferon signalling
Source: BMC Genomics. 2009 Aug 10;10:372. doi: 10.1186/1471-2164-10-372 (PMC2741489; doi:10.1186/1471-2164-10-372)
Supplement: Additional file 10 — BioLayout3D expression data from mock transfection study. [file 1471-2164-10-372-S10.mht]

From: <Saved by Windows Internet Explorer 7>
Subject: 
Date: Wed, 2 Sep 2009 14:51:07 +0100
MIME-Version: 1.0
Content-Type: text/html;
	charset="Windows-1252"
Content-Transfer-Encoding: quoted-printable
Content-Location: http://www.biomedcentral.com/imedia/4580305402555392/sup8.expr
X-MimeOLE: Produced By Microsoft MimeOLE V6.00.2900.5579

<!DOCTYPE HTML PUBLIC "-//W3C//DTD HTML 4.0 Transitional//EN">
<HTML><HEAD>
<META http-equiv=3DContent-Type content=3D"text/html; =
charset=3Dwindows-1252">
<META content=3D"MSHTML 6.00.6000.16890" name=3DGENERATOR></HEAD>
<BODY><PRE>ID	Gene	Description	Transcript ID	MCL_1.8_6	L2K_CLUSTERS	=
RNAi_Cluster	gene_assignment	5C1	5C2	5C3	5L1	5L2	5L3	5R1	5R2	5R3	24C1	=
24C2	24C3	24L1	24L2	24L3	24R1	24R2	24R3
Gsta3__6748020	Gsta3	"glutathione S-transferase, alpha 3"	6748020	=
Cluster9	Clr3_Late_up_24hr		"NM_001077353 // Gsta3 // glutathione =
S-transferase, alpha 3 // 1 A4|1 15.0 cM //"	13.68117277	13.75257628	=
10.55438053	14.6398615	15.64034032	14.25681686	17.56376218	18.50316292	=
17.18490534	14.03230397	13.18184129	14.48251245	25.41890539	31.62557927	=
41.06165865	72.57093738	68.76916866	85.1514977
Lmbrd1__6748213	Lmbrd1	LMBR1 domain containing 1	6748213	Cluster2	=
Clr3_Late_up_24hr		NM_026719 // Lmbrd1 // LMBR1 domain containing 1 // 1 =
A5 // 68421 /// BC027774 /	272.40323	261.783435	281.1487846	355.3581556	=
322.0408742	265.7894444	321.4030924	328.1359838	317.4377731	311.8741136	=
309.9797153	294.125896	422.1991898	469.997737	375.4559904	482.7056824	=
424.0263177	509.175785
Stat1__6749376	Stat1	signal transducer and activator of transcription 1	=
6749376	Cluster5	Clr2_Sustained_5-24hr	Clr1_IFNup_RNAdn	NM_009283 // =
Stat1 // signal transducer and activator of transcription 1 // 1 C1	=
400.9837606	429.8680275	413.2468465	620.5914455	523.5487249	543.7350427	=
919.7512999	967.4746167	898.7213096	342.5118281	302.6968811	255.9024235	=
1014.849444	959.6736027	971.5335452	1035.56328	952.0938632	931.3760668
Coq10b__6749557	Coq10b	coenzyme Q10 homolog B (S. cerevisiae)	6749557	=
Cluster3	Clr1_Transient_up_5hr		NM_001039710 // Coq10b // coenzyme Q10 =
homolog B (S. cerevisiae) // 1 C1.2 // 67	77.54060035	103.6646354	=
103.4535972	113.2298087	110.6952879	96.2944003	120.4858572	165.016903	=
142.6889693	48.7942756	51.2428922	45.71735395	45.88116121	53.13755714	=
43.64123428	55.80064913	35.6532083	66.04832181
Sgol2__6749701	Sgol2	shugoshin-like 2 (S. pombe)	6749701	Cluster1	=
Clr4_Repressed	Clr3_CellCycle	NM_199007 // Sgol2 // shugoshin-like 2 (S. =
pombe) // 1 C1.3|1 30.1 cM // 68549 /	139.2708966	166.4413402	=
169.2462432	173.6923014	171.5862337	150.8927835	192.3379984	164.5839679	=
162.1022157	191.697804	165.6230892	178.4863579	88.33418755	86.29469699	=
68.30834816	78.2083098	50.28722367	53.26588772
Atic__6750351	Atic	5-aminoimidazole-4-carboxamide ribonucleotide =
formyltransfe	6750351	Cluster1	Clr4_Repressed		ENSMUST00000027384 // =
Atic // 5-aminoimidazole-4-carboxamide ribonucleotide form	465.1686308	=
583.8160245	530.0042066	551.669343	590.7647766	400.9142814	493.4328653	=
452.3168716	474.5117494	342.3053427	367.4234765	352.6052145	255.6967476	=
327.9154348	276.4625013	208.550072	225.6745625	232.3490603
NM_013673 // Sp100 // nuclear antigen Sp100 // 1 C5|1 50.0 cM // 20684 =
/// BC069			6751219	Cluster2	Clr3_Late_up_24hr		NM_013673 // Sp100 // =
nuclear antigen Sp100 // 1 C5|1 50.0 cM // 20684 /// BC069	468.5600035	=
566.8055207	545.4261271	913.6323978	620.6989951	672.3692799	902.1227868	=
786.8310062	982.1639094	625.2502851	567.4266106	497.154343	1444.845985	=
1548.225606	1210.426699	1523.63329	1203.399544	1378.8024
2700049P18Rik__6753058	2700049P18Rik	RIKEN cDNA 2700049P18 gene	6753058	=
Cluster4	Clr2_Sustained_5-24hr		BC090647 // 2700049P18Rik // RIKEN cDNA =
2700049P18 gene // 1 E4 // 108900 /// NM	29.07666699	34.25208724	=
33.9043857	45.64579321	52.69411711	40.10527222	86.54808541	84.67710258	=
78.89872055	36.49027201	34.74780641	27.05324971	41.06222789	45.63946579	=
36.17371842	33.88300678	30.2065602	26.89581871
Ctse__6753067	Ctse	cathepsin E	6753067	Cluster2	Clr3_Late_up_24hr		=
"ENSMUST00000073350 // Ctse // cathepsin E (Ctse), mRNA // 1 F|1 69.1 cM =
// 13034"	62.99039705	82.73122275	71.24367339	101.5910853	108.0046787	=
65.41773936	102.1064363	117.3626873	75.13795781	63.58303602	80.26783053	=
85.59947244	195.617279	235.6660289	236.407173	201.7675002	191.5078872	=
195.2907761
Nucks1__6753085	Nucks1	nuclear casein kinase and cyclin-dependent kinase =
substra	6753085	Cluster1	Clr4_Repressed		NM_175294 // Nucks1 // nuclear =
casein kinase and cyclin-dependent kinase substra	717.7661118	=
755.7367659	831.1470863	818.9774962	730.44407	751.9953861	809.9786103	=
767.6740124	795.3742247	729.6597182	817.083665	694.6680815	506.5145845	=
514.504541	358.4306004	411.2523179	310.4592271	362.289705
Jarid1b__6753289	Jarid1b	"jumonji, AT rich interactive domain 1B (Rbp2 =
like)"	6753289	Cluster9	Clr3_Late_up_24hr		"NM_152895 // Jarid1b // =
jumonji, AT rich interactive domain 1B (Rbp2 like) // 1 "	39.69980456	=
45.01269378	47.11811765	45.091075	47.89157577	46.75795731	37.8116788	=
41.42357031	34.46905879	41.69550625	44.24982977	43.47517712	63.44655825	=
65.07538334	73.29180552	91.33082752	92.23548573	83.89308533
Zfp281__6753439	Zfp281	zinc finger protein 281	6753439	Cluster4	=
Clr2_Sustained_5-24hr	Clr1_IFNup_RNAdn	"ENSMUST00000112046 // Zfp281 // =
zinc finger protein 281 (Zfp281), mRNA // 1 E4 /"	119.6660418	=
139.3471804	130.441579	142.9582432	145.0513588	119.240457	201.3316254	=
213.1359285	187.3016762	85.02410444	84.83101978	72.8410594	116.8002863	=
140.811368	108.9890964	137.3811256	105.1773323	112.1689841
Aspm__6753592	Aspm	"asp (abnormal spindle)-like, microcephaly associated =
(Droso"	6753592	Cluster1	Clr4_Repressed		"NM_009791 // Aspm // asp =
(abnormal spindle)-like, microcephaly associated (Droso"	87.03537562	=
100.378049	114.4671643	97.29879278	109.1092799	97.5101166	113.4513527	=
103.0242392	92.27833063	167.0654966	140.4896462	125.1643592	49.59627968	=
57.0165958	42.34911747	32.23754552	22.12016129	22.54647516
Ivns1abp__6754014	Ivns1abp	influenza virus NS1A binding protein	6754014	=
Cluster1	Clr4_Repressed	Clr2_IFNdn_RNAup	NM_054102 // Ivns1abp // =
influenza virus NS1A binding protein // 1 G2 // 117198 	530.8571928	=
679.8251854	730.0037172	768.3074858	708.4243544	541.3095385	631.9646277	=
583.868634	545.9897284	569.0178105	489.7731923	556.1730389	378.7232024	=
495.2248845	314.9611336	419.8877824	257.6180734	301.7479166
Creg1__6754798	Creg1	cellular repressor of E1A-stimulated genes 1	=
6754798	Cluster2	Clr3_Late_up_24hr		NM_011804 // Creg1 // cellular =
repressor of E1A-stimulated genes 1 // 1 H2.3 // 	988.3238188	=
1148.710868	1114.205788	1234.661632	1282.283902	933.0237533	1335.533084	=
1264.893321	1200.566831	1062.465294	994.7705588	993.6679345	1593.518442	=
1780.541072	1578.676663	1616.547293	1575.615719	1734.254605
Fcgr4__6755146	Fcgr4	"Fc receptor, IgG, low affinity IV"	6755146	=
Cluster2	Clr3_Late_up_24hr	Clr1_IFNup_RNAdn	"ENSMUST00000078825 // Fcgr4 =
// Fc receptor, IgG, low affinity IV (Fcgr4), mRNA /"	81.46395769	=
114.4512969	93.1349014	150.7338891	154.551088	88.24545069	191.8041333	=
187.7253928	165.9586481	173.74167	113.4537118	159.8040321	897.4327357	=
1007.678706	897.5447122	943.6316513	922.0109025	1147.278555
Pvrl4__6755175	Pvrl4	poliovirus receptor-related 4	6755175	Cluster2	=
Clr3_Late_up_24hr		NM_027893 // Pvrl4 // poliovirus receptor-related 4 =
// --- // 71740 /// ENSMUST0	45.43241216	38.85746824	46.01173649	=
43.22008487	50.94434126	43.58772497	64.4487289	75.05623407	71.94886383	=
61.01914247	60.13779224	61.74498248	127.0559387	142.8284927	160.2288361	=
96.65684506	118.3396727	115.7124269
Slamf9__6755240	Slamf9	SLAM family member 9	6755240	Cluster9	=
Clr3_Late_up_24hr	Clr1_IFNup_RNAdn	"ENSMUST00000027830 // Slamf9 // SLAM =
family member 9 (Slamf9), mRNA // 1 H3 // 9"	74.62773526	82.30795685	=
88.54874778	75.17859249	81.67937943	70.27501737	91.55457027	92.05792377	=
94.81148989	79.47559461	66.91464083	59.85251644	154.6175208	163.014897	=
219.9985188	348.4674279	348.1608081	346.5332558
Nsl1__6756345	Nsl1	"NSL1, MIND kinetochore complex component, homolog =
(S. cerev"	6756345	Cluster1	Clr4_Repressed		"ENSMUST00000078259 // Nsl1 =
// NSL1, MIND kinetochore complex component, homolog "	74.28865494	=
81.19955973	86.13692998	98.57295703	100.6309306	66.11061361	105.7335928	=
82.85575485	99.80014455	90.64339548	90.61952352	81.52778984	57.24667516	=
57.47409743	49.32783282	44.27498767	35.43222111	34.60119598
ENSMUST00000027931 // Nek2 // NIMA (never in mitosis gene a)-related =
expressed k			6756394	Cluster1	Clr4_Repressed		ENSMUST00000027931 // =
Nek2 // NIMA (never in mitosis gene a)-related expressed k	230.7425087	=
233.0103131	261.5621542	311.7141854	291.6269017	224.815859	311.1529254	=
274.6422935	270.3247882	276.7443398	244.2221089	201.6947889	100.1750903	=
141.686648	98.1543295	59.33370634	42.84515007	48.68211695
Vcpip1__6756792	Vcpip1	valosin containing protein (p97)/p47 complex =
interacting 	6756792	Cluster5	Clr2_Sustained_5-24hr		NM_173443 // Vcpip1 =
// valosin containing protein (p97)/p47 complex interacting 	308.6975023	=
299.2214936	310.1688511	318.6502539	348.4722587	336.1310484	459.611154	=
499.8529758	475.4138095	354.8314312	293.5983398	307.2523	458.141677	=
504.2516188	505.9952389	505.213717	480.3226395	521.8097171
Mcm3__6757282	Mcm3	minichromosome maintenance deficient 3 (S. =
cerevisiae)	6757282	Cluster1	Clr4_Repressed	Clr3_CellCycle	=
ENSMUST00000053266 // Mcm3 // minichromosome maintenance deficient 3 (S. =
cerevis	601.8332481	660.0218613	713.1194781	781.4609648	750.1680453	=
537.9655579	781.320144	654.9904221	592.4049971	609.2286591	559.9367265	=
576.8370416	379.4563165	481.3124729	411.1069638	344.3065938	271.4513785	=
291.659246
Prim2__6757732	Prim2	"DNA primase, p58 subunit"	6757732	Cluster1	=
Clr4_Repressed	Clr3_CellCycle	"NM_008922 // Prim2 // DNA primase, p58 =
subunit // 1 B|1 18.5 cM // 19076 /// ENS"	144.1043424	137.5755227	=
151.9697111	199.2367538	180.4818562	120.0806599	187.7384054	147.3006514	=
165.6931327	172.2034218	154.8974947	154.1616385	108.6654876	145.208289	=
95.2752775	103.5906513	79.20008096	95.77518485
Ugcgl1__6757896	Ugcgl1	UDP-glucose ceramide glucosyltransferase-like 1	=
6757896	Cluster1	Clr4_Repressed		NM_198899 // Ugcgl1 // UDP-glucose =
ceramide glucosyltransferase-like 1 // 1 B //	508.4950782	555.5219089	=
596.9598117	599.032306	604.8820337	553.4656612	600.4332248	544.8706611	=
564.4922641	580.6117668	535.6363278	474.0153604	413.559185	469.4507491	=
363.8449559	349.9002779	309.6146657	329.2432379
Mitd1__6757982	Mitd1	"MIT, microtubule interacting and transport, domain =
contain"	6757982	Cluster4	Clr2_Sustained_5-24hr	Clr4_noIFN_RNAdn	=
"NM_026913 // Mitd1 // MIT, microtubule interacting and transport, =
domain contain"	59.88073398	63.30203613	78.64809957	122.0695874	=
101.3793494	59.41519369	153.3155267	144.2732479	164.3901446	57.75844513	=
52.45687646	59.97918443	95.22576053	120.3748341	75.35022946	116.0409338	=
68.81208248	98.92409111
Slc40a1__6758435	Slc40a1	"solute carrier family 40 (iron-regulated =
transporter), m"	6758435	Cluster2	Clr3_Late_up_24hr		"NM_016917 // =
Slc40a1 // solute carrier family 40 (iron-regulated transporter), m"	=
214.2572184	281.0143513	320.6131969	445.7867728	427.8318269	275.284582	=
366.629738	391.0556181	337.5693246	951.0319506	968.1051882	1048.128583	=
1383.493356	1596.835518	1535.507666	1843.842869	1580.099836	1693.743859
Obfc2a__6758588	Obfc2a	oligonucleotide/oligosaccharide-binding fold =
containing 2	6758588	Cluster2	Clr3_Late_up_24hr	Clr1_IFNup_RNAdn	=
NM_028696 // Obfc2a // oligonucleotide/oligosaccharide-binding fold =
containing 2	108.7227468	129.2132315	145.3220689	171.1372496	158.9611054	=
112.0625176	140.2921038	134.6406279	148.5567141	161.5055576	162.5669302	=
151.6203931	213.0724121	267.2081127	223.3805865	326.194806	238.9491789	=
267.0488757
Wdfy1__6760006	Wdfy1	WD repeat and FYVE domain containing 1	6760006	=
Cluster5	Clr2_Sustained_5-24hr		NM_027057 // Wdfy1 // WD repeat and FYVE =
domain containing 1 // 1 C4 // 69368 //	84.60669943	88.34827124	=
87.87677378	91.64091764	100.1327432	94.77469477	115.2937103	119.0389586	=
103.7890188	83.80939073	78.84623712	85.85796063	112.5896187	118.2027672	=
121.980777	131.6925571	132.7216576	134.1301728
6430706D22Rik__6760490	6430706D22Rik	RIKEN cDNA 6430706D22 gene	6760490	=
Cluster1	Clr4_Repressed	Clr3_CellCycle	BC004768 // 6430706D22Rik // =
RIKEN cDNA 6430706D22 gene // 1 D // 381280 /// NM_	471.9303028	=
553.9492501	647.2593094	592.9760393	593.7204518	494.6725382	571.9518944	=
493.2687223	538.4169432	682.9376212	620.1012554	563.7415134	352.4708161	=
377.0834441	356.8391261	218.4425359	167.9420857	184.4198323
Dtymk__6760802	Dtymk	deoxythymidylate kinase	6760802	Cluster1	=
Clr4_Repressed		NM_001105667 // Dtymk // deoxythymidylate kinase // 1 =
D|1 38.0 cM // 21915 /// B	132.6333712	153.2825865	158.5023038	=
149.5868972	144.6517533	96.62201268	151.2687324	145.0031067	120.7860473	=
125.9345213	121.995997	140.8103919	83.27375646	107.0506689	85.43468543	=
62.84604276	68.24635077	74.57292372
Mcm6__6762017	Mcm6	"minichromosome maintenance deficient 6 (MIS5 =
homolog, S. po"	6762017	Cluster1	Clr4_Repressed	Clr3_CellCycle	=
"NM_008567 // Mcm6 // minichromosome maintenance deficient 6 (MIS5 =
homolog, S. po"	564.3709815	566.840881	563.1205539	635.743061	=
572.8128314	572.1382548	643.8184006	551.5317005	573.0431629	582.5386654	=
535.8702821	476.8560464	400.148031	412.7630448	323.6117093	263.7468403	=
218.3063068	240.7229698
Rgs2__6762784	Rgs2	regulator of G-protein signaling 2	6762784	Cluster4	=
Clr2_Sustained_5-24hr		"ENSMUST00000027606 // Rgs2 // regulator of =
G-protein signaling 2 (Rgs2), mRNA //"	311.6364121	385.2924218	=
356.4040696	567.9105884	503.7241188	388.5671154	665.9453597	586.4889026	=
597.129486	299.3044669	279.786007	335.0842345	444.3430152	568.7575574	=
404.0780011	424.4379951	412.1055263	435.7388688
Mr1__6763208	Mr1	"major histocompatibility complex, class I-related"	=
6763208	Cluster2	Clr3_Late_up_24hr		"NM_008209 // Mr1 // major =
histocompatibility complex, class I-related // 1 H1 //"	98.06864233	=
145.8872508	122.1432222	204.3346416	187.1874627	114.1605199	154.3113105	=
166.5844584	130.455142	202.132851	214.3493155	233.621623	307.3843704	=
474.0777914	387.7653279	555.0946584	365.7337614	412.0112727
Tor3a__6763273	Tor3a	"torsin family 3, member A"	6763273	Cluster5	=
Clr2_Sustained_5-24hr	Clr4_noIFN_RNAdn	"ENSMUST00000079625 // Tor3a // =
torsin family 3, member A (Tor3a), mRNA // 1 H1 /"	502.6429005	=
513.7312413	533.1804233	737.9299189	721.1372223	700.5430985	1126.787696	=
1116.834734	1041.754777	344.5907106	313.1065763	299.8027902	1256.93994	=
1122.733652	1085.466886	975.3796077	1074.611897	960.7118683
BC055324__6763682	BC055324	cDNA sequence BC055324	6763682	Cluster1	=
Clr4_Repressed		NM_201364 // BC055324 // cDNA sequence BC055324 // 1 =
H2.2 // 381306	54.99086214	53.81140237	70.37250678	84.53108133	=
76.75399826	43.47969756	76.58447195	64.51756121	51.88695614	67.2806622	=
60.89872	67.54794621	29.29576057	40.19265569	28.13765122	24.364184	=
19.06943243	20.16288254
Nuf2__6763972	Nuf2	"NUF2, NDC80 kinetochore complex component, homolog =
(S. cere"	6763972	Cluster1	Clr4_Repressed	Clr3_CellCycle	"NM_023284 // =
Nuf2 // NUF2, NDC80 kinetochore complex component, homolog (S. cere"	=
312.2245133	388.8554099	418.672979	532.1392468	412.3855582	231.2292345	=
475.3577924	361.7602289	400.0620582	375.7449749	348.9919624	393.9503482	=
160.6592237	247.9851636	133.3117376	101.870322	67.00050201	76.4057866
Pcp4l1__6764046	Pcp4l1	Purkinje cell protein 4-like 1	6764046	Cluster2	=
Clr3_Late_up_24hr		NM_025557 // Pcp4l1 // Purkinje cell protein 4-like 1 =
// 1 H3 // 66425 /// ENSMU	41.7811414	68.59968278	51.674836	61.6581629	=
67.60884051	55.10189385	48.34852594	62.73723317	51.66337543	115.7750043	=
96.12035023	134.3795692	275.8786496	301.4259887	316.5983661	245.2195175	=
255.2858918	239.6807113
Ly9__6764089	Ly9	lymphocyte antigen 9	6764089	Cluster2	Clr3_Late_up_24hr	=
	NM_008534 // Ly9 // lymphocyte antigen 9 // 1 H3|1 93.3 cM // 17085 /// =
AF244130	222.7265911	224.9436763	247.0723917	327.6518801	286.0830079	=
292.8930196	382.4507058	285.615408	293.7265771	222.9011114	204.8806607	=
201.2032781	573.1106915	571.2506138	477.3521014	783.5491697	625.2459512	=
713.7821435
Slamf7__6764093	Slamf7	SLAM family member 7	6764093	Cluster2	=
Clr3_Late_up_24hr	Clr4_noIFN_RNAdn	AK089525 // Slamf7 // SLAM family =
member 7 // 1 H2 // 75345	17.56583193	19.52499129	17.53092238	=
35.82065965	37.71796669	29.13901086	70.4291126	60.7621073	52.31671316	=
18.89365612	17.32700021	19.77067195	81.94533974	93.63071695	94.20749906	=
134.1143685	117.2675468	125.2190282
Ifi205__6764243	Ifi205	interferon activated gene 205	6764243	Cluster5	=
Clr2_Sustained_5-24hr	Clr4_noIFN_RNAdn	NM_172648 // Ifi205 // interferon =
activated gene 205 // 1 H3|1 95.3 cM // 226695	15.47030784	16.34117706	=
20.40258433	28.40907593	21.83726087	20.44377906	83.66602566	74.61221847	=
67.93343973	16.5155144	14.49074637	13.58205618	65.96733876	66.64478118	=
43.20600696	60.8771958	57.89031092	54.11512598
Ifi204__6764246	Ifi204	interferon activated gene 204	6764246	Cluster5	=
Clr2_Sustained_5-24hr		NM_008329 // Ifi204 // interferon activated gene =
204 // 1 H3|1 95.2 cM // 15951 	245.3861478	290.0102337	300.6205869	=
593.0664705	360.6385975	374.0325461	824.296752	608.9964466	815.2959284	=
219.9634486	189.7597232	153.0002288	863.6841477	852.183318	660.3788017	=
811.6365362	601.8749655	740.6560905
Ifi203__6764274	Ifi203	interferon activated gene 203	6764274	Cluster2	=
Clr3_Late_up_24hr		NM_008328 // Ifi203 // interferon activated gene 203 =
// 1 H3|1 95.31 cM // 15950	105.2582862	105.2203541	124.9970295	=
300.5455815	172.7928846	159.0393549	377.3841444	322.9148549	380.7473011	=
139.5221145	126.5452899	139.736006	667.8082009	584.1358017	381.0905438	=
646.5956538	443.32472	541.2682673
Ifi202b__6764289	Ifi202b	interferon activated gene 202B	6764289	Cluster5	=
Clr2_Sustained_5-24hr	Clr4_noIFN_RNAdn	NM_008327 // Ifi202b // =
interferon activated gene 202B // 1 H3 // 26388 /// NM_0	136.6498437	=
168.1179547	149.7290141	403.3867817	226.9152878	147.3629462	511.290709	=
453.352679	523.5305804	126.7691597	94.9074872	111.6926158	531.7115518	=
657.414743	373.408252	588.4149126	304.1143325	450.4490117
Atf3__6765218	Atf3	activating transcription factor 3	6765218	Cluster4	=
Clr2_Sustained_5-24hr		"ENSMUST00000027941 // Atf3 // activating =
transcription factor 3 (Atf3), mRNA // "	653.9515758	739.2558783	=
705.767898	985.1434464	1047.765392	880.9339233	1510.384344	1474.591878	=
1453.182317	443.1557431	456.2244641	456.4965036	787.8843127	817.1912804	=
885.7157726	810.905507	949.1945455	990.1957864
Fbxo5__6765519	Fbxo5	F-box protein 5	6765519	Cluster1	Clr4_Repressed	=
Clr3_CellCycle	NM_025995 // Fbxo5 // F-box protein 5 // 10 A1 // 67141 =
/// ENSMUST00000019907 /	356.7698771	387.5852881	352.2680937	395.4824871	=
361.8981694	258.9195336	357.3960799	363.0262346	320.2378445	403.4287249	=
407.6225346	415.4756165	186.5359643	287.6658195	145.4742502	112.1627643	=
82.18139985	77.01833341
Tube1__6767235	Tube1	epsilon-tubulin 1	6767235	Cluster1	Clr4_Repressed		=
NM_028006 // Tube1 // epsilon-tubulin 1 // 10 B1 // 71924 /// =
ENSMUST00000019991	42.80656006	47.53505748	56.60627168	65.52529325	=
62.84734962	39.79926824	59.42219529	47.65580316	45.05920642	57.75884548	=
49.03602059	69.18320765	29.71377501	38.11798626	29.12427032	32.04239321	=
23.48633995	25.47976382
NM_009846 // Cd24a // CD24a antigen // 10 B2|10 26.0 cM // 12484 /// =
ENSMUST0000			6767537	Cluster3	Clr1_Transient_up_5hr		NM_009846 // Cd24a =
// CD24a antigen // 10 B2|10 26.0 cM // 12484 /// ENSMUST0000	=
56.21058794	70.65109424	81.75244651	129.7715209	104.4319972	87.90418825	=
125.6877294	100.2362127	118.1249575	35.78963685	34.17098666	38.92162393	=
28.21694709	41.88523898	21.65547632	43.29354403	34.02280068	41.27195862
Prep__6767610	Prep	prolyl endopeptidase	6767610	Cluster1	Clr4_Repressed		=
"ENSMUST00000099858 // Prep // prolyl endopeptidase (Prep), mRNA // 10 =
B2-B3|10 2"	551.5966941	539.0368154	570.6846704	562.9098176	566.7780198	=
513.7882191	615.4039954	597.0798203	563.721976	426.753744	391.8451961	=
377.1461792	273.1690073	289.1391188	237.4450713	193.4383455	214.796995	=
230.3398155
Gja1__6768014	Gja1	gap junction membrane channel protein alpha 1	6768014	=
Cluster1	Clr4_Repressed		"NM_010288 // Gja1 // gap junction protein, =
alpha 1 // 10 B4|10 29.0 cM // 14609 "	39.12177708	46.91020824	=
48.13652194	40.46211982	53.06394388	43.72813761	52.28952284	48.50393873	=
46.95119589	58.99660374	56.62000612	48.16789592	17.89618289	17.61606754	=
18.8691823	17.66289599	16.87119197	15.28887131
Dna2l__6768324	Dna2l	DNA2 DNA replication helicase 2-like (yeast)	=
6768324	Cluster1	Clr4_Repressed		NM_177372 // Dna2l // DNA2 DNA =
replication helicase 2-like (yeast) // 10 B4 // 3	111.1635498	118.494805	=
116.9161162	119.5897557	123.8560044	91.0306199	126.7902502	114.6196035	=
83.02247293	105.3334613	85.4702241	102.6613979	60.69139178	79.49983715	=
66.20920948	57.58894549	54.69624926	56.91472301
Gadd45b__6769255	Gadd45b	growth arrest and DNA-damage-inducible 45 beta	=
6769255	Cluster4	Clr2_Sustained_5-24hr		NM_008655 // Gadd45b // growth =
arrest and DNA-damage-inducible 45 beta // 10 C1|	69.69532589	=
70.83399467	74.49491263	120.6438029	114.7181616	64.50772353	200.8897298	=
205.0113538	175.4881738	68.10883264	54.37682457	69.66248343	100.252194	=
126.7094224	102.1850266	81.38155828	103.3926629	110.4178802
Hal__6769878	Hal	histidine ammonia lyase	6769878	Cluster2	=
Clr3_Late_up_24hr	Clr2_IFNdn_RNAup	NM_010401 // Hal // histidine ammonia =
lyase // 10 C2-D1|10 51.0 cM // 15109 /// 	1450.465233	1546.080797	=
1616.995558	1872.305318	1954.386381	1669.96251	1419.630736	1441.245112	=
1553.062313	1546.080797	1571.68894	1703.63434	2868.339345	2965.377377	=
2616.459115	2464.706254	2386.862923	2579.007047
Tmcc3__6769928	Tmcc3	transmembrane and coiled coil domains 3	6769928	=
Cluster2	Clr3_Late_up_24hr		NM_172051 // Tmcc3 // transmembrane and =
coiled coil domains 3 // 10 C2 // 319880	23.69055349	26.86228266	=
21.51588086	30.73882258	31.18758635	27.92721877	49.57737565	57.88990966	=
37.0764189	31.10166692	28.11893405	30.37663168	138.2216695	169.2298202	=
149.8889272	112.2996795	105.3509855	123.7684679
NM_178609 // E2f7 // E2F transcription factor 7 // 10 D1|10 59.0 cM // =
52679 ///			6770646	Cluster1	Clr4_Repressed		NM_178609 // E2f7 // E2F =
transcription factor 7 // 10 D1|10 59.0 cM // 52679 ///	61.87222454	=
59.78700349	59.51494133	58.57081239	69.92226433	66.3773901	62.09994132	=
61.16481171	52.06456835	79.63495931	72.14462458	71.84221868	37.56325036	=
34.98294886	34.84452299	28.80445388	30.3726314	26.75432081
Cdk4__6771538	Cdk4	cyclin-dependent kinase 4	6771538	Cluster1	=
Clr4_Repressed		"ENSMUST00000006911 // Cdk4 // cyclin-dependent kinase 4 =
(Cdk4), mRNA // 10 D3 //"	1420.91053	1511.431625	1442.744384	1514.157957	=
1551.663492	1221.298381	1471.936787	1399.504102	1388.970266	1288.610018	=
1230.048938	1316.781266	1006.24786	1144.102029	996.2472317	719.6292414	=
823.2803602	852.1774112
BC030440__6771578	BC030440	cDNA sequence BC030440	6771578	Cluster1	=
Clr4_Repressed		"ENSMUST00000048099 // Tmem194 // cDNA sequence BC030440 =
(BC030440), mRNA // 10 D"	164.9482887	181.6200918	191.310202	184.6129568	=
224.6756553	173.9368739	191.5424035	187.8724875	192.8158714	156.5793338	=
160.7438799	162.8579119	109.6741717	133.3348408	94.94696632	89.60081812	=
77.49170596	83.99723888
Prim1__6771620	Prim1	"DNA primase, p49 subunit"	6771620	Cluster1	=
Clr4_Repressed	Clr3_CellCycle	"NM_008921 // Prim1 // DNA primase, p49 =
subunit // 10 D3|10 77.0 cM // 19075 /// "	151.5762595	161.8922373	=
197.0666723	235.4292886	215.2814197	115.3928481	221.9667853	203.203297	=
181.1862921	140.3018284	149.1086353	166.859498	91.78840409	128.9939864	=
79.75261948	82.95632049	44.33794501	51.44432385
Stat2__6771641	Stat2	signal transducer and activator of transcription 2	=
6771641	Cluster5	Clr2_Sustained_5-24hr	Clr4_noIFN_RNAdn	NM_019963 // =
Stat2 // signal transducer and activator of transcription 2 // 10 D	=
478.6144022	501.6926528	488.5830486	700.0673922	632.2932465	718.5376784	=
1229.878429	1174.800443	1113.742499	426.7981167	380.4254622	322.4831566	=
1386.181064	1278.467703	1173.660963	1104.13434	1161.762941	1115.751476
Ust__6771995	Ust	uronyl-2-sulfotransferase	6771995	Cluster3	=
Clr1_Transient_up_5hr		NM_177387 // Ust // uronyl-2-sulfotransferase // =
10 A1 // 338362 /// ENSMUST0000	60.94686044	59.71700888	65.6717047	=
78.87958192	82.83450802	78.41186124	110.4906132	110.3191931	99.82574302	=
49.98419217	38.43103698	40.03333777	34.1442325	40.96585442	37.78050288	=
50.74521904	42.04697189	44.65500566
Tnfaip3__6772417	Tnfaip3	"tumor necrosis factor, alpha-induced protein =
3"	6772417	Cluster4	Clr2_Sustained_5-24hr	Clr5_FkB	"ENSMUST00000019997 =
// Tnfaip3 // tumor necrosis factor, alpha-induced protein 3 "	=
81.33080565	86.67415732	85.35004448	126.1083506	129.6393606	137.8313253	=
207.2890359	199.3942505	206.3715089	52.35806952	55.94704391	53.77225244	=
73.91268101	67.28859068	76.43915898	84.21352215	81.54078835	77.44552641
Pde7b__6772550	Pde7b	phosphodiesterase 7B	6772550	Cluster2	=
Clr3_Late_up_24hr		NM_013875 // Pde7b // phosphodiesterase 7B // 10 A3 =
// 29863 /// ENSMUST00000020	56.19266818	56.51766666	56.32564406	=
111.9569283	90.01665186	90.55359421	123.6715634	131.3415886	97.99593497	=
115.3168881	124.0518981	110.5733574	554.7100294	540.0353361	492.2406526	=
581.1754694	495.8740781	497.9372033
2700019D07Rik__6773158	2700019D07Rik	RIKEN cDNA 2700019D07 gene	6773158	=
Cluster4	Clr2_Sustained_5-24hr	Clr4_noIFN_RNAdn	BC089514 // =
2700019D07Rik // RIKEN cDNA 2700019D07 gene // 10 B1 // 72580 /// NM	=
41.74900763	62.00230736	68.08617587	143.2449035	85.80441635	74.12303247	=
254.6655498	246.8584125	218.7470878	49.91529336	37.24177679	36.80041167	=
115.7084167	144.5104488	90.51468705	141.5276375	72.34994425	84.96106821
Prdm1__6773655	Prdm1	"PR domain containing 1, with ZNF domain"	6773655	=
Cluster4	Clr2_Sustained_5-24hr		"NM_007548 // Prdm1 // PR domain =
containing 1, with ZNF domain // 10 B2|10 27.0 c"	23.28727621	=
25.81575704	25.97478676	27.11106721	27.09716473	31.39036719	50.8402775	=
50.59489781	40.83176427	17.67281559	16.95630598	20.87768726	20.78772538	=
20.35794453	23.23229866	22.48638747	22.94694197	23.34723828
Cdc2a__6774794	Cdc2a	cell division cycle 2 homolog A (S. pombe)	6774794	=
Cluster1	Clr4_Repressed	Clr3_CellCycle	NM_007659 // Cdc2a // cell =
division cycle 2 homolog A (S. pombe) // 10 B5.3|10 3	434.4330344	=
456.7718713	495.3278743	458.7708767	429.5701689	382.6416215	487.2201534	=
419.4427211	428.850205	462.0675611	391.8587767	358.8034619	253.2011242	=
257.6912963	141.3952652	115.2234061	101.0902466	124.8056987
Lmnb2__6775411	Lmnb2	lamin B2	6775411	Cluster1	Clr4_Repressed		NM_010722 =
// Lmnb2 // lamin B2 // 10 C|10 43.0 cM // 16907 /// ENSMUST0000005762	=
94.13439182	88.03162536	94.89959334	89.17454225	91.38845388	75.83279538	=
89.76555173	104.6682448	86.66935122	113.9573367	89.58777669	103.4930444	=
47.04045143	60.22247101	49.5519525	31.89547812	37.52187455	30.56439277
NM_029249 // 4930547N16Rik // RIKEN cDNA 4930547N16 gene // 10 C2 // =
75317			6775830	Cluster1	Clr4_Repressed		NM_029249 // 4930547N16Rik // =
RIKEN cDNA 4930547N16 gene // 10 C2 // 75317	67.6838627	79.51637039	=
96.56443283	100.7432941	98.27891328	67.70075417	107.2014047	94.42977973	=
81.86699297	96.18833232	81.3150224	84.53108133	38.28400879	48.63658403	=
30.60530839	24.35287169	21.97437154	20.50793038
Tmpo__6775984	Tmpo	thymopoietin	6775984	Cluster1	Clr4_Repressed	=
Clr3_CellCycle	NM_001080129 // Tmpo // thymopoietin // 10 C2|10 49.0 cM =
// 21917 /// NM_0010801	486.5519358	515.5826837	565.6555515	552.197291	=
522.504626	522.421333	507.2067025	470.1965033	550.8210943	576.6091818	=
525.6103958	528.4964608	320.9689656	352.9475508	274.1363824	272.4447726	=
189.3366643	220.4350766
Mdm2__6777346	Mdm2	transformed mouse 3T3 cell double minute 2	6777346	=
Cluster3	Clr1_Transient_up_5hr	Clr1_IFNup_RNAdn	NM_010786 // Mdm2 // =
transformed mouse 3T3 cell double minute 2 // 10 C1-C3|10 6	445.7280675	=
593.5064918	617.9430181	817.6218835	711.3274363	509.108732	1021.603743	=
945.6221376	963.0988033	365.7388316	304.7600528	299.8859247	366.5611298	=
455.2767577	364.6073919	490.3676513	401.3508103	453.8494504
Nup107__6777353	Nup107	nucleoporin 107	6777353	Cluster1	Clr4_Repressed		=
NM_134010 // Nup107 // nucleoporin 107 // 10 D2 // 103468 /// =
ENSMUST00000064848	82.13413349	89.56542437	96.20700248	115.2497651	=
100.8103532	70.94012661	99.21387571	94.0131069	83.4320622	95.80904785	=
81.9209193	86.44616152	48.56651294	64.13722369	49.51178304	44.15454369	=
39.69925421	39.1242177
Sf3a1__6778375	Sf3a1	"splicing factor 3a, subunit 1"	6778375	Cluster1	=
Clr4_Repressed		"ENSMUST00000002198 // Sf3a1 // splicing factor 3a, =
subunit 1 (Sf3a1), mRNA // 11"	141.0018225	162.4171311	174.723518	=
158.178532	194.2754778	148.9846618	161.4742154	155.0210157	163.6874609	=
132.9509246	108.2385044	124.6232987	104.0447241	115.1092531	99.70610926	=
80.48455214	78.18933865	78.70972532
Ykt6__6778528	Ykt6	YKT6 homolog (S. Cerevisiae)	6778528	Cluster1	=
Clr4_Repressed		"ENSMUST00000002818 // Ykt6 // YKT6 homolog (S. =
Cerevisiae) (Ykt6), mRNA // 11 A1"	594.5894273	644.9529017	624.5962078	=
653.6524764	656.0263713	525.5921798	620.0711686	596.9805011	634.0795332	=
342.2057047	310.4656829	306.9627958	320.7665738	382.808751	234.55948	=
192.5580998	201.2297779	204.79831
1500041B16Rik__6778984	1500041B16Rik	RIKEN cDNA 1500041B16 gene	6778984	=
Cluster2	Clr3_Late_up_24hr	Clr2_IFNdn_RNAup	"ENSMUST00000058159 // =
Cnrip1 // RIKEN cDNA 1500041B16 gene (1500041B16Rik), mRNA"	146.6201931	=
169.0715377	209.9759085	294.405334	327.1594198	219.9436287	187.8894173	=
214.3255447	204.275164	386.0596594	397.3234132	445.7280675	868.9684577	=
1008.580135	677.8207537	792.5784878	579.0684159	647.8113792
Peli1__6779264	Peli1	pellino 1	6779264	Cluster4	Clr2_Sustained_5-24hr	=
Clr1_IFNup_RNAdn	NM_023324 // Peli1 // pellino 1 // 11 A3.2|11 13.5 cM =
// 67245 /// ENSMUST000000	348.3877291	340.9154092	375.6408107	=
522.6966128	455.7219342	396.7042381	910.5282698	884.3968032	815.3298363	=
276.8767304	227.2694568	235.9798721	414.4459056	427.1118159	366.8737824	=
502.8136482	402.2057788	420.1498037
Vps54__6779270	Vps54	vacuolar protein sorting 54 (yeast)	6779270	=
Cluster3	Clr1_Transient_up_5hr	Clr1_IFNup_RNAdn	"ENSMUST00000006221 // =
Vps54 // vacuolar protein sorting 54 (yeast) (Vps54), mRNA"	85.55083317	=
93.48415808	102.43607	135.6890038	112.3113561	94.0163652	163.3802743	=
144.2562484	146.8246105	47.65448188	45.7547621	46.80886894	57.06760055	=
77.41010496	55.43326195	72.7714171	57.39646579	63.24940487
Pnpt1__6779688	Pnpt1	polyribonucleotide nucleotidyltransferase 1	6779688	=
Cluster4	Clr2_Sustained_5-24hr		NM_027869 // Pnpt1 // polyribonucleotide =
nucleotidyltransferase 1 // 11 A4 // 71	135.404324	182.838997	=
186.4816675	316.8266757	216.4229974	141.7072735	405.3684507	321.0401667	=
339.5405335	124.6518082	104.3176887	105.9852729	213.7691713	285.9402692	=
176.3466061	244.122253	161.5257093	208.9349454
Pank3__6780007	Pank3	pantothenate kinase 3	6780007	Cluster1	=
Clr4_Repressed		NM_145962 // Pank3 // pantothenate kinase 3 // 11 A4 // =
211347 /// ENSMUST000000	388.9821115	502.9879403	568.4619597	563.495391	=
620.8151696	606.2588113	565.6163446	618.4100693	570.1271913	436.4340945	=
407.6592668	397.5410417	328.1450818	344.0298651	219.5491289	251.5480159	=
182.7186391	217.9540195
Olfr56__6780707	Olfr56	olfactory receptor 56	6780707	Cluster5	=
Clr2_Sustained_5-24hr	Clr1_IFNup_RNAdn	NM_010999 // Olfr56 // olfactory =
receptor 56 // 11 B1.2 // 18356 /// ENSMUST0000	22.63886931	24.33211799	=
23.85996464	38.53480005	33.17351545	26.36295163	66.1041985	74.21505647	=
60.04157846	27.56928601	28.30156643	22.26753567	50.41286357	60.66699721	=
48.53454292	60.27592581	49.49531268	52.48342623
Nola2__6780863	Nola2	"nucleolar protein family A, member 2"	6780863	=
Cluster1	Clr4_Repressed		"NM_026631 // Nola2 // nucleolar protein family =
A, member 2 // 11 B1.3|11 28.5 cM"	440.3173859	522.504626	466.2985069	=
455.1316169	425.3627829	333.992061	471.0642379	384.7106611	407.6649182	=
309.5309797	271.6019448	338.6966718	225.6557921	279.8926904	187.0940671	=
121.6244946	165.2320795	169.6608636
Irf1__6780996	Irf1	interferon regulatory factor 1	6780996	Cluster4	=
Clr2_Sustained_5-24hr	Clr1_IFNup_RNAdn	BC003821 // Irf1 // interferon =
regulatory factor 1 // 11 B1.3|11 29.0 cM // 1636	78.54295652	=
79.75980625	85.170387	150.909519	133.7875446	105.683768	424.0204395	=
392.2800074	347.2786719	116.7347273	80.61184852	83.6695053	218.6606792	=
211.8501001	207.8040555	161.661239	190.0611693	179.019136
RP23-336J1.4__6781138	RP23-336J1.4	Ras-GTPase-activating protein =
SH3-domain binding pr	6781138	Cluster1	Clr4_Repressed		NM_013716 // =
G3bp1 // Ras-GTPase-activating protein SH3-domain binding protein 1	=
416.473243	421.906645	488.9929991	531.2878831	504.9091458	439.698256	=
485.8880026	470.111773	531.600997	352.4024148	411.1098134	330.9203035	=
193.1007557	238.8018164	164.2295584	180.5681961	133.1104476	168.8771118
Igtp__6781248	Igtp	interferon gamma induced GTPase	6781248	Cluster4	=
Clr2_Sustained_5-24hr	Clr1_IFNup_RNAdn	NM_018738 // Igtp // interferon =
gamma induced GTPase // 11 B1.3|11 32.0 cM // 16	94.06003735	120.2347408	=
133.5809065	266.4627396	233.2834257	198.9166184	558.4212375	563.7336984	=
591.7893814	54.71558808	55.52632464	44.28941389	360.1914186	356.7055864	=
290.060493	307.1607361	286.8951959	309.7692224
Aurkb__6781970	Aurkb	aurora kinase B	6781970	Cluster1	Clr4_Repressed	=
Clr3_CellCycle	NM_011496 // Aurkb // aurora kinase B // 11 B3|11 40.0 cM =
// 20877 /// ENSMUST00	337.4757435	425.2566541	424.2321065	362.8954102	=
428.6184077	344.4904073	386.164036	402.3089435	363.4290669	429.7131153	=
449.7221088	427.0496497	249.2517805	239.9250527	167.8513116	108.7642032	=
112.7473723	116.2035232
6720460F02Rik__6782214	6720460F02Rik	RIKEN cDNA 6720460F02 gene	6782214	=
Cluster1	Clr4_Repressed		NM_144526 // 6720460F02Rik // RIKEN cDNA =
6720460F02 gene // 11 B4 // 109212	238.2512544	253.2818697	265.6973447	=
266.5144601	288.2206714	199.2160398	256.712547	270.0850548	231.696108	=
217.7199802	220.7745403	242.2763884	114.2309674	123.624425	96.4440279	=
53.50159511	65.37830187	70.63052916
Spag5__6782691	Spag5	sperm associated antigen 5	6782691	Cluster1	=
Clr4_Repressed		"ENSMUST00000045026 // Spag5 // sperm associated antigen =
5 (Spag5), mRNA // 11 B5"	113.4623626	120.6588561	137.4477995	=
144.3692823	143.4744466	102.0300282	147.7126938	124.4860266	126.117092	=
124.0923182	119.7000546	130.455142	52.57627404	64.23955527	44.28542318	=
33.0285104	28.36303476	29.52448521
Slfn5__6782979	Slfn5	schlafen 5	6782979	Cluster5	Clr2_Sustained_5-24hr		=
"ENSMUST00000108158 // Slfn5 // schlafen 5 (Slfn5), mRNA // 11 C // =
327978 /// EN"	324.7262044	322.6642654	352.3047217	648.8629588	=
499.7525091	534.4310428	1053.080494	1093.168441	1130.934766	262.9764866	=
248.3291825	187.4029691	1169.033048	1086.822031	957.9987744	1139.827666	=
1026.487255	1100.466872
Slfn2__6782988	Slfn2	schlafen 2	6782988	Cluster5	Clr2_Sustained_5-24hr		=
NM_011408 // Slfn2 // schlafen 2 // 11 C|11 48.0 cM // 20556 /// =
ENSMUST00000038	938.1923975	928.6235126	935.8996255	1282.639476	=
1235.603374	1351.550778	1912.706769	2067.970657	1976.729846	1041.465981	=
890.3322472	867.1753875	1791.807579	1855.895804	1815.561393	1915.625726	=
1959.812609	1930.82273
Slfn1__6782989	Slfn1	schlafen 1	6782989	Cluster2	Clr3_Late_up_24hr	=
Clr4_noIFN_RNAdn	NM_011407 // Slfn1 // schlafen 1 // 11 C|11 48.0 cM // =
20555 /// ENSMUST00000037	31.22955268	29.50464102	27.09960654	=
33.83841292	36.83282122	32.10464186	104.1977273	131.0351451	93.43427671	=
24.78181589	28.20091368	26.33263522	317.6204515	320.4487873	325.0910437	=
396.4376025	428.1433182	370.2946768
Ccl4__6783035	Ccl4	chemokine (C-C motif) ligand 4	6783035	Cluster4	=
Clr2_Sustained_5-24hr		NM_013652 // Ccl4 // chemokine (C-C motif) ligand =
4 // 11 C|11 47.6 cM // 20303 	121.1239207	146.9121597	166.0368895	=
248.3704968	222.669477	185.8030019	621.5816053	658.0438894	540.1251814	=
118.281448	111.4513282	109.9801996	262.896295	228.8549997	198.9552281	=
133.3200543	119.5358872	179.8349976
1110001A07Rik__6783296	1110001A07Rik	RIKEN cDNA 1110001A07 gene	6783296	=
Cluster1	Clr4_Repressed	Clr3_CellCycle	BC117001 // 1110001A07Rik // =
RIKEN cDNA 1110001A07 gene // 11 C // 66140 /// NM_	656.7725408	=
662.9471255	598.1568374	667.289966	703.3358768	485.5782528	673.0687197	=
678.3894859	616.980037	701.9721578	835.8382667	801.0786037	377.4861755	=
507.5654296	360.6910962	335.5188473	282.8081723	231.5885313
Trim37__6783297	Trim37	tripartite motif protein 37	6783297	Cluster1	=
Clr4_Repressed		NM_197987 // Trim37 // tripartite motif protein 37 // 11 =
C // 68729 /// ENSMUST0	144.8433862	175.8839466	173.1813784	174.5358997	=
177.4956675	170.6764265	180.8412519	182.7680396	157.1305617	172.2678895	=
168.9098908	164.4482676	114.3838849	133.3320682	94.11416681	99.1788093	=
89.39981867	96.05441356
Trim25__6783439	Trim25	tripartite motif protein 25	6783439	Cluster5	=
Clr2_Sustained_5-24hr		NM_009546 // Trim25 // tripartite motif protein =
25 // 11 C // 217069 /// BC03427	250.6829386	245.2484146	302.1707071	=
376.6706987	383.5710428	334.3534052	539.1302315	558.4367205	508.9358466	=
270.9983017	255.1868186	239.124808	518.1191151	522.7763261	420.6276854	=
487.8250389	478.7305288	468.9694063
Stard3__6783998	Stard3	START domain containing 3	6783998	Cluster5	=
Clr2_Sustained_5-24hr		NM_021547 // Stard3 // START domain containing 3 =
// 11 D // 59045 /// ENSMUST000	241.359533	258.6325418	264.6735102	=
281.6852088	315.3303012	229.1343592	377.6981743	414.5263496	368.7987613	=
243.3333075	216.8524601	231.1923739	455.9051828	518.3921279	419.5357668	=
313.7757395	392.1467952	446.4825559
Tubg1__6784244	Tubg1	"tubulin, gamma 1"	6784244	Cluster1	Clr4_Repressed		=
"NM_134024 // Tubg1 // tubulin, gamma 1 // 11 D|11 60.0 cM // 103733 /// =
ENSMUST0"	190.8426746	172.0471281	189.6426963	212.5487553	221.3829031	=
145.7982911	204.5046731	196.4093772	198.6837401	191.2942899	165.6116095	=
163.4697636	119.103335	131.0687552	89.89568732	67.32684709	86.47852433	=
79.65869831
Tlk2__6784558	Tlk2	tousled-like kinase 2 (Arabidopsis)	6784558	Cluster4	=
Clr2_Sustained_5-24hr	Clr4_noIFN_RNAdn	"ENSMUST00000106936 // Tlk2 // =
tousled-like kinase 2 (Arabidopsis) (Tlk2), mRNA /"	80.78189027	=
83.87215385	90.02538755	131.807623	99.57005349	88.48003186	168.01311	=
158.0196324	147.9781133	70.63591467	65.58345495	64.21061894	87.04744212	=
109.8400213	72.78503753	95.2429235	72.14012411	78.63392702
Ttyh2__6785079	Ttyh2	tweety homolog 2 (Drosophila)	6785079	Cluster2	=
Clr3_Late_up_24hr		NM_053273 // Ttyh2 // tweety homolog 2 (Drosophila) =
// 11 E2 // 117160 /// ENSMU	437.3547038	463.3151347	499.4546921	=
552.599329	643.4793316	660.4978248	531.0927408	527.1829859	495.870641	=
423.4330296	420.5431424	409.4830714	994.7291883	863.474642	813.2527582	=
804.8688996	972.4296011	967.648989
Nup85__6785147	Nup85	nucleoporin 85	6785147	Cluster1	Clr4_Repressed		=
NM_001002929 // Nup85 // nucleoporin 85 // 11 E2 // 445007 /// =
ENSMUST0000002108	110.148039	102.3026708	104.0396759	98.56954081	=
107.8423478	89.60454459	102.4623446	110.2267063	92.01454341	101.049614	=
98.93780585	92.56532785	57.87265795	66.96335934	62.92406634	48.37064934	=
51.03906517	59.36332517
NM_009689 // Birc5 // baculoviral IAP repeat-containing 5 // 11 E2 // =
11799 /// 			6785307	Cluster1	Clr4_Repressed		NM_009689 // Birc5 // =
baculoviral IAP repeat-containing 5 // 11 E2 // 11799 /// 	103.6969751	=
115.1938591	128.0434816	105.4510756	120.1980766	109.3333709	108.2790256	=
108.9279217	105.7262641	113.2588519	95.87813891	101.3891878	61.38566983	=
52.41544205	38.76519454	33.97896492	31.36752945	36.57966607
Gaa__6785367	Gaa	"glucosidase, alpha, acid"	6785367	Cluster2	=
Clr3_Late_up_24hr		"ENSMUST00000026666 // Gaa // glucosidase, alpha, =
acid (Gaa), mRNA // 11 D-E|11 7"	192.0156379	213.5189047	219.5932655	=
227.842015	250.5873887	266.1360248	232.7084842	223.8254071	215.2829119	=
234.5952513	211.9044391	219.7257285	421.6669096	397.9794148	335.2120033	=
290.7791468	363.398839	360.1864254
Rnf213__6785384	Rnf213	ring finger protein 213	6785384	Cluster5	=
Clr2_Sustained_5-24hr	Clr4_noIFN_RNAdn	NM_001040005 // Rnf213 // ring =
finger protein 213 // 11 E2 // 629974	643.3812134	805.9295939	=
762.2233531	1032.481345	904.9598651	943.9260312	1514.262914	1572.778729	=
1468.166629	491.7189006	495.0326941	367.8158908	1593.187113	1765.547598	=
1994.760742	1963.483828	1614.755479	1473.365856
Smtn__6785609	Smtn	smoothelin	6785609	Cluster1	Clr4_Repressed		=
"ENSMUST00000020721 // Smtn // smoothelin (Smtn), mRNA // 11 A2-A3 // =
29856 /// N"	43.48391706	47.18380958	41.68799264	38.73484335	46.31282961	=
49.94332613	41.26366327	44.21794275	40.65863848	54.17179535	44.89179878	=
47.38274911	30.98203494	30.13357631	27.69109118	25.77284685	27.56928601	=
26.8189342
Fignl1__6786044	Fignl1	fidgetin-like 1	6786044	Cluster1	Clr4_Repressed	=
Clr3_CellCycle	NM_021891 // Fignl1 // fidgetin-like 1 // 11 A2 // 60530 =
/// ENSMUST00000047689 	127.3424839	130.2184445	146.1959971	138.9652159	=
171.5029997	93.82887094	160.454451	143.651575	118.1921165	120.2839216	=
129.0735875	112.3892314	54.97104499	82.51073916	49.16194196	36.46043832	=
25.44958102	31.16813659
Aftph__6786504	Aftph	aftiphilin	6786504	Cluster5	Clr2_Sustained_5-24hr		=
"ENSMUST00000035350 // Aftph // aftiphilin (Aftph), mRNA // 11 A3.1 // =
216549 ///"	277.7513281	316.1597717	326.3689503	363.9685539	329.0287866	=
352.5392307	460.9511319	453.333825	478.4021291	279.2454571	279.4352085	=
256.3551375	528.68332	570.1548548	458.4466356	568.1980224	510.0907044	=
556.7863374
Hmmr__6787469	Hmmr	hyaluronan mediated motility receptor (RHAMM)	6787469	=
Cluster1	Clr4_Repressed		AK020144 // Hmmr // hyaluronan mediated =
motility receptor (RHAMM) // 11 A5|11 19	102.0088138	111.8847811	=
132.8809056	169.4199549	121.4257006	95.3783553	156.9825076	106.5347292	=
117.5499406	137.802667	104.8875768	108.8313206	66.10144936	69.04810904	=
29.78698091	32.11398959	20.39820078	23.46713801
Irgm__6787896	Irgm	"immunity-related GTPase family, M"	6787896	Cluster5	=
Clr2_Sustained_5-24hr	Clr1_IFNup_RNAdn	"NM_008326 // Irgm // =
immunity-related GTPase family, M // 11 B1.2 // 15944 /// E"	436.1709875	=
494.7308313	544.349718	1084.414054	884.7830883	703.2871269	1712.988796	=
1609.168849	1841.288531	306.4037194	262.9910695	229.2169625	1374.508392	=
1479.506172	1095.975627	1477.763823	1047.547538	1274.486168
Tgtp__6787909	Tgtp	T-cell specific GTPase	6787909	Cluster5	=
Clr2_Sustained_5-24hr	Clr1_IFNup_RNAdn	NM_011579 // Tgtp // T-cell =
specific GTPase // 11 B1.2 // 21822 /// ENSMUST00000	19.40962043	=
24.62735868	19.42361734	33.03217359	25.36768565	27.05249965	65.72635161	=
69.10412854	62.15894015	24.4358943	21.0368968	20.70059025	79.26213923	=
78.96765806	82.74269253	111.7444989	91.53109279	84.07412769
Psme2__6787918	Psme2	"proteasome (prosome, macropain) 28 subunit, beta"	=
6787918	Cluster5	Clr2_Sustained_5-24hr		"NM_011190 // Psme2 // =
proteasome (prosome, macropain) 28 subunit, beta // 14 C2-"	90.33167153	=
68.88987237	89.79728992	120.2005761	94.62372168	146.4789963	309.3057836	=
295.1265698	259.9499378	93.62941897	113.8902157	68.96392591	469.9391006	=
443.641341	414.8367797	479.6306352	367.7292179	368.3286986
Hnrpab__6788120	Hnrpab	heterogeneous nuclear ribonucleoprotein A/B	=
6788120	Cluster1	Clr4_Repressed		NM_001048061 // Hnrpab // heterogeneous =
nuclear ribonucleoprotein A/B // 11 B1.3	1327.595565	1426.733339	=
1540.197879	1622.496893	1561.698241	1296.763793	1554.893443	1448.054313	=
1529.028943	1205.236037	1072.676994	1081.111794	861.2629738	978.7116076	=
703.8869848	764.1965848	588.3782065	723.0441839
Tnip1__6788380	Tnip1	TNFAIP3 interacting protein 1	6788380	Cluster4	=
Clr2_Sustained_5-24hr	Clr5_FkB	"ENSMUST00000018482 // Tnip1 // TNFAIP3 =
interacting protein 1 (Tnip1), mRNA // 11"	133.6346203	138.0340134	=
141.4491797	167.0469695	178.114357	178.8256655	262.4484014	266.4627396	=
258.1221255	89.88384902	92.46849483	95.55503574	125.5414529	131.9026738	=
122.4670643	159.0338431	164.4733466	152.6041092
Tnfsf13__6789329	Tnfsf13	"tumor necrosis factor (ligand) superfamily, =
member 13"	6789329	Cluster2	Clr3_Late_up_24hr		"NM_023517 // Tnfsf13 // =
tumor necrosis factor (ligand) superfamily, member 13 //"	103.133556	=
107.0900031	114.3299839	132.7805479	150.1093467	102.3736062	121.6649671	=
128.2095573	129.5046419	120.9494166	109.2265675	108.8366013	159.3682027	=
193.9848266	221.2525082	244.1340982	246.4600498	235.6006975
Srr__6789696	Srr	serine racemase	6789696	Cluster2	Clr3_Late_up_24hr		=
NM_013761 // Srr // serine racemase // 11 B4 // 27364 /// =
ENSMUST00000065211 // 	29.65945124	30.40317317	30.49329191	43.41194029	=
32.37705815	31.19818077	38.7592836	33.9231915	34.45520414	31.53102141	=
29.91920633	31.66418409	53.03893861	60.57665455	46.85171651	59.31232416	=
52.6503056	48.86162706
Rpa1__6789725	Rpa1	replication protein A1	6789725	Cluster1	=
Clr4_Repressed	Clr3_CellCycle	"ENSMUST00000092907 // Rpa1 // replication =
protein A1 (Rpa1), mRNA // 11 B5|11 44"	483.5194117	492.9371831	=
499.5966525	517.9683013	528.2876963	448.6790462	545.8232352	473.1454692	=
490.5920347	441.947136	397.90494	385.8483163	310.6572686	370.9677598	=
263.124176	237.1687305	200.544696	231.7603567
Myo1d__6790124	Myo1d	myosin ID	6790124	Cluster3	Clr1_Transient_up_5hr		=
NM_177390 // Myo1d // myosin ID // 11 B5|11 46.0 cM // 338367 /// =
ENSMUST0000004	44.29002787	37.72737975	43.14316165	53.82707032	=
61.21995164	65.9225434	89.37255724	80.19664621	66.81036335	27.47828388	=
29.31891887	23.81584777	30.85067179	32.87912499	32.36763385	40.76700313	=
35.36082428	38.42544333
Slfn8__6790244	Slfn8	schlafen 8	6790244	Cluster5	Clr2_Sustained_5-24hr	=
Clr4_noIFN_RNAdn	NM_181545 // Slfn8 // schlafen 8 // 11 C // 276950 /// =
ENSMUST00000038141 // Slf	94.5922446	107.3962642	110.9741617	227.4838002	=
159.3582611	199.9922106	490.2622946	441.3593651	455.8040711	78.50159163	=
70.77166716	57.84779245	305.716371	307.9986036	198.8600962	312.5189799	=
219.0566194	289.4760138
Ccl3__6790294	Ccl3	chemokine (C-C motif) ligand 3	6790294	Cluster5	=
Clr2_Sustained_5-24hr		NM_011337 // Ccl3 // chemokine (C-C motif) ligand =
3 // 11 C|11 47.59 cM // 20302	2136.154085	2343.582716	2449.038944	=
3209.426931	3318.694238	2158.180777	4318.456374	4673.539914	4123.632359	=
2343.095433	2356.287723	2488.222873	3298.512827	3790.046937	3524.981572	=
4082.960797	3318.92428	3555.16302
NM_175563 // Prr11 // proline rich 11 // 11 C // 270906 /// =
ENSMUST00000051395 /			6790538	Cluster1	Clr4_Repressed		NM_175563 // =
Prr11 // proline rich 11 // 11 C // 270906 /// ENSMUST00000051395 /	=
179.4427718	195.0445667	211.9969943	252.3111234	220.5680474	210.8758393	=
228.1976303	189.7426248	224.1436783	204.4267244	159.2368028	154.9780407	=
107.3501205	112.5225233	68.78060973	69.85589685	52.00181237	50.00186496
Eme1__6790966	Eme1	essential meiotic endonuclease 1 homolog 1 (S. pombe)	=
6790966	Cluster1	Clr4_Repressed		NM_177752 // Eme1 // essential meiotic =
endonuclease 1 homolog 1 (S. pombe) // 11	70.62416499	75.49922866	=
63.34988081	79.276425	80.20276114	60.69601945	92.87767805	83.49222781	=
61.34100931	56.13660847	57.8029012	57.85902071	28.60211645	36.29502739	=
27.57024151	23.14983491	24.80570405	22.21881546
Kpnb1__6791151	Kpnb1	karyopherin (importin) beta 1	6791151	Cluster1	=
Clr4_Repressed		NM_008379 // Kpnb1 // karyopherin (importin) beta 1 // =
11 D // 16211 /// ENSMUST	1164.100581	1220.790563	1268.493138	=
1222.399379	1230.475315	1245.750986	1241.441015	1167.899162	1193.18332	=
930.1051407	929.4348946	814.4543342	574.0808018	655.2310888	509.1475511	=
560.8534359	477.4116626	496.2385485
Top2a__6791298	Top2a	topoisomerase (DNA) II alpha	6791298	Cluster1	=
Clr4_Repressed	Clr3_CellCycle	NM_011623 // Top2a // topoisomerase (DNA) =
II alpha // 11 D|11 57.0 cM // 21973 /	954.1021996	1113.279403	=
1203.399544	1248.60376	1105.895997	1164.019894	1056.59004	998.3902257	=
1213.114491	1157.342373	970.9747709	859.2892284	493.7750055	536.167514	=
322.6419008	319.1011505	184.4096062	236.2155287
D11Lgp2e__6791437	D11Lgp2e	"DNA segment, Chr 11, Lothar Hennighausen 2, =
expressed /"	6791437	Cluster5	Clr2_Sustained_5-24hr	Clr4_noIFN_RNAdn	=
NM_030150 // Dhx58 // DEXH (Asp-Glu-X-His) box polypeptide 58 // 11 D|11 =
61.5 cM	130.1850524	142.6157988	146.9967043	214.2735553	189.1005829	=
134.1078614	290.0846206	364.5644309	262.4975232	115.7597579	107.5027682	=
92.49221275	356.8267592	416.3058438	388.5913562	302.2628786	335.1910924	=
328.9900178
Ezh1__6791472	Ezh1	enhancer of zeste homolog 1 (Drosophila)	6791472	=
Cluster2	Clr3_Late_up_24hr		NM_007970 // Ezh1 // enhancer of zeste =
homolog 1 (Drosophila) // 11 C-D|11 62.0 	163.9872682	156.4079463	=
168.9415052	179.2699665	178.4826464	185.5919082	167.774541	172.7294177	=
159.1033056	219.4106889	227.4569962	215.2978347	296.0629193	317.2727927	=
312.2894453	424.5704049	407.9900053	371.1812435
Aarsd1__6791493	Aarsd1	alanyl-tRNA synthetase domain containing 1	=
6791493	Cluster1	Clr4_Repressed		ENSMUST00000070395 // Aarsd1 // =
alanyl-tRNA synthetase domain containing 1 (Aars	89.78048595	88.37889573	=
100.2424659	104.9166618	103.2730493	78.31734758	111.7793593	86.92805742	=
102.0491249	107.4409384	82.70140877	88.67711933	61.48531599	78.03124427	=
59.54836533	42.17628152	49.74777167	48.58570507
Brca1__6791504	Brca1	breast cancer 1	6791504	Cluster1	Clr4_Repressed	=
Clr3_CellCycle	NM_009764 // Brca1 // breast cancer 1 // 11 D|11 60.5 cM =
// 12189 /// ENSMUST000	72.6016283	82.06641348	84.40403122	100.966298	=
95.01411852	81.81366922	88.69494635	91.03251284	78.58216442	106.5103634	=
87.59824129	83.3043542	42.97244621	54.59663008	43.65333588	38.30391631	=
30.51210905	31.23344933
NM_197959 // 3000004C01Rik // RIKEN cDNA 3000004C01 gene // 11 E1 // =
70218			6791644	Cluster1	Clr4_Repressed		NM_197959 // 3000004C01Rik // =
RIKEN cDNA 3000004C01 gene // 11 E1 // 70218	99.84927173	102.4048334	=
113.2078351	103.2036368	118.5251986	120.1156231	111.094994	103.1764569	=
103.679726	128.1900078	114.8343146	118.0030223	58.36574536	55.52093659	=
53.8457286	34.45305478	34.27488689	35.33362836
Hn1__6792442	Hn1	hematological and neurological expressed sequence 1	=
6792442	Cluster1	Clr4_Repressed		NM_008258 // Hn1 // hematological and =
neurological expressed sequence 1 // 11 E2	1149.188703	1213.703241	=
1351.550778	1327.68759	1227.493781	1079.314802	1481.969458	1391.379254	=
1283.795772	1123.434268	1023.127339	865.2660576	935.4975079	919.7831766	=
826.5910886	489.2879694	544.379904	594.2103812
H3f3b__6792486	H3f3b	"H3 histone, family 3B"	6792486	Cluster3	=
Clr1_Transient_up_5hr		"NM_008211 // H3f3b // H3 histone, family 3B // =
11 E2 // 15081"	867.9631602	1064.603132	1073.123201	1580.318899	=
1381.576755	1019.495718	1580.757117	1487.733085	1659.46214	635.8532364	=
595.9799558	631.9252049	631.1941395	872.6987981	434.3306636	790.8224407	=
553.7534608	665.0550709
Sfrs2__6792554	Sfrs2	"splicing factor, arginine/serine-rich 2 (SC-35)"	=
6792554	Cluster1	Clr4_Repressed		"ENSMUST00000092404 // Sfrs2 // =
splicing factor, arginine/serine-rich 2 (SC-35) ("	1144.181335	=
1293.890667	1375.270793	1396.887383	1399.601111	1086.219536	1305.602491	=
1223.416565	1246.874027	967.5752123	917.5353934	974.0756426	701.0239872	=
816.6929706	609.2582198	525.3008104	414.2620923	510.6284109
Lgals3bp__6792657	Lgals3bp	"lectin, galactoside-binding, soluble, 3 =
binding protein"	6792657	Cluster2	Clr3_Late_up_24hr		"NM_011150 // =
Lgals3bp // lectin, galactoside-binding, soluble, 3 binding protein"	=
1606.939613	2111.569475	1991.44511	2663.670658	2540.505725	1652.460419	=
2537.689776	2567.235626	2428.584552	1949.110274	1722.155858	1930.01989	=
3967.735116	4166.15269	4374.492684	4431.256121	4477.569158	4549.839694
Nol10__6793674	Nol10	nucleolar protein 10	6793674	Cluster3	=
Clr1_Transient_up_5hr		"ENSMUST00000046011 // Nol10 // nucleolar protein =
10 (Nol10), mRNA // 12 A1.1 // "	55.91641646	64.95911174	71.61699101	=
105.0716755	95.80373521	68.03664047	127.8838258	117.650203	113.2141128	=
42.77630609	41.46033878	31.91560299	32.40804302	59.23015679	26.56380669	=
30.18709451	24.15935444	28.00339814
Tyki__6793961	Tyki	thymidylate kinase family LPS-inducible member	=
6793961	Cluster4	Clr2_Sustained_5-24hr	Clr4_noIFN_RNAdn	NM_020557 // =
Tyki // thymidylate kinase family LPS-inducible member // 12 A2|12 	=
197.0898951	211.4364064	211.5096974	441.3991374	423.3508572	435.8355295	=
1837.591025	1734.1344	1627.678443	105.7570478	105.2750682	73.35889486	=
430.7718005	414.9949585	416.3866488	311.1442985	342.0444474	328.3771657
2010109K11Rik__6794274	2010109K11Rik	RIKEN cDNA 2010109K11 gene	6794274	=
Cluster3	Clr1_Transient_up_5hr		BC028641 // 2010109K11Rik // RIKEN cDNA =
2010109K11 gene // 12 A3 // 72123	72.8279333	108.6210572	121.1205625	=
193.9028234	183.4864859	86.63631648	195.516967	193.9955837	195.4803795	=
63.74675504	49.04111923	54.00159072	75.34448451	124.4221905	24.59631017	=
62.96115056	35.66210606	60.39051203
Atxn7l1__6794331	Atxn7l1	ataxin 7-like 1	6794331	Cluster2	=
Clr3_Late_up_24hr		NM_001033436 // Atxn7l1 // ataxin 7-like 1 // 12 A3 =
// 380753 /// ENSMUST0000009	89.40229739	105.7563148	104.9115713	=
118.4340412	117.17492	109.3470129	114.17239	114.2982892	103.7760702	=
105.3363818	113.0580571	126.4917953	176.4028427	182.5161099	182.441484	=
209.5368247	182.6274732	191.7017903
6030408C04Rik__6795024	6030408C04Rik	RIKEN cDNA 6030408C04 gene	6795024	=
Cluster1	Clr4_Repressed		NM_001015099 // 6030408C04Rik // RIKEN cDNA =
6030408C04 gene // 12 C1 // 217558	88.44201563	94.10960047	113.8113003	=
142.014064	114.7929316	94.04699877	105.5059097	88.58619586	95.3525754	=
112.8067823	87.13195449	78.68026982	53.30208269	68.97157468	41.9695183	=
53.900995	33.48794634	40.08415065
Mthfd1__6796164	Mthfd1	methylenetetrahydrofolate dehydrogenase (NADP+ =
dependent)	6796164	Cluster1	Clr4_Repressed		ENSMUST00000021443 // Mthfd1 =
// methylenetetrahydrofolate dehydrogenase (NADP+ d	157.9429794	=
166.1163192	171.3604068	176.0510474	176.8938401	156.9117958	183.8569624	=
178.7934407	156.8922196	160.0013203	138.6919267	121.6464155	97.31093317	=
111.8173307	89.73506875	89.74066689	80.22222081	87.70456309
Arg2__6796331	Arg2	arginase type II	6796331	Cluster3	=
Clr1_Transient_up_5hr		NM_009705 // Arg2 // arginase type II // 12 C3 // =
11847 /// ENSMUST00000021550 /	25.90143278	29.0295439	27.66998583	=
28.46544996	30.12480505	22.88245598	58.75175327	47.78612903	43.69541502	=
11.61164125	13.18887862	13.76258911	14.18397506	16.21345894	21.5714313	=
18.41641061	18.21228455	22.62333949
D12Ertd647e__6797544	D12Ertd647e	"DNA segment, Chr 12, ERATO Doi 647, =
expressed"	6797544	Cluster1	Clr4_Repressed		"NM_026790 // D12Ertd647e // =
DNA segment, Chr 12, ERATO Doi 647, expressed // 12 "	64.20349814	=
61.25136117	72.81733317	73.55849207	71.54851903	62.74549608	64.34606411	=
80.41986449	61.468271	83.36731695	70.52974898	83.25182538	25.88169145	=
30.3334986	26.75191011	20.43570344	22.12261463	23.42358511
Evl__6797917	Evl	Ena-vasodilator stimulated phosphoprotein	6797917	=
Cluster2	Clr3_Late_up_24hr		NM_007965 // Evl // Ena-vasodilator =
stimulated phosphoprotein // 12 F2 // 14026 	243.0956049	252.5998549	=
252.5770943	245.603958	311.6839379	232.955406	255.8846863	286.1167205	=
270.3791324	296.938428	287.3569236	293.9934087	388.9308868	435.7660524	=
489.5932983	460.2072815	507.9701811	505.9180844
Ncapg2__6798403	Ncapg2	"non-SMC condensin II complex, subunit G2"	=
6798403	Cluster1	Clr4_Repressed	Clr3_CellCycle	"NM_133762 // Ncapg2 // =
non-SMC condensin II complex, subunit G2 // 12 F2 // 7604"	201.1879377	=
202.470793	230.2424438	229.2852915	223.00929	212.6032735	217.1352284	=
194.1583577	210.3750785	227.3293265	222.3532991	184.4326158	122.4806471	=
138.7736646	102.6130209	118.1192262	73.99110811	77.18239998
Ncoa1__6798601	Ncoa1	nuclear receptor coactivator 1	6798601	Cluster2	=
Clr3_Late_up_24hr		BC080866 // Ncoa1 // nuclear receptor coactivator 1 =
// 12 A2-A3 // 17977 /// NM_	93.65343466	92.38072735	99.3384272	=
89.80787181	92.81589582	111.5409768	94.36304052	86.99496503	85.246577	=
117.0044832	111.080364	93.51072915	175.4772266	162.3248426	173.8573199	=
190.7553884	166.883788	155.6605986
5830483C08Rik__6798946	5830483C08Rik	RIKEN cDNA 5830483C08 gene	6798946	=
Cluster1	Clr4_Repressed		"ENSMUST00000052581 // Gen1 // RIKEN cDNA =
5830483C08 gene (5830483C08Rik), mRNA /"	87.43930325	94.80820403	=
96.60326199	133.7810534	111.7561178	95.94129448	128.6404011	122.1381425	=
98.50533792	108.1927487	89.87699598	77.20326732	43.45740128	54.40472317	=
37.0766759	36.47863902	23.40800374	25.13820966
Rsad2__6799525	Rsad2	radical S-adenosyl methionine domain containing 2	=
6799525	Cluster4	Clr2_Sustained_5-24hr	Clr4_noIFN_RNAdn	=
ENSMUST00000020970 // Rsad2 // radical S-adenosyl methionine domain =
containing 2	464.5531964	541.6473303	538.2751451	1344.915671	1211.433923	=
1066.37563	4089.475201	4261.956048	3921.799323	168.7133119	163.4176499	=
150.4603978	1185.269982	1256.243138	997.8160049	896.4193619	900.80436	=
913.3348039
Bzw2__6800082	Bzw2	basic leucine zipper and W2 domains 2	6800082	=
Cluster1	Clr4_Repressed		"ENSMUST00000020856 // Bzw2 // basic leucine =
zipper and W2 domains 2 (Bzw2), mRNA"	65.45084895	71.70938303	=
71.42711769	75.85329783	60.45291492	56.77169851	78.31626188	58.42605602	=
58.53753133	58.83162579	49.09179454	58.11183072	39.35568103	43.0252002	=
30.30575753	28.61837796	29.39155941	25.04845995
Ifrd1__6800233	Ifrd1	interferon-related developmental regulator 1	=
6800233	Cluster3	Clr1_Transient_up_5hr		ENSMUST00000001672 // Ifrd1 // =
interferon-related developmental regulator 1 (Ifr	300.2290983	382.774258	=
383.3132345	635.7210282	553.1856798	356.7649312	745.7250529	600.9953423	=
717.0003436	110.1159771	117.1164566	120.1589249	151.7970559	233.7155637	=
129.5234941	259.985977	157.950643	214.5276804
Nfkbia__6800934	Nfkbia	nuclear factor of kappa light chain gene enhancer =
in B-ce	6800934	Cluster3	Clr1_Transient_up_5hr	Clr5_FkB	=
ENSMUST00000021413 // Nfkbia // nuclear factor of kappa light chain gene =
enhance	318.9905776	331.4597774	342.8087206	366.4442712	433.6898894	=
312.3002686	766.0156197	756.7117307	606.0823418	234.7156128	215.9345072	=
231.9467787	178.6930855	212.8303373	225.9077571	161.5548218	161.0360634	=
161.3902932
C79407__6801335	C79407	expressed sequence C79407	6801335	Cluster1	=
Clr4_Repressed	Clr3_CellCycle	BC021832 // C79407 // expressed sequence =
C79407 // 12 C1 // 217653 /// NM_172578	90.67418702	103.0213828	=
121.8143259	147.8940293	122.0831261	102.9828292	135.0462716	99.8575773	=
107.7773344	109.0117624	87.87860115	84.14117151	64.51756121	69.57369317	=
42.04726334	62.07024778	32.2324065	36.03257875
1110018G07Rik__6802355	1110018G07Rik	RIKEN cDNA 1110018G07 gene	6802355	=
Cluster5	Clr2_Sustained_5-24hr	Clr1_IFNup_RNAdn	NM_178065 // =
1110018G07Rik // RIKEN cDNA 1110018G07 gene // 12 D2 // 68497	=
224.7628829	222.708066	240.1613198	276.7692781	276.8805688	294.3543219	=
375.3414995	392.3670276	371.3150549	234.8327806	224.28355	190.1863638	=
459.2449351	456.9745468	465.7848806	461.4466338	429.468944	470.812887
4930534B04Rik__6802732	4930534B04Rik	RIKEN cDNA 4930534B04 gene	6802732	=
Cluster1	Clr4_Repressed	Clr3_CellCycle	NM_181815 // 4930534B04Rik // =
RIKEN cDNA 4930534B04 gene // 12 E // 75216	148.3488569	164.7654566	=
179.0017647	183.2627801	174.8628491	147.6717448	184.9190441	200.8075914	=
147.5305579	239.983266	203.5063498	207.6557485	108.1282735	126.054167	=
87.46415619	76.96069914	58.03494672	59.42466665
2610021K21Rik__6803070	2610021K21Rik	RIKEN cDNA 2610021K21 gene	6803070	=
Cluster1	Clr4_Repressed		NM_030172 // 2610021K21Rik // RIKEN cDNA =
2610021K21 gene // 12 F1 // 78767	39.82548428	49.08635039	55.0820367	=
67.01536484	62.60474056	37.21493987	72.66808587	63.28668082	47.95335998	=
47.20801772	41.05482839	50.70197357	24.79229635	34.02586658	22.7377879	=
19.59956867	16.4040484	18.60411683
Asb13__6804497	Asb13	ankyrin repeat and SOCS box-containing protein 13	=
6804497	Cluster5	Clr2_Sustained_5-24hr	Clr4_noIFN_RNAdn	NM_178283 // =
Asb13 // ankyrin repeat and SOCS box-containing protein 13 // 13 A1	=
36.58270881	38.40840104	39.35622662	45.45635189	52.01154541	49.46615986	=
73.03975394	78.73919184	61.58640454	35.91612996	34.89794066	39.11282944	=
67.81347171	74.27475314	67.25688235	58.25338583	61.67697057	63.10401961
Elmo1__6805158	Elmo1	"engulfment and cell motility 1, ced-12 homolog (C. =
elegans"	6805158	Cluster1	Clr4_Repressed		"ENSMUST00000072519 // Elmo1 =
// engulfment and cell motility 1, ced-12 homolog (C"	552.9250027	=
599.8342122	647.761988	675.2275694	648.6066476	733.605172	694.7258648	=
656.6041235	638.8086332	527.921642	464.7335535	422.7526535	401.7293341	=
379.2906506	280.0809403	314.2262726	274.011	290.3400936
Aoah__6805180	Aoah	acyloxyacyl hydrolase	6805180	Cluster2	=
Clr3_Late_up_24hr		NM_012054 // Aoah // acyloxyacyl hydrolase // 13 A2 =
// 27052 /// ENSMUST00000021	107.0380553	138.1211078	143.5410929	=
193.9539033	193.1623352	123.031165	154.3958324	175.6366363	179.6394002	=
161.373514	128.3945362	164.5611533	282.7454504	284.4339766	244.8187086	=
318.4780207	260.0995332	277.539634
Mboat1__6805794	Mboat1	membrane bound O-acyltransferase domain =
containing 1	6805794	Cluster1	Clr4_Repressed	Clr3_CellCycle	NM_153546 // =
Mboat1 // membrane bound O-acyltransferase domain containing 1 // 1	=
100.7167622	98.23055873	99.6183769	122.7373049	119.3901496	85.7937115	=
137.7033646	122.7960207	103.7760702	97.48984205	93.97075924	102.6244016	=
35.06305994	47.58252743	36.72523965	33.01775216	30.82566259	31.09864895
NM_010745 // Ly86 // lymphocyte antigen 86 // 13 A3.3 // 17084 /// =
ENSMUST000000			6806245	Cluster2	Clr3_Late_up_24hr		NM_010745 // Ly86 // =
lymphocyte antigen 86 // 13 A3.3 // 17084 /// ENSMUST000000	1057.909133	=
1267.702058	1280.330007	1364.540973	1309.681235	1046.313887	954.4726181	=
981.476558	1100.619439	1309.227413	1310.22603	1535.614103	2543.677403	=
2639.2275	2515.274257	2822.973753	2513.705637	2798.426227
Mylip__6806701	Mylip	myosin regulatory light chain interacting protein	=
6806701	Cluster2	Clr3_Late_up_24hr		NM_153789 // Mylip // myosin =
regulatory light chain interacting protein // 13 A5	147.8868536	=
171.6005064	172.9258814	191.720394	231.4954456	171.3568435	221.0685521	=
209.033448	208.8176719	285.8550565	254.4696871	275.9742785	473.5391842	=
531.3762731	573.9495024	583.1204061	495.5201793	478.6807568
Ibrdc2__6806831	Ibrdc2	IBR domain containing 2	6806831	Cluster2	=
Clr3_Late_up_24hr	Clr2_IFNdn_RNAup	NM_146042 // Rnf144b // ring finger =
protein 144B // 13 A5 // 218215	96.46274769	112.528763	102.7290216	=
149.6055618	167.0319177	124.2145186	198.7925664	184.5374735	176.6867446	=
147.7997481	146.5450066	180.6833804	398.9820413	385.59165	442.9039335	=
334.0198428	381.5266437	336.1077503
Fbxw17__6806991	Fbxw17	F-box and WD-40 domain protein 17	6806991	=
Cluster5	Clr2_Sustained_5-24hr		NM_175401 // Fbxw17 // F-box and WD-40 =
domain protein 17 // 13 A5 // 109082 /// 	81.07807889	87.20022787	=
87.8353637	99.94136379	93.03037906	76.58394111	139.1493153	139.2708966	=
125.1088468	71.24564871	69.01317971	78.08805644	140.157001	136.917211	=
158.9445788	123.5713086	143.8917433	130.3385464
Gadd45g__6807041	Gadd45g	growth arrest and DNA-damage-inducible 45 gamma	=
6807041	Cluster4	Clr2_Sustained_5-24hr		ENSMUST00000021903 // Gadd45g // =
growth arrest and DNA-damage-inducible 45 gamma	40.26152741	56.89697316	=
65.65622967	82.87585822	79.60074344	32.58102304	298.5668125	277.616595	=
193.3646149	16.71915466	17.44195681	19.75505558	20.00598837	24.58267486	=
26.79050739	26.96432474	31.70173732	53.29727991
Ell2__6808308	Ell2	elongation factor RNA polymerase II 2	6808308	=
Cluster3	Clr1_Transient_up_5hr		NM_138953 // Ell2 // elongation factor =
RNA polymerase II 2 // 13 C1 // 192657 //	313.6148361	372.9142198	=
380.433373	473.5359019	424.4703582	387.2764595	684.1268298	523.2476076	=
592.5774842	100.1980068	87.57031524	95.67300449	85.88593592	88.13114234	=
56.66633534	109.1758535	85.70871487	83.05240266
Emb__6810548	Emb	embigin	6810548	Cluster1	Clr4_Repressed		=
"ENSMUST00000022242 // Emb // embigin (Emb), mRNA // 13 D2.3 // 13723 =
/// NM_0103"	836.3366639	961.0248992	982.4090223	1052.059074	921.9789486	=
735.1169618	909.3047002	840.5326203	840.672459	1042.693916	1009.013667	=
965.0433902	661.6112702	709.9580643	419.8674098	515.4218901	385.8376184	=
454.3121252
BC016423__6810659	BC016423	cDNA sequence BC016423	6810659	Cluster3	=
Clr1_Transient_up_5hr		NM_134063 // BC016423 // cDNA sequence BC016423 =
// 13 A1 // 105203 /// AF020338 	27.43793496	35.37234598	34.56356202	=
45.0086379	43.22547762	31.66330618	80.09498452	65.36063071	56.19967958	=
25.28342491	21.82454997	20.33650703	24.70686403	26.59199296	26.70596295	=
34.21815338	25.83867167	24.49066427
Wdr37__6810874	Wdr37	WD repeat domain 37	6810874	Cluster3	=
Clr1_Transient_up_5hr		NM_001039388 // Wdr37 // WD repeat domain 37 // =
13 A1 // 207615 /// ENSMUST00000	180.4743503	226.9703445	232.5407914	=
271.1504962	268.5207934	215.0711199	351.3974715	348.5036607	314.234985	=
184.6385514	154.9178957	165.5186531	168.5870605	231.9789356	179.4091922	=
241.1204159	187.8073871	196.5782641
"ENSMUST00000080511 // Hist1h1b // histone cluster 1, H1b (Hist1h1b), =
mRNA // 13 "			6811530	Cluster1	Clr4_Repressed		"ENSMUST00000080511 // =
Hist1h1b // histone cluster 1, H1b (Hist1h1b), mRNA // 13 "	2404.964695	=
2462.14498	2419.846803	2334.827095	2209.799866	1839.120126	2566.168165	=
1996.420628	2115.085106	2197.884715	2063.817949	1656.703831	1441.045327	=
1291.113396	672.0244906	375.7866487	494.6931114	476.925463
Lrrc16__6811724	Lrrc16	leucine rich repeat containing 16	6811724	=
Cluster3	Clr1_Transient_up_5hr		NM_026825 // Lrrc16 // leucine rich =
repeat containing 16 // 13 A3.2 // 68732 ///	62.37733451	59.46422224	=
58.82224737	55.48746545	59.54011075	71.25009339	102.2324932	98.13188039	=
78.71900063	20.17896117	19.57011054	19.99725401	20.1329964	18.68190928	=
20.62067995	21.81713869	22.00729616	19.99198751
Gmds__6812143	Gmds	"GDP-mannose 4, 6-dehydratase"	6812143	Cluster1	=
Clr4_Repressed		"NM_146041 // Gmds // GDP-mannose 4, 6-dehydratase // 13 =
A3.2 // 218138 /// ENSMU"	81.09212986	93.29319845	91.5057185	111.4358789	=
93.15620738	88.70662806	100.7572611	107.5057489	97.42769304	66.20829163	=
64.90960177	53.78268963	62.68680953	58.76519359	45.64231302	33.70568406	=
39.17903612	34.23974376
Sema4d__6813187	Sema4d	"sema domain, immunoglobulin domain (Ig), =
transmembrane do"	6813187	Cluster5	Clr2_Sustained_5-24hr		"NM_013660 // =
Sema4d // sema domain, immunoglobulin domain (Ig), transmembrane do"	=
544.689407	567.3912138	564.5940051	672.0897075	683.5295979	705.0784615	=
909.3488211	871.8704665	841.4128262	479.9831666	452.564622	411.6801279	=
777.565285	714.3711461	741.7606883	731.2546077	829.092926	827.1470363
Cltb__6813327	Cltb	"clathrin, light polypeptide (Lcb)"	6813327	Cluster1	=
Clr4_Repressed		"BC070404 // Cltb // clathrin, light polypeptide (Lcb) =
// 13 B1 // 74325 /// NM_0"	342.7160625	422.9988703	417.2562936	=
328.5001001	401.5762116	358.2219672	441.2125446	441.8797475	339.9078805	=
245.0665893	215.9479783	172.2272959	166.1589276	206.2942787	129.8777062	=
87.1488668	116.522924	113.8760069
4930486L24Rik__6813740	4930486L24Rik	RIKEN cDNA 4930486L24 gene	6813740	=
Cluster3	Clr1_Transient_up_5hr		NM_178098 // 4930486L24Rik // RIKEN cDNA =
4930486L24 gene // 13 B2 // 214639	24.22928623	23.88461969	25.31534078	=
31.66374513	32.84040468	19.95626739	50.88752077	48.55304931	33.11860498	=
13.90565696	13.2078158	16.48954859	14.5785972	16.90888941	17.57996143	=
12.33324045	12.21439076	14.13460832
Naip5__6815523	Naip5	"NLR family, apoptosis inhibitory protein 5"	=
6815523	Cluster2	Clr3_Late_up_24hr		"NM_010870 // Naip5 // NLR family, =
apoptosis inhibitory protein 5 // 13 D1|13 55."	30.98074646	33.66739051	=
40.97437391	51.5775021	49.63582959	42.44492027	65.69537945	51.68379135	=
57.02094326	61.09701537	48.19327706	46.89590352	119.4439524	117.0961636	=
100.1730072	133.8181505	106.5458064	140.3310064
Cenph__6815555	Cenph	centromere protein H	6815555	Cluster1	=
Clr4_Repressed		NM_021886 // Cenph // centromere protein H // 13 D1|13 =
51.0 cM // 26886 /// ENSM	48.66558526	50.09240591	57.54226081	=
88.23382971	73.03621012	37.40190894	68.01400773	63.39732222	58.53671983	=
60.07946247	53.16555694	59.61485644	28.48755698	44.85012186	29.82809632	=
29.0986436	21.37199975	23.76934099
Nt5dc2__6817970	Nt5dc2	5'-nucleotidase domain containing 2	6817970	=
Cluster1	Clr4_Repressed	Clr2_IFNdn_RNAup	NM_027289 // Nt5dc2 // =
5'-nucleotidase domain containing 2 // 14 B // 70021 /// 	667.1650945	=
710.4454159	693.5326534	663.9082181	748.9678598	781.9431976	676.1830302	=
616.3944236	594.8697472	806.4716451	750.1524462	712.3981699	580.3462109	=
515.0147709	439.0617361	288.6445149	327.0891287	395.7128213
Cdkn3__6818647	Cdkn3	cyclin-dependent kinase inhibitor 3	6818647	=
Cluster1	Clr4_Repressed		BC049694 // Cdkn3 // cyclin-dependent kinase =
inhibitor 3 // 14 C1 // 72391	60.54349269	65.38464653	82.76907906	=
90.32415826	72.89459802	85.88414999	83.67588502	72.17863725	86.68377033	=
81.19336881	59.77581541	54.2616119	52.17837103	58.38759572	33.36584186	=
23.64576644	24.04658304	30.74926455
Ktn1__6818722	Ktn1	kinectin 1	6818722	Cluster3	Clr1_Transient_up_5hr		=
NM_008477 // Ktn1 // kinectin 1 // 14 C2 // 16709 /// ENSMUST00000022391 =
// Ktn1	26.83697205	30.55952047	35.44229203	45.51026242	33.29145455	=
26.69189817	56.61725896	50.48244918	40.62314413	25.76659508	23.47201837	=
22.23946227	23.30051601	29.39950583	22.66713266	29.04604842	21.27754799	=
21.18395416
Pnp__6818944	Pnp	purine-nucleoside phosphorylase	6818944	Cluster4	=
Clr2_Sustained_5-24hr		M84563 // Pnp // purine-nucleoside phosphorylase =
// 14 B-C1|14 19.5 cM // 18950	121.3037214	141.8143781	143.0791855	=
172.6408425	160.4244248	121.3491338	277.4453859	267.350766	234.8588259	=
116.211578	99.54590057	108.511941	158.6012136	182.3921717	142.2860092	=
159.7442287	145.8609616	143.4525696
Rnase6__6818958	Rnase6	"ribonuclease, RNase A family, 6"	6818958	=
Cluster2	Clr3_Late_up_24hr	Clr1_IFNup_RNAdn	"NM_030098 // Rnase6 // =
ribonuclease, RNase A family, 6 // 14 C1 // 78416 /// BC0"	39.78851086	=
41.65737422	42.73363099	43.21619052	42.70816478	39.67834647	68.68389736	=
71.16075933	49.07206236	55.57098857	61.93401201	59.38307926	100.4079714	=
131.6113408	114.6362888	133.1815107	85.27849072	109.6878562
Mmp14__6819153	Mmp14	matrix metallopeptidase 14 (membrane-inserted)	=
6819153	Cluster3	Clr1_Transient_up_5hr	Clr5_FkB	NM_008608 // Mmp14 // =
matrix metallopeptidase 14 (membrane-inserted) // 14 C2|14	199.5919881	=
191.5862217	174.9028515	287.1836887	270.6585213	272.8548731	461.568193	=
440.9068253	416.1327431	34.88343003	37.27948436	37.64796554	48.2400668	=
55.67045618	78.21589955	118.7291192	154.0206521	134.8180637
Rnf31__6819257	Rnf31	ring finger protein 31	6819257	Cluster5	=
Clr2_Sustained_5-24hr	Clr1_IFNup_RNAdn	NM_194346 // Rnf31 // ring finger =
protein 31 // 14 C3 // 268749 /// AK131160 // 	148.8432513	150.991131	=
145.4046906	161.6164232	166.467877	168.7133119	231.7876678	227.4743396	=
209.1885388	129.3619929	136.4633757	106.9283058	198.9193759	189.3826032	=
186.5579461	159.0007764	188.1787616	191.7031191
Pbk__6819883	Pbk	PDZ binding kinase	6819883	Cluster1	Clr4_Repressed	=
Clr3_CellCycle	"ENSMUST00000022612 // Pbk // PDZ binding kinase (Pbk), =
mRNA // 14 D1|14 28.0 cM "	414.1587331	428.4787955	470.577979	=
524.5767295	498.0165927	263.2245062	519.3920062	527.0404932	471.4758289	=
454.7122309	477.0015024	469.2653086	165.85515	275.2540536	133.8803113	=
126.1529384	36.4723183	43.80306752
Ccdc25__6819885	Ccdc25	coiled-coil domain containing 25	6819885	Cluster3	=
Clr1_Transient_up_5hr		NM_145944 // Ccdc25 // coiled-coil domain =
containing 25 // 14 D1 // 67179 /// EN	72.83045737	92.21119448	=
110.4745313	168.5052814	119.2933655	83.76989732	221.7192158	179.8599297	=
172.4243837	49.5931858	42.67738871	49.3192857	60.9971529	86.80101454	=
46.0867459	51.3694955	42.04143475	47.72753759
NM_172812 // Htr2a // 5-hydroxytryptamine (serotonin) receptor 2A // 14 =
D2|14 41			6820282	Cluster4	Clr2_Sustained_5-24hr		NM_172812 // Htr2a // =
5-hydroxytryptamine (serotonin) receptor 2A // 14 D2|14 41	26.95161836	=
19.45824919	21.60644779	23.47348267	24.79298375	22.38142517	50.61348817	=
48.17924898	42.34735626	15.29565518	18.46306288	15.99367975	14.40412381	=
13.34317416	18.95570225	18.55234952	18.81667742	20.84226264
5031414D18Rik__6820323	5031414D18Rik	RIKEN cDNA 5031414D18 gene	6820323	=
Cluster2	Clr3_Late_up_24hr		NM_198642 // 5031414D18Rik // RIKEN cDNA =
5031414D18 gene // 14 D3 // 271221	18.54939207	20.11207459	18.14009366	=
20.33213768	18.65964973	17.61460234	34.41033423	37.09749841	29.35206298	=
31.61330579	32.26101669	37.76060566	62.07153851	67.96829369	73.41790285	=
59.31396867	53.07093275	62.01133313
Epsti1__6820472	Epsti1	epithelial stromal interaction 1 (breast)	6820472	=
Cluster2	Clr3_Late_up_24hr	Clr4_noIFN_RNAdn	NM_029495 // Epsti1 // =
epithelial stromal interaction 1 (breast) // 14 D3 // 108	56.92537559	=
54.13801177	56.12104625	84.04557742	67.27320095	51.54855208	137.3220986	=
134.6312957	129.4624589	49.06389964	56.26243158	51.53319016	306.5333004	=
253.4662765	193.0873714	236.9666135	194.4452255	199.9603296
6720463M24Rik__6821298	6720463M24Rik	RIKEN cDNA 6720463M24 gene	6821298	=
Cluster1	Clr4_Repressed		NM_175265 // 6720463M24Rik // RIKEN cDNA =
6720463M24 gene // 14 E2.2 // 77744	69.52500316	76.1567496	79.37924856	=
78.53696815	77.61749674	55.91137811	72.35195025	61.02675609	64.53813577	=
79.02898642	70.10862329	76.25076993	35.43369472	40.4057862	33.98391129	=
32.50545627	21.26309939	24.95730069
Dnajc9__6823058	Dnajc9	"DnaJ (Hsp40) homolog, subfamily C, member 9"	=
6823058	Cluster1	Clr4_Repressed	Clr3_CellCycle	"NM_134081 // Dnajc9 // =
DnaJ (Hsp40) homolog, subfamily C, member 9 // 14 A3 // 1"	193.2011672	=
195.5942298	202.9611797	195.8832191	198.751233	180.3280481	207.8847329	=
190.0308714	195.7542744	213.6151264	175.422501	214.5395767	132.6508399	=
164.7586043	131.4153509	130.2699032	106.0778772	111.3378254
Gch1__6824321	Gch1	GTP cyclohydrolase 1	6824321	Cluster5	=
Clr2_Sustained_5-24hr		NM_008102 // Gch1 // GTP cyclohydrolase 1 // 14 =
C2-3|14 19.5 cM // 14528 /// ENS	72.24420687	74.78100734	88.55979639	=
112.6856503	97.3952832	88.70109443	174.391994	193.4383455	161.8742839	=
77.67669969	63.41490213	54.32822473	130.3286089	145.4480354	116.3365003	=
152.7469751	116.9631289	134.0539575
Wdhd1__6824325	Wdhd1	WD repeat and HMG-box DNA binding protein 1	6824325	=
Cluster1	Clr4_Repressed		NM_172598 // Wdhd1 // WD repeat and HMG-box DNA =
binding protein 1 // 14 C1 // 21	96.26770553	98.54358141	109.4865621	=
137.417316	128.1971163	91.99413619	109.1554232	94.11416681	89.7755076	=
113.8846898	110.161019	107.5087296	61.7325722	79.23961689	54.29885985	=
50.7504954	43.0114839	43.08428987
Dlg7__6824346	Dlg7	"discs, large homolog 7 (Drosophila)"	6824346	=
Cluster1	Clr4_Repressed	Clr3_CellCycle	"ENSMUST00000043296 // Dlg7 // =
discs, large homolog 7 (Drosophila) (Dlg7), mRNA /"	165.5840614	=
212.1866383	221.0072673	291.6430734	222.6139205	177.6224343	256.6040268	=
215.5905304	204.5131784	209.5005179	169.4152576	184.4249456	120.1747507	=
142.2436067	85.09426509	77.78823135	51.82046298	58.62198846
Tinf2__6824835	Tinf2	Terf1 (TRF1)-interacting nuclear factor 2	6824835	=
Cluster1	Clr4_Repressed		BC017142 // Tinf2 // Terf1 (TRF1)-interacting =
nuclear factor 2 // 14 C3|14 22.5 	86.29948231	89.52880347	88.31949391	=
87.99319187	93.78920662	74.14307267	87.39931092	82.71975457	79.98957048	=
75.13170827	64.33402289	65.15888448	40.20101438	53.59958777	45.33237996	=
38.95482153	39.11716743	45.82935258
F630043A04Rik__6824974	F630043A04Rik	RIKEN cDNA F630043A04 gene	6824974	=
Cluster1	Clr4_Repressed	Clr3_CellCycle	NM_198605 // F630043A04Rik // =
RIKEN cDNA F630043A04 gene // 14 C3 // 219114	159.8915626	179.6954414	=
173.2522166	240.3411716	206.4473372	163.3055486	221.2341057	233.6459144	=
192.4646927	195.5400071	156.3537488	167.9257893	75.38157325	104.2519096	=
65.34341725	65.4181928	37.38765289	44.02466131
6330409N04Rik__6825223	6330409N04Rik	RIKEN cDNA 6330409N04 gene	6825223	=
Cluster4	Clr2_Sustained_5-24hr		BC037015 // 6330409N04Rik // RIKEN cDNA =
6330409N04 gene // 14 D1 // 66674 /// NM	398.376849	381.1856503	=
384.9320535	431.3215534	435.3886534	430.6911892	602.7809445	590.7156402	=
590.2490483	285.2039198	280.8352069	232.1735798	332.479136	382.212195	=
340.6201565	415.0611239	297.1690381	356.4090104
ENSMUST00000022613 // Esco2 // establishment of cohesion 1 homolog 2 (S. =
cerevis			6825436	Cluster1	Clr4_Repressed		ENSMUST00000022613 // Esco2 =
// establishment of cohesion 1 homolog 2 (S. cerevis	51.41901256	=
63.53413446	64.41523327	88.4260782	68.18960865	62.58217959	86.61049809	=
62.00660518	58.78148902	72.31334463	66.57414084	71.92094141	33.4264908	=
38.14309484	29.21343299	26.73170587	20.19995256	21.7363832
NM_001110162 // Cdca2 // cell division cycle associated 2 // 14 D1 // =
108912 ///			6825544	Cluster1	Clr4_Repressed		NM_001110162 // Cdca2 // =
cell division cycle associated 2 // 14 D1 // 108912 ///	119.5085478	=
121.5141069	133.7143045	124.1189855	131.2569496	118.193755	123.1164732	=
104.0497725	103.7767895	149.0094482	114.784975	115.5256983	57.62048904	=
74.80433638	44.20813599	39.41601444	31.91538177	35.48063685
Fndc3a__6825853	Fndc3a	fibronectin type III domain containing 3a	6825853	=
Cluster5	Clr2_Sustained_5-24hr		NM_207636 // Fndc3a // fibronectin type =
III domain containing 3a // 14 D2 // 319	246.3678172	260.3015334	=
295.9952061	421.0097984	385.5675963	420.228442	618.1357947	615.2035423	=
643.4704112	373.5480447	319.5571151	276.1273535	677.8160554	647.761988	=
528.2181265	693.931766	571.036835	649.2228646
Diap3__6826546	Diap3	diaphanous homolog 3 (Drosophila)	6826546	Cluster1	=
Clr4_Repressed		NM_019670 // Diap3 // diaphanous homolog 3 (Drosophila) =
// 14 D3 // 56419 /// EN	103.2308238	107.0484429	127.1325814	131.6013064	=
127.0365652	111.9212368	157.8948165	133.1039892	141.3159012	139.464101	=
114.4140171	113.6709663	60.0807118	71.1055369	46.63496081	45.11671118	=
29.38891108	33.87502251
Dis3__6826927	Dis3	DIS3 mitotic control homolog (S. cerevisiae)	6826927	=
Cluster1	Clr4_Repressed		NM_028315 // Dis3 // DIS3 mitotic control =
homolog (S. cerevisiae) // 14 E2.2 // 	142.2120595	139.3404193	=
156.8639474	171.5434226	164.166961	145.5640211	173.9248179	152.898453	=
150.0729343	102.4176109	91.78204203	89.08496121	54.76491404	77.58844998	=
57.51474657	75.33038513	51.16410095	55.43403043
Nup155__6828573	Nup155	nucleoporin 155	6828573	Cluster1	Clr4_Repressed		=
NM_133227 // Nup155 // nucleoporin 155 // 15 A2 // 170762 /// =
ENSMUST00000022742	194.1018422	205.0582532	234.7432722	190.0875192	=
229.8708948	194.3886264	207.3867626	214.8148621	204.933212	216.7622925	=
190.31296	165.8505516	119.4075294	134.5818455	88.3599073	92.32247529	=
74.95485382	76.69496695
Ly6e__6831538	Ly6e	"lymphocyte antigen 6 complex, locus E"	6831538	=
Cluster2	Clr3_Late_up_24hr		"ENSMUST00000023251 // Ly6e // lymphocyte =
antigen 6 complex, locus E (Ly6e), mRNA"	2747.683277	2982.69346	=
2874.708587	3098.168726	2872.517566	2681.454392	3154.728205	2905.357539	=
3246.11861	3088.734178	3016.793015	2959.217455	5840.19166	5544.339937	=
5049.063128	4900.115365	5349.543241	5530.905587
Grina__6831637	Grina	"glutamate receptor, ionotropic, N-methyl =
D-asparate-associ"	6831637	Cluster2	Clr3_Late_up_24hr		=
"ENSMUST00000023225 // Grina // glutamate receptor, ionotropic, N-methyl =
D-aspara"	538.913531	479.0890402	578.7554244	565.318461	624.1374631	=
723.0943032	574.2837781	679.5519334	689.5111159	653.8065408	586.1922158	=
500.4007009	1343.518061	1136.04164	1030.836635	1134.861087	1147.755794	=
1305.240552
Txnl4__6831775	Txnl4	thioredoxin-like 4	6831775	Cluster2	=
Clr3_Late_up_24hr		BC020489 // BC020489 // cDNA sequence BC020489 // 15 =
E1 // 223672 /// NM_173743 	22.55100774	18.34455496	15.25097952	=
27.77009101	16.28452801	46.93362537	141.2777048	152.6760546	111.8018306	=
11.92394731	11.72446348	15.4240529	234.7693075	256.1153657	371.6961668	=
288.0648856	387.2200913	329.3527988
H1f0__6831858	H1f0	"H1 histone family, member 0"	6831858	Cluster2	=
Clr3_Late_up_24hr		"NM_008197 // H1f0 // H1 histone family, member 0 // =
15 E1|15 46.75 cM // 14958"	135.5987435	168.9297955	182.4933395	=
183.0951797	188.6907643	161.0639712	154.1520217	175.8693176	194.9715753	=
178.114357	196.4134615	195.6484676	338.9362184	337.585704	260.2528225	=
302.0827514	267.1710724	313.0653435
Gtse1__6832394	Gtse1	G two S phase expressed protein 1	6832394	Cluster1	=
Clr4_Repressed		NM_013882 // Gtse1 // G two S phase expressed protein 1 =
// 15 E2|15 46.4 cM // 2	115.4760617	138.1469595	131.9255328	156.5012099	=
162.4396485	124.2928933	192.1394563	153.7753021	138.0139225	133.2923341	=
127.0779578	142.1657374	85.49629519	95.03256077	79.39905877	55.99398683	=
66.95593328	59.40654579
ENSMUST00000064924 // Espl1 // extra spindle poles-like 1 (S. =
cerevisiae) (Espl1			6833404	Cluster1	Clr4_Repressed		ENSMUST00000064924 =
// Espl1 // extra spindle poles-like 1 (S. cerevisiae) (Espl1	97.958583	=
94.852244	110.5917534	96.21367127	100.3710915	95.47823553	113.4670815	=
93.14781354	89.3391114	89.81658724	71.41969165	73.46931915	44.74392773	=
37.11164382	31.36665977	27.0191428	27.5811365	30.29630615
Rad21__6835640	Rad21	RAD21 homolog (S. pombe)	6835640	Cluster1	=
Clr4_Repressed		"ENSMUST00000022927 // Rad21 // RAD21 homolog (S. pombe) =
(Rad21), mRNA // 15 D3 /"	1025.42055	1049.437112	1164.019894	1233.122149	=
1082.011412	1076.102659	1110.504867	1049.000754	1145.371583	1170.005827	=
1061.508347	1022.992604	798.9381441	872.3359283	625.1722797	593.9797759	=
453.9123716	557.2110276
Ly6a__6836728	Ly6a	"lymphocyte antigen 6 complex, locus A"	6836728	=
Cluster9	Clr3_Late_up_24hr	Clr1_IFNup_RNAdn	"NM_010738 // Ly6a // =
lymphocyte antigen 6 complex, locus A // 15 D3|15 42.7 cM /"	13.60344361	=
19.68043222	15.5045527	42.06212988	19.44112769	11.79709714	28.04244039	=
23.44811429	21.32183944	16.92436735	17.43047524	12.29125223	127.7739566	=
182.3428728	146.7147388	528.1961589	500.3833586	606.9063057
Myh9__6836973	Myh9	"myosin, heavy polypeptide 9, non-muscle"	6836973	=
Cluster1	Clr4_Repressed		"ENSMUST00000016771 // Myh9 // myosin, heavy =
polypeptide 9, non-muscle (Myh9), tr"	1136.67177	1129.994472	1211.685859	=
1007.378409	1046.821685	1239.119834	1104.210875	1042.838474	1035.132691	=
971.782741	944.5281605	814.290635	757.9768625	684.7293297	631.2685206	=
547.2665998	663.5631682	579.9079073
Rangap1__6837301	Rangap1	RAN GTPase activating protein 1	6837301	=
Cluster1	Clr4_Repressed		NM_011241 // Rangap1 // RAN GTPase activating =
protein 1 // 15 E1|15 43.3 cM // 1	404.8209099	430.1571476	412.0969569	=
442.4743454	458.8408411	316.389958	465.5008526	436.2435529	396.5942636	=
383.786459	349.2412112	353.8857845	201.5773876	245.873084	203.8084419	=
148.945425	148.5927586	172.8024665
Ndufa6__6837373	Ndufa6	"NADH dehydrogenase (ubiquinone) 1 alpha =
subcomplex, 6 (B1"	6837373	Cluster9	Clr3_Late_up_24hr		=
ENSMUST00000023085 // Ndufa6 // NADH dehydrogenase (ubiquinone) 1 alpha =
subcompl	84.80044909	60.55986147	80.12496964	88.279099	76.23861471	=
67.80924141	75.76606938	97.32914659	83.36096075	95.15252264	73.84303782	=
56.67615572	110.1251367	110.9926244	113.7616118	175.1382025	157.5864849	=
204.0049008
Racgap1__6838469	Racgap1	Rac GTPase-activating protein 1	6838469	=
Cluster1	Clr4_Repressed	Clr3_CellCycle	"ENSMUST00000023756 // Racgap1 // =
Rac GTPase-activating protein 1 (Racgap1), mRNA"	621.3403775	644.0906773	=
722.7435408	707.325273	670.3078411	710.6769019	718.3683606	638.3217516	=
681.2875346	726.3544887	689.0572293	636.6558891	367.6272758	404.6357559	=
306.2529647	213.5810738	162.0741279	207.5147391
Slc11a2__6838557	Slc11a2	solute carrier family 11 (proton-coupled =
divalent metal 	6838557	Cluster4	Clr2_Sustained_5-24hr		NM_008732 // =
Slc11a2 // solute carrier family 11 (proton-coupled divalent metal 	=
565.3811603	574.0012228	613.2621068	803.6201898	878.2817404	681.5992794	=
1072.751349	1108.966447	1017.765868	464.5692968	458.4784138	436.0410046	=
513.2792042	588.0275749	522.117245	562.3404439	585.1002401	605.6329969
Cbx5__6838797	Cbx5	chromobox homolog 5 (Drosophila HP1a)	6838797	=
Cluster1	Clr4_Repressed	Clr3_CellCycle	NM_001110216 // Cbx5 // chromobox =
homolog 5 (Drosophila HP1a) // 15 F3 // 12419 	582.1713368	585.1975828	=
662.9425303	634.3916624	673.4653919	488.7049814	606.79694	636.2456159	=
591.3752273	651.6484221	648.9709096	646.5642816	308.710341	409.7528007	=
212.3985343	195.0932428	141.9510785	147.6830046
Gpr84__6838807	Gpr84	G protein-coupled receptor 84	6838807	Cluster3	=
Clr1_Transient_up_5hr		"ENSMUST00000079824 // Gpr84 // G protein-coupled =
receptor 84 (Gpr84), mRNA // 15"	1224.264867	1332.204643	1331.37383	=
1610.507875	1589.767418	865.2180784	2394.485527	2738.556633	2174.096105	=
136.976064	162.0190901	174.9077009	62.63121668	92.53068718	105.7695104	=
144.0364363	150.7035927	140.2123871
Nde1__6839552	Nde1	nuclear distribution gene E homolog 1 (A nidulans)	=
6839552	Cluster1	Clr4_Repressed		BC023267 // Nde1 // nuclear =
distribution gene E homolog 1 (A nidulans) // 16 A1 	259.183488	=
278.7851683	322.3825846	355.3458401	320.1357537	236.7170808	321.3384928	=
222.5583779	275.2139903	292.3717278	259.0182606	257.0544184	135.2683024	=
172.7737223	115.0390614	91.4638663	81.21644646	99.65152651
Rtp4__6840129	Rtp4	receptor transporter protein 4	6840129	Cluster5	=
Clr2_Sustained_5-24hr		"ENSMUST00000038423 // Rtp4 // receptor =
transporter protein 4 (Rtp4), mRNA // 16 "	782.1546069	838.0369238	=
778.7087354	1105.895997	1036.353159	768.8615376	1344.263272	1319.430825	=
1273.42652	570.3169103	505.7182387	506.4689449	1312.953403	1488.558289	=
1227.834162	1234.148258	1158.626619	1145.768607
Parp9__6840734	Parp9	"poly (ADP-ribose) polymerase family, member 9"	=
6840734	Cluster5	Clr2_Sustained_5-24hr	Clr4_noIFN_RNAdn	"NM_030253 // =
Parp9 // poly (ADP-ribose) polymerase family, member 9 // 16 B3 // "	=
169.6008982	156.5500327	164.2489116	272.9399943	211.732658	202.7432398	=
391.7555763	328.3771657	371.6420663	150.6273563	133.0025412	130.3159624	=
308.8473196	354.2170876	300.0751416	340.7146095	289.6626779	314.5291676
Polq__6840782	Polq	"polymerase (DNA directed), theta"	6840782	Cluster1	=
Clr4_Repressed		"ENSMUST00000054034 // Polq // polymerase (DNA =
directed), theta (Polq), mRNA // 1"	43.43782615	49.36169397	54.95618682	=
51.41829974	58.62523924	46.65047934	61.17541169	62.33972994	54.19094874	=
46.49681529	41.49138757	39.10307072	22.6531536	25.50043584	21.59746379	=
18.81889482	18.49944392	17.66326328
C330027C09Rik__6841372	C330027C09Rik	RIKEN cDNA C330027C09 gene	6841372	=
Cluster1	Clr4_Repressed	Clr3_CellCycle	NM_172616 // C330027C09Rik // =
RIKEN cDNA C330027C09 gene // 16 B5 // 224171	159.0250247	189.5874952	=
241.3494954	316.6181172	231.6784427	175.2001257	264.2244203	198.8035901	=
247.0038982	211.8383529	192.9228209	181.6301632	94.88578068	112.64348	=
57.43706002	68.52079571	35.19991402	50.648934
Dcbld2__6841849	Dcbld2	"discoidin, CUB and LCCL domain containing 2"	=
6841849	Cluster1	Clr4_Repressed		"NM_028523 // Dcbld2 // discoidin, CUB =
and LCCL domain containing 2 // 16 C1.2 //"	84.33210145	79.46623015	=
94.66964454	107.9784798	103.0528076	122.450088	122.4950805	116.972858	=
106.2132543	76.15305454	66.03367344	57.44542122	43.01923605	48.68684132	=
32.71725942	37.14793215	32.8599869	26.84348353
Chaf1b__6843343	Chaf1b	"chromatin assembly factor 1, subunit B (p60)"	=
6843343	Cluster1	Clr4_Repressed	Clr3_CellCycle	"NM_028083 // Chaf1b // =
chromatin assembly factor 1, subunit B (p60) // 16 C4|16 "	151.6866175	=
177.096268	166.5186549	201.7437263	195.1243478	161.1834714	202.7643205	=
203.2596447	179.4738695	143.7023655	135.3620957	132.543306	102.3608342	=
114.8661579	81.69353461	61.28618516	59.34152099	65.32801958
Mx2__6843550	Mx2	myxovirus (influenza virus) resistance 2	6843550	=
Cluster4	Clr2_Sustained_5-24hr	Clr4_noIFN_RNAdn	NR_003508 // Mx2 // =
myxovirus (influenza virus) resistance 2 // 16 C4|16 71.2 cM	30.36126507	=
34.01053983	42.65047784	172.5248059	150.8289965	95.77252943	673.8669687	=
608.8656022	605.8681265	22.40377594	20.94697484	21.74436992	162.2359801	=
207.1253033	162.0617709	158.3836936	127.3107117	167.3459702
Mcm4__6844177	Mcm4	minichromosome maintenance deficient 4 homolog (S. =
cerevisi	6844177	Cluster1	Clr4_Repressed	Clr3_CellCycle	=
ENSMUST00000023353 // Mcm4 // minichromosome maintenance deficient 4 =
homolog (S.	302.9634616	318.9795225	331.7286944	361.6850108	331.8873888	=
326.3327568	350.2982571	315.3237441	292.7793516	253.1537421	252.3898356	=
236.7974935	191.2293293	192.2100551	121.9427351	133.9100102	95.02729119	=
100.3968365
Cdc45l__6844359	Cdc45l	cell division cycle 45 homolog (S. =
cerevisiae)-like	6844359	Cluster1	Clr4_Repressed	Clr3_CellCycle	=
ENSMUST00000000028 // Cdc45l // cell division cycle 45 homolog (S. =
cerevisiae)-l	94.12003814	95.04244201	111.2360029	123.3188901	=
122.4229307	85.97349197	121.5132647	106.1764499	99.3384272	113.1929268	=
106.4498421	104.6131209	64.73167812	73.4626992	59.12678795	50.00013205	=
41.2310701	45.05077439
Parp14__6845375	Parp14	"poly (ADP-ribose) polymerase family, member 14"	=
6845375	Cluster5	Clr2_Sustained_5-24hr	Clr4_noIFN_RNAdn	=
"ENSMUST00000042665 // Parp14 // poly (ADP-ribose) polymerase family, =
member 14 ("	1044.429937	1157.262155	974.4740789	1487.939343	1368.993613	=
1515.838144	2665.70238	2751.113604	2644.171432	992.4495801	909.8532109	=
784.9843057	1920.678057	1953.167551	1894.89212	2102.66019	1812.543621	=
1622.60936
Dtx3l__6845377	Dtx3l	deltex 3-like (Drosophila)	6845377	Cluster5	=
Clr2_Sustained_5-24hr	Clr4_noIFN_RNAdn	NM_001013371 // Dtx3l // deltex =
3-like (Drosophila) // 16 B3 // 209200 /// ENSMU	262.8307019	241.046889	=
272.5675491	361.0037467	338.9667611	446.1267979	737.0915453	719.2253195	=
681.2119816	279.5126952	209.0769198	185.5340281	761.990922	714.1978596	=
643.7246926	732.6650567	743.4284041	790.3621234
Donson__6847899	Donson	downstream neighbor of SON	6847899	Cluster1	=
Clr4_Repressed		NM_021720 // Donson // downstream neighbor of SON // 16 =
C3.3 // 60364 /// ENSMUS	44.80258284	57.46095239	55.69979065	64.76488938	=
57.6556465	46.66988477	63.05024188	55.34917852	50.28373814	57.19551036	=
50.71251785	59.31725783	31.97051325	34.89963396	31.76882882	27.7035701	=
26.31165333	26.1852051
Dscr1__6847952	Dscr1	Down syndrome critical region homolog 1 (human)	=
6847952	Cluster3	Clr1_Transient_up_5hr		NM_001081549 // Rcan1 // =
regulator of calcineurin 1 // 16 C4|16 62.0 cM // 54720	66.36312875	=
68.01353629	72.68874037	79.3847509	98.62353092	81.85224037	119.4952946	=
123.1267142	120.3014315	48.99151498	52.075396	50.31093164	49.84994473	=
64.17947131	50.76843913	56.69933856	61.44058298	55.08776399
Tagap__6848553	Tagap	T-cell activation Rho GTPase-activating protein	=
6848553	Cluster4	Clr2_Sustained_5-24hr		NM_145968 // Tagap // T-cell =
activation Rho GTPase-activating protein // 17 A1 /	27.3900501	=
24.06292305	29.37872742	39.30143269	43.05085545	25.76855976	82.53991228	=
75.55786334	51.32998735	26.60582067	26.38909555	27.00435154	31.07494645	=
35.35028644	39.15650243	29.59045551	27.87654769	27.38150803
A930001N09Rik__6849466	A930001N09Rik	RIKEN cDNA A930001N09 gene	6849466	=
Cluster2	Clr3_Late_up_24hr		NM_029870 // A930001N09Rik // RIKEN cDNA =
A930001N09 gene // 17 B1 // 77128	46.07716342	50.26248168	51.50783513	=
62.39809156	61.97523794	66.14086462	68.92903917	81.04773708	65.93213984	=
97.46686932	88.24178074	99.18362161	175.7632937	166.2960395	117.5833519	=
169.2110531	149.0311397	133.5225868
1300018I05Rik__6849665	1300018I05Rik	RIKEN cDNA 1300018I05 gene	6849665	=
Cluster5	Clr2_Sustained_5-24hr		NM_028791 // 1300018I05Rik // RIKEN cDNA =
1300018I05 gene // 17 A3.3 // 74157	347.5796963	357.1905247	378.4214351	=
496.7616529	431.5278916	370.5642771	549.0143316	500.1891663	508.2589836	=
348.7719003	352.7543345	308.6012296	564.3866294	636.5014542	551.856745	=
565.0207342	556.7014382	575.1362654
Abcg1__6849766	Abcg1	"ATP-binding cassette, sub-family G (WHITE), member =
1"	6849766	Cluster2	Clr3_Late_up_24hr		"NM_009593 // Abcg1 // =
ATP-binding cassette, sub-family G (WHITE), member 1 // --"	372.3485683	=
408.9724924	390.5463589	485.4941158	493.2755605	439.2565533	541.6435759	=
564.2458139	516.1440673	624.2196661	569.645273	684.2216765	1675.063416	=
1568.097989	1444.845985	1275.281481	1476.842233	1378.993556
Daxx__6849986	Daxx	Fas death domain-associated protein	6849986	Cluster4	=
Clr2_Sustained_5-24hr	Clr4_noIFN_RNAdn	NM_007829 // Daxx // Fas death =
domain-associated protein // 17 B1|17 17.0 cM // 	179.8312581	=
221.2325722	206.9617001	345.3487041	304.8170939	207.9178773	802.8741201	=
732.081268	709.8891729	124.7693703	131.5730315	134.295765	345.9356772	=
388.2413577	390.646533	285.528313	344.1324196	287.0165265
Tapbp__6849990	Tapbp	TAP binding protein	6849990	Cluster2	=
Clr3_Late_up_24hr		NM_001025313 // Tapbp // TAP binding protein // 17 =
B1|17 18.41 cM // 21356 /// N	962.1713289	1100.848331	1047.983291	=
1079.389617	1139.985691	973.9271148	1298.112767	1355.773066	1290.844944	=
1096.127572	1042.693916	1076.028071	2567.235626	2196.057326	2277.128515	=
2162.673257	2615.008644	2545.088309
Tap1__6850019	Tap1	"transporter 1, ATP-binding cassette, sub-family B =
(MDR/TAP)"	6850019	Cluster5	Clr2_Sustained_5-24hr	Clr1_IFNup_RNAdn	=
"ENSMUST00000041633 // Tap1 // transporter 1, ATP-binding cassette, =
sub-family B "	231.3125929	243.6539836	251.3197082	342.8966501	=
319.4596699	244.0376613	636.4264565	583.3710567	510.1331344	218.3093332	=
196.74866	190.6707853	670.4333008	747.7022167	641.6042998	483.1508871	=
583.059781	568.7614997
Lsm2__6850090	Lsm2	"LSM2 homolog, U6 small nuclear RNA associated (S. =
cerevisiae"	6850090	Cluster1	Clr4_Repressed		"NM_030597 // Lsm2 // LSM2 =
homolog, U6 small nuclear RNA associated (S. cerevisia"	73.56359093	=
70.21366839	77.83191775	70.90718905	83.90122676	71.00506328	68.58922265	=
74.44639066	72.9097576	78.53424631	68.69437193	62.50371344	56.34594954	=
50.28652654	39.6483796	42.68981484	39.29298867	46.72458678
Vars__6850092	Vars	valyl-tRNA synthetase	6850092	Cluster1	Clr4_Repressed	=
	NM_011690 // Vars // valyl-tRNA synthetase // 17 B1|17 19.02 cM // =
22321 /// ENS	172.1043796	167.1407842	173.9585767	166.9346928	=
172.6444325	169.4352218	192.8372566	183.6913651	157.9101395	173.8633455	=
166.6202572	150.3415528	138.1594084	125.2615651	121.9325926	87.86276525	=
116.950158	100.2257915
Trim26__6850250	Trim26	tripartite motif protein 26	6850250	Cluster4	=
Clr2_Sustained_5-24hr		NM_001025599 // Trim26 // tripartite motif =
protein 26 // 17 B1|17 20.4 cM // 226	92.23868243	99.55211076	=
97.67314188	128.2415538	133.0892283	105.1933723	182.8009807	204.521684	=
174.9780324	94.37677709	78.42708099	89.2772077	125.1045109	143.1525937	=
112.179092	99.71371176	101.3716199	112.8779592
Pla2g7__6850534	Pla2g7	"phospholipase A2, group VII (platelet-activating =
factor a"	6850534	Cluster2	Clr3_Late_up_24hr		"NM_013737 // Pla2g7 // =
phospholipase A2, group VII (platelet-activating factor a"	155.2048682	=
211.6079471	231.602979	259.7446097	220.1663232	126.5830127	165.5335685	=
174.3424405	168.9450183	283.5658523	296.208658	358.7313451	431.4471388	=
564.2771032	341.4167432	527.6180097	428.7640093	571.0645425
Nfkbie__6850645	Nfkbie	nuclear factor of kappa light polypeptide gene =
enhancer i	6850645	Cluster4	Clr2_Sustained_5-24hr		NM_008690 // Nfkbie =
// nuclear factor of kappa light polypeptide gene enhancer i	113.5788186	=
115.9508833	113.3656691	124.0355618	174.0997112	133.0329674	308.6782454	=
377.8631446	287.9590792	100.9320115	99.82435915	99.83404664	110.3757936	=
111.9289948	116.7517205	96.57982873	132.2047315	119.6718482
B430306N03Rik__6850831	B430306N03Rik	RIKEN cDNA B430306N03 gene	6850831	=
Cluster5	Clr2_Sustained_5-24hr		DQ087180 // B430306N03Rik // RIKEN cDNA =
B430306N03 gene // 17 C // 320148 /// NM	43.53910964	43.66513816	=
43.44384833	42.21196253	50.2893151	40.91817796	64.93570233	60.32273768	=
60.23708285	41.92648562	33.12824793	34.7239701	76.86527064	81.49445531	=
65.26465563	63.97028475	72.1851415	69.08353489
Chaf1a__6851204	Chaf1a	"chromatin assembly factor 1, subunit A (p150)"	=
6851204	Cluster1	Clr4_Repressed		"NM_013733 // Chaf1a // chromatin =
assembly factor 1, subunit A (p150) // 17 D // "	137.0833934	136.7493343	=
124.0312632	131.8706779	130.7756382	131.8697639	122.3788129	112.5350031	=
104.1363546	159.1650755	144.1632869	125.7103827	78.0885977	81.95101996	=
76.53087556	50.67948644	67.45156446	47.05969287
Uhrf1__6851232	Uhrf1	"ubiquitin-like, containing PHD and RING finger =
domains, 1 "	6851232	Cluster1	Clr4_Repressed	Clr3_CellCycle	=
"ENSMUST00000001258 // Uhrf1 // ubiquitin-like, containing PHD and RING =
finger do"	698.2161901	700.111066	672.7935199	757.8245148	771.8945707	=
598.9243592	698.3033095	675.2884163	578.7393782	827.5714127	756.1716755	=
748.4592705	436.3282278	464.0414924	377.1148103	249.8675946	233.7674093	=
203.0371622
Hn1l__6854401	Hn1l	hematological and neurological expressed 1-like	=
6854401	Cluster1	Clr4_Repressed		ENSMUST00000024981 // Hn1l // =
hematological and neurological expressed 1-like (H	734.363223	=
645.6103961	750.8287067	791.1404353	769.0480872	713.4111728	743.4129451	=
665.580797	729.5434024	586.7979416	604.7981851	579.8315397	449.2609944	=
511.4076743	358.0357902	453.6764619	313.9454297	361.4243758
Dusp1__6854487	Dusp1	dual specificity phosphatase 1	6854487	Cluster3	=
Clr1_Transient_up_5hr		"ENSMUST00000025025 // Dusp1 // dual specificity =
phosphatase 1 (Dusp1), mRNA // 1"	173.392778	183.6468067	184.3968244	=
235.1732241	258.6719843	183.4203626	435.0779223	432.4741225	411.6202077	=
96.6046012	95.37306654	107.2103218	103.1485693	98.87541913	124.1594275	=
98.43503596	131.7738234	119.6444778
Fkbp5__6854604	Fkbp5	FK506 binding protein 5	6854604	Cluster1	=
Clr4_Repressed		NM_010220 // Fkbp5 // FK506 binding protein 5 // 17 =
A3.3|17 13.0 cM // 14229 ///	146.8632886	172.2977438	174.7283625	=
157.5449827	161.4462365	136.8915894	185.697425	181.0180813	147.3261789	=
138.5526025	99.69988946	92.7078758	42.78757468	57.32370686	51.94093214	=
39.87603334	37.16750654	32.00687676
Ppil1__6854690	Ppil1	peptidylprolyl isomerase (cyclophilin)-like 1	=
6854690	Cluster1	Clr4_Repressed		NM_026845 // Ppil1 // peptidylprolyl =
isomerase (cyclophilin)-like 1 // 17 A3.3 /	155.326481	195.1987494	=
200.1655657	167.2972592	184.0533247	138.8698885	182.2721079	205.425291	=
143.4784247	144.9237267	141.732814	170.9451877	101.6671648	107.8490756	=
93.6099513	51.21093519	74.51195444	67.28859068
Cyp4f13__6854910	Cyp4f13	"cytochrome P450, family 4, subfamily f, =
polypeptide 13 /"	6854910	Cluster2	Clr3_Late_up_24hr		"NM_130882 // =
Cyp4f13 // cytochrome P450, family 4, subfamily f, polypeptide 13 /"	=
53.45859441	45.34275041	45.7360542	60.50741307	52.1292067	46.11103041	=
51.1591362	54.57884653	43.39719827	70.52828237	57.58295816	69.5028388	=
107.9769829	116.260725	122.9126846	101.5777069	117.5760169	129.3306133
Psmb9__6855013	Psmb9	"proteosome (prosome, macropain) subunit, beta type =
9 (larg"	6855013	Cluster2	Clr3_Late_up_24hr	Clr1_IFNup_RNAdn	=
"ENSMUST00000076602 // Psmb9 // proteasome (prosome, macropain) subunit, =
beta typ"	276.1464939	283.261359	271.67161	319.9937684	290.3642444	=
237.3200201	401.2228609	401.1255354	353.0870258	300.2894542	304.3462965	=
300.9374827	627.7690094	645.3911569	728.5983916	436.4098941	613.4066513	=
591.125235
H2-Aa__6855018	H2-Aa	"histocompatibility 2, class II antigen A, alpha"	=
6855018	Cluster2	Clr3_Late_up_24hr	Clr1_IFNup_RNAdn	"NM_010378 // H2-Aa =
// histocompatibility 2, class II antigen A, alpha // 17 B1|1"	=
33.53998178	34.26229771	34.86191705	41.27968338	33.92648358	34.42440945	=
41.17138282	38.666439	32.13647978	30.13900743	20.94145822	26.22807463	=
51.46750709	54.5251527	63.89805002	51.71174199	71.87509237	70.18106813
Cfb__6855061	Cfb	complement factor B	6855061	Cluster9	Clr3_Late_up_24hr	=
Clr1_IFNup_RNAdn	NM_008198 // Cfb // complement factor B // 17 B1|17 =
18.85 cM // 14962 /// ENSMUS	35.82562579	32.7815008	28.93572727	=
34.96210151	34.67875019	28.77731329	41.83359276	39.81471982	39.33522689	=
25.19455378	25.45363861	27.40847207	77.59490388	94.77732252	88.39666279	=
224.2415793	290.8900219	275.8232001
Aif1__6855084	Aif1	allograft inflammatory factor 1	6855084	Cluster2	=
Clr3_Late_up_24hr	Clr1_IFNup_RNAdn	NM_019467 // Aif1 // allograft =
inflammatory factor 1 // 17 B1|17 19.05 cM // 116	133.1150609	=
160.1522215	161.3634473	187.0318293	176.8202873	129.7211582	202.9246057	=
202.543784	204.7103166	169.9704335	168.3430091	147.1251423	213.2053751	=
275.5996031	304.5003339	306.9585404	335.1725059	354.9101441
Tnf__6855087	Tnf	tumor necrosis factor	6855087	Cluster3	=
Clr1_Transient_up_5hr		"ENSMUST00000025263 // Tnf // tumor necrosis =
factor (Tnf), mRNA // 17 B1|17 19.06"	330.4939381	298.3806149	292.084097	=
349.3574268	341.2440309	304.4433521	599.3479545	585.7007778	584.3828381	=
235.9831435	192.74505	180.1531416	131.3716349	132.5644383	126.5277482	=
160.7171416	152.6496001	156.2118405
Tubb5__6855134	Tubb5	"tubulin, beta 5"	6855134	Cluster1	Clr4_Repressed		=
"NM_011655 // Tubb5 // tubulin, beta 5 // 17 B1 // 22154 /// =
ENSMUST00000001566 /"	3592.319616	4013.652503	4119.347161	4099.692534	=
4062.634891	3750.84518	3710.505422	3383.967506	3936.233256	3904.981505	=
3513.516601	3190.794542	2689.458477	2706.663831	2122.869542	2205.362349	=
1800.522609	2195.752909
Polh__6855672	Polh	"polymerase (DNA directed), eta (RAD 30 related)"	=
6855672	Cluster1	Clr4_Repressed		"ENSMUST00000024749 // Polh // =
polymerase (DNA directed), eta (RAD 30 related) (P"	216.4184971	=
254.7132148	274.0489886	257.771687	290.694507	186.9540611	234.1988205	=
223.9790523	216.3165144	332.1957947	301.9320298	298.2462111	136.8574347	=
192.0502458	130.2572623	92.49028945	84.06363871	89.80973933
"ENSMUST00000024736 // Sgol1 // shugoshin-like 1 (S. pombe) (Sgol1), =
mRNA // 17 C"			6856096	Cluster1	Clr4_Repressed		"ENSMUST00000024736 // =
Sgol1 // shugoshin-like 1 (S. pombe) (Sgol1), mRNA // 17 C"	53.86999402	=
52.76612007	61.17583572	76.8088157	58.80145708	38.60966148	70.22924401	=
54.68866728	52.53583776	45.01675001	43.4062234	47.4705217	27.94890779	=
35.87781187	25.78553368	23.03714453	18.02440837	19.68875525
C3__6856290	C3	complement component 3	6856290	Cluster9	Clr3_Late_up_24hr	=
Clr1_IFNup_RNAdn	NM_009778 // C3 // complement component 3 // 17 =
E1-E3|17 34.3 cM // 12266 /// EN	93.98704455	93.65083808	102.1552826	=
113.4702275	115.5297022	115.134788	143.1387028	143.3660883	134.6564943	=
109.3121534	98.56749114	96.84260619	239.0220659	253.8003063	290.9868203	=
520.0800905	619.8949754	521.9290888
"ENSMUST00000024851 // Ndc80 // NDC80 homolog, kinetochore complex =
component (S. "			6857078	Cluster1	Clr4_Repressed		"ENSMUST00000024851 =
// Ndc80 // NDC80 homolog, kinetochore complex component (S. "	=
89.20297988	88.00356116	108.9671904	144.7319875	95.84558019	73.74227397	=
130.3295123	96.9460357	128.0062107	99.54797059	72.9097576	92.68346014	=
47.25483353	58.88139718	36.59158491	36.56927196	25.30463922	28.95037238
Eef1a1__6857435	Eef1a1	eukaryotic translation elongation factor 1 alpha =
1	6857435	Cluster4	Clr2_Sustained_5-24hr		"NR_003363 // EG625054 // =
predicted gene, EG625054 // 17 E3 // 625054 /// NM_0101"	209.6472361	=
241.4783436	291.1522586	436.9365552	300.9625151	286.9190602	532.0728577	=
484.9660685	532.4122664	223.8005854	186.5294996	154.6528918	395.9103574	=
447.8587554	361.6198345	437.072864	284.8107913	345.5809784
Mib1__6858819	Mib1	mindbomb homolog 1 (Drosophila)	6858819	Cluster1	=
Clr4_Repressed		NM_144860 // Mib1 // mindbomb homolog 1 (Drosophila) // =
18 A1 // 225164 /// ENSM	338.8704437	356.4386569	388.300566	332.027747	=
336.4573903	338.9056786	344.7101573	316.3175957	322.3758809	351.6191902	=
305.9092667	296.2928496	279.6270272	283.4616984	221.66236	229.9585454	=
188.9603851	199.4232766
Kif20a__6859953	Kif20a	kinesin family member 20A	6859953	Cluster1	=
Clr4_Repressed	Clr3_CellCycle	NM_009004 // Kif20a // kinesin family =
member 20A // 18 B1|18 17.0 cM // 19348 //	312.5428092	313.2346495	=
333.5363061	329.2934488	309.4108547	343.7295325	332.5252306	289.0709854	=
314.4572308	333.6750488	278.7040197	270.8368059	177.1011782	179.7888822	=
144.7630902	111.3424559	82.73007586	90.1890263
Rnf14__6860254	Rnf14	ring finger protein 14	6860254	Cluster4	=
Clr2_Sustained_5-24hr	Clr1_IFNup_RNAdn	NM_020012 // Rnf14 // ring finger =
protein 14 // 18 B3|18 17.0 cM // 56736 /// BC	269.4773113	332.2326384	=
301.8964538	416.6724779	396.4925643	258.0326826	480.8856282	411.0072408	=
426.2954953	237.1736623	207.9539099	198.9938453	297.692693	358.1598974	=
287.2673063	304.6396677	239.4664942	292.3149895
Iigp1__6861308	Iigp1	interferon inducible GTPase 1	6861308	Cluster5	=
Clr2_Sustained_5-24hr	Clr1_IFNup_RNAdn	"NM_001033767 // EG240327 // =
predicted gene, EG240327 // 18 D3 // 240327 /// ENSM"	35.53823188	=
39.95571593	45.66224858	130.5437882	85.45719154	85.07480298	316.9321048	=
335.1121072	327.3204658	33.40657099	40.28721019	42.69011074	210.7940011	=
271.9579896	237.2854781	308.8494604	186.8879835	206.037053
Tubb6__6861707	Tubb6	"tubulin, beta 6"	6861707	Cluster1	Clr4_Repressed		=
"ENSMUST00000001513 // Tubb6 // tubulin, beta 6 (Tubb6), mRNA // 18 E1 =
// 67951 /"	825.5089234	985.580567	1003.482679	803.2080955	945.189636	=
728.9014701	876.6274228	818.8809977	851.5397108	730.2415759	728.3105836	=
680.8532191	411.1468598	478.3126047	337.4313015	239.793709	262.1702185	=
386.884736
Stard4__6864444	Stard4	StAR-related lipid transfer (START) domain =
containing 4 /	6864444	Cluster1	Clr4_Repressed		NM_133774 // Stard4 // =
StAR-related lipid transfer (START) domain containing 4 /	256.7463577	=
263.51842	313.1195983	334.0059516	355.713027	209.2450958	305.7757106	=
329.5194927	327.597378	180.3242983	187.2354758	227.7820102	173.2906494	=
208.6671951	154.0420054	116.0642618	88.39053582	97.5729945
NM_009860 // Cdc25c // cell division cycle 25 homolog C (S. pombe) // 18 =
B1|18 1			6864529	Cluster1	Clr4_Repressed		NM_009860 // Cdc25c // cell =
division cycle 25 homolog C (S. pombe) // 18 B1|18 1	58.37586025	=
56.63531413	72.16012837	68.11780302	67.29418782	57.01264385	75.79075641	=
70.68097324	63.4443594	69.53319612	59.61692257	56.46715342	31.44393789	=
31.21808205	30.0520187	19.89839275	16.54129178	19.54259302
Hars__6864709	Hars	histidyl-tRNA synthetase	6864709	Cluster1	=
Clr4_Repressed		"ENSMUST00000001416 // Hars // histidyl-tRNA synthetase =
(Hars), mRNA // 18 B2 // "	322.0877542	351.9849661	381.2437827	=
412.4227196	353.6699908	295.9644324	387.7733913	366.8508964	353.9618341	=
278.0267719	268.2510485	239.8053442	228.3131269	283.9257723	192.2153844	=
157.4238153	154.7687081	170.6918067
Ndst1__6865926	Ndst1	N-deacetylase/N-sulfotransferase (heparan =
glucosaminyl) 1 	6865926	Cluster2	Clr3_Late_up_24hr		NM_008306 // Ndst1 =
// N-deacetylase/N-sulfotransferase (heparan glucosaminyl) 1 	=
106.2081009	97.12562014	96.7963002	105.2371301	132.3275825	135.925281	=
72.46236562	68.26007053	82.49930154	127.8802802	133.9610705	129.3871021	=
235.8228983	208.8075403	164.2637126	184.1758384	206.0356249	230.1100206
4930503L19Rik__6866504	4930503L19Rik	RIKEN cDNA 4930503L19 gene	6866504	=
Cluster3	Clr1_Transient_up_5hr		NM_172967 // 4930503L19Rik // RIKEN cDNA =
4930503L19 gene // 18 E2 // 269033 /// 	57.64245994	61.33973378	=
73.98546678	97.85610807	81.84543238	64.69982926	109.3598986	99.91712081	=
93.16460199	54.15565168	47.92910184	52.96289213	51.25958879	56.31666512	=
44.39883757	70.17182603	40.81761551	50.81667232
Cdca5__6867830	Cdca5	cell division cycle associated 5	6867830	Cluster1	=
Clr4_Repressed	Clr3_CellCycle	NM_026410 // Cdca5 // cell division cycle =
associated 5 // 19 A // 67849 /// ENSM	166.5671392	163.8702327	=
159.2014869	157.2645838	164.6239011	124.8827152	171.2998408	142.6563346	=
137.8198613	158.9137336	151.1555352	157.5449827	100.222318	118.7266503	=
101.9833624	75.75399142	70.18544639	70.76234729
Ms4a4c__6868091	Ms4a4c	"membrane-spanning 4-domains, subfamily A, member =
4C"	6868091	Cluster2	Clr3_Late_up_24hr		"NM_029499 // Ms4a4c // =
membrane-spanning 4-domains, subfamily A, member 4C // 19"	53.31575454	=
72.36549216	59.5723101	245.2008211	103.9510125	56.36001146	442.7964974	=
365.0018586	428.5055262	58.1396306	50.49784791	47.22110838	1664.300235	=
1868.027528	1363.595473	2415.489724	1816.82028	2277.286359
Ms4a6c__6868098	Ms4a6c	"membrane-spanning 4-domains, subfamily A, member =
6C"	6868098	Cluster2	Clr3_Late_up_24hr		"NM_028595 // Ms4a6c // =
membrane-spanning 4-domains, subfamily A, member 6C // 19"	1561.048884	=
1531.150097	1675.527907	2188.307858	1807.650435	1573.432965	2137.635268	=
1972.350178	2247.18004	1485.672078	1459.339667	1481.250576	2721.337169	=
2863.571677	2303.960073	2961.064087	2395.979751	2852.082502
Ms4a6b__6868105	Ms4a6b	"membrane-spanning 4-domains, subfamily A, member =
6B"	6868105	Cluster2	Clr3_Late_up_24hr		"NM_027209 // Ms4a6b // =
membrane-spanning 4-domains, subfamily A, member 6B // 19"	444.112079	=
469.4507491	525.3590714	687.7307295	550.3707544	398.686239	632.1354882	=
610.0230727	646.0938803	559.6534716	476.3902247	520.6571977	1012.530745	=
1158.947903	998.4455898	1127.100151	884.5868589	1157.422596
Cd274__6869032	Cd274	CD274 antigen	6869032	Cluster5	=
Clr2_Sustained_5-24hr	Clr1_IFNup_RNAdn	"ENSMUST00000016640 // Cd274 // =
CD274 antigen (Cd274), mRNA // 19 C2 // 60533"	101.3105074	126.4260544	=
116.0264567	338.9103768	298.8649704	222.4211238	1108.274853	1005.9968	=
899.0079105	81.12080141	97.59396282	100.8494915	602.8895864	595.4885673	=
565.1147363	703.1360239	706.7322823	707.6096928
Ifit2__6869324	Ifit2	interferon-induced protein with tetratricopeptide =
repeats 	6869324	Cluster5	Clr2_Sustained_5-24hr	Clr4_noIFN_RNAdn	=
NM_008332 // Ifit2 // interferon-induced protein with tetratricopeptide =
repeats 	135.7981485	140.296966	137.2897397	306.8776995	269.1114565	=
230.2951152	770.9107309	844.8257512	737.2499453	109.7251171	95.70218775	=
85.2276708	799.46441	835.9019986	795.9533124	819.9544743	732.9393442	=
685.2278602
Ifit3__6869327	Ifit3	interferon-induced protein with tetratricopeptide =
repeats 	6869327	Cluster4	Clr2_Sustained_5-24hr		ENSMUST00000102825 // =
Ifit3 // interferon-induced protein with tetratricopeptide	25.56999547	=
35.38607886	30.27804183	220.2014258	109.1531534	61.10633291	593.6381504	=
438.7635897	504.0489376	11.120579	8.380405193	10.41817015	244.4405802	=
320.9600666	114.1850529	123.1745166	69.80313853	118.0414715
Ifit1__6869334	Ifit1	interferon-induced protein with tetratricopeptide =
repeats 	6869334	Cluster4	Clr2_Sustained_5-24hr	Clr4_noIFN_RNAdn	=
NM_008331 // Ifit1 // interferon-induced protein with tetratricopeptide =
repeats 	238.6760507	426.7330382	224.154554	671.8195647	544.3949976	=
512.0177449	2240.026369	2293.444055	2096.402472	69.30800084	76.13141565	=
62.72288439	852.4196262	969.9523064	424.9119183	626.3216764	737.2806073	=
633.152844
Mphosph1__6869370	Mphosph1	M-phase phosphoprotein 1	6869370	Cluster1	=
Clr4_Repressed		NM_183046 // Mphosph1 // M-phase phosphoprotein 1 // 19 =
C2 // 240641 /// ENSMUST	90.97637212	104.0757396	127.0682689	174.7162516	=
119.8918682	108.4360007	140.5977796	115.9540982	130.0101095	142.0317837	=
95.71479237	99.33360738	61.97996349	70.38275102	36.87727121	55.41904712	=
25.28237342	29.88272897
Pcgf5__6869414	Pcgf5	polycomb group ring finger 5	6869414	Cluster4	=
Clr2_Sustained_5-24hr	Clr1_IFNup_RNAdn	NM_029508 // Pcgf5 // polycomb =
group ring finger 5 // 19 C2 // 76073 /// ENSMUST	60.87550795	=
72.16863186	74.79604078	88.58742393	91.17586016	74.42987975	141.6630796	=
161.9438645	129.7814158	62.40933785	51.59681115	49.30492987	81.14160868	=
102.3040891	85.71287358	91.60090838	61.19916229	71.23083514
Kif11__6869503	Kif11	kinesin family member 11	6869503	Cluster1	=
Clr4_Repressed	Clr3_CellCycle	NM_010615 // Kif11 // kinesin family =
member 11 // 19 C2 // 16551 /// ENSMUST0000	298.2441438	339.2817455	=
385.6531274	356.1028076	366.8864975	325.1316067	382.0612151	359.0746513	=
357.5868814	400.5254205	329.5172086	291.6976594	147.9370908	170.9783682	=
100.8858479	101.813143	69.20766858	67.43006111
"ENSMUST00000096096 // Cep55 // centrosomal protein 55 (Cep55), mRNA // =
19 C3 // "			6869537	Cluster1	Clr4_Repressed		"ENSMUST00000096096 // =
Cep55 // centrosomal protein 55 (Cep55), mRNA // 19 C3 // "	166.6572189	=
189.8399743	203.0441991	234.3124821	183.9538422	136.8735622	239.5810516	=
185.8429307	179.3917831	204.6351264	168.2881753	181.4338709	80.37416838	=
104.3249197	61.5245374	61.33293136	35.15529267	36.22967603
Hells__6869577	Hells	"helicase, lymphoid specific"	6869577	Cluster1	=
Clr4_Repressed	Clr3_CellCycle	"ENSMUST00000025965 // Hells // helicase, =
lymphoid specific (Hells), mRNA // 19 C"	142.2771332	156.2150888	=
176.9858241	225.0606461	188.695996	138.5910228	197.8303551	168.6735559	=
160.1555518	146.0592584	120.3806749	122.4730066	65.01902423	94.44614458	=
40.60794176	45.94162557	26.41325141	33.03308945
Entpd1__6869635	Entpd1	ectonucleoside triphosphate diphosphohydrolase 1	=
6869635	Cluster2	Clr3_Late_up_24hr		NM_009848 // Entpd1 // =
ectonucleoside triphosphate diphosphohydrolase 1 // 19 C3	143.4585357	=
170.5156091	165.2412421	207.5204927	192.0342722	151.7086988	135.2120576	=
142.5841691	122.4416007	280.418943	304.2851252	323.2911042	472.9225093	=
590.7729664	516.1082922	547.854887	489.6883284	568.6944837
Ccnj__6869656	Ccnj	cyclin J	6869656	Cluster4	Clr2_Sustained_5-24hr		=
NM_172839 // Ccnj // cyclin J // 19 C3 // 240665 /// ENSMUST00000025983 =
// Ccnj 	36.51759881	35.86886028	34.88899173	46.95835614	49.55710479	=
48.00424222	104.4298256	90.35922551	85.62142848	30.00976258	27.99097819	=
30.95992347	35.32040548	44.06648749	38.05383636	41.86550144	34.3369502	=
40.20045708
Nfkb2__6870063	Nfkb2	nuclear factor of kappa light polypeptide gene =
enhancer in	6870063	Cluster3	Clr1_Transient_up_5hr	Clr5_FkB	NM_019408 // =
Nfkb2 // nuclear factor of kappa light polypeptide gene enhancer in	=
146.2983816	140.5286036	141.2023217	192.067552	189.2749924	175.9193051	=
270.4091201	263.5147669	260.9229437	128.0541324	121.659064	132.247808	=
113.9020577	112.5178437	96.85603236	90.2647003	122.6259072	121.8269918
Rbm14__6871051	Rbm14	RNA binding motif protein 14	6871051	Cluster1	=
Clr4_Repressed		"ENSMUST00000006625 // Rbm14 // RNA binding motif =
protein 14 (Rbm14), mRNA // 19 "	218.0537513	192.522066	213.8254847	=
175.3714391	215.6637664	178.2526853	204.7614049	200.3113002	201.9689913	=
192.0276169	172.3921176	135.7341565	128.4426032	132.0160933	124.958047	=
99.58730916	95.89209603	89.20545315
Incenp__6871457	Incenp	inner centromere protein	6871457	Cluster1	=
Clr4_Repressed	Clr3_CellCycle	NM_016692 // Incenp // inner centromere =
protein // 19 A|19 0.0 cM // 16319 /// E	365.4398111	353.1115008	=
403.1799261	375.4846186	372.7979199	362.9381745	382.3844379	322.5166876	=
339.9879961	451.6401705	375.6668491	344.0489427	222.2947398	245.5937438	=
172.0781369	153.2592138	133.8988723	134.7143755
Tmem109__6871515	Tmem109	transmembrane protein 109	6871515	Cluster1	=
Clr4_Repressed		NM_134142 // Tmem109 // transmembrane protein 109 // 19 =
A // 68539 /// ENSMUST00	432.4261622	461.6001876	453.858888	429.2725167	=
489.4270401	376.3549144	542.0980473	482.9533396	410.6028981	356.2953883	=
284.0635674	292.7570291	316.7695828	337.5552858	179.3495108	137.7453684	=
142.5120401	139.3790581
Ccdc86__6871519	Ccdc86	coiled-coil domain containing 86	6871519	Cluster3	=
Clr1_Transient_up_5hr		"ENSMUST00000025639 // Ccdc86 // coiled-coil =
domain containing 86 (Ccdc86), mRNA "	134.84984	131.7299881	146.9355828	=
150.4624837	164.7026549	97.93821521	225.1136924	227.3576913	195.4952847	=
71.41028644	66.66973095	68.50037591	100.7398027	111.7685126	102.8465793	=
92.66162	95.8621904	90.49523974
Ms4a7__6871545	Ms4a7	"membrane-spanning 4-domains, subfamily A, member =
7"	6871545	Cluster2	Clr3_Late_up_24hr		"NM_027836 // Ms4a7 // =
membrane-spanning 4-domains, subfamily A, member 7 // 19 A"	242.0111991	=
201.5717988	208.1096422	355.3753981	264.2903612	287.6239497	335.5537337	=
314.3874897	372.9866024	316.8376562	289.2694186	233.0700796	637.89714	=
660.2414941	514.5295055	708.3457919	584.2289343	711.5197536
"NM_008846 // Pip5k1b // phosphatidylinositol-4-phosphate 5-kinase, type =
1 beta /"			6872262	Cluster3	Clr1_Transient_up_5hr		"NM_008846 // =
Pip5k1b // phosphatidylinositol-4-phosphate 5-kinase, type 1 beta /"	=
25.72893793	22.21573549	22.78496106	34.35242405	29.03578231	28.44000868	=
52.44778717	43.29114339	35.05674151	18.52690516	15.6466294	17.64356266	=
14.03230397	13.34280422	17.36583649	14.27956375	16.54691085	14.52886401
Cbwd1__6872292	Cbwd1	COBW domain containing 1	6872292	Cluster3	=
Clr1_Transient_up_5hr		BC053745 // Cbwd1 // COBW domain containing 1 // =
19 B // 226043 /// NM_146097 //	46.02864284	53.86065987	47.88261371	=
99.36252977	73.93727664	35.62603444	115.5857712	104.2360132	92.99234143	=
38.19203795	35.92310129	40.85384612	24.16052669	44.42254059	33.49537503	=
42.58106121	27.85472176	30.47934511
D19Wsu12e__6872543	D19Wsu12e	"DNA segment, Chr 19, Wayne State =
University 12, exp"	6872543	Cluster1	Clr4_Repressed		NM_001081213 // =
Ermp1 // endoplasmic reticulum metallopeptidase 1 // 19 C1|19 24	=
155.2995673	176.9343071	207.6125722	182.7275048	190.795059	208.7539954	=
184.9754502	197.4440387	192.5180626	157.4543713	171.1218293	137.5736155	=
93.80220946	119.4936381	76.24072852	96.85133299	86.87625448	96.68900918
Asah2__6872646	Asah2	N-acylsphingosine amidohydrolase 2	6872646	Cluster2	=
Clr3_Late_up_24hr		NM_018830 // Asah2 // N-acylsphingosine =
amidohydrolase 2 // 19 C3 // 54447 /// E	39.05296011	34.48220197	=
35.27465335	45.75634787	40.84506857	39.70998746	50.21094596	51.92221411	=
43.97555864	62.70984289	53.01761989	57.11152488	108.1425147	116.8553519	=
94.94696632	99.72546222	86.19725372	91.6860284
Arhgap19__6873150	Arhgap19	Rho GTPase activating protein 19	6873150	=
Cluster1	Clr4_Repressed	Clr3_CellCycle	NM_027667 // Arhgap19 // Rho =
GTPase activating protein 19 // 19 D1 // 71085 /// 	87.81649205	=
102.0109351	120.2339074	126.0698953	122.3915376	92.36215952	110.7774174	=
91.94568719	101.4285509	123.7641785	99.1629991	91.39542217	63.31212879	=
66.84278781	39.18473948	33.3905974	30.8536657	28.94114309
Frmd4a__6874584	Frmd4a	FERM domain containing 4A	6874584	Cluster5	=
Clr2_Sustained_5-24hr		"ENSMUST00000091497 // Frmd4a // FERM domain =
containing 4A (Frmd4a), mRNA // 2 A1"	64.8920573	62.10510686	57.92723908	=
72.70788881	75.47254401	75.88642889	109.1743401	109.2530693	98.67139496	=
58.28448532	58.91650723	48.70135475	91.28778978	90.99529209	85.29090484	=
90.98267834	97.27316805	92.37048257
Sephs1__6874626	Sephs1	selenophosphate synthetase 1	6874626	Cluster1	=
Clr4_Repressed		NM_175400 // Sephs1 // selenophosphate synthetase 1 // 2 =
A1 // 109079 /// ENSMUS	124.5498954	120.4674854	135.1333541	152.0076373	=
136.2507159	124.0656567	152.2617759	126.9450209	126.5540616	124.6500801	=
108.2460072	105.3108301	68.42634582	84.83101978	58.01403258	62.80684959	=
56.59214831	57.5558234
Pnpla7__6875666	Pnpla7	patatin-like phospholipase domain containing 7	=
6875666	Cluster2	Clr3_Late_up_24hr		NM_146251 // Pnpla7 // patatin-like =
phospholipase domain containing 7 // 2 A3 //	117.2992517	119.7548272	=
126.1459432	134.6172985	144.130315	128.9126473	120.223907	118.3642833	=
114.2959125	187.7696392	195.4844444	209.0609791	327.7563678	317.3387746	=
324.029196	321.7396658	371.6420663	372.859942
Ralgds__6875966	Ralgds	ral guanine nucleotide dissociation stimulator	=
6875966	Cluster4	Clr2_Sustained_5-24hr		ENSMUST00000028170 // Ralgds // =
ral guanine nucleotide dissociation stimulator (	47.46130946	42.06766975	=
39.67147133	60.78780416	69.22302104	76.67848884	128.2895635	113.4010352	=
102.2693482	51.81830787	47.82257802	50.8173768	65.94402309	61.85764482	=
56.08837964	54.92610181	58.85161088	59.21825197
Eng__6876212	Eng	endoglin	6876212	Cluster2	Clr3_Late_up_24hr		AY679531 =
// Eng // endoglin // 2 B|2 21.4 cM // 13805 /// ENSMUST00000009705 // 	=
203.8494141	195.0040125	189.1320434	185.7038609	198.0265418	231.7940944	=
221.7822352	214.444425	211.4408032	188.9040733	177.4907463	176.624296	=
329.0698409	265.9424003	306.9096078	274.3397759	328.2474515	312.2829515
Fmnl2__6877139	Fmnl2	formin-like 2	6877139	Cluster3	=
Clr1_Transient_up_5hr	Clr5_FkB	NM_172409 // Fmnl2 // formin-like 2 // 2 =
C1.1 // 71409 /// ENSMUST00000049483 //	64.25202417	76.16677995	=
82.47471601	93.43492435	80.12108205	89.70583969	131.7756502	116.8334845	=
111.5927894	36.39680733	30.2851783	28.20971137	27.31269936	26.84273928	=
28.11035952	35.77921922	32.17303206	27.58343073
Tank__6877584	Tank	TRAF family member-associated Nf-kappa B activator	=
6877584	Cluster4	Clr2_Sustained_5-24hr		NM_011529 // Tank // TRAF family =
member-associated Nf-kappa B activator // 2 C1.	123.2659051	126.7138139	=
151.5678545	244.9528047	194.5031891	149.0177113	283.2397622	309.1428868	=
285.0655716	115.1587321	91.8195846	100.9732967	169.8585465	179.9634351	=
110.4653427	186.9929411	121.3264254	136.6706834
Gca__6877608	Gca	grancalcin	6877608	Cluster4	Clr2_Sustained_5-24hr	=
Clr1_IFNup_RNAdn	NM_145523 // Gca // grancalcin // 2 C1.3 // 227960 /// =
ENSMUST00000028257 // Gca	21.03179384	22.45710417	28.22985865	=
40.38114742	38.87120698	21.46597801	83.24720905	93.01748321	61.53477318	=
18.97528961	18.27234639	20.74368071	23.93267909	33.30322533	28.77013329	=
34.70327708	31.97716202	29.6423927
Lass6__6877895	Lass6	longevity assurance homolog 6 (S. cerevisiae)	=
6877895	Cluster5	Clr2_Sustained_5-24hr	Clr1_IFNup_RNAdn	NM_172856 // =
Lass6 // longevity assurance homolog 6 (S. cerevisiae) // 2 C2 // 2	=
380.5019402	422.2665038	433.5967101	533.0363095	496.4518535	499.4027654	=
696.799607	646.2596017	656.7725408	317.710729	318.8800431	262.0212483	=
564.2614583	552.5227277	432.1714625	536.6731868	465.6105701	544.8140127
Dnajc10__6878511	Dnajc10	"DnaJ (Hsp40) homolog, subfamily C, member 10"	=
6878511	Cluster1	Clr4_Repressed		"NM_024181 // Dnajc10 // DnaJ (Hsp40) =
homolog, subfamily C, member 10 // 2 D // 6"	691.157166	778.4982575	=
829.8288472	945.1961876	858.2534849	701.1989376	847.6647595	829.4665544	=
891.3572748	793.0236054	704.2676476	706.1104218	639.7081263	772.8368096	=
464.3214115	564.0737538	402.9033526	473.1356305
Ube2l6__6878709	Ube2l6	ubiquitin-conjugating enzyme E2L 6	6878709	=
Cluster2	Clr3_Late_up_24hr		NM_019949 // Ube2l6 // ubiquitin-conjugating =
enzyme E2L 6 // 2 E1 // 56791	331.825282	390.0945412	361.8279386	=
712.4919974	565.185248	282.1854908	831.6542154	754.893859	779.0434584	=
319.9227994	365.2625416	414.937432	1409.043074	1508.082878	1351.92556	=
1130.856379	991.2602028	1275.988844
Ssrp1__6878730	Ssrp1	structure specific recognition protein 1	6878730	=
Cluster1	Clr4_Repressed		NM_182990 // Ssrp1 // structure specific =
recognition protein 1 // 2 D|2 47.8 cM 	428.4520664	388.0933762	=
453.2521333	440.7968182	418.9313385	418.5221012	445.7960428	427.2124852	=
411.2466168	426.8957531	393.5464184	329.1679359	312.5406428	332.4998778	=
251.006341	218.8775232	222.2623848	232.5101682
Nup160__6878978	Nup160	nucleoporin 160	6878978	Cluster1	Clr4_Repressed		=
NM_021512 // Nup160 // nucleoporin 160 // 2 E1 // 59015 /// =
ENSMUST00000057481 /	190.8823633	231.697714	247.8356642	255.9716103	=
251.7049887	230.7313133	255.1726684	246.3080552	235.0982517	201.1725984	=
201.4167704	185.4041851	120.0232425	154.1969052	111.636114	139.2931015	=
96.72252484	104.576871
Fnbp4__6878984	Fnbp4	formin binding protein 4	6878984	Cluster3	=
Clr1_Transient_up_5hr		NM_018828 // Fnbp4 // formin binding protein 4 // =
2 E1 // 55935 /// ENSMUST00000	108.5014115	113.1905731	131.0342368	=
144.2852487	139.9308255	106.2176717	195.5210327	172.7761175	177.2608345	=
106.4616485	88.71031734	97.34668866	99.32809931	105.6017549	100.3898777	=
126.1817977	108.2242506	105.9926195
Bub1b__6880451	Bub1b	"budding uninhibited by benzimidazoles 1 homolog, =
beta (S. "	6880451	Cluster1	Clr4_Repressed	Clr3_CellCycle	"NM_009773 // =
Bub1b // budding uninhibited by benzimidazoles 1 homolog, beta (S. "	=
202.8725694	211.1171544	228.680573	257.3896087	235.7967462	183.6213496	=
256.276965	237.8535916	213.8536469	269.7352013	228.2102846	251.7119675	=
90.24030258	127.2930639	89.30939227	63.18236347	50.54827659	57.64645555
"NM_026412 // D2Ertd750e // DNA segment, Chr 2, ERATO Doi 750, expressed =
// 2 E5 "			6880468	Cluster1	Clr4_Repressed		"NM_026412 // D2Ertd750e // =
DNA segment, Chr 2, ERATO Doi 750, expressed // 2 E5 "	171.4281236	=
184.9677575	194.6690876	203.7491174	181.9237389	143.3690695	186.2788409	=
180.1044478	187.6720506	243.8736371	195.3896178	198.0059537	114.2396774	=
135.9535488	104.8454178	95.08131822	75.94852283	88.080454
Casc5__6880492	Casc5	cancer susceptibility candidate 5	6880492	Cluster1	=
Clr4_Repressed		NM_029617 // Casc5 // cancer susceptibility candidate 5 =
// 2 E5 // 76464 /// BC0	64.61870799	60.81899198	77.84756453	66.45887654	=
65.91934489	72.0696533	76.91483603	84.46021415	60.29640153	86.87023288	=
67.99798075	63.88122175	41.04657668	39.40781896	29.00540784	23.32135972	=
17.40029669	19.5305409
NM_011234 // Rad51 // RAD51 homolog (S. cerevisiae) // 2 F1|2 66.8 cM // =
19361 /			6880497	Cluster1	Clr4_Repressed		NM_011234 // Rad51 // RAD51 =
homolog (S. cerevisiae) // 2 F1|2 66.8 cM // 19361 /	83.02362388	=
92.96398451	101.4594898	108.9739883	105.9595638	62.72549302	132.8956433	=
134.0390912	94.50311638	104.1551236	82.28685049	101.4173027	35.50917655	=
57.50836833	40.62652321	27.068443	26.98414368	24.70104205
NM_133851 // Nusap1 // nucleolar and spindle associated protein 1 // 2 =
E5 // 108			6880529	Cluster1	Clr4_Repressed		NM_133851 // Nusap1 // =
nucleolar and spindle associated protein 1 // 2 E5 // 108	132.4321875	=
162.3777332	170.4837001	257.5984317	201.3441855	152.2923855	209.695196	=
179.8574364	216.9246213	169.2673608	127.298358	154.1050148	87.07339077	=
94.43370704	48.97114421	61.36142152	28.05060534	41.20507123
Dut__6880853	Dut	deoxyuridine triphosphatase	6880853	Cluster1	=
Clr4_Repressed	Clr3_CellCycle	NM_023595 // Dut // deoxyuridine =
triphosphatase // 2 F1|2 70.0 cM // 110074 /// 	118.1593513	108.9339621	=
120.2922594	91.52601737	97.68126645	74.51453687	113.0611918	116.6303944	=
109.5191998	86.11424485	91.39478867	118.812268	56.14205626	73.65696256	=
35.50056302	36.76318868	28.51758682	32.49216566
Mertk__6881087	Mertk	c-mer proto-oncogene tyrosine kinase	6881087	=
Cluster2	Clr3_Late_up_24hr		NM_008587 // Mertk // c-mer proto-oncogene =
tyrosine kinase // 2 F1 // 17289 /// 	120.9410333	143.2975367	=
147.7936014	144.1153303	138.6505953	138.0273161	126.8210134	151.3977548	=
119.5193171	141.5031148	148.9433602	131.1569093	260.5705089	263.9132547	=
222.4473343	254.5773047	260.0616757	271.1486167
Gins1__6882189	Gins1	GINS complex subunit 1 (Psf1 homolog)	6882189	=
Cluster1	Clr4_Repressed	Clr3_CellCycle	BC027537 // Gins1 // GINS complex =
subunit 1 (Psf1 homolog) // 2 H1 // 69270	117.0247603	135.8791228	=
120.8237283	141.614973	138.1613237	68.65962154	131.2069199	139.1917602	=
114.8056632	103.3188729	89.97922277	130.4795589	49.70916623	95.59345901	=
38.99399328	25.48541604	23.71158175	24.39392496
Tpx2__6882333	Tpx2	"TPX2, microtubule-associated protein homolog =
(Xenopus laevi"	6882333	Cluster1	Clr4_Repressed		"NM_028109 // Tpx2 // =
TPX2, microtubule-associated protein homolog (Xenopus laevi"	478.6973469	=
536.0188774	635.2497094	787.1801331	719.679124	488.6033687	701.2329608	=
666.9662734	660.5436086	535.3950536	427.4168577	440.6135341	241.5419564	=
304.5066659	177.7000159	181.6641585	125.4379433	153.3261541
Acss2__6882538	Acss2	acyl-CoA synthetase short-chain family member 2	=
6882538	Cluster2	Clr3_Late_up_24hr		NM_019811 // Acss2 // acyl-CoA =
synthetase short-chain family member 2 // 2 H2 //	56.32252079	=
76.73059303	79.626128	92.23932178	121.3701638	68.97970243	154.2418018	=
155.0006011	124.0751166	106.4387749	87.81649205	124.1318911	504.4788583	=
600.4623587	472.8110688	332.7235101	291.8756404	312.2288417
BC064129 // 2310007D09Rik // RIKEN cDNA 2310007D09 gene // 2 H1 // 71878 =
/// NM_			6882774	Cluster1	Clr4_Repressed		BC064129 // 2310007D09Rik // =
RIKEN cDNA 2310007D09 gene // 2 H1 // 71878 /// NM_	35.47153849	=
41.94247234	44.92230343	39.87686255	50.29663579	38.98912844	42.65757357	=
48.15153885	44.54186312	45.5809788	48.6008621	47.91349008	32.1318023	=
29.06074937	24.56342786	20.53239478	19.88308895	22.0002803
NM_008652 // Mybl2 // myeloblastosis oncogene-like 2 // 2 H2|2 93.0 cM =
// 17865 			6883000	Cluster1	Clr4_Repressed		NM_008652 // Mybl2 // =
myeloblastosis oncogene-like 2 // 2 H2|2 93.0 cM // 17865 	57.98468505	=
72.79563296	67.46980093	68.96775019	78.43577931	63.14033456	71.94686902	=
62.78247506	49.86757005	85.2583955	64.15678755	65.06951972	42.89834247	=
44.89646652	38.18806725	28.17922443	25.49301319	28.01660038
Cd40__6883132	Cd40	CD40 antigen	6883132	Cluster4	Clr2_Sustained_5-24hr		=
NM_170701 // Cd40 // CD40 antigen // 2 H3|2 97.0 cM // 21939 /// =
NM_011611 // Cd	35.92185631	36.06681196	31.27461024	44.9774511	=
40.44137095	28.56942312	79.92029482	73.4428429	69.38154202	29.81838053	=
34.21673031	34.46953664	42.70609262	45.92634285	53.57321605	41.92735747	=
50.11081164	48.03453112
Cse1l__6883267	Cse1l	chromosome segregation 1-like (S. cerevisiae)	=
6883267	Cluster1	Clr4_Repressed		ENSMUST00000002790 // Cse1l // =
chromosome segregation 1-like (S. cerevisiae) (Cs	453.0165667	=
504.8391554	574.5346127	698.7003245	609.7144806	472.41141	616.9672074	=
568.9231592	606.4269252	418.699098	390.4516232	402.1110022	279.0171518	=
360.7486036	245.8287772	273.4512791	174.2554538	217.0013188
Zfp313__6883320	Zfp313	zinc finger protein 313	6883320	Cluster5	=
Clr2_Sustained_5-24hr		NM_030743 // Zfp313 // zinc finger protein 313 // =
--- // 81018 /// ENSMUST000001	330.8790183	353.7803234	376.336654	=
440.931275	420.1760149	333.7999666	536.5318479	523.7011636	493.361046	=
300.5101688	300.4185317	278.6557281	550.7409222	586.7694707	507.4001023	=
424.5350916	481.5660912	528.5074507
Stx16__6883717	Stx16	syntaxin 16	6883717	Cluster2	Clr3_Late_up_24hr		=
NM_172675 // Stx16 // syntaxin 16 // 2 H4 // 228960 /// NM_001102423 // =
Stx16 //	86.95155963	127.0233576	112.1153496	135.6560895	126.8640945	=
99.70680037	193.9592809	172.7845008	148.1618287	152.6009359	157.0118896	=
148.6308722	264.8790626	347.6688496	304.7685026	310.3624049	288.3005942	=
248.9513451
Rtel1__6884262	Rtel1	regulator of telomere elongation helicase 1	6884262	=
Cluster1	Clr4_Repressed		ENSMUST00000054622 // Rtel1 // regulator of =
telomere elongation helicase 1 (Rtel	62.2904893	63.93792414	68.84404683	=
61.24881385	67.08786839	62.91752434	66.95036427	68.6681885	62.12706521	=
58.9250838	62.06379454	52.39255813	47.01404801	46.77027479	42.97721227	=
39.63986104	37.91271844	34.05040375
Hspa14__6884352	Hspa14	heat shock protein 14	6884352	Cluster1	=
Clr4_Repressed		NM_015765 // Hspa14 // heat shock protein 14 // 2 A1 // =
50497	113.1952806	118.374129	127.3839762	146.5216457	119.6552593	=
88.80567698	134.627563	126.1022319	112.4617039	100.6162838	94.07112157	=
86.42519209	78.68136057	98.14072337	69.6726243	53.94696902	47.28759944	=
62.2184263
Mastl__6885287	Mastl	microtubule associated serine/threonine kinase-like	=
6885287	Cluster1	Clr4_Repressed		ENSMUST00000028119 // Mastl // =
microtubule associated serine/threonine kinase-li	83.44709954	=
90.91207363	110.1342971	168.2788437	127.5456601	87.53511683	175.0132087	=
162.1381751	138.1249374	107.941812	106.0609672	99.65083578	65.97922835	=
80.47618443	47.14948148	41.45085629	23.53278236	27.83850825
Surf1__6885504	Surf1	surfeit gene 1	6885504	Cluster2	Clr3_Late_up_24hr		=
BC052500 // Surf1 // surfeit gene 1 // 2 A3|2 15.5 cM // 20930 /// =
NM_013677 // 	256.5648996	276.5027464	297.4699239	311.9584331	=
324.0808581	250.0061891	309.1386012	309.8937826	297.0413568	273.7243558	=
280.6425594	253.7018097	365.1790016	448.1413376	367.4769629	406.2122678	=
398.3161042	480.1428887
Ifih1__6887196	Ifih1	interferon induced with helicase C domain 1	6887196	=
Cluster5	Clr2_Sustained_5-24hr	Clr4_noIFN_RNAdn	ENSMUST00000028259 // =
Ifih1 // interferon induced with helicase C domain 1 (Ifih	188.6345328	=
214.3314872	208.5197175	308.0690629	253.1958591	274.2713276	588.8351565	=
593.8603904	555.7414355	172.1509104	165.2813348	116.2091615	546.3304408	=
526.4417143	496.823636	549.4330938	459.7194833	461.5457981
Spc25__6887520	Spc25	"SPC25, NDC80 kinetochore complex component, =
homolog (S. cer"	6887520	Cluster1	Clr4_Repressed		"AK011893 // Spc25 // =
SPC25, NDC80 kinetochore complex component, homolog (S. cer"	294.6155973	=
339.672356	344.1061818	342.8752598	290.0363675	261.8723628	319.612495	=
300.0356249	348.5157391	299.3625619	308.5627289	284.3866635	165.1771141	=
201.5843738	101.0944509	114.9250911	54.83442519	92.52170838
2600010E01Rik__6889197	2600010E01Rik	RIKEN cDNA 2600010E01 gene	6889197	=
Cluster4	Clr2_Sustained_5-24hr		NM_001083810 // 2600010E01Rik // RIKEN =
cDNA 2600010E01 gene // 2 E2 // 72446 ///	36.50722234	36.15166028	=
43.88116734	59.78410267	61.77409222	35.02152496	93.6768072	92.08345119	=
84.80691505	29.48378831	26.94227926	30.02661627	47.85872309	63.36305542	=
58.69110641	40.54831335	52.42815966	52.08947531
Cat__6889281	Cat	catalase	6889281	Cluster2	Clr3_Late_up_24hr		NM_009804 =
// Cat // catalase // 2 E3|2 57.0 cM // 12359 /// ENSMUST00000028610 /	=
485.733103	550.7905512	504.5942653	605.0497659	593.7616068	577.8735391	=
678.2672387	616.6038127	572.8763619	775.1490842	717.771087	701.3933782	=
1105.359543	1028.766604	954.5983285	1227.323626	1197.491749	1167.737268
Arhgap11a__6889894	Arhgap11a	Rho GTPase activating protein 11A	6889894	=
Cluster1	Clr4_Repressed		NM_181416 // Arhgap11a // Rho GTPase activating =
protein 11A // 2 E4 // 228482 //	345.6480557	341.149431	390.3542048	=
451.7810663	403.9547823	397.0370967	453.3778189	393.3418824	419.8295776	=
406.7955254	375.916909	298.3971611	208.7482076	261.3320031	170.6965394	=
209.1102543	138.1996355	172.8384035
Gpr176__6890120	Gpr176	G protein-coupled receptor 176	6890120	Cluster2	=
Clr3_Late_up_24hr		NM_201367 // Gpr176 // G protein-coupled receptor 176 =
// 2 E5 // 381413 /// ENSM	42.8591104	36.84916441	33.89780613	=
68.44342259	81.65447226	55.94626832	78.25548661	77.32269409	51.89486911	=
72.38856941	72.49502058	73.99982737	139.6953317	162.0561543	163.0160269	=
158.1094732	147.0089317	162.750707
Ncaph__6890658	Ncaph	"non-SMC condensin I complex, subunit H"	6890658	=
Cluster1	Clr4_Repressed	Clr3_CellCycle	"ENSMUST00000037712 // Ncaph // =
non-SMC condensin I complex, subunit H (Ncaph), m"	211.0498509	=
235.6888992	253.0870712	289.8514716	277.0994429	213.3620823	264.4736168	=
250.7003152	236.3219786	266.9433871	265.3219088	255.8758182	153.2634631	=
179.4875542	100.8998347	87.60370612	63.06335417	69.87429903
Bub1__6890715	Bub1	budding uninhibited by benzimidazoles 1 homolog (S. =
cerevis	6890715	Cluster1	Clr4_Repressed	Clr3_CellCycle	NM_009772 // Bub1 =
// budding uninhibited by benzimidazoles 1 homolog (S. cerevis	=
269.361528	339.8018743	403.4203359	444.6387889	366.1903594	282.663149	=
371.1400805	343.7581243	385.5809593	330.4481251	291.4046321	296.4839095	=
140.726479	186.8038009	92.38649054	81.8045963	47.23616712	58.32692047
Siglec1__6890981	Siglec1	"sialic acid binding Ig-like lectin 1, =
sialoadhesin"	6890981	Cluster2	Clr3_Late_up_24hr		"NM_011426 // Siglec1 =
// sialic acid binding Ig-like lectin 1, sialoadhesin // 2 "	461.5425989	=
457.6275191	452.3513604	429.7458805	443.2048934	523.3237776	401.2339853	=
412.1140959	484.7005805	608.9035864	601.3412017	492.1724182	1395.048922	=
1137.775338	1136.356661	1159.188924	1338.12762	1350.052691
Trib3__6892139	Trib3	tribbles homolog 3 (Drosophila)	6892139	Cluster5	=
Clr2_Sustained_5-24hr	Clr4_noIFN_RNAdn	NM_175093 // Trib3 // tribbles =
homolog 3 (Drosophila) // 2 G3 // 228775 /// ENSM	50.42998881	=
44.68070362	44.50267031	53.47786631	60.19993399	45.32044117	80.8861058	=
65.91568965	75.1296252	33.64173019	33.32539338	35.25558709	70.70106294	=
88.40524128	91.89153104	91.0564936	93.95643051	88.35623259
Dsn1__6892496	Dsn1	"DSN1, MIND kinetochore complex component, homolog =
(S. cerev"	6892496	Cluster1	Clr4_Repressed		"ENSMUST00000103129 // Dsn1 =
// DSN1, MIND kinetochore complex component, homolog "	69.59202101	=
71.9753004	76.51549343	100.2146767	94.68605096	64.33803638	119.5955583	=
85.22826155	92.72137142	84.82984378	70.38079962	76.58978057	38.31799052	=
51.17403191	34.15109661	33.02118526	30.33244734	31.72239958
Samhd1__6892504	Samhd1	"SAM domain and HD domain, 1"	6892504	Cluster2	=
Clr3_Late_up_24hr	Clr1_IFNup_RNAdn	"NM_018851 // Samhd1 // SAM domain =
and HD domain, 1 // 2 H2 // 56045 /// ENSMUST0"	758.4814042	772.9278822	=
812.959685	1013.780778	831.8963633	921.7936378	1201.56585	1143.46778	=
1202.649059	818.2965731	798.6114797	726.6213771	1669.036743	1509.128564	=
1421.304544	1634.688464	1508.919369	1540.624972
Rbl1__6892505	Rbl1	retinoblastoma-like 1 (p107)	6892505	Cluster1	=
Clr4_Repressed	Clr1_IFNup_RNAdn	"ENSMUST00000029170 // Rbl1 // =
retinoblastoma-like 1 (p107) (Rbl1), mRNA // 2 H1|"	315.8115227	=
345.262539	354.8043777	392.5547304	383.970057	344.1515029	403.0039028	=
395.0906789	393.6391764	364.3951633	334.9124042	325.6887327	241.8016032	=
251.8079462	205.3455681	210.6640021	158.9798377	162.1718943
Ada__6892852	Ada	adenosine deaminase	6892852	Cluster2	Clr3_Late_up_24hr		=
NM_007398 // Ada // adenosine deaminase // 2 H3|2 94.0 cM // 11486 /// =
ENSMUST00	95.15845875	86.64292242	94.9673703	107.5899864	120.4274112	=
96.37319303	97.83915237	108.9354723	88.57207423	104.7342865	89.06458637	=
95.29046787	166.6271869	163.4312432	152.4877987	136.6744728	143.6794577	=
165.9655503
Aurka__6893486	Aurka	aurora kinase A	6893486	Cluster1	Clr4_Repressed		=
NM_011497 // Aurka // aurora kinase A // 2 H3|2 100.0 cM // 20878 /// =
ENSMUST000	454.803643	447.2910249	464.13478	485.0568383	474.4361069	=
463.9932476	471.1589373	484.3412271	444.3861367	466.8126997	438.3137114	=
398.4431267	227.0505939	241.1839344	182.4528656	148.2645622	116.9088228	=
129.3037226
Zbp1__6893556	Zbp1	Z-DNA binding protein 1	6893556	Cluster2	=
Clr3_Late_up_24hr	Clr4_noIFN_RNAdn	NM_021394 // Zbp1 // Z-DNA binding =
protein 1 // 2 H3 // 58203 /// ENSMUST0000002	169.2028431	134.5631898	=
135.9723972	227.4365012	191.407029	185.5340281	470.0726718	454.8603908	=
456.502832	122.9672226	109.6118527	74.98343437	1235.774677	1123.200681	=
1293.083747	1089.990617	1131.6405	1145.927456
BC006779__6894274	BC006779	cDNA sequence BC006779	6894274	Cluster4	=
Clr2_Sustained_5-24hr	Clr4_noIFN_RNAdn	NM_183162 // BC006779 // cDNA =
sequence BC006779 // 2 H4 // 229003 /// AK173259 /	121.408027	=
144.1502971	151.2257494	150.8425882	175.5088537	169.0856013	268.6697342	=
287.7515721	264.5176171	89.84336136	82.21273592	69.88979937	193.7926441	=
197.6795745	202.4539527	159.4687581	183.5246448	180.4968688
Car13__6895838	Car13	carbonic anhydrase 13	6895838	Cluster4	=
Clr2_Sustained_5-24hr		NM_024495 // Car13 // carbonic anhydrase 13 // 3 =
A2 // 71934 /// ENSMUST00000029	577.0529918	620.2431127	606.5866766	=
812.8019201	746.6353472	676.8066812	906.8122059	957.8195019	894.1852885	=
506.2723909	460.3476591	430.6911892	642.2539287	725.8813805	546.29636	=
750.9328008	591.7319566	673.5074062
Tnfsf10__6896353	Tnfsf10	"tumor necrosis factor (ligand) superfamily, =
member 10"	6896353	Cluster4	Clr2_Sustained_5-24hr		"NM_009425 // Tnfsf10 =
// tumor necrosis factor (ligand) superfamily, member 10 //"	15.74290634	=
16.65830838	13.00378768	33.19007536	22.30708353	20.08017587	189.0769909	=
227.4081265	127.571301	12.10717188	14.71932899	12.91548576	34.0633873	=
44.77464225	47.36665867	24.13324482	30.8936837	25.68991123
Smc4__6898241	Smc4	structural maintenance of chromosomes 4	6898241	=
Cluster1	Clr4_Repressed	Clr3_CellCycle	NM_133786 // Smc4 // structural =
maintenance of chromosomes 4 // 3 E2 // 70099 //	241.6558316	306.2657017	=
372.273729	454.6239883	349.2508944	278.792898	372.9943585	298.8193992	=
347.9991567	305.9665229	263.8474079	253.223941	225.3728627	259.338035	=
144.0603995	190.4686833	111.9359776	160.4522266
Pdgfc__6898686	Pdgfc	"platelet-derived growth factor, C polypeptide"	=
6898686	Cluster2	Clr3_Late_up_24hr		"NM_019971 // Pdgfc // =
platelet-derived growth factor, C polypeptide // 3 E3 // 5"	35.63912471	=
38.90570992	39.31423836	46.4684623	48.96673167	38.54548565	42.42903613	=
55.11870165	45.17648125	47.11583152	47.87066691	58.72773125	95.57490792	=
120.3748341	142.183476	139.0278402	133.817223	137.3430408
Adar__6899262	Adar	"adenosine deaminase, RNA-specific"	6899262	Cluster5	=
Clr2_Sustained_5-24hr	Clr4_noIFN_RNAdn	"ENSMUST00000098924 // Adar // =
adenosine deaminase, RNA-specific (Adar), transcri"	312.4215154	=
312.9698779	335.8376113	417.8177578	406.897047	383.2149409	649.6910406	=
616.1082312	624.4879829	278.8431461	230.0159348	206.3457623	614.1086015	=
526.3687391	545.7362249	447.6446085	492.6946514	477.8851079
Ilf2__6899353	Ilf2	interleukin enhancer binding factor 2	6899353	=
Cluster1	Clr4_Repressed		NM_026374 // Ilf2 // interleukin enhancer =
binding factor 2 // 3 F2 // 67781 /// 	166.7473473	170.5345209	=
179.2997915	224.3861781	188.1944145	151.6592833	183.7575861	186.0014425	=
187.1550284	156.8595982	155.7156351	136.6195372	105.7284627	116.0698934	=
91.7464226	101.9134039	84.21060358	99.88734462
Ctsk__6899682	Ctsk	cathepsin K	6899682	Cluster2	Clr3_Late_up_24hr		=
"ENSMUST00000015664 // Ctsk // cathepsin K (Ctsk), mRNA // 3 F2.1|3 47.9 =
cM // 13"	23.29664017	23.61906583	22.12752213	36.58803421	32.35529666	=
21.03500127	34.59544037	34.2874807	29.81693376	19.98602972	22.13012968	=
24.17845241	38.29197056	52.12234184	58.76071314	58.41633734	52.88842104	=
59.46257357
Cenpe__6901592	Cenpe	centromere protein E	6901592	Cluster1	=
Clr4_Repressed		NM_173762 // Cenpe // centromere protein E // 3 H2 // =
229841 /// ENSMUST00000062	169.9292034	176.872997	216.639124	247.1289131	=
192.4326778	206.8914191	268.9473568	221.9637082	236.2662912	219.9588746	=
160.6436339	144.9568801	81.62900687	89.65611	56.68244165	59.81850709	=
33.24740878	36.09157007
Gbp5__6901944	Gbp5	guanylate nucleotide binding protein 5	6901944	=
Cluster4	Clr2_Sustained_5-24hr	Clr1_IFNup_RNAdn	"ENSMUST00000090127 // =
Gbp5 // guanylate nucleotide binding protein 5 (Gbp5), mRN"	16.26005238	=
17.55828461	16.17966688	38.06148644	34.53267048	30.54384962	207.1195607	=
210.4100785	182.1407602	14.39015274	13.05680493	14.3181183	44.69185432	=
50.79413433	44.56842273	44.52642876	40.48119574	39.2556933
Gbp6__6901950	Gbp6	guanylate binding protein 6	6901950	Cluster5	=
Clr2_Sustained_5-24hr		NM_001083312 // Gbp6 // guanylate binding protein =
6 // 3 H1 // 229900 /// NM_145	138.2245438	154.0932654	168.5578492	=
314.9633168	222.0575787	251.0707234	693.7201597	652.1228674	638.9016255	=
101.1897956	90.92782886	100.5026687	530.2173246	490.7756974	521.4987556	=
622.2411517	459.2672183	447.4026527
Gbp1__6901952	Gbp1	guanylate nucleotide binding protein 1	6901952	=
Cluster5	Clr2_Sustained_5-24hr	Clr1_IFNup_RNAdn	NM_010259 // Gbp1 // =
guanylate nucleotide binding protein 1 // 3 H1|3 67.4 cM //	71.8188178	=
89.16341695	77.17170097	295.5872027	151.3410973	122.344887	700.3100591	=
584.7353494	645.1541044	37.16518798	41.52907981	38.21799001	365.4271462	=
432.7739946	379.7983954	391.8723577	349.4494583	349.1855383
Gbp3__6901953	Gbp3	guanylate nucleotide binding protein 3	6901953	=
Cluster4	Clr2_Sustained_5-24hr	Clr1_IFNup_RNAdn	NM_018734 // Gbp3 // =
guanylate nucleotide binding protein 3 // 3 H1 // 55932 ///	105.4225731	=
116.0280652	99.80913786	306.2402283	189.2513787	126.3349501	789.1195107	=
675.2837356	631.5048483	34.2706108	26.01136131	26.72596249	245.4286737	=
309.2307547	214.9399731	241.9776516	188.0587991	185.6832668
Gbp2__6901957	Gbp2	guanylate nucleotide binding protein 2	6901957	=
Cluster5	Clr2_Sustained_5-24hr	Clr1_IFNup_RNAdn	"ENSMUST00000029937 // =
Gbp2 // guanylate nucleotide binding protein 2 (Gbp2), mRN"	100.5702646	=
101.123886	105.1846229	272.6204545	198.3067535	141.6179178	698.1339206	=
646.8870403	698.4291679	52.41471543	40.55281055	49.891426	527.3364828	=
592.6514227	532.8552987	438.9339343	436.6005084	463.0165655
Mcoln2__6902183	Mcoln2	mucolipin 2	6902183	Cluster2	Clr3_Late_up_24hr		=
NM_026656 // Mcoln2 // mucolipin 2 // 3 H2 // 68279 /// NM_001005846 // =
Mcoln2 /	213.0886587	231.7796348	203.0399769	325.2127479	329.7571201	=
246.1493296	319.9982045	349.4107052	331.9195969	293.7896986	317.1364736	=
313.8866804	403.8427978	472.4408815	458.1924893	491.8279794	466.1304662	=
475.4533549
Ssx2ip__6902192	Ssx2ip	"synovial sarcoma, X breakpoint 2 interacting =
protein"	6902192	Cluster1	Clr4_Repressed		"NM_138744 // Ssx2ip // =
synovial sarcoma, X breakpoint 2 interacting protein // 3"	107.5996817	=
121.1230811	136.4227084	133.4282184	121.984159	105.8472517	128.1793457	=
118.3765905	108.6828129	117.4318548	113.1191991	93.71382565	62.24560195	=
84.60669943	71.07055202	79.6277838	57.97946034	61.6081795
Gyg__6903549	Gyg	glycogenin	6903549	Cluster2	Clr3_Late_up_24hr		=
NM_013755 // Gyg // glycogenin // 3 A2|3 12.5 cM // 27357 /// =
ENSMUST00000019672	356.3991288	386.9866532	391.3538968	488.752408	=
505.3608172	460.9671075	441.8307442	379.4615769	434.9542949	527.8923687	=
527.3035868	535.2095319	1013.879161	1019.70067	863.3010901	852.7683003	=
727.7252204	879.5793963
Ect2__6903753	Ect2	ect2 oncogene	6903753	Cluster1	Clr4_Repressed	=
Clr3_CellCycle	NM_007900 // Ect2 // ect2 oncogene // 3 B // 13605 /// =
ENSMUST00000075155 // Ect	278.3989578	340.4525668	363.1495545	=
419.0242708	378.754705	309.8014315	387.9965462	312.5168137	354.2588293	=
383.3610621	355.1266945	341.0997766	158.8465559	208.135609	136.1817908	=
128.377628	69.76734366	82.58054302
Ccna2__6904300	Ccna2	cyclin A2	6904300	Cluster1	Clr4_Repressed	=
Clr3_CellCycle	"ENSMUST00000029270 // Ccna2 // cyclin A2 (Ccna2), mRNA =
// 3 B|3 19.2 cM // 12428"	907.0322266	904.8469635	997.3941977	=
870.4695371	893.9931705	1050.747275	892.3772969	839.0947978	888.1318122	=
942.4942457	817.0553475	791.7548558	531.0706537	490.7348775	319.4419558	=
324.3707678	207.8991429	269.040583
Slc7a11__6904892	Slc7a11	solute carrier family 7 (cationic amino acid =
transporter	6904892	Cluster4	Clr2_Sustained_5-24hr	Clr5_FkB	NM_011990 // =
Slc7a11 // solute carrier family 7 (cationic amino acid transporter	=
17.91989153	20.9147667	24.72485234	48.99287333	41.47643525	32.2840574	=
121.733295	119.3206557	108.5209671	10.17001569	11.27605098	10.8630702	=
21.96462556	24.7303371	22.72912121	39.06866355	34.70520149	35.27245287
P2ry14__6905408	P2ry14	"purinergic receptor P2Y, G-protein coupled, 14"	=
6905408	Cluster2	Clr3_Late_up_24hr	Clr1_IFNup_RNAdn	"NM_133200 // P2ry14 =
// purinergic receptor P2Y, G-protein coupled, 14 // 3 D|3 2"	=
52.31562527	78.90200192	73.10965304	197.0612086	126.9617404	64.70386558	=
179.6792499	234.6619304	170.239263	143.6774659	123.9539126	204.0105571	=
563.5578881	670.5820241	523.0699209	772.4619178	553.0169923	519.6116619
Ccnl1__6905657	Ccnl1	cyclin L1	6905657	Cluster4	Clr2_Sustained_5-24hr		=
NM_019937 // Ccnl1 // cyclin L1 // 3 E1 // 56706 /// ENSMUST00000029416 =
// Ccnl1	158.0765987	200.3724014	205.4623157	281.9352388	225.6636129	=
188.3927975	344.535779	292.9194131	312.5016507	169.699676	150.527159	=
156.1003541	223.354266	223.4874487	183.3059747	256.3107184	179.8225328	=
233.2316875
Trim59__6905821	Trim59	tripartite motif-containing 59	6905821	Cluster1	=
Clr4_Repressed		"ENSMUST00000107802 // Trim59 // tripartite =
motif-containing 59 (Trim59), mRNA //"	103.7897382	127.2383713	=
151.3369013	249.6927289	139.1560671	144.2092604	166.467877	146.7727164	=
140.6923426	139.4157748	117.2683597	112.8662237	74.6629186	79.1715395	=
27.91850918	49.20250968	18.01017132	36.757583
Tlr2__6906427	Tlr2	toll-like receptor 2	6906427	Cluster3	=
Clr1_Transient_up_5hr		"ENSMUST00000029623 // Tlr2 // toll-like receptor =
2 (Tlr2), mRNA // 3 E3 // 24088"	142.1657374	156.8552492	166.020778	=
205.6518158	201.4740192	201.2604662	280.8021166	318.8888844	322.2686409	=
66.64616703	63.95343746	74.71106384	61.71246429	76.90897179	52.33194591	=
51.33176635	49.90975788	57.26254951
EG624855__6906840	EG624855	"predicted gene, EG624855"	6906840	Cluster1	=
Clr4_Repressed		NM_016904 // Cks1b // CDC28 protein kinase 1b // 3 F1 // =
54124 /// ENSMUST000000	633.8993595	587.7708495	534.9239543	503.8114151	=
573.6074692	430.124351	541.6961399	571.7735211	517.9754819	425.8259321	=
450.4677457	531.4020562	297.0598878	338.5534944	258.9213283	212.6681241	=
177.3112175	205.0710458
BC028528__6907222	BC028528	cDNA sequence BC028528	6907222	Cluster2	=
Clr3_Late_up_24hr		NM_153513 // BC028528 // cDNA sequence BC028528 // 3 =
F2.1 // 229600	56.4221603	64.6393148	78.80580498	106.333325	87.64379198	=
47.35845136	96.8681175	92.79273808	80.157744	73.79800955	69.70353892	=
70.4452243	139.9919442	171.1657216	128.2228882	148.9154881	138.7448104	=
187.3107643
Fcgr1__6907262	Fcgr1	"Fc receptor, IgG, high affinity I"	6907262	=
Cluster2	Clr3_Late_up_24hr	Clr4_noIFN_RNAdn	"NM_010186 // Fcgr1 // Fc =
receptor, IgG, high affinity I // 3 F2.1|3 45.2 cM // 1"	568.5289484	=
626.5083815	626.3129938	772.5315268	643.4927125	561.1256297	1129.837833	=
1182.643883	1018.365687	484.7341785	449.4883769	377.3815286	1529.346928	=
1680.878815	1769.713371	1505.158811	1794.168907	1707.535669
Pde4dip__6907351	Pde4dip	phosphodiesterase 4D interacting protein =
(myomegalin)	6907351	Cluster4	Clr2_Sustained_5-24hr		NM_001039376 // =
Pde4dip // phosphodiesterase 4D interacting protein (myomegalin)	=
72.24520839	69.24941603	75.35388556	80.72983288	98.29594519	86.1626072	=
122.483194	116.2502493	105.302071	57.09410939	57.06878725	51.93229221	=
65.13811203	70.1188291	63.16046992	70.50530947	79.14904291	73.01798745
Ttf2__6907615	Ttf2	"transcription termination factor, RNA polymerase II"	=
6907615	Cluster1	Clr4_Repressed		"ENSMUST00000076941 // Ttf2 // =
transcription termination factor, RNA polymerase I"	64.9852322	=
67.75145386	70.88409273	81.73658144	72.15862786	63.15434109	90.50653122	=
72.12862417	65.15662628	59.71038641	52.96509484	55.26943656	41.54289927	=
48.74255596	39.67147133	38.47821582	35.13263793	36.7305858
Mov10__6907869	Mov10	Moloney leukemia virus 10	6907869	Cluster2	=
Clr3_Late_up_24hr		NM_008619 // Mov10 // Moloney leukemia virus 10 // 3 =
F2 // 17454 /// ENSMUST0000	186.125253	173.162173	156.0073294	=
198.9290278	193.187776	186.556653	301.5764577	253.3661533	268.7013948	=
202.3361095	191.7496322	201.9437939	657.9161878	629.1106609	545.5206505	=
522.5408445	607.1924324	561.506923
Cept1__6907958	Cept1	choline/ethanolaminephosphotransferase 1	6907958	=
Cluster2	Clr3_Late_up_24hr	Clr1_IFNup_RNAdn	NM_133869 // Cept1 // =
choline/ethanolaminephosphotransferase 1 // 3 F2.3 // 9971	252.7522281	=
236.2400898	274.0299936	365.4448772	327.554237	234.2929933	315.2691074	=
312.3089275	334.0198428	323.9371231	314.4594105	347.8737477	395.882916	=
525.0459947	457.2248483	674.689547	398.586766	497.5645875
Ifi44__6910592	Ifi44	interferon-induced protein 44	6910592	Cluster2	=
Clr3_Late_up_24hr		NM_133871 // Ifi44 // interferon-induced protein 44 =
// 3 H3 // 99899 /// ENSMUST	874.115433	1179.205955	1072.974445	=
1964.028297	1415.896407	1076.251848	2408.634881	2308.115973	2304.918462	=
1030.765185	987.2762419	857.2724676	3844.286118	3884.464469	3837.89626	=
3970.761516	3442.640932	3732.690045
Ccne2__6911682	Ccne2	cyclin E2	6911682	Cluster1	Clr4_Repressed	=
Clr3_CellCycle	NM_009830 // Ccne2 // cyclin E2 // 4 A2 // 12448 /// =
ENSMUST00000029866 // Ccne2	100.892841	133.5734995	134.132962	=
208.9726027	153.044777	128.5147375	147.681981	113.9368014	128.6983726	=
157.8368217	123.7152896	141.0086641	63.06510268	82.31423275	30.52712881	=
41.56939944	20.48619294	26.53583424
Gem__6911727	Gem	GTP binding protein (gene overexpressed in skeletal =
muscle) 	6911727	Cluster4	Clr2_Sustained_5-24hr		ENSMUST00000108304 // =
Gem // GTP binding protein (gene overexpressed in skeletal	14.06336568	=
11.9318844	13.31185759	17.27639138	19.30014793	18.02190983	51.86322447	=
55.6847355	35.80526898	11.40164435	11.09301786	12.1853856	11.97704415	=
12.13708448	14.56728386	15.50111406	14.81523905	16.24034077
F730047E07Rik__6912179	F730047E07Rik	RIKEN cDNA F730047E07 gene	6912179	=
Cluster1	Clr4_Repressed		BC094429 // F730047E07Rik // RIKEN cDNA =
F730047E07 gene // 4 A3 // 212377 /// NM	48.1598836	52.49361326	=
60.72084658	66.67435231	62.9380249	56.94037147	55.28437942	50.77547761	=
53.740953	58.65857017	54.90440513	48.61939378	33.44410424	37.13634692	=
31.58680257	28.95679449	23.89422384	23.77659139
Melk__6913080	Melk	maternal embryonic leucine zipper kinase	6913080	=
Cluster1	Clr4_Repressed		NM_010790 // Melk // maternal embryonic leucine =
zipper kinase // 4 B1|4 26.7 cM 	97.6399736	103.5956776	112.9577933	=
157.6509442	123.449741	93.7521584	147.5765823	122.9544381	123.1719553	=
116.6206938	98.3893325	99.70127161	51.4200818	63.27571503	43.72692523	=
34.00700386	28.49881446	27.0479997
1300002K09Rik__6913193	1300002K09Rik	RIKEN cDNA 1300002K09 gene	6913193	=
Cluster9	Clr3_Late_up_24hr		NM_028788 // 1300002K09Rik // RIKEN cDNA =
1300002K09 gene // 4 B1 // 74152	28.75538004	31.06913133	28.93412277	=
32.03839564	35.76161537	28.31628311	38.37167932	35.42559059	36.04431933	=
23.78186579	27.25350731	28.04088543	44.89366582	46.89752884	59.1013836	=
61.32825514	69.54862079	68.10600013
Tdrd7__6913194	Tdrd7	tudor domain containing 7	6913194	Cluster5	=
Clr2_Sustained_5-24hr		"ENSMUST00000102929 // Tdrd7 // tudor domain =
containing 7 (Tdrd7), mRNA // 4 B1 /"	193.4557768	210.0559731	=
228.3479456	273.5119392	245.3419287	208.7149308	385.3137875	363.0413327	=
333.1481334	210.9913436	210.5165724	192.6462109	500.7372598	514.3440837	=
485.0299418	452.263576	416.9209332	416.1500499
Tmeff1__6913348	Tmeff1	transmembrane protein with EGF-like and two =
follistatin-l	6913348	Cluster3	Clr1_Transient_up_5hr		NM_021436 // =
Tmeff1 // transmembrane protein with EGF-like and two follistatin-l	=
88.61751706	100.862075	99.21318802	121.3171751	104.0685258	81.99249746	=
206.9674384	159.6545656	147.0690643	15.84735321	20.05333109	19.59155493	=
15.17789695	15.17558262	20.78484379	19.02639065	18.87323727	19.75998573
Smc2__6913499	Smc2	structural maintenance of chromosomes 2	6913499	=
Cluster1	Clr4_Repressed		"ENSMUST00000102915 // Smc2 // structural =
maintenance of chromosomes 2 (Smc2), mR"	208.1125273	262.3029095	=
277.9574037	334.548137	283.6543149	266.8508876	302.3928044	269.4642365	=
280.1100624	287.0463698	232.8795263	220.1480111	117.6469411	149.6231916	=
83.63819371	97.23002586	55.99204626	66.14086462
Dhcr24__6916089	Dhcr24	24-dehydrocholesterol reductase	6916089	Cluster1	=
Clr4_Repressed		NM_053272 // Dhcr24 // 24-dehydrocholesterol reductase =
// 4 C7 // 74754 /// ENSM	464.9043131	449.9965093	531.3431251	=
446.6713775	502.8659295	508.4633577	558.3670506	480.1362325	441.6378465	=
346.1131632	315.820279	294.8893684	315.8706323	308.1929393	229.1756571	=
120.3514739	124.0604971	108.2227503
Tmem48__6916127	Tmem48	transmembrane protein 48	6916127	Cluster1	=
Clr4_Repressed		NM_028355 // Tmem48 // transmembrane protein 48 // 4 C7 =
// 72787 /// ENSMUST0000	309.5974975	333.5409299	377.3030625	377.143565	=
376.1045632	376.5114686	385.9579862	367.4158362	379.5799556	281.7887099	=
245.0190311	205.8500516	143.6167291	170.975998	110.2320547	104.1962828	=
78.51138661	88.78536602
Lrp8__6916143	Lrp8	"low density lipoprotein receptor-related protein 8, =
apol"	6916143	Cluster1	Clr4_Repressed		"NM_053073 // Lrp8 // low density =
lipoprotein receptor-related protein 8, apolipo"	143.5162213	148.5649521	=
144.8112625	117.170047	153.4962926	167.2114696	153.635734	150.4676984	=
135.5348455	101.6467304	95.97255525	86.15245482	58.55701063	56.66240766	=
52.12414829	48.3163645	49.64684039	43.75026954
Stil__6916483	Stil	Scl/Tal1 interrupting locus	6916483	Cluster1	=
Clr4_Repressed	Clr3_CellCycle	"ENSMUST00000030490 // Stil // Scl/Tal1 =
interrupting locus (Stil), mRNA // 4 D1 /"	66.07717027	70.01829372	=
84.55862428	85.62439594	90.5291184	90.8157111	82.9971562	74.3113153	=
69.10700256	86.04682173	73.4830702	66.84510445	38.72893703	43.87660516	=
29.45559928	27.35039948	22.86897818	24.51053382
Pdzk1ip1__6916488	Pdzk1ip1	PDZK1 interacting protein 1	6916488	Cluster2	=
Clr3_Late_up_24hr		"ENSMUST00000030488 // Pdzk1ip1 // PDZK1 interacting =
protein 1 (Pdzk1ip1), mRNA /"	44.20476541	55.49785088	54.43565455	=
51.54962401	50.7842771	49.78364643	43.93808233	39.7518473	48.29794832	=
56.30963913	52.78075198	63.87856506	107.1174714	98.82060615	122.6157079	=
104.5674481	106.9194121	106.3782943
Mycbp__6916996	Mycbp	c-myc binding protein	6916996	Cluster1	=
Clr4_Repressed		BC048478 // Mycbp // c-myc binding protein // 4 D2.2 // =
56309 /// NM_019660 // M	56.62000612	62.04916969	65.75733838	55.41904712	=
62.3890095	55.82540858	60.96714148	64.42773627	65.09839188	58.41026399	=
42.43697746	47.44486347	38.90274362	42.83624159	30.54617857	27.74642512	=
34.00299688	31.94503909
Csf3r__6917120	Csf3r	colony stimulating factor 3 receptor (granulocyte)	=
6917120	Cluster2	Clr3_Late_up_24hr		ENSMUST00000106162 // Csf3r // =
colony stimulating factor 3 receptor (granulocyte	37.78364551	=
32.26459475	30.39158475	51.674836	47.68455009	42.7860918	41.01045941	=
42.72356114	35.66531968	40.90655107	45.92475119	43.87690929	137.5087869	=
127.8554634	112.7692566	143.0583602	159.4135001	157.1839389
Stk40__6917129	Stk40	serine/threonine kinase 40	6917129	Cluster4	=
Clr2_Sustained_5-24hr		NM_028800 // Stk40 // serine/threonine kinase 40 =
// 4 D2.2 // 74178 /// ENSMUST0	78.72718563	81.17029772	77.74834175	=
81.79382351	88.633489	89.59026062	131.4199055	142.2652994	127.3495455	=
74.1662027	66.22848723	64.33134737	89.79666749	91.67586066	82.7518695	=
74.91174378	76.65191871	77.68585326
Clspn__6917180	Clspn	claspin homolog (Xenopus laevis)	6917180	Cluster1	=
Clr4_Repressed	Clr3_CellCycle	"ENSMUST00000048391 // Clspn // claspin =
homolog (Xenopus laevis) (Clspn), mRNA //"	83.5982015	84.59966234	=
92.66483146	100.8103532	90.44444552	77.80872315	86.17933136	90.20840781	=
72.76889508	103.9531741	110.0289992	90.67167303	47.19623924	55.79059374	=
36.80806489	34.38172442	27.58496032	26.83864628
AU040320__6917198	AU040320	expressed sequence AU040320	6917198	Cluster2	=
Clr3_Late_up_24hr		NM_133886 // AU040320 // expressed sequence AU040320 =
// 4 D2.2 // 100317 /// ENS	53.95781414	53.11067647	55.66389664	=
52.67841379	60.53090433	65.14398183	62.91621602	69.11418813	61.97738587	=
61.30997877	59.66818549	63.51784231	89.77675216	95.29839423	89.32363145	=
96.13300991	97.04284894	92.17157512
Sfpq__6917208	Sfpq	splicing factor proline/glutamine rich =
(polypyrimidine trac	6917208	Cluster1	Clr4_Repressed		NM_023603 // Sfpq =
// splicing factor proline/glutamine rich (polypyrimidine trac	=
809.8551042	987.2420261	974.4740789	912.6956215	861.2390948	870.9825472	=
907.4346882	890.795216	945.399309	673.0733851	618.9632741	628.3523629	=
460.1020263	495.1699654	371.3897014	403.560175	297.3256256	327.8245299
Sdc3__6917389	Sdc3	syndecan 3	6917389	Cluster2	Clr3_Late_up_24hr		=
NM_011520 // Sdc3 // syndecan 3 // 4 D2.3|4 60.8 cM // 20970 /// U52826 =
// Sdc3 	1258.770885	1259.643701	1297.213295	1184.202427	1279.176833	=
1521.206191	1083.662656	1130.934766	1194.341755	1524.689759	1601.713057	=
1400.959952	2738.936304	2337.741995	2168.677781	2241.890346	2399.4699	=
2442.766077
Rpa2__6917524	Rpa2	replication protein A2	6917524	Cluster1	=
Clr4_Repressed		NM_011284 // Rpa2 // replication protein A2 // 4 D2.3 // =
19891 /// ENSMUST000001	344.0680214	363.8474779	352.2998377	334.8868694	=
389.3948518	220.0015686	350.2861169	360.8536407	279.5727621	341.1045053	=
293.905796	364.7337771	145.208289	208.801751	173.9356682	93.43945795	=
90.24718332	101.8385519
Pla2g2e__6918021	Pla2g2e	"phospholipase A2, group IIE"	6918021	Cluster2	=
Clr3_Late_up_24hr		"NM_012044 // Pla2g2e // phospholipase A2, group IIE =
// 4 D3 // 26970 /// ENSMUST"	31.89835233	33.9810847	33.48376843	=
36.11734654	42.30745506	33.33810047	36.42911394	37.69470562	33.24925246	=
45.71893842	40.37610952	52.5161773	67.72750761	73.26996391	73.78113103	=
77.10914147	89.53252694	64.28899978
Mthfr__6918694	Mthfr	"5,10-methylenetetrahydrofolate reductase"	6918694	=
Cluster5	Clr2_Sustained_5-24hr		"NM_010840 // Mthfr // =
5,10-methylenetetrahydrofolate reductase // 4 E2|4 76.4 cM"	146.0795079	=
136.1732956	144.8253157	176.6916435	196.9533301	221.9083278	384.6333372	=
382.9839173	368.5278911	153.3995032	139.5501631	122.7602773	442.054366	=
369.9739799	409.395093	336.6020143	401.8184504	360.8311301
Tmem67__6919741	Tmem67	transmembrane protein 67	6919741	Cluster4	=
Clr2_Sustained_5-24hr	Clr1_IFNup_RNAdn	"ENSMUST00000050686 // Tmem67 // =
transmembrane protein 67 (Tmem67), mRNA // 4 A1 "	29.59517331	=
33.28037997	35.27807659	51.80753368	47.23223829	33.6615569	96.90236692	=
100.6337208	75.7749978	26.61688803	27.2759965	27.08552219	43.14794665	=
54.26913468	43.75785154	51.56070196	39.390614	38.08391792
Ripk2__6919944	Ripk2	receptor (TNFRSF)-interacting serine-threonine =
kinase 2	6919944	Cluster3	Clr1_Transient_up_5hr	Clr1_IFNup_RNAdn	=
NM_138952 // Ripk2 // receptor (TNFRSF)-interacting serine-threonine =
kinase 2 //	95.68494202	114.7229327	115.8721464	143.7033616	113.3868874	=
112.4733974	215.6906757	214.7419143	179.5721739	60.43154829	58.23844782	=
56.52628583	69.24797604	93.54054958	77.13800878	78.67917909	68.09561528	=
68.62441307
Atp6v0d2__6920056	Atp6v0d2	"ATPase, H+ transporting, lysosomal V0 =
subunit D2"	6920056	Cluster2	Clr3_Late_up_24hr		"ENSMUST00000029900 // =
Atp6v0d2 // ATPase, H+ transporting, lysosomal V0 subunit "	35.53626127	=
47.09852585	43.67906291	69.85299168	63.13683342	46.99547672	52.25510205	=
48.09449952	41.44970704	57.32132289	48.94399637	64.50459367	148.2481201	=
178.8182285	161.139905	138.4114995	122.7466635	120.4390981
Ddx58__6920954	Ddx58	DEAD (Asp-Glu-Ala-Asp) box polypeptide 58	6920954	=
Cluster5	Clr2_Sustained_5-24hr		NM_172689 // Ddx58 // DEAD =
(Asp-Glu-Ala-Asp) box polypeptide 58 // 4 A5 // 23007	391.1532116	=
414.6786613	416.0231499	628.8447167	526.3140143	547.8814698	981.4085296	=
1000.801402	1056.004304	408.5220104	380.0512054	301.5451038	1284.953111	=
1164.665543	1060.478752	1251.28959	1084.865143	1149.268361
Cd72__6921154	Cd72	CD72 antigen	6921154	Cluster2	Clr3_Late_up_24hr		=
BC003824 // Cd72 // CD72 antigen // 4 B1|4 22.5 cM // 12517 /// =
NM_007654 // Cd7	707.9825541	748.9990092	744.5422972	864.0134736	=
708.9253947	531.858994	893.5842826	773.4102101	684.5489986	976.5905449	=
885.3904487	902.1415461	1368.898724	1624.635096	1794.666425	1536.572368	=
1659.46214	1774.995928
E130306D19Rik__6921158	E130306D19Rik	RIKEN cDNA E130306D19 gene	6921158	=
Cluster1	Clr4_Repressed		NM_001013377 // E130306D19Rik // RIKEN cDNA =
E130306D19 gene // 4 B1 // 230098	137.7701949	145.7467598	168.6548504	=
136.5854504	135.4249737	106.7335555	121.8202365	102.2317846	109.1297016	=
150.836315	117.6469411	146.6039333	78.65900326	76.00803329	60.29180433	=
35.17430469	35.19893809	39.07922631
Exosc3__6921284	Exosc3	exosome component 3	6921284	Cluster1	=
Clr4_Repressed		"ENSMUST00000030003 // Exosc3 // exosome component 3 =
(Exosc3), mRNA // 4 B2 // 66"	40.88444072	44.81966623	45.72908033	=
47.99792058	47.25548863	38.48248343	46.59618707	52.59923821	48.4135842	=
39.5413439	37.19327802	36.59944839	28.57615687	33.7486994	25.24139955	=
27.81459126	20.53054471	24.43792691
Abca1__6921670	Abca1	"ATP-binding cassette, sub-family A (ABC1), member =
1"	6921670	Cluster2	Clr3_Late_up_24hr		"NM_013454 // Abca1 // =
ATP-binding cassette, sub-family A (ABC1), member 1 // 4 A"	207.1597626	=
232.9667093	249.0635343	205.4238671	250.238507	282.837578	184.0303624	=
233.9619324	231.930702	422.2489426	401.3841951	396.3249548	927.4463382	=
844.7671943	663.8437952	770.9802002	771.7554737	737.4390479
Pole3__6922244	Pole3	"polymerase (DNA directed), epsilon 3 (p17 =
subunit)"	6922244	Cluster1	Clr4_Repressed		"ENSMUST00000030091 // Pole3 =
// polymerase (DNA directed), epsilon 3 (p17 subunit"	142.8374031	=
155.6055815	165.4429494	149.0559339	164.2842084	142.2633272	175.3228225	=
167.1651152	154.9930806	141.6846838	110.1274267	130.3114461	120.7801869	=
130.103864	98.36682964	75.68103953	77.39186386	76.33591077
Psip1__6922924	Psip1	PC4 and SFRS1 interacting protein 1	6922924	=
Cluster1	Clr4_Repressed		NM_133948 // Psip1 // PC4 and SFRS1 interacting =
protein 1 // 4 C3 // 101739 /// 	50.54056895	55.90246521	54.83518536	=
65.26556039	61.60903357	48.89516818	61.57402614	57.86704223	62.15333932	=
66.64247149	51.91321745	45.04265615	32.13581152	38.98615578	26.89171761	=
27.46362199	23.53017263	28.87081642
Kif2c__6924834	Kif2c	kinesin family member 2C	6924834	Cluster1	=
Clr4_Repressed		NM_134471 // Kif2c // kinesin family member 2C // 4 D1 =
// 73804 /// ENSMUST00000	424.5468624	467.5737086	500.8691693	=
557.4737254	511.2517266	382.0320855	526.898039	444.6942684	517.6273367	=
456.629419	455.1757853	414.3425006	223.8145473	243.2759679	143.6565536	=
121.2457191	85.19577609	90.45322273
Cdc20__6924892	Cdc20	cell division cycle 20 homolog (S. cerevisiae)	=
6924892	Cluster1	Clr4_Repressed		ENSMUST00000006565 // Cdc20 // cell =
division cycle 20 homolog (S. cerevisiae) (C	63.09133617	66.22940536	=
101.1491229	101.1771713	102.3395511	68.20473527	100.8201363	91.22200659	=
77.37791769	61.36439886	48.5217608	54.56031241	32.0866218	34.31910442	=
26.95460756	20.99494349	24.36806855	20.24508787
Ctps__6925054	Ctps	cytidine 5'-triphosphate synthase	6925054	Cluster1	=
Clr4_Repressed		"ENSMUST00000030381 // Ctps // cytidine 5'-triphosphate =
synthase (Ctps), mRNA // "	59.97128581	54.55728702	66.33875354	=
58.11021954	65.40640431	46.29806522	61.24287052	69.02944596	47.54000006	=
44.53198451	41.5440511	32.8040037	21.58055406	23.15304438	17.23237924	=
16.51700266	15.63340359	15.83022658
Cdca8__6925254	Cdca8	cell division cycle associated 8	6925254	Cluster1	=
Clr4_Repressed	Clr3_CellCycle	NM_026560 // Cdca8 // cell division cycle =
associated 8 // 4 D2.2|4 57.6 cM // 52	156.974891	171.5041885	=
194.7068729	206.0284844	196.4270763	176.4236304	189.1045152	169.1617992	=
194.6367061	173.8778076	144.9548706	149.0011856	94.20423413	91.09500222	=
60.775165	54.0971243	50.34058232	47.88526896
Ccdc21__6925988	Ccdc21	coiled-coil domain containing 21	6925988	Cluster1	=
Clr4_Repressed		NM_144527 // Ccdc21 // coiled-coil domain containing 21 =
// 4 D3 // 70012 /// ENS	35.28614697	44.97589233	46.53228086	46.94371135	=
47.16549815	37.47275127	54.5198618	46.1749982	42.67058546	40.44557595	=
34.32576576	36.93918165	25.72251851	23.215879	27.15131185	23.92803466	=
18.81615572	20.69858155
Tnfrsf14__6927231	Tnfrsf14	"tumor necrosis factor receptor superfamily, =
member 14 ("	6927231	Cluster2	Clr3_Late_up_24hr	Clr1_IFNup_RNAdn	=
"NM_178931 // Tnfrsf14 // tumor necrosis factor receptor superfamily, =
member 14 ("	101.5087302	117.5906874	133.0624784	147.1669597	147.2536924	=
102.1531584	147.2077687	131.6013064	127.8200193	168.0177684	163.903176	=
175.0872234	289.05696	267.2210781	283.2279828	257.1025306	281.3066797	=
272.3956775
Cdk6__6928457	Cdk6	cyclin-dependent kinase 6	6928457	Cluster1	=
Clr4_Repressed	Clr2_IFNdn_RNAup	NM_009873 // Cdk6 // cyclin-dependent =
kinase 6 // 5 A2-A3|5 1.0 cM // 12571 /// 	594.4987639	583.767466	=
613.8277251	690.4054295	690.0131279	797.2453679	716.7320209	815.4146123	=
722.3929485	552.6529561	587.3798643	477.5274975	452.6179531	422.4772952	=
359.9044175	361.1889634	356.1719272	354.6519328
Abcb1b__6928741	Abcb1b	"ATP-binding cassette, sub-family B (MDR/TAP), =
member 1B /"	6928741	Cluster1	Clr4_Repressed	Clr2_IFNdn_RNAup	=
"ENSMUST00000009058 // Abcb1b // ATP-binding cassette, sub-family B =
(MDR/TAP), me"	230.1498991	256.3675762	258.8872311	320.0913765	=
349.4639918	258.6701913	324.78248	315.5489473	347.4110905	263.5988014	=
219.5065227	231.8198026	143.2051931	194.9296851	121.8582401	175.5806439	=
100.0959644	123.1890318
A530088I07Rik__6929109	A530088I07Rik	RIKEN cDNA A530088I07 gene	6929109	=
Cluster3	Clr1_Transient_up_5hr		NM_175437 // A530088I07Rik // RIKEN cDNA =
A530088I07 gene // 5 A3 // 212167 /// B	89.42089001	105.7247985	=
109.3508027	140.620196	120.6588561	97.97012664	215.0726106	191.078282	=
183.0177798	58.36210443	50.57666484	53.3120591	62.37603742	78.48635742	=
64.74962804	76.97190242	74.70018962	76.55581179
Fgl2__6929119	Fgl2	fibrinogen-like protein 2	6929119	Cluster2	=
Clr3_Late_up_24hr	Clr1_IFNup_RNAdn	NM_008013 // Fgl2 // fibrinogen-like =
protein 2 // 5 A3|5 7.0 cM // 14190 /// ENS	23.91526711	29.83678119	=
27.19425504	50.57876831	38.90031682	29.56421366	59.81560475	62.99825663	=
63.30949576	40.44865988	38.55751048	42.79558311	167.2694307	200.4626986	=
175.1940539	236.9518312	186.7727277	229.0883049
Nub1__6929312	Nub1	negative regulator of ubiquitin-like proteins 1	=
6929312	Cluster4	Clr2_Sustained_5-24hr		NM_016736 // Nub1 // negative =
regulator of ubiquitin-like proteins 1 // 5 A3 // 	522.9792876	=
568.217715	596.7157308	948.4447999	697.3794297	645.4045776	1136.199139	=
940.9798373	938.7127861	509.0593302	463.1096471	456.2529257	742.280161	=
857.902568	595.9675628	713.3468909	554.4102038	699.2720348
D5Wsu178e__6929604	D5Wsu178e	"DNA segment, Chr 5, Wayne State University =
178, expres"	6929604	Cluster1	Clr4_Repressed		"NM_027652 // D5Wsu178e // =
DNA segment, Chr 5, Wayne State University 178, expres"	155.4869834	=
170.8385798	200.868844	229.5747239	220.386188	149.6366746	179.4701375	=
186.7546041	183.5437273	146.9773464	139.7931637	133.2110546	105.6639912	=
116.1197853	74.0285569	86.62310611	71.8058759	90.6792152
Cenpa__6929632	Cenpa	centromere protein A	6929632	Cluster1	=
Clr4_Repressed		NM_007681 // Cenpa // centromere protein A // 5 B1|5 =
18.0 cM // 12615 /// ENSMUS	238.7637487	247.1409042	283.2397622	=
274.7203553	302.522786	206.3800919	270.0363849	255.7109269	253.0432184	=
218.2170472	215.9824083	276.1216117	124.2498242	151.2005943	107.1635152	=
86.57928613	76.35654925	105.2757979
Cad__6929671	Cad	"carbamoyl-phosphate synthetase 2, aspartate =
transcarbamylase"	6929671	Cluster1	Clr4_Repressed		"NM_023525 // Cad // =
carbamoyl-phosphate synthetase 2, aspartate transcarbamylase"	=
76.20585811	77.90154305	76.09079338	62.54098343	77.58307215	81.13879658	=
69.84427691	70.28086292	60.2253931	60.85230474	57.92161806	50.42824107	=
35.92335029	38.32914735	37.86938272	31.36861659	36.57358136	36.41421905
Tacc3__6929816	Tacc3	"transforming, acidic coiled-coil containing =
protein 3 /"	6929816	Cluster1	Clr4_Repressed		"NM_001040435 // Tacc3 // =
transforming, acidic coiled-coil containing protein 3 /"	357.7703451	=
343.8748989	422.0938503	436.3252034	387.0644503	313.1673503	424.1674193	=
409.5994591	387.1342127	336.4154143	311.2068488	327.9472575	166.1900271	=
195.3557623	132.6177433	105.3655913	86.43477749	87.79884159
Cxcl2__6932379	Cxcl2	chemokine (C-X-C motif) ligand 2	6932379	Cluster3	=
Clr1_Transient_up_5hr	Clr5_FkB	NM_009140 // Cxcl2 // chemokine (C-X-C =
motif) ligand 2 // 5 E1|5 51.0 cM // 2031	69.57658672	73.20041893	=
74.40151018	98.97827542	110.3230166	80.06501062	246.6582958	243.9226637	=
232.1494415	23.27210813	23.27404393	22.67907667	19.51768447	18.36605671	=
21.05381833	19.53595666	20.26558617	29.89246573
Sept11__6932517	40787	septin 11	6932517	Cluster1	Clr4_Repressed		=
NM_001009818 // Sept11 // septin 11 // 5 E2|5 52.0 cM // 52398 /// =
BC062206 // S	988.5704689	950.6694569	1036.424996	986.8246889	=
1091.502712	993.3786982	1041.826988	1013.415441	1056.077504	1044.791971	=
912.3350922	836.4410172	613.2025984	686.6685128	504.6467317	543.0984742	=
448.9310275	460.4689287
Pole__6933422	Pole	"polymerase (DNA directed), epsilon"	6933422	Cluster1	=
Clr4_Repressed	Clr3_CellCycle	"ENSMUST00000007296 // Pole // polymerase =
(DNA directed), epsilon (Pole), mRNA //"	77.93070702	80.42766886	=
88.99423642	89.5219775	96.88759118	85.73961299	99.86657579	89.33601519	=
77.29750807	119.3247911	91.99158561	91.43851065	59.50710385	67.78245569	=
46.54357103	36.11033752	31.58045386	29.2482824
Oasl2__6933625	Oasl2	2'-5' oligoadenylate synthetase-like 2	6933625	=
Cluster2	Clr3_Late_up_24hr		NM_011854 // Oasl2 // 2'-5' oligoadenylate =
synthetase-like 2 // 5 F // 23962 ///	235.8703065	255.7853807	=
216.1321678	296.1224377	250.176072	270.9269312	371.7399682	356.2756317	=
342.8229779	218.6136994	214.4890221	192.8653282	627.7254973	581.6469836	=
544.5270847	544.4666981	560.5386336	550.8516392
Oasl1__6933627	Oasl1	2'-5' oligoadenylate synthetase-like 1	6933627	=
Cluster4	Clr2_Sustained_5-24hr	Clr4_noIFN_RNAdn	NM_145209 // Oasl1 // =
2'-5' oligoadenylate synthetase-like 1 // 5 F // 231655 //	436.6791989	=
430.4494459	393.5327794	705.1273355	722.297817	604.5508993	1653.835468	=
1722.514008	1614.979347	232.8892117	252.652387	180.5106316	970.1338497	=
988.5773212	1053.15349	856.4528416	986.8452096	1053.810687
Cit__6933697	Cit	citron	6933697	Cluster1	Clr4_Repressed		NM_007708 // =
Cit // citron // 5 F // 12704 /// ENSMUST00000051704 // Cit // citr	=
72.06915375	71.35734339	76.54307738	65.61210036	74.08450886	86.87264147	=
76.99751605	68.42776873	67.98431367	89.99356875	78.20397313	67.32684709	=
43.13179942	41.00136401	36.13387318	31.42019001	29.79358861	29.03376977
C330023M02Rik__6934053	C330023M02Rik	RIKEN cDNA C330023M02 gene	6934053	=
Cluster4	Clr2_Sustained_5-24hr	Clr4_noIFN_RNAdn	NM_172722 // =
C330023M02Rik // RIKEN cDNA C330023M02 gene // 5 F // 231713 /// BC	=
137.8380131	145.686158	162.012352	182.8085833	162.286592	132.1616689	=
291.1724404	291.5399943	254.941071	99.62182947	94.13047696	77.77044022	=
160.8352696	184.4159975	158.3573478	159.6501391	145.662934	149.2347808
P2rx4__6934164	P2rx4	"purinergic receptor P2X, ligand-gated ion channel =
4"	6934164	Cluster2	Clr3_Late_up_24hr		"NM_011026 // P2rx4 // purinergic =
receptor P2X, ligand-gated ion channel 4 // 5 F"	692.7639275	712.8180208	=
719.2203343	932.8426885	899.3943433	738.9228848	844.2169585	813.7828125	=
816.8005345	747.4068625	777.9911857	814.7535936	1587.565059	1685.078399	=
1432.778621	1558.022119	1692.687576	1758.707689
Tpst1__6934652	Tpst1	protein-tyrosine sulfotransferase 1	6934652	=
Cluster4	Clr2_Sustained_5-24hr	Clr1_IFNup_RNAdn	NM_013837 // Tpst1 // =
protein-tyrosine sulfotransferase 1 // 5 F-G1 // 22021 ///	153.6964465	=
113.8373364	138.4470017	168.3616799	148.5989385	148.862855	313.0110981	=
328.0086385	271.3178208	115.8689338	98.67139496	79.02953421	182.0057224	=
204.9871977	153.290024	125.8176054	149.8639944	127.8873716
Mafk__6935232	Mafk	"v-maf musculoaponeurotic fibrosarcoma oncogene =
family, prot"	6935232	Cluster4	Clr2_Sustained_5-24hr		"NM_010757 // Mafk =
// v-maf musculoaponeurotic fibrosarcoma oncogene family, prot"	=
60.61151507	53.56207698	51.04118787	64.52874222	79.56599076	64.81428898	=
153.5048044	132.7244175	145.0925868	55.99476308	62.78856781	61.16523568	=
85.04709189	91.98839748	70.50530947	63.7206907	83.5472247	79.15398064
Cyp51__6935927	Cyp51	"cytochrome P450, family 51"	6935927	Cluster3	=
Clr1_Transient_up_5hr		"NM_020010 // Cyp51 // cytochrome P450, family 51 =
// 5 A2|5 1.2 cM // 13121 /// E"	270.3454003	333.0765557	378.6129638	=
572.6460973	522.6893667	358.5697567	562.0092245	469.2425403	451.521226	=
136.3262903	103.8113229	124.4394402	160.4066341	222.7929854	103.6646354	=
84.39233115	55.09463752	62.58608379
Dbf4__6936082	Dbf4	DBF4 homolog (S. cerevisiae)	6936082	Cluster1	=
Clr4_Repressed		NM_013726 // Dbf4 // DBF4 homolog (S. cerevisiae) // 5 =
A2 // 27214 /// ENSMUST00	101.7136858	112.8537071	139.051934	181.1385746	=
147.3149462	132.1680816	162.8488814	125.5858403	148.4908269	130.8409201	=
90.69115826	83.39043449	73.7218311	75.52592273	49.23253086	63.7790189	=
38.12749915	48.16789592
X14489 // Tyms // thymidylate synthase // 5 B1|5 18.2 cM // 22171			=
6936981	Cluster1	Clr4_Repressed		X14489 // Tyms // thymidylate synthase =
// 5 B1|5 18.2 cM // 22171	63.649179	58.79167596	62.05261052	64.38844929	=
72.2467107	67.77352946	71.7337427	68.76487875	61.47082745	64.84979011	=
61.36439886	50.55072926	33.51372166	36.82771546	24.90096935	18.31850674	=
16.64884281	21.81532407
Ppm1g__6937073	Ppm1g	"protein phosphatase 1G (formerly 2C), =
magnesium-dependent,"	6937073	Cluster1	Clr4_Repressed		"NM_008014 // =
Ppm1g // protein phosphatase 1G (formerly 2C), magnesium-dependent,"	=
319.7210673	309.6812015	352.5490053	343.7390628	328.5501977	298.3826832	=
379.3747893	316.4513693	325.2645987	265.7102368	202.7643205	192.5007158	=
202.2519777	222.8593995	143.5211952	134.9704713	136.0978061	138.4422036
Kdr__6939241	Kdr	kinase insert domain protein receptor	6939241	Cluster5	=
Clr2_Sustained_5-24hr		NM_010612 // Kdr // kinase insert domain protein =
receptor // 5 C3.3|5 42.0 cM //	97.06504892	104.850505	113.9202178	=
144.2042626	151.8307293	161.5122745	261.5331476	269.3783322	267.9109987	=
62.76202517	58.09974796	47.17105622	168.1890533	163.487894	175.2001257	=
222.0037137	245.7027168	223.932482
Ppat__6939320	Ppat	phosphoribosyl pyrophosphate amidotransferase	6939320	=
Cluster1	Clr4_Repressed		BC023841 // Ppat // phosphoribosyl =
pyrophosphate amidotransferase // 5 C3.3 // 2	135.2851804	173.5767612	=
172.7737223	181.7976827	178.7550265	125.7051547	165.4119897	150.7338891	=
136.1289404	122.4178394	120.9913417	123.1139131	73.56104145	101.7383647	=
76.93509775	88.34031062	55.74961744	71.63337445
Asahl__6939985	Asahl	N-acylsphingosine amidohydrolase (acid =
ceramidase)-like	6939985	Cluster2	Clr3_Late_up_24hr		NM_025972 // Asahl =
// N-acylsphingosine amidohydrolase (acid ceramidase)-like //	=
182.8478687	194.9769811	190.9405884	225.2963296	229.251919	208.9175674	=
221.9698624	231.8037347	221.3829031	252.8450983	235.3640228	282.9140471	=
384.8013366	381.4314521	379.5115545	400.9476299	400.3366813	429.7577957
Sdad1__6939986	Sdad1	SDA1 domain containing 1	6939986	Cluster3	=
Clr1_Transient_up_5hr	Clr1_IFNup_RNAdn	NM_172713 // Sdad1 // SDA1 domain =
containing 1 // 5 E2 // 231452 /// ENSMUST0000	75.94536428	83.24951718	=
89.49405849	101.8251409	91.67458977	101.3969186	150.262375	123.9238448	=
110.8450089	53.00365711	39.4370573	33.19145572	53.93014471	60.64051076	=
50.53916768	60.54726971	49.81954706	48.99660899
Cxcl10__6939990	Cxcl10	chemokine (C-X-C motif) ligand 10	6939990	=
Cluster4	Clr2_Sustained_5-24hr		NM_021274 // Cxcl10 // chemokine (C-X-C =
motif) ligand 10 // 5 E2|5 53.0 cM // 15	258.4049686	237.2492966	=
273.8894717	828.4839853	784.5219487	646.3536787	2241.734955	2376.7921	=
2535.579863	106.1624676	95.5245731	86.52469225	140.9314709	191.7788748	=
153.5186372	160.2788219	88.29256191	104.8541389
Cxcl11__6939991	Cxcl11	chemokine (C-X-C motif) ligand 11	6939991	=
Cluster4	Clr2_Sustained_5-24hr	Clr1_IFNup_RNAdn	NM_019494 // Cxcl11 // =
chemokine (C-X-C motif) ligand 11 // 5 E3 // 56066 /// AF	15.62744478	=
16.20469543	13.33725625	34.93254867	25.35942273	15.95713784	287.2772624	=
313.7561657	267.8311589	13.31850275	11.2941986	12.80291128	16.36350618	=
17.66118205	18.97910427	33.13720462	24.02825542	27.34452318
Rasgef1b__6940303	Rasgef1b	"RasGEF domain family, member 1B"	6940303	=
Cluster4	Clr2_Sustained_5-24hr		"NM_145839 // Rasgef1b // RasGEF domain =
family, member 1B // 5 E3 // 320292 /// N"	531.8258159	596.9639495	=
609.9681065	846.1971403	848.1937252	641.2130601	1116.525124	1119.547481	=
1048.201236	376.9162016	329.551471	300.0501831	766.1483716	839.5369426	=
623.1173165	701.6997314	668.2666186	759.5546709
Lin54__6940347	Lin54	lin-54 homolog (C. elegans)	6940347	Cluster1	=
Clr4_Repressed		"ENSMUST00000094577 // Lin54 // lin-54 homolog (C. =
elegans) (Lin54), mRNA // 5 E4"	177.6458283	181.7624026	208.2135286	=
213.8314133	206.2242243	213.9322243	227.5279548	214.9086885	215.9689351	=
183.704098	170.293552	137.6756873	143.6346488	142.9671617	117.614327	=
134.1013546	96.49618493	94.25517987
Hpse__6940363	Hpse	heparanase	6940363	Cluster2	Clr3_Late_up_24hr		=
NM_152803 // Hpse // heparanase // 5 E4 // 15442 /// ENSMUST00000045617 =
// Hpse 	294.3726852	375.0892225	357.7033948	526.6899059	504.6432338	=
362.0562386	300.9270532	317.5500088	344.2612523	604.3079033	621.5342139	=
659.2765699	1593.187113	1643.664346	1447.652883	1322.543995	1251.463067	=
1437.752868
Gbp4__6940648	Gbp4	guanylate nucleotide binding protein 4	6940648	=
Cluster9	Clr3_Late_up_24hr	Clr1_IFNup_RNAdn	AK155365 // 5830443L24Rik // =
RIKEN cDNA 5830443L24 gene // 5 E5 // 76074	8.07028711	6.662067632	=
6.705895494	9.235947677	8.058939485	7.758135642	23.8649267	19.97578094	=
16.74025965	7.223710119	7.626494087	7.837589431	23.18275309	35.07570023	=
33.7816994	94.90551367	74.87540519	73.62786689
Oas2__6941647	Oas2	2'-5' oligoadenylate synthetase 2	6941647	Cluster5	=
Clr2_Sustained_5-24hr		"ENSMUST00000081491 // Oas2 // 2'-5' =
oligoadenylate synthetase 2 (Oas2), mRNA // "	231.2132074	253.4100621	=
243.6421618	318.4316661	278.7465232	278.7040197	433.8221784	425.1063503	=
420.3449702	218.6894783	189.9228922	157.2231664	616.4072413	487.5478474	=
475.6181631	459.7258565	454.2585945	468.1931446
Oas3__6941649	Oas3	2'-5' oligoadenylate synthetase 3	6941649	Cluster2	=
Clr3_Late_up_24hr	Clr4_noIFN_RNAdn	NM_145226 // Oas3 // 2'-5' =
oligoadenylate synthetase 3 // 5 F|5 67.1 cM // 24672	275.4792798	=
259.6798029	235.3689171	314.8978288	294.1789076	319.4751706	421.547093	=
401.3591562	386.3246705	245.8015154	210.4480016	163.7771185	1188.890393	=
985.7718682	1044.068027	890.6840816	1082.836719	1009.692308
Oas1g__6941657	Oas1g	2'-5' oligoadenylate synthetase 1G	6941657	Cluster5	=
Clr2_Sustained_5-24hr		NM_145211 // Oas1a // 2'-5' oligoadenylate =
synthetase 1A // 5 F|5 67.0 cM // 246	197.7988187	272.2314621	=
247.1237743	289.0790003	287.5282701	270.7786159	372.2272846	374.1051458	=
354.7527358	159.9824677	201.7940743	163.1087084	398.7415125	515.0683209	=
497.806066	505.655146	561.8884754	444.3214561
Trafd1__6941672	Trafd1	TRAF type zinc finger domain containing 1	6941672	=
Cluster5	Clr2_Sustained_5-24hr	Clr4_noIFN_RNAdn	NM_172275 // Trafd1 // =
TRAF type zinc finger domain containing 1 // 5 F // 23171	528.4268634	=
539.8107884	509.8715394	724.2028278	654.0830416	598.6421287	1093.016906	=
1020.88879	998.2033947	553.5654148	523.7120538	513.4891562	1014.954966	=
1003.350532	1007.608862	874.5881555	941.0907243	960.9050029
Mcm7__6942604	Mcm7	minichromosome maintenance deficient 7 (S. =
cerevisiae)	6942604	Cluster1	Clr4_Repressed	Clr3_CellCycle	NM_008568 // =
Mcm7 // minichromosome maintenance deficient 7 (S. cerevisiae) // 5	=
361.1939706	407.5038841	390.2784518	390.4922214	396.1684002	350.3978227	=
440.7021119	410.0028136	323.957332	405.1549622	427.4998193	434.4420683	=
287.6897479	274.2808333	198.5226765	104.4674727	164.720922	160.3688355
Mad1l1__6942709	Mad1l1	mitotic arrest deficient 1-like 1	6942709	=
Cluster1	Clr4_Repressed		NM_010752 // Mad1l1 // mitotic arrest deficient =
1-like 1 // 5 G2|5 81.0 cM // 17	156.1999304	148.9206492	165.7528653	=
128.8599384	152.9726578	142.9671617	176.256176	163.2399089	140.4117637	=
149.7861063	156.5869312	136.0902594	92.75158304	104.6298001	81.76208038	=
62.86085544	82.4987297	64.78913539
B230342M21Rik__6943387	B230342M21Rik	RIKEN cDNA B230342M21 gene	6943387	=
Cluster2	Clr3_Late_up_24hr		BC019754 // B230342M21Rik // RIKEN cDNA =
B230342M21 gene // 5 G3 // 100637 /// NM	45.32923787	45.45383133	=
46.13340905	58.344712	56.19305768	45.42737383	50.19076394	57.842981	=
44.15974695	97.99321798	82.88447544	89.80040211	148.5793696	139.8939731	=
151.0424227	167.9211335	157.6137949	165.982807
Tes__6944351	Tes	testis derived transcript	6944351	Cluster1	=
Clr4_Repressed		NM_011570 // Tes // testis derived transcript // 6 A2|6 =
1.5 cM // 21753 /// ENSM	150.9262563	168.6034211	164.0725409	177.373909	=
154.4943213	136.1289404	186.7209505	195.8682843	166.1900271	120.67893	=
102.43323	122.3135139	72.27025101	81.32404103	63.23625389	59.00600995	=
53.09300892	58.39811918
Cav1__6944372	Cav1	"caveolin, caveolae protein 1"	6944372	Cluster3	=
Clr1_Transient_up_5hr		"NM_007616 // Cav1 // caveolin, caveolae protein =
1 // 6 A2 // 12389 /// ENSMUST00"	32.14249467	46.74045911	43.83161708	=
45.34180755	42.82970989	32.11398959	74.52745037	59.7584159	52.31453741	=
13.50301811	17.45320399	15.2555258	16.12357773	16.97159204	15.0337186	=
20.77346541	19.96207794	27.65234643
Tmem140__6945339	Tmem140	transmembrane protein 140	6945339	Cluster5	=
Clr2_Sustained_5-24hr	Clr1_IFNup_RNAdn	"ENSMUST00000074949 // Tmem140 // =
transmembrane protein 140 (Tmem140), mRNA // 6 "	174.8337621	120.3022654	=
149.1210383	259.7770192	240.6028631	191.2014959	406.4206792	444.8360808	=
373.0098713	122.7347527	106.4889556	122.7960207	415.3604381	415.0985264	=
347.314781	306.3251478	366.629738	409.6108158
Npy__6946119	Npy	neuropeptide Y	6946119	Cluster2	Clr3_Late_up_24hr		=
NM_023456 // Npy // neuropeptide Y // 6 B3|6 26.0 cM // 109648 /// =
ENSMUST000000	300.0980221	334.0059516	296.5229584	332.0645721	=
333.7490685	387.0027479	394.2644988	360.141489	360.6086017	431.45312	=
369.7048091	318.2154339	664.4744884	526.4417143	658.034767	597.1584596	=
720.9373083	807.0308424
Mpp6__6946138	Mpp6	"membrane protein, palmitoylated 6 (MAGUK p55 =
subfamily memb"	6946138	Cluster1	Clr4_Repressed		"ENSMUST00000036236 // =
Mpp6 // membrane protein, palmitoylated 6 (MAGUK p55 subfa"	207.4298919	=
246.8789464	279.2454571	320.2445037	255.7002924	220.7515871	268.8727991	=
229.6527103	259.9877791	229.2026636	217.7848821	217.6505718	167.3854133	=
183.4496065	125.5214402	164.6832483	127.8359679	134.118087
Snx10__6946204	Snx10	sorting nexin 10	6946204	Cluster4	=
Clr2_Sustained_5-24hr		NM_028035 // Snx10 // sorting nexin 10 // 6 B3 // =
71982 /// ENSMUST00000049152 /	105.3721645	138.8054111	128.6074137	=
176.6842952	147.053774	96.6722557	233.9813936	192.5554304	191.8147695	=
103.7789475	78.85716829	85.87462567	127.1510883	156.5478625	95.33341025	=
122.2668931	97.75306276	118.6682352
Mad2l1__6946778	Mad2l1	"MAD2 (mitotic arrest deficient, homolog)-like 1 =
(yeast) /"	6946778	Cluster1	Clr4_Repressed	Clr3_CellCycle	"NM_019499 // =
Mad2l1 // MAD2 (mitotic arrest deficient, homolog)-like 1 (yeast) /"	=
645.6014461	789.704992	801.495161	1082.236433	929.6410727	610.8947365	=
829.4493063	830.2545996	939.2269531	778.4766733	716.8959839	783.0659465	=
439.451457	608.4394975	347.5676503	342.4263708	217.7320535	270.5272289
Itpr1__6948906	Itpr1	"inositol 1,4,5-triphosphate receptor 1"	6948906	=
Cluster2	Clr3_Late_up_24hr		"NM_010585 // Itpr1 // inositol =
1,4,5-triphosphate receptor 1 // 6 E1-E2|6 48.0 c"	29.79358861	=
28.73784549	31.15496087	29.18671626	29.53103468	31.24124408	40.64454971	=
40.97522596	33.70498318	43.00283891	42.37906932	38.12062849	85.71109125	=
81.37366135	85.28735776	73.76579027	76.77634627	59.81643398
Clec4a1__6949722	Clec4a1	"C-type lectin domain family 4, member a1"	=
6949722	Cluster2	Clr3_Late_up_24hr		"NM_199311 // Clec4a1 // C-type =
lectin domain family 4, member a1 // 6 F2 // 2697"	192.0103142	=
259.3236547	254.360352	309.9560814	286.2774056	166.6110181	270.5122281	=
250.1552638	274.0964818	267.6752613	230.8240918	227.416008	476.0700301	=
601.0661648	368.4895765	653.2538899	473.9923616	569.1400917
Clec4a3__6949727	Clec4a3	"C-type lectin domain family 4, member a3"	=
6949727	Cluster2	Clr3_Late_up_24hr		"NM_153197 // Clec4a3 // C-type =
lectin domain family 4, member a3 // 6 F2 // 7314"	52.77453292	=
67.61915113	62.13740124	101.0440107	77.06746331	37.13274336	75.01410563	=
67.9725339	62.83820217	78.87302117	77.64870721	108.5284895	209.1595411	=
273.2788502	177.5202753	287.5322561	207.8098171	286.6447409
NM_013538 // Cdca3 // cell division cycle associated 3 // 6 F2|6 60.19 =
cM // 147			6949814	Cluster1	Clr4_Repressed		NM_013538 // Cdca3 // cell =
division cycle associated 3 // 6 F2|6 60.19 cM // 147	200.7630558	=
184.9857077	221.0057354	243.1781845	221.430478	194.6677383	220.7301663	=
226.6166417	198.0485049	192.3713309	183.039347	183.8480418	133.3394619	=
134.0809067	81.15004558	56.5686172	53.38120621	53.75697305
Parp11__6949992	Parp11	"poly (ADP-ribose) polymerase family, member 11"	=
6949992	Cluster2	Clr3_Late_up_24hr	Clr4_noIFN_RNAdn	"NM_181402 // Parp11 =
// poly (ADP-ribose) polymerase family, member 11 // 6 F3 //"	=
146.5196145	160.9289422	183.8034454	259.4638972	231.8937296	201.5676072	=
509.8114622	475.2161315	476.5355387	205.274413	164.7860151	140.4176034	=
688.6513735	760.9142128	782.5938703	819.3124912	674.7222839	709.6038368
Foxm1__6950070	Foxm1	forkhead box M1	6950070	Cluster1	Clr4_Repressed		=
NM_008021 // Foxm1 // forkhead box M1 // 6 F3|6 62.0 cM // 14235 /// =
ENSMUST0000	230.4739684	233.6200037	243.1377338	241.8133358	235.3819691	=
309.4773467	261.8578419	217.523883	207.481659	316.9826354	254.4291218	=
220.3556381	180.1094415	124.989232	102.1786522	69.97559772	64.26494094	=
72.78756011
Slc25a13__6951440	Slc25a13	"solute carrier family 25 (mitochondrial =
carrier, adenin"	6951440	Cluster1	Clr4_Repressed		"NM_015829 // Slc25a13 =
// solute carrier family 25 (mitochondrial carrier, adenin"	178.6385951	=
215.0666477	218.1278241	243.9818469	263.5257264	159.9248145	245.9719511	=
246.1595669	206.6406104	204.2369375	174.5310606	194.3697638	125.3649291	=
173.1105692	144.1243209	133.2027447	105.3378421	115.0733543
Zc3hav1__6952873	Zc3hav1	"zinc finger CCCH type, antiviral 1"	6952873	=
Cluster4	Clr2_Sustained_5-24hr	Clr4_noIFN_RNAdn	"NM_028864 // Zc3hav1 // =
zinc finger CCCH type, antiviral 1 // 6 B1 // 78781 /// "	153.8179436	=
192.2207138	202.0277974	245.0835766	234.8230144	233.9327436	411.1582594	=
384.9373898	372.1344132	167.9968067	150.7453824	119.3074233	299.3625619	=
305.007308	210.300723	222.0468046	207.6384769	233.6945048
Parp12__6952926	Parp12	"poly (ADP-ribose) polymerase family, member 12"	=
6952926	Cluster5	Clr2_Sustained_5-24hr	Clr4_noIFN_RNAdn	=
"ENSMUST00000038398 // Parp12 // poly (ADP-ribose) polymerase family, =
member 12 ("	548.0485908	541.7862614	538.797744	767.2058974	634.8183408	=
599.0447627	1007.706645	1000.732034	986.4348775	360.1340001	311.1572389	=
304.4539035	1150.224693	1193.845145	969.1928826	851.197439	832.6174589	=
959.8931422
Ezh2__6953331	Ezh2	enhancer of zeste homolog 2 (Drosophila)	6953331	=
Cluster1	Clr4_Repressed	Clr3_CellCycle	"ENSMUST00000081721 // Ezh2 // =
enhancer of zeste homolog 2 (Drosophila) (Ezh2), m"	208.5948891	=
251.1142344	257.1399574	335.651435	288.3265739	211.3279824	295.882385	=
276.6388564	280.9247648	272.7489817	263.0731135	280.9968213	133.6114651	=
210.3794532	142.6721565	145.0372836	94.57978781	115.461655
Osbpl3__6953507	Osbpl3	oxysterol binding protein-like 3	6953507	Cluster1	=
Clr4_Repressed	Clr5_FkB	NM_027881 // Osbpl3 // oxysterol binding =
protein-like 3 // 6 B3 // 71720 /// BC0	94.51294258	118.4594925	=
113.7829042	106.9201532	111.8049304	82.40500161	124.7053889	102.351611	=
88.86417388	102.5788861	89.41035372	84.31573577	54.37305559	67.73689728	=
52.52673478	45.48755546	43.79183503	43.49296023
Nt5c3__6953906	Nt5c3	"5'-nucleotidase, cytosolic III"	6953906	Cluster4	=
Clr2_Sustained_5-24hr	Clr4_noIFN_RNAdn	"NM_026004 // Nt5c3 // =
5'-nucleotidase, cytosolic III // 6 B3 // 107569 /// ENSMU"	85.22826155	=
94.90156674	103.6969751	221.272446	164.0361525	106.4778843	400.7142487	=
341.2700504	378.5998423	64.85653303	54.94171349	50.3594283	229.3854383	=
272.4183357	231.5580336	247.6828213	171.6647484	213.4316026
Mcm2__6955381	Mcm2	minichromosome maintenance deficient 2 mitotin (S. =
cerevisi	6955381	Cluster1	Clr4_Repressed	Clr3_CellCycle	NM_008564 // =
Mcm2 // minichromosome maintenance deficient 2 mitotin (S. cerevisi	=
321.4632486	331.0418953	325.8264695	311.3514095	359.6575302	302.7577331	=
357.5050969	344.1204931	289.9519439	331.4482901	253.8865222	274.7908203	=
186.3498697	225.518191	172.9534522	126.221162	125.9153187	100.1035967
Rad18__6956501	Rad18	RAD18 homolog (S. cerevisiae)	6956501	Cluster1	=
Clr4_Repressed		NM_021385 // Rad18 // RAD18 homolog (S. cerevisiae) // 6 =
F // 58186 /// BC011120	99.55004065	124.7685055	137.2278983	157.1926553	=
132.7501794	117.4082519	149.0259748	145.0031067	126.5882773	125.4344655	=
103.5841892	90.19590314	61.25900377	87.3127236	58.30064745	51.0100638	=
35.97119044	40.41194825
Gpr162__6957140	Gpr162	G protein-coupled receptor 162	6957140	Cluster2	=
Clr3_Late_up_24hr	Clr2_IFNdn_RNAup	NM_013533 // Gpr162 // G =
protein-coupled receptor 162 // 6 F2|6 60.18 cM // 1478	13.29599648	=
13.82473575	14.54891841	18.67867223	20.04263102	17.00916012	15.58612082	=
19.77546893	17.82598634	18.24159531	17.97101513	22.96826538	32.33825664	=
37.42498933	41.59476324	42.5840128	52.29677221	47.83418126
Ncapd2__6957162	Ncapd2	"non-SMC condensin I complex, subunit D2"	6957162	=
Cluster1	Clr4_Repressed		"NM_146171 // Ncapd2 // non-SMC condensin I =
complex, subunit D2 // 6 F2 // 68298 "	383.1326061	379.2827636	=
407.6112331	335.5304757	386.1078297	387.7599523	370.5411608	348.9532601	=
352.3633343	434.6950931	391.0556181	377.9155312	198.2215492	201.3246479	=
172.3491054	124.5645726	113.2196062	111.2714759
Ccnd2__6957263	Ccnd2	cyclin D2	6957263	Cluster2	Clr3_Late_up_24hr		=
NM_009829 // Ccnd2 // cyclin D2 // 6 F3|6 61.1 cM // 12444 /// =
ENSMUST0000000018	93.54638513	76.48102747	81.66918921	87.51873619	=
70.07170036	74.09580704	104.5507789	104.9850434	95.3301063	85.49392477	=
85.08718745	72.79563296	130.0686982	123.5781611	142.2722023	166.0530026	=
169.6808567	148.777237
Fkbp4__6957346	Fkbp4	FK506 binding protein 4	6957346	Cluster1	=
Clr4_Repressed		NM_010219 // Fkbp4 // FK506 binding protein 4 // 6 F3 // =
14228 /// ENSMUST000000	278.2330518	280.6231075	332.1520481	283.571749	=
289.2994961	268.4910151	306.2954233	308.4237386	277.4319245	256.8282338	=
271.1805694	250.7663574	189.8531334	218.8168459	165.1965789	125.8001646	=
167.6338861	159.0569939
Clec7a__6957410	Clec7a	"C-type lectin domain family 7, member a"	6957410	=
Cluster2	Clr3_Late_up_24hr		XM_001480292 // LOC100048461 // similar to =
dendritic cell-associated C-type lect	60.77727135	103.1828936	=
84.34437781	117.8027984	102.5113612	52.03786978	68.88605241	55.54095197	=
51.39015149	119.4381571	83.37078417	110.678409	273.2958988	346.9827183	=
347.4905659	370.8135108	288.8126253	343.0606871
Slc1a5__6958905	Slc1a5	"solute carrier family 1 (neutral amino acid =
transporter),"	6958905	Cluster1	Clr4_Repressed		"NM_009201 // Slc1a5 // =
solute carrier family 1 (neutral amino acid transporter),"	227.3450843	=
265.3182307	280.3295463	272.1012926	343.7724211	231.4729822	310.8123458	=
240.3544993	234.6196439	206.8383656	187.5251128	207.8804101	126.7032745	=
164.4972893	111.3941763	86.56908465	81.00561452	88.65192173
Dbp__6960404	Dbp	D site albumin promoter binding protein	6960404	=
Cluster2	Clr3_Late_up_24hr	Clr2_IFNdn_RNAup	"ENSMUST00000080885 // Dbp =
// D site albumin promoter binding protein (Dbp), mRNA"	53.06762212	=
48.93348063	44.1239487	52.05915537	58.15010937	54.13838702	29.9183768	=
27.42633611	40.68993301	119.5574316	131.5547928	166.1969389	271.6640778	=
238.9193679	285.7936398	220.4350766	222.3147715	225.1823591
Nomo1__6960436	Nomo1	nodal modulator 1	6960436	Cluster1	Clr4_Repressed		=
"ENSMUST00000033121 // Nomo1 // nodal modulator 1 (Nomo1), mRNA // 7 =
B4|7 23.2 cM"	336.7046885	340.0492737	365.1891266	346.7495019	=
375.2088379	328.322543	394.8935518	380.2883677	332.1037032	293.975069	=
264.0083959	238.606577	195.5820284	223.1577345	184.401937	156.5456923	=
184.3750972	164.9654396
Tmem86a__6960516	Tmem86a	transmembrane protein 86A	6960516	Cluster2	=
Clr3_Late_up_24hr		NM_026436 // Tmem86a // transmembrane protein 86A // =
7 B4 // 67893 /// ENSMUST00	384.1750455	421.2988011	440.1526062	=
592.9431586	681.0656214	446.5135048	586.0012777	589.844149	503.3471725	=
342.8348595	354.3939095	437.245583	1111.274877	1052.350807	982.1843331	=
911.2038295	1025.278406	1114.746535
Snrpa1__6961201	Snrpa1	small nuclear ribonucleoprotein polypeptide A'	=
6961201	Cluster1	Clr4_Repressed		ENSMUST00000032723 // Snrpa1 // small =
nuclear ribonucleoprotein polypeptide A' (	256.4013415	281.7828504	=
313.6104885	325.1902067	321.2026533	170.9783682	336.2918487	302.5982848	=
315.0921495	247.7343309	241.130444	227.9209927	141.4109473	216.3180138	=
120.0864864	90.85348815	70.43741211	84.93162805
Isg20__6961896	Isg20	interferon-stimulated protein	6961896	Cluster2	=
Clr3_Late_up_24hr	Clr4_noIFN_RNAdn	AF217484 // Isg20 // =
interferon-stimulated protein // 7 D3 // 57444 /// ENSMUST0	28.8272238	=
24.60654162	23.48796796	31.63500678	28.99555806	34.5892062	98.43571826	=
102.7375668	91.68221537	25.88617679	22.31342389	25.74535039	134.4121738	=
117.1042804	155.0392837	174.2723645	170.2829289	172.9438618
Prc1__6961987	Prc1	protein regulator of cytokinesis 1	6961987	Cluster1	=
Clr4_Repressed	Clr3_CellCycle	NM_145150 // Prc1 // protein regulator of =
cytokinesis 1 // 7 D3|7 38.0 cM // 233	627.268802	604.0943152	=
668.3129409	685.9977337	693.8788584	577.3210424	791.6451029	680.3955995	=
662.6944377	619.0619594	498.2962822	426.2245847	198.5240525	280.6269977	=
187.8060853	137.9249837	93.05101615	100.3265754
Whdc1__6962065	Whdc1	WAS protein homology region 2 domain containing 1	=
6962065	Cluster4	Clr2_Sustained_5-24hr	Clr1_IFNup_RNAdn	NM_001004185 // =
Whdc1 // WAS protein homology region 2 domain containing 1 // 7 	=
33.70358145	34.95071344	34.2679979	33.31961903	36.79327009	35.70093615	=
55.89316631	53.13055949	49.60453097	31.82150137	34.30435891	31.55332204	=
38.27127341	35.89174099	36.12010045	37.80643736	40.41727077	37.71692095
Rrm1__6963049	Rrm1	ribonucleotide reductase M1	6963049	Cluster1	=
Clr4_Repressed	Clr3_CellCycle	NM_009103 // Rrm1 // ribonucleotide =
reductase M1 // 7 E3|7 69.0 cM // 20133 /// 	1024	1120.789788	=
1149.985536	1371.748231	1172.360053	1178.715639	1236.460126	1025.989321	=
1139.59067	1181.660596	1102.604745	1014.631401	663.8345924	738.7436427	=
453.0950753	486.6969758	326.5635589	395.3153046
Plk1__6964033	Plk1	polo-like kinase 1 (Drosophila)	6964033	Cluster1	=
Clr4_Repressed	Clr3_CellCycle	NM_011121 // Plk1 // polo-like kinase 1 =
(Drosophila) // 7 F3|7 59.0 cM // 18817 	518.4927478	590.0199802	=
536.2567158	528.613698	527.8374855	592.0150329	577.2410143	558.9207787	=
548.6491273	633.4776897	599.6388305	565.0442333	300.0980221	322.4876272	=
301.6517204	152.3008306	168.6045898	182.7693064
Hirip3__6964253	Hirip3	HIRA interacting protein 3	6964253	Cluster1	=
Clr4_Repressed	Clr3_CellCycle	NM_172746 // Hirip3 // HIRA interacting =
protein 3 // 7 F3 // 233876 /// ENSMUST0	37.48418163	46.43594211	=
47.37847969	54.76795094	50.33988446	35.07959046	47.35681007	43.69602077	=
45.59172213	39.73559383	38.92270308	40.42175344	20.34144129	28.2294673	=
21.86967688	17.87498344	21.0247975	17.60691202
Bub3__6964573	Bub3	budding uninhibited by benzimidazoles 3 homolog (S. =
cerevis	6964573	Cluster1	Clr4_Repressed		NM_009774 // Bub3 // budding =
uninhibited by benzimidazoles 3 homolog (S. cerevis	899.2759027	=
892.9960601	959.6935588	1080.063186	982.3068845	730.2516993	968.5414621	=
882.4006234	949.701288	700.6936443	745.5751678	754.9304876	575.4672435	=
680.0466944	516.0653653	503.8149072	393.9503482	474.1533767
Sae1__6965620	Sae1	SUMO1 activating enzyme subunit 1	6965620	Cluster1	=
Clr4_Repressed		NM_019748 // Sae1 // SUMO1 activating enzyme subunit 1 =
// 7 A2|7 4.0 cM // 56459	687.1351143	743.8768549	825.7836248	=
985.1229612	885.4518214	649.0563834	931.4922785	817.7239017	849.0113321	=
730.0998635	630.1362517	724.8155014	400.5254205	566.4834509	454.5798735	=
404.5179748	285.4590518	391.4108668
Axl__6965982	Axl	AXL receptor tyrosine kinase	6965982	Cluster2	=
Clr3_Late_up_24hr	Clr4_noIFN_RNAdn	NM_009465 // Axl // AXL receptor =
tyrosine kinase // 7 A3-B1|7 6.0 cM // 26362 //	47.49388933	48.9324631	=
47.04599476	62.48205506	53.38971712	53.56281951	88.62181692	82.7725214	=
70.49113843	36.6045225	37.42810239	35.42780063	159.4820229	150.0916596	=
199.9062822	198.2256711	259.1421713	252.281394
Ccne1__6966600	Ccne1	cyclin E1	6966600	Cluster1	Clr4_Repressed	=
Clr3_CellCycle	NM_007633 // Ccne1 // cyclin E1 // 7 B2|7 16.0 cM // =
12447 /// ENSMUST0000010802	140.7869693	123.786485	139.7418176	=
157.5231439	159.6158379	136.878306	152.2797187	107.173172	128.7206762	=
137.1717895	115.5545294	93.79310728	73.17454678	83.41991864	59.17803961	=
52.68644746	43.1682888	43.92651075
Snrp70__6966976	Snrp70	U1 small nuclear ribonucleoprotein polypeptide A	=
6966976	Cluster1	Clr4_Repressed		NM_009224 // Snrp70 // U1 small nuclear =
ribonucleoprotein polypeptide A // 7 B4|	248.6168038	249.5231741	=
280.0964717	323.593765	273.8609964	250.6516637	269.750159	245.5614017	=
261.6528204	257.8467409	266.0751562	262.2447353	211.914721	207.3220853	=
170.3041758	176.2964972	180.7372417	166.1370463
Spty2d1__6967096	Spty2d1	"SPT2, Suppressor of Ty, domain containing 1 =
(S. cerevisi"	6967096	Cluster4	Clr2_Sustained_5-24hr		"NM_175318 // =
Spty2d1 // SPT2, Suppressor of Ty, domain containing 1 (S. cerevisi"	=
46.29710249	38.99156078	49.9215215	55.92688218	66.20599707	55.12481485	=
87.63346508	94.67423805	85.0653684	39.36141009	35.2881037	37.73208715	=
57.01106314	57.71402326	47.75467271	50.92351148	45.4428055	50.51465187
E2f8__6967211	E2f8	E2F transcription factor 8	6967211	Cluster1	=
Clr4_Repressed		AY957576 // E2f8 // E2F transcription factor 8 // 7 B4 =
// 108961 /// NM_00101336	143.6924051	149.1634231	156.307154	180.3517985	=
167.0157096	163.847517	134.8161948	130.9797525	118.5786116	186.8646676	=
184.0788416	164.3115403	86.8605992	83.21605549	73.37872846	56.46950187	=
53.33571433	47.94505102
Anpep__6968735	Anpep	alanyl (membrane) aminopeptidase	6968735	Cluster2	=
Clr3_Late_up_24hr		"ENSMUST00000107392 // Anpep // alanyl (membrane) =
aminopeptidase (Anpep), mRNA //"	1225.283605	1239.979024	1350.333456	=
1511.012626	1599.826789	1898.573321	1357.842094	1222.823104	1433.772091	=
1458.025261	1563.106107	1388.681468	3025.168948	2680.896857	2341.634189	=
2329.492548	2397.80729	2519.287402
Blm__6968790	Blm	Bloom syndrome homolog (human)	6968790	Cluster1	=
Clr4_Repressed		NM_007550 // Blm // Bloom syndrome homolog (human) // 7 =
D3|7 40.0 cM // 12144 //	45.71767084	49.75018551	52.96472771	69.96153315	=
60.4122829	53.23451403	61.56933153	52.05121735	50.39714143	47.85640103	=
39.51284988	42.39875509	28.19368207	33.81074733	22.70078056	25.98505126	=
18.50111097	18.54964922
4632434I11Rik__6969429	4632434I11Rik	RIKEN cDNA 4632434I11 gene	6969429	=
Cluster1	Clr4_Repressed		NM_001080995 // 4632434I11Rik // RIKEN cDNA =
4632434I11 gene // 7 E2 // 74041	63.34066022	59.4943186	56.80358188	=
86.58588772	70.87574059	61.22292212	87.44657655	86.22235127	61.88938154	=
58.41390792	47.2672819	46.39765544	32.9055721	38.98804744	24.28763315	=
29.03195861	19.36607927	22.79680914
Trim21__6969940	Trim21	tripartite motif protein 21	6969940	Cluster4	=
Clr2_Sustained_5-24hr	Clr1_IFNup_RNAdn	NM_009277 // Trim21 // tripartite =
motif protein 21 // --- // 20821 /// NM_001082	174.5867183	189.4955291	=
198.784299	342.2555201	312.6923253	171.9302989	729.1541319	663.1447485	=
585.6520626	138.9623262	142.8997914	154.8770964	288.3665472	395.88566	=
309.185746	276.9419897	233.3351753	252.8450983
Trim30__6970065	Trim30	tripartite motif protein 30	6970065	Cluster5	=
Clr2_Sustained_5-24hr		NM_009099 // Trim30 // tripartite motif protein =
30 // 7 E3|7 50.4 cM // 20128 //	1016.940813	1086.520741	1203.64981	=
1675.179526	1264.367376	1080.212925	1953.167551	1834.536635	1844.354161	=
1074.313993	973.6166299	872.1122338	2033.571498	2179.527966	1986.61969	=
2023.728446	1929.752351	1819.214572
AI451617__6970066	AI451617	expressed sequence AI451617	6970066	Cluster2	=
Clr3_Late_up_24hr	Clr4_noIFN_RNAdn	NM_199146 // AI451617 // expressed =
sequence AI451617 // 7 E3 // 209387 /// NM_00	25.14256616	22.32611001	=
23.68497099	45.73161616	33.8170756	25.27256166	134.9901191	122.5443365	=
107.8819729	26.87680981	24.29268415	23.33397193	295.5155015	293.9139449	=
208.5211628	224.9436763	197.0379892	189.3917923
1110032O16Rik__6971307	1110032O16Rik	RIKEN cDNA 1110032O16 gene	6971307	=
Cluster2	Clr3_Late_up_24hr		NM_026827 // 1110032O16Rik // RIKEN cDNA =
1110032O16 gene // 7 F4 // 68742 /// NM	114.8733238	110.1068183	=
121.6253377	144.1802754	153.1933646	141.1778553	159.1011	172.5822163	=
175.197697	128.4417129	112.2918957	87.4599125	243.1124556	229.0962447	=
228.9724162	214.9206059	267.2303394	274.092682
Kif22__6971320	Kif22	kinesin family member 22	6971320	Cluster1	=
Clr4_Repressed		NM_145588 // Kif22 // kinesin family member 22 // 7 F3|7 =
61.0 cM // 110033 /// E	207.988507	233.8370948	247.2419948	260.7385338	=
241.7714364	176.3197166	251.4974566	241.3244031	216.4725074	233.6361976	=
208.4546869	268.3570538	104.5210708	140.7908728	93.74176152	57.0778861	=
67.09437895	61.59238122
Cox6a2__6971424	Cox6a2	"cytochrome c oxidase, subunit VI a, polypeptide =
2"	6971424	Cluster9	Clr3_Late_up_24hr		"NM_009943 // Cox6a2 // =
cytochrome c oxidase, subunit VI a, polypeptide 2 // 7 F3"	31.3423185	=
28.73625197	29.92356171	24.46674032	27.88582406	39.83238611	34.65327982	=
29.26734557	39.90174679	31.46901245	33.3517371	31.96187191	43.09773066	=
46.75471641	39.79071726	81.93795605	85.66298233	83.71591439
Ifitm3__6972168	Ifitm3	interferon induced transmembrane protein 3	=
6972168	Cluster2	Clr3_Late_up_24hr		NM_025378 // Ifitm3 // interferon =
induced transmembrane protein 3 // 7 F5 // 661	2278.391573	2605.600163	=
2475.149583	2748.635716	2510.919393	1914.696484	2938.165609	2689.272065	=
2661.456	2947.344532	2342.445879	2524.181614	5165.885673	5407.702238	=
4625.199885	4651.885913	4464.243484	5000.650285
Irf7__6972192	Irf7	interferon regulatory factor 7	6972192	Cluster2	=
Clr3_Late_up_24hr		"ENSMUST00000026571 // Irf7 // interferon regulatory =
factor 7 (Irf7), mRNA // 7 F"	373.900347	392.0462364	369.4665643	=
552.7908785	417.9394114	425.8406904	795.4458984	738.2061774	712.3043547	=
399.7903946	373.447078	335.0261739	1861.04858	1712.15785	1664.06953	=
1511.745951	1910.586685	1943.040154
Cdkn1c__6972405	Cdkn1c	cyclin-dependent kinase inhibitor 1C (P57)	=
6972405	Cluster9	Clr3_Late_up_24hr		ENSMUST00000037287 // Cdkn1c // =
cyclin-dependent kinase inhibitor 1C (P57) (Cdkn	40.99795375	39.63711351	=
36.16745053	30.1037227	34.11939121	40.5516862	32.51131488	29.11559103	=
34.50611149	39.68247213	39.89040871	39.2722949	66.24226049	57.53268915	=
68.07060372	115.0342772	156.4914471	138.784246
Ccnd1__6972491	Ccnd1	cyclin D1	6972491	Cluster1	Clr4_Repressed		=
NM_007631 // Ccnd1 // cyclin D1 // 7 F5|7 72.3 cM // 12443 /// =
ENSMUST0000009396	2510.049326	2546.676513	2516.494972	2132.899095	=
2230.884334	2144.610594	2012.398076	2048	1977.963379	2692.256217	=
2415.657159	2134.673929	1536.359369	1568.206685	1344.263272	1092.638161	=
1136.356661	1191.034923
"ENSMUST00000038176 // Pira3 // paired-Ig-like receptor A3 (Pira3), mRNA =
// 7 A1 "			6973561	Cluster2	Clr3_Late_up_24hr		"ENSMUST00000038176 // =
Pira3 // paired-Ig-like receptor A3 (Pira3), mRNA // 7 A1 "	40.13697544	=
44.06343314	59.42549045	67.8416804	63.80024239	37.42006086	46.38640066	=
55.86682783	42.02511901	78.23162352	63.76575781	79.36219372	119.9109834	=
132.8560393	105.4656952	147.8263867	145.7002962	125.4153391
Tnfsf13b__6973937	Tnfsf13b	"tumor necrosis factor (ligand) superfamily, =
member 13b "	6973937	Cluster9	Clr3_Late_up_24hr		"NM_033622 // Tnfsf13b =
// tumor necrosis factor (ligand) superfamily, member 13b "	24.90355849	=
24.84665955	23.72325391	28.97004459	26.43981175	24.75108733	29.90904623	=
32.16946415	27.12723311	22.26028255	22.30584659	22.01873986	38.84238816	=
43.34428862	40.36799423	53.69701551	51.14318132	60.36372788
Dusp4__6975335	Dusp4	dual specificity phosphatase 4	6975335	Cluster3	=
Clr1_Transient_up_5hr		"ENSMUST00000033930 // Dusp4 // dual specificity =
phosphatase 4 (Dusp4), mRNA // 8"	408.7316069	408.1766941	457.2216791	=
534.0866452	615.4466535	455.3051602	718.2289523	763.2913331	659.6422519	=
211.9426316	197.4604623	177.7603805	369.8483425	362.3424441	267.7068046	=
258.141807	327.649609	344.7698962
Zdhhc2__6975613	Zdhhc2	"zinc finger, DHHC domain containing 2"	6975613	=
Cluster1	Clr4_Repressed		"ENSMUST00000049389 // Zdhhc2 // zinc finger, =
DHHC domain containing 2 (Zdhhc2), "	66.08816347	84.59790315	89.99294496	=
116.3921541	95.10241027	69.34980881	107.8565513	98.35114887	100.9453049	=
96.24568791	96.42798526	87.31635491	48.5560783	62.23438516	39.61514012	=
37.88040893	24.45436334	31.88044805
Slc7a2__6975658	Slc7a2	solute carrier family 7 (cationic amino acid =
transport	6975658	Cluster3	Clr1_Transient_up_5hr	Clr5_FkB	"NM_007514 // =
Slc7a2 // solute carrier family 7 (cationic amino acid transporter,"	=
40.73903777	38.41905159	37.58017813	51.0836604	42.46198764	45.04359279	=
78.18879668	57.72242477	53.67133989	13.90729563	12.80255631	14.18456497	=
14.92987312	15.12695812	20.73261228	17.65983551	23.70862352	20.44888109
Acsl1__6975900	Acsl1	acyl-CoA synthetase long-chain family member 1	=
6975900	Cluster3	Clr1_Transient_up_5hr		NM_007981 // Acsl1 // acyl-CoA =
synthetase long-chain family member 1 // 8 B2 // 	291.3258681	=
318.7143131	322.0966845	461.8370164	453.2427083	390.2108275	635.3553953	=
605.7925391	567.5878907	161.9191712	157.6487587	134.4075155	166.4205752	=
195.5522059	146.8887402	148.8587277	157.7832227	157.5362468
BC013672__6976609	BC013672	cDNA sequence BC013672	6976609	Cluster5	=
Clr2_Sustained_5-24hr	Clr4_noIFN_RNAdn	NM_001081215 // BC013672 // cDNA =
sequence BC013672 // 8 B3.1 // 234311	53.12503568	51.63867222	=
61.77537679	143.2925705	90.83963474	58.66670254	230.4691759	233.2333041	=
208.8683376	78.63447207	69.76395861	62.77725318	329.1542465	360.2113924	=
250.6951021	422.5534402	226.288585	255.8066573
Mcm5__6977261	Mcm5	"minichromosome maintenance deficient 5, cell =
division cycle"	6977261	Cluster1	Clr4_Repressed	Clr3_CellCycle	=
"NM_008566 // Mcm5 // minichromosome maintenance deficient 5, cell =
division cycle"	357.0642784	398.9765102	375.9559959	378.4817693	=
408.9611534	322.8969492	399.0235264	388.9848078	354.2195429	362.3399325	=
308.4985718	337.9837326	207.2559917	250.3738362	200.7755804	113.1693915	=
132.7409781	127.2410172
Ddx39__6977687	Ddx39	DEAD (Asp-Glu-Ala-Asp) box polypeptide 39	6977687	=
Cluster1	Clr4_Repressed		NM_197982 // Ddx39 // DEAD (Asp-Glu-Ala-Asp) =
box polypeptide 39 // 8 C2 // 68278	181.751064	202.6069706	204.113812	=
198.3507442	189.3117307	151.6298519	207.5377545	212.2866739	190.4317205	=
99.95036983	100.0293806	106.441726	73.86044247	95.01609431	58.57852656	=
39.53093024	45.53077149	46.45332631
Asf1b__6977696	Asf1b	ASF1 anti-silencing function 1 homolog B (S. =
cerevisiae) /	6977696	Cluster1	Clr4_Repressed	Clr3_CellCycle	=
ENSMUST00000005607 // Asf1b // ASF1 anti-silencing function 1 homolog B =
(S. cere	1129.05496	1302.258375	1360.951557	1305.874012	1493.415609	=
1018.923483	1209.839539	1261.216295	1232.26771	1373.270392	1296.763793	=
1286.557303	667.0263759	827.1470363	660.4932466	438.4443717	343.0012443	=
405.2111325
Orc6l__6977804	Orc6l	"origin recognition complex, subunit 6-like (S. =
cerevisiae)"	6977804	Cluster1	Clr4_Repressed		"ENSMUST00000034132 // =
Orc6l // origin recognition complex, subunit 6-like (S. ce"	102.8180681	=
123.1113531	123.1890318	136.8213917	129.5989303	89.45126627	146.303452	=
113.9131114	122.9459158	94.59421161	86.19904616	102.7041024	63.66153331	=
87.40779261	56.40417309	58.86425802	37.54242664	39.56656728
Nod2__6977995	Nod2	nucleotide-binding oligomerization domain containing =
2	6977995	Cluster4	Clr2_Sustained_5-24hr		NM_145857 // Nod2 // =
nucleotide-binding oligomerization domain containing 2 // -	18.86473593	=
24.94605882	21.9148971	19.94727821	23.55840564	22.19403383	51.45145605	=
49.9402106	45.23162744	21.43000082	21.33011738	22.29626269	26.96282956	=
27.77990961	32.20783988	24.30076793	30.18897774	25.57868159
AA960436__6978368	AA960436	expressed sequence AA960436	6978368	Cluster4	=
Clr2_Sustained_5-24hr	Clr4_noIFN_RNAdn	"ENSMUST00000034245 // AA960436 =
// expressed sequence AA960436 (AA960436), mRNA /"	256.3249316	=
296.1429641	302.8479845	375.9664197	411.4034266	298.4116398	643.3812134	=
611.5005559	546.7547353	232.0577388	219.748575	207.7896521	358.1400374	=
429.3290548	393.2273887	359.4058297	380.945288	453.3243983
Cbfb__6978810	Cbfb	core binding factor beta	6978810	Cluster1	=
Clr4_Repressed		"ENSMUST00000052209 // Cbfb // core binding factor beta =
(Cbfb), mRNA // 8 D3|8 51"	1079.314802	1203.900128	1209.336485	=
1096.583534	1151.501041	983.4650682	1111.197852	1070.151992	1125.07074	=
1069.188122	989.7840612	1081.03686	727.3671698	812.9484151	681.8213664	=
694.0520256	551.3979143	630.546956
2610510J17Rik__6979421	2610510J17Rik	RIKEN cDNA 2610510J17 gene	6979421	=
Cluster1	Clr4_Repressed	Clr3_CellCycle	NM_028131 // Cenpn // centromere =
protein N // 8 E1 // 72155 /// ENSMUST000000342	180.9014297	221.5486921	=
215.3859003	257.4538439	289.0729891	189.6808207	255.3761526	249.3727475	=
242.6814456	220.5680474	203.4682672	232.5359559	120.1772497	149.464598	=
119.1322331	85.83534897	75.41240737	67.49131695
Shcbp1__6980158	Shcbp1	Shc SH2-domain binding protein 1	6980158	Cluster1	=
Clr4_Repressed	Clr3_CellCycle	"ENSMUST00000022945 // Shcbp1 // Shc =
SH2-domain binding protein 1 (Shcbp1), mRNA "	141.743621	160.7695084	=
173.5045877	232.2943091	192.3033387	102.1843183	203.8932211	195.2149863	=
182.3441367	136.0940327	125.6598541	150.8007716	65.46582179	106.9386827	=
54.23378669	38.88063834	19.53555043	25.62055814
Thex1__6981683	Thex1	three prime histone mRNA exonuclease 1	6981683	=
Cluster1	Clr4_Repressed		"ENSMUST00000033927 // Thex1 // three prime =
histone mRNA exonuclease 1 (Thex1), m"	120.3923573	140.2425186	=
133.6772361	145.4409784	145.1720593	115.7116248	126.4751377	140.8982614	=
118.1077644	137.7453684	150.0417308	145.1640095	88.26135556	115.367256	=
94.00593903	90.67355852	73.70548089	79.98735273
Tlr3__6982102	Tlr3	toll-like receptor 3	6982102	Cluster5	=
Clr2_Sustained_5-24hr	Clr4_noIFN_RNAdn	NM_126166 // Tlr3 // toll-like =
receptor 3 // 8 B2 // 142980 /// ENSMUST000000340	97.62373203	=
104.9879542	109.599697	178.7413976	146.1311569	162.9222688	322.9864877	=
353.5498899	320.444345	88.86971768	80.38865458	74.30049927	269.7258532	=
268.7405101	213.8299311	281.3788341	205.9856464	238.7256871
Slc25a4__6982158	Slc25a4	"solute carrier family 25 (mitochondrial =
carrier, adenine "	6982158	Cluster1	Clr4_Repressed		"NM_007450 // =
Slc25a4 // solute carrier family 25 (mitochondrial carrier, adenine"	=
688.1265032	744.4287689	740.984729	771.402494	724.1124772	552.4269911	=
779.1082601	758.5076917	786.5638106	589.758297	597.0094675	652.846496	=
520.8160144	656.381151	503.9266694	443.4722434	379.4247555	402.3451969
NM_146208 // Neil3 // nei like 3 (E. coli) // 8 B1.3 // 234258 /// =
ENSMUST000000			6982550	Cluster1	Clr4_Repressed		NM_146208 // Neil3 // =
nei like 3 (E. coli) // 8 B1.3 // 234258 /// ENSMUST000000	78.19855263	=
95.83428688	109.9436141	147.231239	134.1822472	76.92869874	129.3637863	=
100.7663406	107.1590585	128.3625015	117.6787486	145.1670281	58.78637853	=
79.95741911	47.98527979	51.59430772	29.43824988	33.54742201
Bst2__6983265	Bst2	bone marrow stromal cell antigen 2	6983265	Cluster2	=
Clr3_Late_up_24hr		NM_198095 // Bst2 // bone marrow stromal cell antigen =
2 // 8 B3.3 // 69550 /// E	359.3834095	283.6759433	292.7265921	=
318.171323	283.7152719	311.766045	425.418806	451.3272258	374.0169908	=
309.7284291	287.114026	229.9681093	1028.338841	927.337059	867.4098405	=
759.2441094	964.1474575	1002.217556
Large__6983351	Large	like-glycosyltransferase	6983351	Cluster2	=
Clr3_Late_up_24hr		"ENSMUST00000004497 // Large // =
like-glycosyltransferase (Large), mRNA // 8 C1|8 "	107.1122742	=
108.6120227	114.0324012	125.7574449	149.3144521	134.1757368	145.5004697	=
142.9225748	120.9561236	142.1805194	135.2008114	134.7535995	217.5057906	=
229.3297958	184.6628695	206.5346456	215.3784357	201.8178541
Il15__6983744	Il15	interleukin 15	6983744	Cluster4	Clr2_Sustained_5-24hr	=
Clr1_IFNup_RNAdn	NM_008357 // Il15 // interleukin 15 // 8 C2|8 38.0 cM =
// 16168 /// BC023698 // I	59.04733326	74.71831419	78.4341483	=
130.6397387	86.54748551	59.79653572	199.7829978	180.0407912	179.3569699	=
59.42960966	58.88139718	70.39690026	127.0665074	165.0397808	108.7287758	=
117.1424367	85.04237601	102.1389979
Tk2__6984899	Tk2	"thymidine kinase 2, mitochondrial"	6984899	Cluster2	=
Clr3_Late_up_24hr		"ENSMUST00000050211 // Tk2 // thymidine kinase 2, =
mitochondrial (Tk2), mRNA // 8 "	90.49084899	109.0941552	114.5497103	=
135.622243	131.0133485	113.4387712	100.5988498	104.5073065	95.06220759	=
142.1627811	124.7295943	132.9297307	241.7161403	272.9626977	195.7447766	=
184.223079	214.7434028	234.1436334
Cenpt__6984999	Cenpt	centromere protein T	6984999	Cluster1	=
Clr4_Repressed		"ENSMUST00000040776 // Cenpt // centromere protein T =
(Cenpt), mRNA // 8 D3 // 320"	90.73265688	90.69241551	100.2772134	=
85.6380476	101.5446203	86.59549093	98.20809218	96.4580674	88.42301364	=
76.6492622	66.01399482	73.55747234	47.27678418	52.37948609	49.22263549	=
36.3882307	42.82911615	45.55160554
Mlkl__6985361	Mlkl	mixed lineage kinase domain-like	6985361	Cluster5	=
Clr2_Sustained_5-24hr	Clr1_IFNup_RNAdn	NM_029005 // Mlkl // mixed =
lineage kinase domain-like // 8 D3 // 74568 /// ENSMU	176.6671505	=
199.720692	189.3760398	304.3673929	235.8784812	210.6143608	377.5751482	=
332.679694	341.3220955	130.861781	119.4447803	123.4985249	362.1767186	=
419.2770345	383.1697874	477.3454839	417.0683429	388.1202778
4833427B12Rik__6985848	4833427B12Rik	RIKEN cDNA 4833427B12 gene	6985848	=
Cluster1	Clr4_Repressed		NM_178856 // Gins2 // GINS complex subunit 2 =
(Psf2 homolog) // 8 E1 // 272551 //	248.8047123	252.8205632	241.4047076	=
263.8016906	266.2781057	172.2917726	282.2911324	264.4241253	243.2658506	=
214.7285184	212.3308223	212.7329945	144.7620868	175.2353467	168.4550654	=
135.4090168	132.2322255	118.1257763
Fanca__6985991	Fanca	"Fanconi anemia, complementation group A"	6985991	=
Cluster1	Clr4_Repressed		"ENSMUST00000035495 // Fanca // Fanconi anemia, =
complementation group A (Fanca), "	47.8557376	50.91892301	50.29140661	=
50.00394452	52.4488778	45.22817883	58.71104376	54.81390453	50.34337387	=
51.82764732	50.17789344	46.88290302	34.823034	34.48913402	34.92504332	=
26.3284375	27.50496191	25.76516631
Nup133__6986032	Nup133	nucleoporin 133	6986032	Cluster1	Clr4_Repressed		=
"ENSMUST00000044795 // Nup133 // nucleoporin 133 (Nup133), mRNA // 8 E2 =
// 234865"	150.0136531	178.9087329	191.4601056	195.6254147	201.2437265	=
139.6624136	195.7705575	183.3123277	194.5449876	162.7179953	144.540502	=
137.9947911	130.2708061	147.2189932	90.51343226	83.48181143	78.52553707	=
77.01192747
Icam1__6987350	Icam1	intercellular adhesion molecule	6987350	Cluster4	=
Clr2_Sustained_5-24hr		NM_010493 // Icam1 // intercellular adhesion =
molecule // 9 A3|9 7.0 cM // 15894 	256.6840782	273.0346045	255.4859244	=
314.7254423	340.8185381	311.9022176	562.5197735	541.6773665	526.5146997	=
201.1558661	169.7467332	213.0532132	238.236392	227.9699726	227.4569962	=
208.0259937	234.335221	220.5588745
Ncapd3__6987641	Ncapd3	"non-SMC condensin II complex, subunit D3"	=
6987641	Cluster1	Clr4_Repressed		"DQ340802 // Ncapd3 // non-SMC =
condensin II complex, subunit D3 // 9 A4 // 78658 "	103.7602464	=
115.3464666	124.9043576	120.9452249	123.5541792	112.4765158	118.3437741	=
105.0541977	99.15062765	156.2107577	134.0288716	114.6315213	88.31520872	=
82.05389993	66.49666122	64.62229131	55.0954013	54.17367283
Rcn2__6989290	Rcn2	reticulocalbin 2	6989290	Cluster1	Clr4_Repressed		=
NM_011992 // Rcn2 // reticulocalbin 2 // 9 C // 26611 /// =
ENSMUST00000034871 // 	355.2621056	407.184829	408.2955405	439.229152	=
452.5081606	330.968476	476.9816649	397.081132	433.7199516	404.3946217	=
346.3411502	386.6381	268.727471	347.0476621	256.4368887	257.5502267	=
202.337512	233.6685887
Tipin__6989874	Tipin	timeless interacting protein	6989874	Cluster1	=
Clr4_Repressed		"ENSMUST00000034964 // Tipin // timeless interacting =
protein (Tipin), mRNA // 9 D"	161.5738597	169.1887698	200.9008698	=
237.6113597	205.2231967	123.0132577	179.6394002	177.4280136	169.1711798	=
120.625407	123.6407071	123.7495956	57.54186196	115.9243639	41.34038731	=
52.51981758	28.67834769	34.94320419
NM_026515 // 2810417H13Rik // RIKEN cDNA 2810417H13 gene // 9 C // 68026 =
/// BC0			6989974	Cluster1	Clr4_Repressed		NM_026515 // 2810417H13Rik // =
RIKEN cDNA 2810417H13 gene // 9 C // 68026 /// BC0	336.8657633	=
511.0356049	453.236425	733.0714451	682.8524188	583.5085559	622.2454648	=
514.3333883	529.1892703	639.8411637	494.2544003	661.9323639	115.1555393	=
219.8171289	113.3868874	99.0208206	83.60689383	93.63655813
Ttk__6990948	Ttk	Ttk protein kinase	6990948	Cluster1	Clr4_Repressed		=
NM_009445 // Ttk // Ttk protein kinase // 9 E2 // 22137 /// NM_001110265 =
// Ttk 	83.50380309	103.6452364	112.3292627	147.9986289	109.0472819	=
98.971415	134.2027105	108.8139717	106.6078601	100.7649437	104.8686758	=
92.23932178	48.09983367	59.63924133	37.70934013	40.53257707	24.39071254	=
23.63102004
Tfdp2__6991563	Tfdp2	transcription factor Dp 2	6991563	Cluster1	=
Clr4_Repressed	Clr3_CellCycle	"ENSMUST00000034982 // Tfdp2 // =
transcription factor Dp 2 (Tfdp2), mRNA // 9 E4 /"	50.40797171	=
49.21274211	58.9777958	65.99203492	61.41461018	47.1612483	56.67340584	=
48.92941063	48.95519303	56.55215123	42.52973616	50.92562937	35.44032675	=
33.53463513	26.13660772	31.71294602	27.43203985	25.32078101
Topbp1__6992022	Topbp1	topoisomerase (DNA) II beta binding protein	=
6992022	Cluster1	Clr4_Repressed		ENSMUST00000035164 // Topbp1 // =
topoisomerase (DNA) II beta binding protein (Top	260.7656447	296.2230305	=
305.8711019	282.2500448	310.2656129	242.8227865	281.5310041	273.2068792	=
261.1889405	325.0617514	302.3383126	275.3761873	181.275482	214.9459325	=
158.0152512	148.184424	117.6738546	120.7676298
Tlr9__6992159	Tlr9	toll-like receptor 9	6992159	Cluster2	=
Clr3_Late_up_24hr	Clr1_IFNup_RNAdn	NM_031178 // Tlr9 // toll-like =
receptor 9 // 9 F1 // 81897 /// ENSMUST0000006224	25.2977996	21.56918859	=
23.28340257	21.64257119	25.83920898	31.13466821	29.2219389	27.65886403	=
23.56330498	40.69134324	42.65905199	35.70539071	77.55511341	55.27020276	=
77.09150565	75.17286062	84.20301578	88.13053146
Wdr51a__6992164	Wdr51a	WD repeat domain 51A	6992164	Cluster1	=
Clr4_Repressed		"ENSMUST00000072206 // Wdr51a // WD repeat domain 51A =
(Wdr51a), mRNA // 9 F1 // 7"	66.62861501	72.10163151	75.37321363	=
82.24522408	78.54186769	62.38295553	78.84514409	75.35179634	69.33875367	=
71.45682957	70.11299703	57.67323328	47.4149464	51.69203163	39.63931152	=
33.24925246	33.16339958	33.27069273
Hyal1__6992224	Hyal1	hyaluronoglucosaminidase 1	6992224	Cluster2	=
Clr3_Late_up_24hr	Clr2_IFNdn_RNAup	NM_008317 // Hyal1 // =
hyaluronoglucosaminidase 1 // 9 F1-F2|9 60.1 cM // 15586 /	231.9242716	=
223.4254934	248.8495555	412.4856157	429.8620683	439.9268971	196.3562896	=
238.8812815	264.3086811	262.5120795	288.4385131	324.0067368	753.2891816	=
676.7222436	863.1455215	786.6892177	772.7993122	829.984164
Nat6__6992225	Nat6	N-acetyltransferase 6	6992225	Cluster2	=
Clr3_Late_up_24hr		"ENSMUST00000093785 // Nat6 // N-acetyltransferase 6 =
(Nat6), mRNA // 9 F1|9 60.15"	93.52758301	83.69096631	112.6028865	=
126.6663938	138.4402844	166.5682938	78.68790537	98.16113328	115.0749496	=
96.43600625	121.2675718	106.5421139	230.5586527	218.3698698	204.6195243	=
207.8011748	223.4595667	224.7722307
Ube1l__6992280	Ube1l	ubiquitin-activating enzyme E1-like	6992280	=
Cluster2	Clr3_Late_up_24hr	Clr4_noIFN_RNAdn	NM_023738 // Ube1l // =
ubiquitin-activating enzyme E1-like // 9 F2|9 60.0 cM // 7	77.78230052	=
87.06192413	77.42674029	97.95179327	95.61333918	85.62558295	147.4211799	=
154.603589	149.5589046	90.7754329	88.3850219	92.89184227	206.4101349	=
219.7333438	261.8288026	174.8192204	229.6829571	223.0912315
Prkar2a__6992367	Prkar2a	"protein kinase, cAMP dependent regulatory, =
type II alpha"	6992367	Cluster1	Clr4_Repressed		"NM_008924 // Prkar2a // =
protein kinase, cAMP dependent regulatory, type II alpha"	110.18622	=
111.3725589	138.1565355	125.8612181	135.1164951	139.3017913	122.4670643	=
124.1482401	108.526985	98.9974871	82.47528768	60.95784517	58.82999465	=
66.15140989	41.13458547	49.42640255	40.31179166	48.39915652
Cdc25a__6992414	Cdc25a	cell division cycle 25 homolog A (S. pombe)	=
6992414	Cluster1	Clr4_Repressed		NM_007658 // Cdc25a // cell division =
cycle 25 homolog A (S. pombe) // 9 F2|9 62.	140.0831869	142.2583968	=
171.0376351	170.4624308	177.452612	149.5174439	166.3606019	140.7820901	=
142.7710836	102.4886259	90.39743926	85.5140755	68.74581572	79.44640318	=
48.37869673	63.56100363	58.52333176	56.85873118
Lrrfip2__6992487	Lrrfip2	leucine rich repeat (in FLII) interacting =
protein 2	6992487	Cluster3	Clr1_Transient_up_5hr		NM_027742 // Lrrfip2 =
// leucine rich repeat (in FLII) interacting protein 2 // 9	155.7771696	=
178.924855	204.5316077	288.5844992	254.8527305	175.568474	322.6441372	=
286.4103861	286.3488501	175.4723614	111.5347918	118.7274733	145.4550928	=
208.4387936	90.94295645	152.7194498	118.1478856	121.7417332
Azi2__6992830	Azi2	5-azacytidine induced gene 2	6992830	Cluster5	=
Clr2_Sustained_5-24hr	Clr4_noIFN_RNAdn	NM_013727 // Azi2 // =
5-azacytidine induced gene 2 // 9 F3 // 27215 /// NM_001048	193.1194952	=
199.420512	202.7460504	242.0262971	229.9266686	211.6563556	329.1884711	=
313.2650475	307.5101031	183.2170557	160.7338525	138.5891015	272.1691994	=
292.4811829	243.3535483	288.6025026	246.0265155	273.6295066
"ENSMUST00000040717 // Kif15 // kinesin family member 15 (Kif15), mRNA =
// 9 F4 //"			6993098	Cluster1	Clr4_Repressed		"ENSMUST00000040717 // =
Kif15 // kinesin family member 15 (Kif15), mRNA // 9 F4 //"	91.05144449	=
105.8450507	119.6303803	146.3166359	123.8894906	103.9971369	141.4903646	=
114.1676418	114.7825882	149.1934098	116.1012746	109.188719	53.23045526	=
64.14789414	40.96159533	46.73851527	28.4954565	30.00830653
Dnmt1__6993722	Dnmt1	DNA methyltransferase (cytosine-5) 1	6993722	=
Cluster1	Clr4_Repressed	Clr3_CellCycle	NM_010066 // Dnmt1 // DNA =
methyltransferase (cytosine-5) 1 // 9 A3|9 5.0 cM // 1	370.610514	=
360.2888014	393.7346855	414.1214153	425.7491974	422.6881919	384.5533632	=
355.8486617	359.0721624	463.3087118	436.3614974	387.9911675	333.9156729	=
332.4445692	249.9576723	253.0414644	241.9625567	244.1188688
Spc24__6993833	Spc24	"SPC24, NDC80 kinetochore complex component, =
homolog (S. cer"	6993833	Cluster1	Clr4_Repressed	Clr3_CellCycle	=
"BC086683 // Spc24 // SPC24, NDC80 kinetochore complex component, =
homolog (S. cer"	72.5261821	63.885207	72.01073065	58.32570761	=
68.98830932	54.40283768	71.87658699	85.02881931	59.48236069	90.38553488	=
68.72151802	86.61349983	36.80500341	53.17440205	33.83724019	20.59339807	=
26.13606423	22.28482922
Anln__6993890	Anln	"anillin, actin binding protein (scraps homolog, =
Drosophila)"	6993890	Cluster1	Clr4_Repressed	Clr3_CellCycle	=
"ENSMUST00000040912 // Anln // anillin, actin binding protein (scraps =
homolog, Dr"	396.4430984	418.2668933	504.7166955	451.6276485	440.7815416	=
441.3838399	451.7247027	407.1199192	444.4508266	491.23856	423.4887986	=
365.8503934	204.6876147	209.8522323	125.5701723	113.6489071	69.06869212	=
84.00015006
Gramd1b__6994830	Gramd1b	GRAM domain containing 1B	6994830	Cluster2	=
Clr3_Late_up_24hr		BC070451 // Gramd1b // GRAM domain containing 1B // 9 =
B // 235283 /// NM_172768 	136.1497006	141.1954707	154.4386459	=
161.9831571	151.9992084	167.63621	145.4480354	128.2602221	132.0636853	=
214.2705849	203.114581	207.4097638	425.3421447	397.105904	338.1032327	=
349.9148301	322.6061206	314.1761815
Sc5d__6994935	Sc5d	"sterol-C5-desaturase (fungal ERG3, =
delta-5-desaturase) homo"	6994935	Cluster3	Clr1_Transient_up_5hr		=
"ENSMUST00000052725 // Sc5d // sterol-C5-desaturase (fungal ERG3, =
delta-5-desatur"	351.7240071	338.2180863	377.9548259	606.7212368	=
602.6932095	442.5725002	559.401379	602.4801921	612.4040442	212.1160532	=
174.3883677	199.6957751	209.1015578	289.2333297	162.2191129	200.7157475	=
118.3716675	153.7156239
Pml__6995964	Pml	promyelocytic leukemia	6995964	Cluster5	=
Clr2_Sustained_5-24hr	Clr4_noIFN_RNAdn	"ENSMUST00000085673 // Pml // =
promyelocytic leukemia (Pml), transcript variant 2,"	148.6648737	=
129.0029279	147.5060175	164.4186337	162.1662739	162.6401905	250.7698338	=
262.5739531	234.0008565	187.4653304	161.2561083	153.0766051	336.6836844	=
307.1011277	273.5593393	296.2456172	301.6893587	280.6406142
Kif23__6996186	Kif23	kinesin family member 23	6996186	Cluster1	=
Clr4_Repressed	Clr3_CellCycle	NM_024245 // Kif23 // kinesin family =
member 23 // 9 B // 71819 /// ENSMUST000000	315.6955249	350.5484389	=
417.010529	534.9981157	434.2915282	360.9987421	471.165469	390.8090321	=
419.4514432	474.0909358	420.6335166	418.1944195	245.3997553	295.5155015	=
194.6272625	167.1940852	127.4917427	129.4588695
Zwilch__6996267	Zwilch	"Zwilch, kinetochore associated, homolog =
(Drosophila)"	6996267	Cluster1	Clr4_Repressed		"NM_026507 // Zwilch // =
Zwilch, kinetochore associated, homolog (Drosophila) // 9"	117.5792769	=
147.6860756	165.6414584	243.8533531	199.9298395	116.742819	221.2111047	=
186.8413547	184.0788416	163.5218938	134.5519976	145.7457496	72.966887	=
111.4521008	77.28840026	79.22369033	50.41565913	54.12487939
Aph1c__6996438	Aph1c	anterior pharynx defective 1c homolog (C. elegans)	=
6996438	Cluster2	Clr3_Late_up_24hr		NM_026674 // Aph1c // anterior =
pharynx defective 1c homolog (C. elegans) // 9 C 	138.5045922	=
157.9999181	148.6164497	190.7646441	230.3398155	126.3542167	173.5803707	=
212.1116425	160.7293961	279.7220164	268.6902201	378.2142734	449.5943203	=
489.0268947	518.3130831	580.8452344	599.4933749	649.3083716
Ccnb2__6996646	Ccnb2	cyclin B2	6996646	Cluster1	Clr4_Repressed		=
NM_007630 // Ccnb2 // cyclin B2 // 9 D // 12442 /// ENSMUST00000034742 =
// Ccnb2 	533.0215308	597.046712	573.4126811	612.6290632	518.5430651	=
453.7959742	560.7756905	488.4509891	548.2575637	581.0828236	543.4411492	=
631.3691679	383.8556305	399.2116465	308.27199	209.942436	167.4620058	=
164.6741165
Ccrl2__6998919	Ccrl2	chemokine (C-C motif) receptor-like 2	6998919	=
Cluster4	Clr2_Sustained_5-24hr		"ENSMUST00000111888 // Ccrl2 // =
chemokine (C-C motif) receptor-like 2 (Ccrl2), mR"	28.51817984	=
24.17040932	21.48994671	56.00058527	52.20658915	34.80324689	195.9008708	=
195.2785936	150.6242242	23.77148293	22.78985752	25.10042697	52.62768392	=
57.17172836	57.90074475	61.79721856	63.90247925	68.59778082
H2-T22__7005505	H2-T22	"histocompatibility 2, T region locus 22"	7005505	=
Cluster2	Clr3_Late_up_24hr		"NM_010397 // H2-T22 // histocompatibility =
2, T region locus 22 // 17 B1|17 19.74"	315.2953319	293.6716114	=
334.8984758	408.4682124	411.2409157	373.5635804	786.4275213	815.0868608	=
589.7910011	414.6326745	434.1741432	219.0718038	762.0648696	1152.858712	=
959.6736027	1090.746402	1031.408411	1106.662812
NM_029851 // Dync2h1 // dynein cytoplasmic 2 heavy chain 1 // 9 A1|9 1.0 =
cM // 1			7007282	Cluster2	Clr3_Late_up_24hr		NM_029851 // Dync2h1 // =
dynein cytoplasmic 2 heavy chain 1 // 9 A1|9 1.0 cM // 1	102.0936977	=
279.8907503	270.8499473	322.9238082	299.0991499	211.0966685	378.0727345	=
383.390293	393.865707	236.3989799	189.0101631	200.9036549	536.6880668	=
707.2615394	806.153076	787.5075802	828.4725001	917.5481133
Rbmx2__7011052	Rbmx2	"RNA binding motif protein, X-linked 2"	7011052	=
Cluster1	Clr4_Repressed		"NM_173376 // Rbmx2 // RNA binding motif =
protein, X-linked 2 // X A4 // 209003 //"	77.6664705	91.57424523	=
80.96688111	104.2013385	90.63397158	62.67594768	102.8950664	97.84932544	=
93.08907778	58.69802268	82.55078333	77.68262247	47.18021213	63.60198997	=
46.70807232	46.43111432	37.63518088	37.17394773
Kif4__7012842	Kif4	kinesin family member 4	7012842	Cluster1	=
Clr4_Repressed		"ENSMUST00000048962 // Kif4 // kinesin family member 4 =
(Kif4), mRNA // X C3|X 39."	132.4909493	135.4634656	155.7998463	=
165.6782029	154.7719265	147.8007725	173.8609352	155.9759731	156.614068	=
160.7316243	125.7138682	120.0007822	62.91534382	74.01419074	45.6236511	=
37.59033845	28.25432856	30.29420624
Cenpi__7013857	Cenpi	centromere protein I	7013857	Cluster1	=
Clr4_Repressed		"ENSMUST00000081064 // Cenpi // centromere protein I =
(Cenpi), mRNA // X E3 // 102"	94.03787283	88.82168283	110.0648502	=
132.377122	134.1078614	107.3203608	141.53941	128.8527931	123.1822009	=
121.630396	106.2839544	85.6172742	48.81186601	73.44742464	39.56930992	=
49.51899054	28.83401831	30.56545207
Rbbp7__7014929	Rbbp7	retinoblastoma binding protein 7	7014929	Cluster1	=
Clr4_Repressed		NM_009031 // Rbbp7 // retinoblastoma binding protein 7 =
// X F4 // 245688 /// ENS	427.3576092	490.6770551	483.6367285	568.115321	=
483.1374915	387.8244636	475.4105142	494.7342606	461.830614	410.0681831	=
419.3148169	393.7892725	285.1782215	348.6727967	253.2485152	267.1507024	=
207.4227031	214.81784
Piga__7015011	Piga	"phosphatidylinositol glycan anchor biosynthesis, =
class A"	7015011	Cluster1	Clr4_Repressed		"NM_011081 // Piga // =
phosphatidylinositol glycan anchor biosynthesis, class A //"	51.77055933	=
56.04679614	65.61801288	72.17313412	69.09359149	54.32671845	60.78443346	=
60.94390335	54.3674026	53.26810304	47.2466456	47.16615201	33.21608188	=
42.96589374	35.09345293	35.01545672	29.75417064	27.98768007
Hdac6__7015425	Hdac6	histone deacetylase 6	7015425	Cluster1	=
Clr4_Repressed		NM_010413 // Hdac6 // histone deacetylase 6 // X A1.1|X =
2.0 cM // 15185 /// ENSM	87.55028683	87.91332831	86.40183215	77.96312423	=
93.41679215	75.99275625	94.95618048	84.92103209	81.66805704	89.88384902	=
85.7075267	77.30393777	64.75905374	66.05015308	62.95504107	46.22271188	=
56.33032929	53.04371811
Suv39h1__7015445	Suv39h1	suppressor of variegation 3-9 homolog 1 =
(Drosophila)	7015445	Cluster1	Clr4_Repressed		NM_011514 // Suv39h1 // =
suppressor of variegation 3-9 homolog 1 (Drosophila) // 	266.8619859	=
317.8759372	324.2718548	386.2041883	408.5729835	287.7755076	370.2228166	=
383.4514195	331.0602527	310.472139	250.9680673	282.3107	165.596687	=
241.0485598	180.7497699	175.0690202	123.7127171	123.9925818
Cybb__7015521	Cybb	"cytochrome b-245, beta polypeptide"	7015521	Cluster2	=
Clr3_Late_up_24hr		"ENSMUST00000015484 // Cybb // cytochrome b-245, beta =
polypeptide (Cybb), mRNA //"	2212.865423	2270.508937	2379.759391	=
2939.999104	2533.998579	2499.285503	2978.561434	2667.180969	2914.635989	=
2761.430304	2835.131624	2458.222861	3868.879285	3918.267016	3626.595186	=
4923.607355	4202.406483	4257.232008
Tmem32__7017014	Tmem32	transmembrane protein 32	7017014	Cluster1	=
Clr4_Repressed		"ENSMUST00000059899 // Tmem32 // transmembrane protein =
32 (Tmem32), mRNA // X A5 "	146.4536156	162.8488814	197.6960177	=
220.1785322	171.2950914	149.7570385	200.7547064	209.0160618	187.7579259	=
109.5321057	101.8449051	98.18495021	48.77770583	69.16067287	39.48711334	=
57.22525177	31.57213679	43.76695167
Atp11c__7017156	Atp11c	"Atpase, class VI, type 11C"	7017156	Cluster1	=
Clr4_Repressed		"NM_001037863 // Atp11c // Atpase, class VI, type 11C // =
X A5 // 320940 /// NM_00"	114.1264991	125.2884837	142.7978057	=
161.5167527	143.07026	136.4094705	153.3059627	142.3530901	140.079303	=
117.1765444	100.2445505	90.35233623	63.46547152	81.40468942	53.72009683	=
87.44233372	49.4082482	54.83974661
Pola1__7018220	Pola1	"polymerase (DNA directed), alpha 1"	7018220	=
Cluster1	Clr4_Repressed	Clr3_CellCycle	"NM_008892 // Pola1 // polymerase =
(DNA directed), alpha 1 // X C-D|X 34.0 cM // 1"	110.9657006	116.4236223	=
133.5994261	140.6123986	129.3906895	107.3389596	134.132962	121.2835435	=
121.6295529	154.349821	136.5930245	128	98.74460347	108.7679727	=
67.84121016	86.64232186	52.91738995	55.45785839
Il2rg__7018531	Il2rg	"interleukin 2 receptor, gamma chain"	7018531	=
Cluster9	Clr3_Late_up_24hr	Clr1_IFNup_RNAdn	"NM_013563 // Il2rg // =
interleukin 2 receptor, gamma chain // X D|X 38.0 cM // 16"	650.9125859	=
711.7910587	729.1339158	883.0002279	820.4377134	864.6605153	851.2033391	=
835.0738626	864.3429251	758.2080691	677.4215162	650.9306333	1340.541345	=
1207.493745	1114.283021	1671.236279	1528.816989	1648.113632
Cxcr3__7018564	Cxcr3	chemokine (C-X-C motif) receptor 3	7018564	Cluster2	=
Clr3_Late_up_24hr		NM_009910 // Cxcr3 // chemokine (C-X-C motif) =
receptor 3 // X D|X 41.0 cM // 127	16.64884281	26.50127747	26.24062177	=
32.21677103	39.71301531	27.50915653	19.87316845	26.73096472	29.31261962	=
41.4051983	53.42895888	49.14592863	99.27097108	101.282422	88.04566082	=
84.08694933	87.43506077	74.68155178
</PRE></BODY></HTML>
