# Supplementary material for: Combined genome-wide expression profiling and targeted RNA interference in primary mouse macrophages reveals perturbation of transcriptional networks associated with interferon signalling
Source: BMC Genomics. 2009 Aug 10;10:372. doi: 10.1186/1471-2164-10-372 (PMC2741489; doi:10.1186/1471-2164-10-372)
Supplement: Additional file 11 — BioLayout3D expression data from targeted RNAi study. [file 1471-2164-10-372-S11.mht]

From: <Saved by Windows Internet Explorer 7>
Subject: 
Date: Wed, 2 Sep 2009 14:51:18 +0100
MIME-Version: 1.0
Content-Type: text/html;
	charset="Windows-1252"
Content-Transfer-Encoding: quoted-printable
Content-Location: http://www.biomedcentral.com/imedia/2064000689255539/sup9.expr
X-MimeOLE: Produced By Microsoft MimeOLE V6.00.2900.5579

<!DOCTYPE HTML PUBLIC "-//W3C//DTD HTML 4.0 Transitional//EN">
<HTML><HEAD>
<META http-equiv=3DContent-Type content=3D"text/html; =
charset=3Dwindows-1252">
<META content=3D"MSHTML 6.00.6000.16890" name=3DGENERATOR></HEAD>
<BODY><PRE>Name	Gene	Description	ID	RNAi Cluster	MCL_1.8_6	=
L2K_CLUSTERS(235)	gene_assignment	Riscfree_IFN-	Riscfree_IFN-	Casp4_IFN-	=
Casp4_IFN-	Casp4_IFN-	CT2a_IFN-	CT2a_IFN-	CT2a_IFN-	Ifi47_IFN-	=
Ifi47_IFN-	Ifi47_IFN-	Lyn_IFN-	Lyn_IFN-	Lyn_IFN-	SOD2_IFN-	SOD2_IFN-	=
SOD2_IFN-	Traf1_IFN-	Traf1_IFN-	Traf1_IFN-	IfnB_IFN-	IfnB_IFN-	IfnB_IFN-	=
Irf3_IFN-	Irf3_IFN-	Irf3_IFN-	Irf5_IFN-	Irf5_IFN-	Irf5_IFN-	Nfkb2_IFN-	=
Nfkb2_IFN-	Nfkb2_IFN-	Stat1_IFN-	Stat1_IFN-	Stat1_IFN-	Stat2_IFN-	=
Stat2_IFN-	Stat2_IFN-	Riscfree_IFN+	Riscfree_IFN+	Riscfree_IFN+	=
Casp4_IFN+	Casp4_IFN+	Casp4_IFN+	CT2a_IFN+	CT2a_IFN+	CT2a_IFN+	=
Ifi47_IFN+	Ifi47_IFN+	Ifi47_IFN+	Lyn_IFN+	Lyn_IFN+	Lyn_IFN+	SOD2_IFN+	=
SOD2_IFN+	SOD2_IFN+	Traf1_IFN+	Traf1_IFN+	Traf1_IFN+	IfnB_IFN+	IfnB_IFN+	=
IfnB_IFN+	IRF3_IFN+	IRF3_IFN+	IRF3_IFN+	Irf5_IFN+	Irf5_IFN+	Irf5_IFN+	=
Nfkb2_IFN+	Nfkb2_IFN+	Nfkb2_IFN+	Stat1_IFN+	Stat1_IFN+	Stat1_IFN+	=
Stat2_IFN+	Stat2_IFN+	Stat2_IFN+
4346901	4346901	---	4346901	Clr1_IFNup_RNAdn			---	525.5483447	=
441.5214627	562.8241458	404.2431598	493.970246	426.9402127	500.0402515	=
410.2869737	592.450294	594.9687302	715.2830164	598.1732536	568.3830188	=
630.6782059	398.5259277	517.135856	463.0583173	637.3006097	554.4292575	=
580.6520126	341.0240481	327.4565683	390.1972725	424.3291987	395.5319047	=
411.5059927	370.5772154	455.3365837	382.7557668	390.4625195	317.352047	=
362.2847774	362.6489753	330.904196	289.0449222	264.3709959	353.861271	=
332.9958065	1061.360935	985.4573998	1303.703532	1452.074314	1073.792535	=
1359.914138	1356.337421	1474.081354	1292.994271	1692.453224	1668.689942	=
1522.894583	1542.120889	1229.451976	1458.328849	1405.726208	1532.637145	=
1493.104896	1060.258595	1766.281993	1163.858548	805.5053828	966.6636066	=
924.2054935	940.5820142	1296.224856	1052.569335	770.3283547	946.3302623	=
1036.352909	868.2878872	901.8477175	714.3464844	912.1389834	862.1350203	=
813.6698227	698.5309355	1075.878579	1066.449862
4393485	4393485	---	4393485	Clr1_IFNup_RNAdn			---	349.1322769	=
328.0473893	199.2326047	292.3979988	234.1744609	329.3323582	213.2571342	=
264.2757694	256.6004378	252.242947	475.1337833	258.3584615	209.5978548	=
232.5681622	282.4986835	269.8417362	271.3065915	296.6709628	239.4880773	=
288.6584565	137.4887646	231.0802418	264.4314694	238.8895425	234.7285954	=
227.1781245	255.3336975	183.3453948	274.2029178	351.2780293	391.3646221	=
441.2553649	346.886566	335.7003688	260.270947	121.5747814	240.8798548	=
250.8619503	592.3516111	632.8192856	682.6110002	825.6177063	519.7125926	=
288.3984944	765.9625401	871.1878244	778.4495657	580.804798	528.8300776	=
833.3853051	761.6053582	437.0698141	337.9134194	556.4891287	541.9439271	=
551.7650081	585.4086477	558.4909346	800.0961744	477.5804695	753.5712013	=
566.3655989	460.670194	569.2941227	504.8952444	612.6886497	540.541068	=
536.3496326	829.7370025	652.5389791	731.5586065	654.0288424	684.1555033	=
627.9475934	432.3511291	447.7468696	526.8614428
4420613	4420613	---	4420613	Clr1_IFNup_RNAdn			---	441.1422052	=
475.7994724	727.3875148	601.3743648	639.5043303	426.8394709	616.8133196	=
473.0437883	702.6438386	637.8969984	823.4059655	747.1271011	792.1171524	=
629.7608568	519.1257988	586.366811	484.1062522	695.7907316	642.3340249	=
708.5618596	422.6794444	417.7337715	516.1263466	589.4478491	497.2371833	=
451.9940315	466.9031783	441.2798672	407.1424177	418.0754931	418.6759084	=
465.584681	541.5421254	415.1790608	343.6461276	394.4204294	275.11871	=
430.4106282	1090.973351	947.6035051	1383.397477	1169.762872	1096.203538	=
1669.615671	1268.404991	1352.019165	965.3845364	1487.939027	1528.392955	=
1691.397431	1545.75933	1369.183226	1677.736346	1637.296831	1456.408844	=
1674.250915	1418.548326	1561.373163	1269.284843	848.6819596	1115.287867	=
938.1404315	727.3774175	1336.459215	1260.342082	989.811333	1098.180662	=
1259.730711	827.2216241	873.7456312	707.511582	796.4388025	973.3263128	=
845.8921647	880.0674562	993.8743561	1116.44742
4469913	4469913	---	4469913	Clr1_IFNup_RNAdn			---	285.4571209	=
214.4295569	304.3442621	275.5118159	307.6764546	295.6302696	325.3051201	=
346.9202755	254.8703818	217.3385292	469.5613176	223.39764	264.3178745	=
269.8454822	244.2474949	287.9312286	221.4980355	299.4537966	278.2234132	=
465.6881027	183.139595	171.6504501	255.9450077	243.1495629	247.2026077	=
270.2442725	177.4366146	151.3400592	202.4132599	189.3064771	255.2558152	=
211.1918282	240.2562414	194.0587807	168.9321404	180.5143567	152.627383	=
180.7422353	495.8294199	487.5241488	593.6134045	556.9524569	376.2609286	=
504.013902	520.5381089	466.4503143	307.8683068	534.5126877	526.4673432	=
815.8047178	612.5485324	410.6027891	497.6472313	469.926176	467.6806721	=
541.9890678	438.0616416	523.4400048	632.9816133	291.3925193	574.558631	=
352.3925327	286.4938166	441.7725353	439.8627248	329.5102678	347.2763737	=
386.0035135	318.4426819	416.1181866	289.7067785	268.6435818	320.9110768	=
340.2307844	301.7771943	309.7414102	397.2158898
4516854	4516854	---	4516854	Clr1_IFNup_RNAdn			---	432.0845599	=
447.3066722	240.6962525	372.402768	280.6231382	349.255771	282.2813995	=
374.858021	372.459638	362.5435119	435.6391217	271.1862786	307.9281452	=
232.7891859	376.9736948	389.4298985	400.2229245	337.2747297	214.0776078	=
329.2979633	308.291292	291.0735208	260.3141348	218.3683364	398.0759626	=
385.6156064	355.8485608	346.7134842	329.8096862	423.2011388	459.0793945	=
472.830888	347.6013564	362.8652711	343.8558627	371.8790367	449.8904188	=
358.800867	790.9540034	682.7481881	879.0249841	855.8181069	1082.086665	=
684.5110656	834.6919572	1002.807906	868.2517278	664.4929472	924.5195668	=
729.0376684	789.2127423	634.7393382	577.9817092	638.7953729	725.8212176	=
621.2929967	794.7127837	666.8228734	815.7200557	641.172928	755.296732	=
711.470397	1004.032353	596.5956569	632.0040935	749.1185989	733.0258282	=
554.3141891	930.2274515	840.9930176	895.0102432	875.8864429	918.8849722	=
796.9633445	750.969444	769.2134715	606.0402994
4560339	4560339	---	4560339	Clr1_IFNup_RNAdn			---	822.3621131	=
678.3283219	862.4815909	792.2433545	705.0394865	699.3445587	776.4237174	=
725.2428161	823.1322273	890.6098687	1169.519322	706.3601291	745.7662254	=
719.3447525	641.6176891	724.0625062	718.8712971	752.8766188	605.1463863	=
960.1061653	504.8111454	453.9376093	456.8543122	534.0235462	532.2536736	=
711.3768118	464.7882425	544.0404799	479.4809557	586.3954948	588.145921	=
666.5597711	680.6599639	579.0080876	409.8806241	403.4959038	285.8649989	=
508.5550441	1697.5053	1616.099601	2104.701761	2188.308053	1715.365017	=
2017.70615	2102.952252	1908.733945	2523.481707	2128.61645	2026.957034	=
2605.599643	2213.785795	1814.680105	1759.317152	1749.709413	2260.458613	=
1989.650943	1609.949373	2407.799467	1955.334726	1129.211436	1655.670776	=
1256.940004	1235.261112	1775.487726	1471.223226	1255.285973	1290.040331	=
1333.035827	1436.656697	1670.078175	1190.292266	1357.654252	1463.492525	=
1511.221687	1236.460394	1359.537529	1362.745187
4564921	4564921	---	4564921	Clr1_IFNup_RNAdn			---	521.1230543	=
481.2222885	595.373176	430.8464446	368.3822402	356.8539355	532.4197676	=
441.7786679	619.4226267	663.7839302	689.4108527	312.6057226	446.9531714	=
418.809328	316.5479267	499.395774	508.9427999	408.3607319	385.6744942	=
561.2188228	290.3945285	242.325129	277.0706324	294.0158145	324.5597912	=
380.4808595	258.2635228	358.6666479	309.9861836	290.7066334	363.204842	=
325.6142773	376.6132843	289.6064463	196.7473177	211.0879174	341.5160642	=
299.6615181	1221.044086	1149.507007	1419.925556	1506.202211	1295.506156	=
1375.65259	1441.045222	1393.019989	1306.054905	1415.504032	1451.068714	=
1426.139657	1423.276633	1120.945048	1242.2156	1089.990834	1391.668855	=
1368.424074	958.5100407	1571.689121	1310.771249	856.0551794	1021.405345	=
975.9343015	1198.155709	1160.79671	805.4830195	1058.64292	1077.371702	=
873.5821919	855.4798689	964.3946284	788.4363153	880.9032557	828.2256546	=
790.9592319	950.6960694	1076.699611	915.6991406
4621729	4621729	---	4621729	Clr1_IFNup_RNAdn			---	170.2770069	=
165.1038484	115.3032921	179.5061879	145.1549429	124.1843735	90.22028415	=
164.7860125	173.8356079	196.9969907	229.8182984	152.2227369	211.9984699	=
100.2369216	175.9522515	135.0191441	158.1313716	199.4841129	84.23044006	=
214.2379314	112.6645503	155.5991232	102.2112222	142.6434832	132.5258414	=
177.6113486	170.9783413	99.42039386	154.0494863	244.8186684	282.0661471	=
270.4597998	115.5040769	172.8120693	147.0700655	147.6481918	166.4609268	=
145.7427369	513.2683898	255.3850133	419.5763456	636.2411319	523.2258665	=
290.5433367	438.5628925	559.4324054	287.0881477	340.1648936	420.0769932	=
329.8805491	403.3225694	304.5785289	236.8270508	324.2359885	396.2644117	=
346.1155844	374.4449269	384.3960292	366.9601906	431.0048254	458.8694424	=
361.0036557	525.2826457	316.6730828	260.7005625	422.500662	375.1334223	=
286.0789899	500.3589983	433.7199868	484.341198	344.1396518	484.7979718	=
413.7054234	336.7024548	360.9936331	349.7111141
4680832	4680832	---	4680832	Clr1_IFNup_RNAdn			---	757.9084713	=
647.7350943	636.7573913	642.7439007	695.3957526	620.9485171	560.3988009	=
579.4537749	684.8813	613.9381619	749.4038855	597.9870424	871.6590274	=
563.4446906	641.4976707	652.8327961	616.1596573	620.8840767	562.0716254	=
492.6945014	550.2716114	635.8442295	487.8046055	489.0912895	603.8053939	=
671.8193907	787.1583634	752.4228723	636.9249395	594.9152443	825.5833239	=
723.5854674	581.5581793	554.9099447	647.8695558	625.3284165	656.4309842	=
565.620308	1323.185499	1077.819758	1315.23073	1357.371582	1210.007189	=
1270.252629	1248.517434	1124.68064	1371.082496	1163.132505	1511.955111	=
1375.842658	1303.071127	1209.923207	1067.780957	1053.664377	1191.530589	=
1280.862431	1239.463694	1219.437291	1397.856315	1054.760558	1264.016543	=
1115.829137	952.490085	1179.369604	1126.08516	1253.54628	1249.729586	=
1030.694003	1521.311884	1278.733912	1330.635878	1168.303875	1400.377503	=
1363.217301	1208.749665	1258.945693	1158.546016
4704211	4704211	---	4704211	Clr1_IFNup_RNAdn			---	769.2775424	=
692.5716995	593.5804438	600.425017	665.5853909	568.2650544	652.801294	=
592.9431712	538.3757848	533.0621097	880.4148336	478.0144359	495.6885025	=
537.6523988	547.9688152	563.3001956	566.774204	627.0296567	578.5508872	=
605.0371896	528.3939866	535.1391597	587.4694339	495.863836	504.7971302	=
558.5839764	554.0683744	571.3654073	614.7003882	532.8958153	675.4851642	=
701.4321447	570.8191461	532.2167318	492.2166216	683.292699	619.6200183	=
530.3055954	1140.696859	1134.468193	1220.029107	1168.466068	1077.445771	=
1052.642395	1215.80803	1185.270346	1474.387354	1180.596563	1175.207629	=
1259.469261	1430.893267	894.8860086	1195.004433	1028.053844	1048.637153	=
924.9615276	1170.168129	1097.800336	1326.675671	889.4067379	1325.021839	=
902.3790476	838.4728915	1038.582458	948.6225801	1077.74495	900.1615826	=
873.6127984	1105.282873	1109.351198	1069.336353	1049.291726	1054.906988	=
1092.108347	892.779607	1045.371788	948.8000588
4799897	4799897	---	4799897	Clr1_IFNup_RNAdn			---	389.3786738	=
393.6338212	180.5519485	246.1886098	215.2172642	269.9634156	155.4880776	=
291.7097462	340.8043253	272.7792185	362.3827394	217.2918419	208.3651265	=
159.6269157	341.4806226	337.7144525	374.0817411	253.7229371	164.5223961	=
306.1149728	192.5167292	313.3496977	232.1140086	228.3368767	221.4243261	=
303.4025774	241.3227628	278.6132199	271.8147886	369.5612704	404.9893902	=
417.9972896	273.2863804	298.0479016	285.6332301	255.4788094	339.1782859	=
290.6259341	827.5486893	680.7351083	726.9890161	875.1155636	833.0041707	=
552.8328956	704.096818	883.9434863	713.8116716	560.2436063	652.6520032	=
571.650637	811.87265	642.9087742	429.0819962	663.9081181	559.2190685	=
466.5699659	599.2275658	471.9958446	686.4876619	609.3048575	602.9482564	=
517.6560649	700.3975281	509.5605233	560.3132348	666.3654858	600.3000056	=
465.0525458	869.0768804	568.5487364	922.4330438	831.867312	838.4784341	=
834.5242384	633.0477278	581.2680061	513.3325194
4835919	4835919	---	4835919	Clr1_IFNup_RNAdn			---	334.2005093	=
341.8738469	272.9608583	385.9070741	281.6891985	398.2167689	310.095831	=
375.5236929	394.2481269	379.2381614	445.8701752	277.5723783	369.6050015	=
294.9036064	328.9148553	447.188709	367.917908	325.0347139	244.859454	=
328.3567651	315.6976334	306.0174541	299.6967797	281.5095662	344.5835412	=
447.2599563	346.1828566	352.566119	349.052433	390.0917914	527.1610442	=
472.6440149	322.7000919	338.2953798	314.2655374	363.9609565	342.9299494	=
332.3477371	766.2015649	556.1960218	914.8684261	975.7852882	755.056118	=
644.7204887	707.6392732	980.9799462	928.6816126	600.5206783	956.6914059	=
776.5258598	814.1836465	561.3394062	513.2364976	627.0035444	750.1106353	=
625.7402636	630.1447978	699.2428618	682.1572128	642.1293972	763.6990548	=
660.6077259	740.1375439	684.2455074	581.0102386	725.4792048	665.2761594	=
618.8602826	872.4631952	759.602256	859.4441578	758.4763229	735.9632676	=
739.3839811	658.847175	741.1696188	624.5224612
4894079	4894079	---	4894079	Clr1_IFNup_RNAdn			---	335.6211561	=
224.6507591	314.5226181	336.392109	347.1967246	179.7515073	222.0113864	=
213.7454513	317.6225704	314.8585737	491.2521853	352.5001694	311.8870162	=
373.056435	302.7744721	343.693835	272.6450956	381.7488265	284.2388543	=
371.6111832	165.4739187	123.2411429	215.816327	179.3519959	247.2248325	=
264.7156702	174.6157652	267.4583497	173.6802592	199.1884242	216.3165098	=
280.323712	234.3417023	261.638356	185.5417682	123.7195875	106.8786602	=
193.4759198	679.467316	607.9084355	810.8268029	999.7130045	713.5300294	=
899.2260715	935.718176	962.8785708	820.4605874	974.4670933	875.0791199	=
961.3979429	998.902474	880.7932061	758.5705883	891.9319497	1028.125202	=
854.1587428	631.7718516	952.5228263	802.7683627	552.1973906	638.6357759	=
489.6001163	603.4873651	736.5857626	587.5265225	576.1857334	542.0754189	=
585.1285437	487.0242401	633.5086285	600.3166723	557.9145683	624.2888419	=
571.6627294	462.2628391	498.7972971	671.0471057
4943295	4943295	---	4943295	Clr1_IFNup_RNAdn			---	1716.197516	=
1423.177849	847.1361039	1327.227407	1142.042109	1180.923603	951.3945282	=
1120.479065	1295.236425	1220.19848	1365.013548	972.9152642	984.7267737	=
934.7648671	1078.791303	1258.945693	1242.73221	1111.2749	990.2301746	=
1068.299171	1228.089812	1199.070054	1072.899957	953.0777118	1017.808224	=
1156.220196	985.1636516	981.3742913	1123.278615	1102.986692	1535.720155	=
1403.098	1006.073317	1066.375844	1128.194483	1020.591394	1013.900001	=
984.242593	2860.001284	2146.543313	2554.632603	2384.87818	2802.890486	=
2292.808219	2265.636119	2755.502331	2907.775377	2452.607003	2386.201224	=
2560.482212	2723.97921	2277.44445	1922.542966	2078.028764	2170.482862	=
1990.89291	2727.947129	2398.637931	2566.345216	2276.023725	2364.140259	=
2257.014014	2279.972037	2211.331582	2339.525745	2519.811192	2204.598702	=
1852.811273	2599.827404	2096.256953	2258.422873	2489.084904	2489.948876	=
2763.727673	2419.176271	2535.403432	2071.414184
5014874	5014874	---	5014874	Clr1_IFNup_RNAdn			---	294.7157421	=
146.079501	125.9196691	213.6861869	177.0668266	187.9337036	207.6039395	=
178.000805	288.5624931	239.2922483	266.1840168	151.2582475	220.9275934	=
211.5800786	144.4803842	221.214166	241.697694	202.9316717	186.0207815	=
196.9205651	94.38266984	64.36570041	188.5599998	199.8785849	182.1129721	=
154.992016	139.8668383	125.2685266	132.9426165	165.8310057	201.7143473	=
207.4356218	174.5225824	234.0576177	212.6975812	167.5014823	164.327459	=
145.1338348	452.4705452	431.566749	524.7221668	606.0615323	530.7320373	=
497.6403231	543.0233174	602.630679	568.6708948	511.3225317	478.1699258	=
532.6485836	647.4388639	387.5262568	470.1607666	416.0433745	522.6278509	=
450.6112842	427.8793538	508.4350443	456.550302	348.2163241	381.7011353	=
304.2555534	343.2463268	469.1123875	372.6507456	420.0159066	382.1353698	=
376.4330838	436.9609051	393.3799417	426.884054	393.2819194	344.2206474	=
417.5543208	272.4467363	471.4529537	384.262904
5170636	5170636	---	5170636	Clr1_IFNup_RNAdn			---	502.3365147	=
414.7475776	239.0949989	262.7632293	250.7923947	297.2596812	267.7049221	=
390.9553041	332.4215625	298.9622948	408.5305604	288.0669681	245.0377279	=
226.9797574	397.6099465	330.0727187	265.6512239	286.0691564	212.5575888	=
281.4159794	257.8771276	301.6056853	257.8377529	270.1674676	271.20313	=
271.648995	206.0542074	193.2132108	252.3915577	427.4524725	510.9400555	=
474.8276531	313.0741215	318.758592	352.4780336	299.6884592	347.2233488	=
267.7847443	1038.006609	763.6298958	976.9089316	894.0552632	746.5682399	=
593.4078224	968.547935	1042.910481	813.9183546	588.13348	691.1141781	=
656.7495624	946.1926493	692.514475	533.5613043	644.497207	629.4420555	=
530.6327607	513.51036	542.6092375	767.6900556	672.0383664	660.4383135	=
612.8373063	649.826252	627.7429842	541.0093566	709.2596287	632.1837635	=
574.6539698	860.6482874	736.4942292	730.5553683	775.6973031	912.2022962	=
820.4378088	558.3362683	693.3834235	681.3487222
5224818	5224818	---	5224818	Clr1_IFNup_RNAdn			---	192.2500486	=
149.0063678	86.58648581	96.99713331	123.9857096	120.72828	109.9131379	=
144.0084932	118.2625887	105.3203091	177.6593748	118.9094983	106.6758733	=
63.48130109	141.8055245	138.8824148	123.6406919	112.8920414	65.94402196	=
152.6728922	102.1425313	84.89218667	91.29096314	98.30683217	110.9533864	=
100.5200865	76.43228156	88.95537762	88.43710623	139.5269635	158.1281312	=
183.1383238	114.4838453	140.2541679	122.5137617	117.1278332	143.8389082	=
115.305693	276.7098713	216.4920336	299.4476602	345.2194122	244.6982934	=
191.94643	317.5125703	340.1529762	406.3108303	249.5612551	167.4689877	=
222.0237144	293.2200369	215.5755758	160.3344026	200.287672	229.2932616	=
176.3796307	261.5276898	188.6057501	292.850444	197.2785369	238.3933377	=
231.1779477	219.2419501	206.1370393	167.0550829	235.6840187	221.7161597	=
191.6885221	339.9313428	253.8618474	315.7239291	319.6080448	308.5948875	=
277.7474787	189.859708	255.0241649	214.2498277
5255173	5255173	---	5255173	Clr1_IFNup_RNAdn			---	279.7045541	=
304.1521932	337.0340286	308.1181176	229.4013574	257.1898728	350.3298143	=
206.9057725	333.6034579	408.1766733	349.9076654	271.4983776	277.3838192	=
293.5433283	248.840969	323.9011608	301.6266201	233.3610208	286.7042983	=
334.4460402	187.1563249	152.8761842	210.7808808	248.6185095	177.8935269	=
270.7392044	136.5239214	163.9872677	219.7714269	213.4212168	205.3825662	=
239.1198141	209.488912	213.7677062	140.4984013	60.91349408	155.2909615	=
157.4838271	781.6232804	702.7218745	912.0756751	1101.688175	944.7114507	=
726.7122626	835.5487313	1115.133056	814.0141295	965.2441526	928.3336007	=
944.9669012	1028.267254	664.0784206	777.9963494	754.9672799	1042.188237	=
829.1503293	777.7109741	1086.671402	870.7830698	508.223685	668.8226646	=
562.5976145	697.0461278	817.4009189	611.4837174	673.0875957	626.9036645	=
603.4079838	732.0104162	772.579824	569.3490687	695.337835	709.9285192	=
648.7416626	565.5302063	712.6848269	601.6745752
5281489	5281489	---	5281489	Clr1_IFNup_RNAdn			---	296.0998515	=
147.6256965	335.3537022	275.1261665	342.5355104	310.8015754	333.067354	=
200.0254981	216.5986046	228.099573	274.6079662	244.1848578	215.5217875	=
292.2401269	199.8120699	203.6121889	232.3329881	356.4411248	298.6910787	=
296.5742962	155.7512712	119.3843447	199.1511649	214.5470255	126.1992826	=
149.0032651	153.8435154	197.8934557	209.1029784	185.8030123	170.5368795	=
161.492124	189.8821118	291.0109941	200.0656983	241.8217081	165.1393227	=
181.936335	467.5832987	441.4053169	386.7265548	616.2321617	449.0525488	=
753.2838304	625.6186661	442.2628298	684.5250929	653.194964	644.0057486	=
582.4338034	773.1852448	573.5917041	662.6716643	602.0835796	568.8442168	=
407.6139478	593.5188436	421.1265679	449.6317604	449.8687096	245.8628578	=
427.7546378	319.7699206	652.3668923	571.4367958	327.2613789	578.9158532	=
351.4900989	359.5478133	427.3547174	308.7744531	396.6163605	434.3365533	=
262.9437615	236.4317757	466.3501144	280.9637412
5320132	5320132	---	5320132	Clr1_IFNup_RNAdn			---	821.2457498	=
693.2010235	1043.272479	738.8255395	788.3815927	670.1729226	655.408153	=
800.7956764	1117.996845	1165.957695	887.7749658	830.3526327	978.7524123	=
748.5577532	658.5458626	1174.230751	1067.188919	840.1656492	725.7756386	=
735.86111	542.2370506	512.7919097	454.1200882	588.8963676	731.7157891	=
674.371568	691.789735	653.122428	629.6430563	572.0551138	565.3694796	=
605.708681	544.6478753	601.7207136	496.1146543	536.3645237	700.4313271	=
661.5105354	1937.795145	1575.94311	2404.131932	1962.531921	2411.47419	=
2519.28822	2094.223728	2200.933676	2048.567322	2404.464102	2582.406344	=
1980.295402	2062.388437	1982.080438	2222.858351	2135.561913	2401.133358	=
2535.579417	2122.134011	2787.392094	1770.081868	1616.883925	1273.426393	=
1610.284642	1849.987868	1901.075429	1563.756092	1987.721119	1913.237363	=
1704.107153	1490.31332	1436.856144	1320.34586	1409.628834	1507.037797	=
1410.997404	1629.597018	1827.809888	1713.345563
5344126	5344126	---	5344126	Clr1_IFNup_RNAdn			---	927.1119894	=
904.4208067	983.7716565	1011.324252	868.6191311	906.8123952	948.1818493	=
735.5197145	1069.559041	1071.859318	1137.538785	738.8309119	994.922146	=
875.7770201	642.7035386	1046.386711	825.0284919	841.0280417	883.5024355	=
760.6453829	622.8539619	473.3587813	679.9714524	643.6980328	588.5861915	=
704.0381758	574.7535036	735.5858415	686.4781323	628.9229965	749.0042177	=
861.3944649	809.0920658	714.8169596	410.3325403	491.2999238	528.4048146	=
637.0794766	2032.021446	1801.271909	2547.029565	2331.269599	1985.518835	=
2204.750269	2294.398667	2308.596085	2403.297737	2488.395587	2177.413794	=
2648.022899	2550.56269	1629.371894	2327.878665	1963.484374	2308.916581	=
2314.524824	1735.456893	2482.710665	2217.62614	1157.663337	1643.095286	=
1554.461914	1491.036596	2106.306524	1674.599575	1671.583582	1725.261957	=
1573.978542	1695.50575	1895.680628	1333.128355	1593.739151	1612.742218	=
1417.172432	1422.782779	1612.854161	1658.426726
5427920	5427920	---	5427920	Clr1_IFNup_RNAdn			---	493.4774281	=
496.5447831	255.7268468	359.974216	186.3511783	369.1081396	356.6240134	=
411.6088293	372.630054	325.2126666	460.3125221	253.714132	307.5975512	=
240.6045436	412.826045	416.7042216	401.9856031	327.461114	266.7806522	=
270.1562166	296.7965	261.788868	349.4834839	218.4425446	256.9315844	=
336.2896132	252.2918905	336.6463711	345.0663222	401.7489099	475.0876156	=
451.180278	341.1399385	354.3324559	359.5753846	340.9223946	314.7035527	=
297.5998199	837.4503491	732.8378442	824.8223663	758.0978749	622.8193776	=
595.5258982	593.7947211	704.6192285	628.8228108	521.1699059	623.6486943	=
615.199169	632.1662121	541.2568911	470.7018584	553.4351076	591.0760893	=
472.8405774	519.2335626	489.6341001	815.0980321	494.710396	627.0429205	=
472.7061936	570.2654908	473.0928846	554.4409856	613.9978226	609.9258466	=
476.8627959	737.970862	594.7791916	706.9332846	812.1598233	741.2416435	=
872.0157673	684.2595291	562.2392194	482.0134304
5453656	5453656	---	5453656	Clr1_IFNup_RNAdn			---	465.2007443	=
322.5390781	485.7195547	503.3576483	489.1013121	386.0489351	522.6748377	=
413.8717293	521.5672802	594.7170739	826.9236587	539.1899555	514.4688395	=
603.7511137	410.7396093	562.0753409	451.1489632	564.4530897	514.190727	=
677.3653947	305.4537905	406.8209271	462.3367936	441.2218223	330.8652626	=
343.7890426	327.4656598	314.4114054	399.3001394	354.6813912	422.500662	=
319.2117319	422.6473138	456.8383066	319.707781	266.1027369	351.1807478	=
437.482007	1060.919721	932.215747	1209.252358	1015.1239	943.8931004	=
1150.623032	1286.378653	1105.819288	917.0396735	1533.699272	1121.022854	=
1633.782009	1186.091746	1277.050358	1715.365017	1618.229059	1312.043841	=
1211.350097	1245.492196	1191.282506	1345.38166	706.7127492	934.0397176	=
887.5472965	713.6734313	1304.155191	996.8826461	886.5633575	880.6226273	=
945.7136621	655.6174456	864.0251775	689.8170241	664.211884	865.2059843	=
900.1300461	820.0853639	1009.391398	1014.258635
5469189	5469189	---	5469189	Clr1_IFNup_RNAdn			---	821.2685508	=
907.1391468	893.3303962	805.3264932	815.5841834	836.2034968	770.0030348	=
910.8501691	801.9118052	763.3018545	702.5175132	615.5957993	898.0801633	=
667.6878317	944.109011	842.7025612	814.1836465	682.2704058	691.2242881	=
732.7666361	606.5276429	682.3082914	631.3647991	556.8828779	707.7959953	=
737.7864869	908.1393181	948.1755815	689.3630032	831.2912218	1058.202836	=
1145.927543	725.5947899	736.1418343	817.8143774	856.3279789	1080.437727	=
868.2281963	1498.600715	1143.546924	1488.455497	1214.544477	1545.223998	=
1214.376691	1277.758819	1625.0854	1698.799589	1033.197507	1860.790677	=
1189.88004	1118.849279	1112.431017	1057.322519	1147.914672	1244.370522	=
1225.62357	1194.921492	1177.735901	1142.200656	1094.533088	1129.133062	=
1113.433761	1161.119033	953.586273	1351.644743	1541.692801	1315.686382	=
1107.046565	1756.393544	1446.448857	1406.116542	1463.898898	1537.744716	=
1511.851171	1212.189571	1209.672095	1083.963088
5525700	5525700	---	5525700	Clr1_IFNup_RNAdn			---	513.4285593	=
463.6332208	224.737947	380.0670962	287.0046584	394.5570737	365.6248298	=
402.6297099	474.2322853	457.2851636	513.1832352	326.3915851	313.814855	=
296.3359994	488.3798848	547.6385633	424.9178092	306.2084743	268.9771124	=
443.0604997	306.7096587	356.695686	265.3789998	279.1273537	364.0569652	=
363.89047	380.6574617	299.3874907	249.0670028	589.1494553	609.2879412	=
544.5046013	415.7810882	468.3780247	474.6927045	513.0160206	729.9987692	=
483.4522698	838.0545286	727.866579	870.2220216	747.5880318	1024	=
757.4411774	953.0449513	984.3792328	679.4435114	672.3738528	616.1209646	=
658.9064086	788.966539	761.5102123	558.1620894	681.0654817	806.3316651	=
664.1060769	725.564573	694.8994731	740.6509536	699.6404884	608.0430701	=
660.0586034	1086.671402	659.646843	580.696155	736.1111781	752.3810937	=
635.3862496	937.5812272	829.2193926	906.9065116	892.1796159	972.5982515	=
1022.453772	594.82834	752.4696274	675.7567032
5599298	5599298	---	5599298	Clr1_IFNup_RNAdn			---	124.0244003	=
97.85338016	108.2460168	72.40512939	94.17093629	76.06494427	116.289731	=
86.12379326	122.2906056	103.8386863	155.2704835	96.48748327	86.19367591	=
76.17312682	44.48417229	71.06365943	126.3542095	143.5968412	106.1698158	=
126.9634834	60.27050074	47.19067983	100.1869075	89.04854055	102.0611347	=
118.5350716	33.41768882	85.88532699	52.80087139	58.28690559	64.33224504	=
57.1895585	75.38053995	73.20752956	66.53584344	79.44144887	40.18596878	=
59.72072754	206.2985756	234.956487	223.3015987	232.4021865	189.108424	=
179.6780307	199.26573	204.0713387	184.3304019	227.2804905	268.476173	=
343.0106603	306.2402551	207.0521022	240.8565287	205.8272033	190.0664632	=
255.702083	219.8445861	228.0299976	296.8993232	156.2443404	266.5125559	=
133.2969364	140.184187	206.4373114	180.224328	103.5289254	125.4753422	=
181.2591745	127.4466901	144.3933082	131.4700123	185.8584136	161.4943658	=
137.2516682	118.0611058	105.4773857	132.815515
Pcmtd1__6747364	Pcmtd1	protein-L-isoaspartate (D-aspartate) =
O-methyltransferase d	6747364	Clr1_IFNup_RNAdn	Cluster2	=
Clr3_Late_up_24hr	NM_183028 // Pcmtd1 // protein-L-isoaspartate =
(D-aspartate) O-methyltransferase 	161.2304197	140.9295352	158.758489	=
138.4738817	140.5003517	138.4316442	158.4353248	140.4760203	156.2400025	=
190.5637711	220.1022534	185.6807213	129.4355332	147.459991	183.9959252	=
175.0204603	165.8356099	160.4388868	174.2264591	128.2931374	192.6288785	=
199.7165307	208.1096434	229.7784992	217.7713306	191.8187641	209.584762	=
209.3190661	212.644511	232.6536552	205.0468893	169.4023674	221.4381585	=
237.2525478	180.4418207	157.1872063	134.9610977	213.9396062	253.1063934	=
195.0526648	311.9886739	277.7976063	255.6932091	306.7352059	254.5631777	=
286.1425374	274.3474187	320.4644216	258.6002345	350.2205252	361.8228689	=
329.8988669	250.9576518	311.3557599	303.297502	346.8936746	249.6806389	=
329.0151034	301.9991041	228.9517987	325.1114279	361.3918875	470.7248841	=
309.0444061	348.3998289	286.8673336	280.8157555	309.3636714	225.3682036	=
256.1811352	215.3530292	233.9927213	291.7481221	238.8034944	264.6056264	=
277.0688009	324.9829368
Stat1__6749376	Stat1	signal transducer and activator of transcription 1	=
6749376	Clr1_IFNup_RNAdn	Cluster5	Clr2_Sustained_5-24hr	NM_009283 // =
Stat1 // signal transducer and activator of transcription 1 // 1 C1	=
837.0502025	756.7535329	1081.112151	929.641008	955.6775609	876.5971556	=
947.9455816	907.5164065	1084.038327	1067.262994	1192.604633	1008.999801	=
1095.368357	1117.066784	685.7030478	891.4810199	829.1963709	1240.408743	=
993.2136465	1229.963279	306.4609899	535.3135852	738.9432511	685.1896797	=
561.8223706	770.0773524	693.73461	733.0767085	799.1653359	661.5424578	=
803.5312824	936.2564641	628.5875828	618.2559438	351.5460992	603.7175901	=
713.0797271	678.8737954	1449.460053	1303.703532	1508.919811	1407.384014	=
1471.223226	1544.902275	1659.692317	1565.382948	1529.134712	1740.637338	=
1532.637145	1542.869309	1497.873769	1540.197466	1597.167828	1636.161878	=
1653.26253	1615.763122	1575.616033	1796.907311	1452.679161	1534.86968	=
1585.695874	1599.383347	1529.346998	1527.016503	1481.764159	1460.959106	=
1472.549385	1527.439506	1242.560531	1394.758693	1236.202957	1095.216311	=
1141.488124	1112.353807	1391.379103	1555.971099	1434.567017
Sgol2__6749701	Sgol2	shugoshin-like 2 (S. pombe)	6749701	Clr3_CellCycle	=
Cluster1	Clr4_Repressed	NM_199007 // Sgol2 // shugoshin-like 2 (S. =
pombe) // 1 C1.3|1 30.1 cM // 68549 /	14.51960236	18.96332545	=
16.93821643	14.49516727	11.15361887	13.47254057	14.10554103	15.63047804	=
12.92578431	12.12556541	16.79779505	12.13447584	15.11490583	15.00509038	=
15.42865126	15.62354659	11.96293838	13.66714493	15.40321833	14.47087134	=
137.2212322	151.50692	22.91547028	33.06928677	60.67624666	19.99448013	=
29.71089206	15.96344419	16.68049348	31.31800114	43.97434033	26.53619971	=
17.39679876	18.50252217	114.0497865	55.30584468	43.85105891	33.26907628	=
16.37428498	15.03371885	15.74596329	14.37509906	11.45027152	13.03844571	=
14.85019572	12.58785002	13.06268945	14.89514229	12.38730117	15.7423597	=
11.6703021	11.42442783	11.8122352	12.83009461	12.55909008	16.96383162	=
10.50992228	12.2996035	15.17537266	39.71494835	19.53108479	15.99423416	=
18.05316687	13.28890271	22.38127047	18.13569221	32.78854573	25.39513194	=
13.8549541	50.93869377	17.41562281	15.80347703	18.62269352	24.20125798	=
55.84979764	26.81150063	16.50967626
Cd28__6749835	Cd28	CD28 antigen	6749835	Clr2_IFNdn_RNAup	Cluster6		=
NM_007642 // Cd28 // CD28 antigen // 1 C1-C3|1 30.1 cM // 12487 /// =
ENSMUST00000	430.5477874	478.4285556	384.5719066	551.2145301	513.8380329	=
569.28622	632.6921301	515.854499	293.7123883	286.2713781	263.080416	=
396.3029196	442.183025	467.2885201	509.9385959	498.6176303	481.6595641	=
108.3999327	525.6286018	48.40720358	938.6540523	726.611389	581.6750582	=
685.8929963	683.8661233	711.8307441	649.6596045	506.2584651	579.8074288	=
707.9630479	840.1017829	669.6579013	760.9934101	828.8171522	887.6024481	=
626.0091856	480.5725197	633.22309	168.5286556	27.64142687	88.71214969	=
182.9251987	171.4376042	105.4525319	142.4379793	130.7647525	32.68032007	=
133.9313655	107.870008	146.0076268	101.3084045	107.4796737	140.2765599	=
121.0307633	105.572463	144.7470463	143.9595713	105.4671716	65.9609376	=
253.6824359	146.958015	139.3162794	182.6224234	188.2570443	251.3144906	=
175.9595211	162.0729908	183.3441223	105.1467142	212.2675668	169.38238	=
184.7153593	146.6049305	165.7172588	267.7624412	150.444747	231.370348
Slc11a1__6750546	Slc11a1	solute carrier family 11 (proton-coupled =
divalent metal 	6750546	Clr1_IFNup_RNAdn	Cluster2		NM_013612 // Slc11a1 =
// solute carrier family 11 (proton-coupled divalent metal 	1974.812859	=
1764.446348	1356.524821	1563.973184	1335.162942	1494.036912	1512.060058	=
1507.5599	1619.239179	1501.303607	2013.514445	1414.817395	1407.481702	=
1567.554377	1385.892587	1471.732922	1448.656391	2276.655718	1366.433641	=
2483.053691	1087.425191	1229.196811	1453.283299	1387.719629	1330.635878	=
1378.706867	1227.238516	1248.430779	1357.183167	1524.161525	1282.016999	=
1449.359451	1294.069952	1307.866606	1043.706354	1173.010408	1282.194978	=
1177.735901	2890.894306	3498.206896	2666.995296	2433.471693	2128.320981	=
2310.837438	2566.345216	2692.256058	3326.754461	2119.047274	2258.266124	=
2561.369274	2889.692545	2011.282254	2047.00655	2518.763692	2599.827404	=
2239.715618	2102.076653	2529.259987	3125.563233	2573.293078	3170.731449	=
2635.3887	1890.956019	2270.666372	2217.62614	2551.97765	2285.03412	=
2187.398361	2575.078088	2310.997836	2255.607526	2432.965033	2235.99369	=
2031.176723	2166.573772	2422.868358	2252.014005
Dgkd__6751349	Dgkd	"diacylglycerol kinase, delta"	6751349	=
Clr2_IFNdn_RNAup	Cluster6		"AK172901 // Dgkd // diacylglycerol kinase, =
delta // 1 D // 227333"	480.3359093	600.6870301	342.7873915	530.3792163	=
527.7788997	608.6418516	613.2749791	520.6750766	459.0156706	450.4894716	=
329.9538264	501.431795	435.6422894	464.102677	547.6765755	503.7520971	=
509.963541	298.3619207	504.898582	284.2151809	481.619448	537.3915927	=
598.7666694	618.6545448	609.1570577	573.6432729	580.2015684	603.1527579	=
661.8223914	497.1921546	428.2265441	498.873469	510.5754156	520.7077753	=
429.838276	461.7665501	476.3637427	566.149618	326.1698624	168.8853012	=
346.1130676	316.017296	335.3956025	309.1815149	297.5874265	314.8760573	=
209.9395247	317.6666651	283.9729233	321.9315755	236.3105257	262.637677	=
294.6543808	356.2385487	312.8571025	349.5440167	295.2697398	267.6325542	=
248.0642142	348.1583227	343.1487744	323.6049673	277.4030728	350.8839619	=
403.9939208	369.2335738	402.2253606	372.4544677	234.6391603	352.8155805	=
300.5872201	265.0332866	252.3041487	270.2667822	391.3051241	353.4175783	=
391.7989722
Dusp28__6751640	Dusp28	dual specificity phosphatase 28	6751640	=
Clr1_IFNup_RNAdn			NM_175118 // Dusp28 // dual specificity phosphatase =
28 // 1 D // 67446 /// ENSMU	103.9596681	92.3672958	131.519254	=
151.0225115	140.1725577	128.8929721	89.92748593	104.3502206	173.6489766	=
144.1343006	195.4573659	102.007412	137.8475465	133.5605259	113.5835435	=
125.0221697	144.2882568	148.8762586	98.56613647	145.204271	56.49768534	=
49.52036512	75.26410415	67.40903698	72.31986482	83.43957545	71.88257145	=
77.80010161	70.07655033	84.81573386	103.0435182	101.5390049	103.4995019	=
102.4197386	79.76588284	83.05815935	94.31203915	88.1445887	198.9455738	=
264.1309861	224.1685704	236.0420754	255.3177479	257.7931014	267.2600539	=
253.3556445	268.841127	271.7186771	249.9039662	219.2526025	253.0993663	=
250.5682734	259.2194509	195.6647198	258.7724326	207.5205181	308.8816301	=
247.168294	226.841386	155.4880776	122.3160724	156.1793371	159.4367251	=
191.7469458	129.9704545	180.2605486	129.6016292	136.3489538	236.3170866	=
152.0908749	195.535938	157.0510957	183.1650197	184.3610495	125.5614674	=
131.7747549	131.4326478
Phlpp_6752083	Phlpp	---	6752083	Clr4_noIFN_RNAdn			---	116.3937851	=
85.27554209	299.1137139	174.0574715	226.6417398	179.628212	185.4170139	=
172.8108698	322.5925983	360.6310977	258.7544721	311.0192244	265.885233	=
259.7067238	147.2271575	187.2108303	162.3271026	263.4690344	240.4044644	=
205.8657798	105.2619484	89.49466885	133.2415241	187.5068962	160.689268	=
144.6337062	140.9422055	140.3747932	146.8806111	141.3991883	110.7674314	=
98.37772323	126.2106702	123.4240903	87.37690662	86.36828818	90.69557162	=
118.0373832	190.1837223	272.5032927	252.4650615	197.8523187	233.2980141	=
323.2351063	384.3027859	283.1631448	327.3976963	371.1786023	302.6738159	=
260.5306979	224.548019	272.1616115	341.9093293	295.4274907	375.7685323	=
314.6338702	373.8226796	411.3406375	168.1843806	173.480549	127.706646	=
143.8837468	154.2567526	258.6845237	206.4029939	143.0781729	150.1530465	=
167.8094133	147.1945094	127.2692633	112.053208	126.7788095	102.0993614	=
93.42716388	138.4067104	142.0682357	152.7755648
Mgat5__6752848	Mgat5	mannoside acetylglucosaminyltransferase 5	6752848	=
Clr2_IFNdn_RNAup			NM_145128 // Mgat5 // mannoside =
acetylglucosaminyltransferase 5 // 1 E3 // 10789	225.6354771	241.7127928	=
215.7325291	291.8756279	295.0508244	277.4280127	309.3379054	279.948907	=
243.4413034	258.8316255	235.0444894	279.5921605	257.8449114	274.9089195	=
267.6677625	263.1642519	242.8514295	219.4578526	295.3476286	188.9747756	=
202.0250031	216.5535793	225.06219	291.1543443	281.1857731	276.704018	=
237.6245325	242.2276755	268.3161404	249.2223913	175.2523507	238.5304776	=
255.9697951	251.1107341	191.5981969	202.569066	234.4570601	250.816766	=
163.3916013	117.8983819	147.2986096	196.2610505	179.1954488	153.7763597	=
173.7248108	144.0254389	133.8422861	173.7019595	152.7702629	163.2591295	=
169.4739945	154.4675652	161.6007275	182.2569473	154.1242494	175.9059077	=
138.8583177	151.6823871	150.9817359	166.0725656	200.6128391	183.1662911	=
129.6690273	203.3188485	209.6385237	195.3070297	186.8115956	186.215601	=
189.9847513	137.7091102	172.5200457	174.2204128	178.6187932	155.4482028	=
174.6278855	187.6876389	216.6766515
Nuak2__6753110	Nuak2	"NUAK family, SNF1-like kinase, 2"	6753110	=
Clr1_IFNup_RNAdn			"NM_028778 // Nuak2 // NUAK family, SNF1-like kinase, =
2 // 1 E4 // 74137 /// ENSM"	110.2970341	103.7933244	96.71180898	=
127.4343064	109.5776505	106.030105	108.4269863	111.3794892	132.6085658	=
134.9246587	134.3516282	116.4526595	120.4090407	114.7817983	96.74128522	=
106.789042	113.4403382	126.1870618	100.7502912	131.6350643	88.70417474	=
79.40346429	93.41614059	98.02445878	71.36970548	77.63578062	77.12358389	=
73.50140276	89.46429573	109.7327344	116.7565855	118.2429291	85.61667077	=
99.8423582	66.20508324	76.36554253	85.07127582	89.44877304	224.8532591	=
215.2202518	230.0861344	268.8615648	279.090638	223.3790338	261.8361155	=
266.4940582	212.0087703	243.9700281	236.589134	187.8281989	252.7049109	=
197.2074119	210.262848	230.5538461	251.0272533	198.9552401	251.5654693	=
251.1873517	162.7619977	166.2384162	159.8605478	192.3286663	218.1474492	=
243.2877502	179.5771607	187.2082315	168.7483752	172.0769351	179.1743059	=
170.5558193	184.7550472	194.2175921	167.8745963	149.9678982	139.4554095	=
181.6817886	164.7426098
Ppp1r15b__6753179	Ppp1r15b	"protein phosphatase 1, regulatory =
(inhibitor) subunit 1"	6753179	Clr1_IFNup_RNAdn			"NM_133819 // Ppp1r15b =
// protein phosphatase 1, regulatory (inhibitor) subunit 1"	223.926273	=
189.4915849	265.1491169	250.1361739	258.1650352	231.715418	241.9239557	=
278.8914608	290.0062583	248.444528	317.3870824	270.1974725	278.9436388	=
333.2845121	200.4918667	216.313507	231.9162374	395.3290629	286.1245687	=
370.8237323	181.4439096	157.3747134	198.6589565	245.6482569	199.6861024	=
199.3472826	200.5572159	192.9361911	211.8706318	189.6966226	172.9881953	=
171.7968853	176.9514552	174.062304	149.9097176	195.8587636	224.7363871	=
179.9397609	306.4186532	515.0146216	383.560442	312.5970437	313.8366373	=
384.0899608	420.8229647	408.5362315	484.2406759	337.4616144	329.3049291	=
317.8252466	340.8870146	336.5600384	394.5515966	396.7563882	402.5182073	=
369.2311331	372.8444159	388.987632	326.1157488	247.7532581	252.9923955	=
280.2245918	238.9210485	324.4450294	273.0498283	268.2249893	217.2315942	=
294.2197639	230.681749	286.0016548	248.3412482	197.2484148	204.6847661	=
195.527795	227.6084019	289.8234296	250.6707395
Zfp281__6753439	Zfp281	zinc finger protein 281	6753439	Clr1_IFNup_RNAdn	=
Cluster4	Clr2_Sustained_5-24hr	NM_177643 // Zfp281 // zinc finger =
protein 281 // 1 E4 // 226442 /// ENSMUST0000	156.6281985	174.6787422	=
269.3242313	202.2898646	218.5061615	157.1850242	199.5601483	172.5595088	=
198.3576069	211.4305488	247.5901111	253.4978727	227.5689854	270.756028	=
161.8496052	166.9207993	168.9473841	265.3863678	283.3811075	281.8825476	=
170.1260193	169.2544489	257.900312	199.9728137	188.6619871	172.1700071	=
141.2953345	170.8871561	191.2332764	167.3123607	171.0151343	200.1433445	=
190.5981009	189.4022949	126.3305742	138.9632738	128.3429284	185.0254572	=
274.9852545	382.3605076	348.9871407	338.3611321	345.5545764	312.2397641	=
366.7695768	371.1682972	367.8007008	420.8872291	308.7744531	392.9113715	=
348.5108536	376.055043	470.180347	433.0441772	395.211222	363.8777213	=
386.3808279	366.6575829	345.3031728	264.4222052	350.1307114	331.5724637	=
380.0063014	363.6860642	290.4004793	302.2461504	252.8661629	322.3088933	=
246.9165607	233.1023928	245.4644275	242.2629849	283.2769738	222.0729598	=
225.568219	327.7699369	255.2380988
Ivns1abp__6754014	Ivns1abp	influenza virus NS1A binding protein	6754014	=
Clr2_IFNdn_RNAup	Cluster1	Clr4_Repressed	NM_054102 // Ivns1abp // =
influenza virus NS1A binding protein // 1 G2 // 117198 	254.6761157	=
228.5110513	188.091419	203.8635658	231.1570891	227.9526077	242.9827012	=
183.8008765	207.9308817	229.5540366	233.1314404	262.6340311	194.9553417	=
254.4361614	256.8585631	238.8183335	232.4537338	162.511717	236.4792927	=
190.1494671	524.7839116	534.5607431	341.7741993	305.6062752	327.4202049	=
327.5542067	285.5975464	313.419303	305.9050022	424.2231841	401.0338338	=
282.7808047	302.2923068	273.9123338	456.0125158	295.7798056	255.9592199	=
337.4031739	218.6061372	127.2295603	203.3864635	247.4889042	211.5009314	=
179.618238	209.5978548	226.8587059	149.632506	202.0193942	166.3698413	=
213.6861869	204.377113	191.4189396	169.0457473	267.95739	221.0149434	=
222.9598468	189.6887227	188.6816303	204.5500476	373.584294	323.2710049	=
282.0350106	334.7127703	233.3658801	295.4950682	245.4746502	320.0137342	=
335.4002584	181.5156486	267.9203725	218.3077902	203.3371279	231.418454	=
211.2416034	334.0591512	296.8355451	276.7213952
Glul__6754149	Glul	glutamate-ammonia ligase (glutamine synthetase)	=
6754149	Clr2_IFNdn_RNAup			NM_008131 // Glul // glutamate-ammonia ligase =
(glutamine synthetase) // --- // 1	315.4833838	376.6394255	260.3105212	=
168.3150076	218.9245726	182.3858446	281.154548	205.5506446	197.2320518	=
222.6154541	211.6930475	363.4291569	283.4852795	267.1025118	446.8013346	=
375.5626678	393.0093014	280.5628565	286.8952105	242.5637631	885.028648	=
887.3196856	576.1655472	466.0012781	599.3769184	381.6958366	568.5840657	=
496.4450099	483.9014878	663.5264131	756.8741008	542.9292785	459.0891056	=
409.6901933	574.7895984	889.3267829	864.1993965	898.0676965	60.11778475	=
86.4665433	117.8060649	106.1933645	92.16328186	107.7646336	112.4055995	=
75.02138161	51.84382417	84.67005866	102.5241563	98.63584527	134.7592232	=
149.5340215	94.40884625	150.9064023	141.1925369	134.1022999	142.7483279	=
80.8138247	126.0952561	319.3997978	195.8384379	212.4294838	224.1421211	=
153.287887	180.4906123	209.1305561	281.0007034	271.0547307	255.1107456	=
208.9422158	336.1847041	176.0900757	205.1833593	277.1820123	247.7806918	=
290.1811458	273.3736494
Fcgr4__6755146	Fcgr4	"Fc receptor, IgG, low affinity IV"	6755146	=
Clr1_IFNup_RNAdn	Cluster2	Clr3_Late_up_24hr	"NM_144559 // Fcgr4 // Fc =
receptor, IgG, low affinity IV // 1 H3|1 92.29 cM // 24"	1606.15984	=
1256.243086	1189.632302	1335.810921	1305.602588	1217.326351	1263.403389	=
1099.856678	1778.69119	1423.079071	2072.705818	1074.761161	1546.294848	=
1403.195391	1222.484091	1349.397706	1306.598065	1474.59204	1283.795356	=
1136.12073	272.1749251	408.4314627	930.6727561	627.2294725	443.8505128	=
767.493182	474.4721619	929.0101032	895.0285841	843.3924804	954.2408065	=
1161.682546	1464.91339	1349.117647	336.8518341	460.0542579	507.9701026	=
704.5950084	3108.062856	1889.645232	3004.896599	3466.10576	2857.623941	=
2662.193736	3041.990279	3064.636084	2047.857856	2859.802781	2837.687473	=
3114.749359	3194.335656	3452.198517	2968.873369	3338.304381	3099.458034	=
2902.137429	2542.091075	2808.725502	2628.092499	2878.297848	3430.018007	=
3037.776412	3294.172564	3219.453926	3011.152149	2806.973352	2538.393492	=
2860.39833	2740.834813	3069.313255	3270.963433	3461.064157	3271.644606	=
3389.366578	2665.701582	3218.115581	3277.317896
Slamf9__6755240	Slamf9	SLAM family member 9	6755240	Clr1_IFNup_RNAdn	=
Cluster9	Clr3_Late_up_24hr	NM_029612 // Slamf9 // SLAM family member 9 =
// 1 H3 // 98365 /// ENSMUST00000027	641.6842814	475.7664488	529.5048399	=
676.877061	531.2364243	467.9045532	492.2097888	398.2828466	971.9240589	=
784.5708094	1001.516097	448.8314573	655.3990548	754.0256403	514.9540262	=
558.3012067	588.6149839	727.1505044	492.6811483	700.3003073	118.2986724	=
206.115647	341.0808611	171.9803323	116.8529077	210.6391562	142.4745168	=
245.7946883	254.6443837	230.745727	155.3458392	248.4152966	337.81046	=
330.6842169	85.5010389	120.0948132	136.5191835	202.616809	896.2079206	=
716.8114096	1087.047872	1325.940087	1161.601917	909.9979868	1177.164601	=
1306.14556	732.8935561	1213.283039	1104.36412	903.8691546	1328.05588	=
1673.787255	1297.573385	1170.979063	1191.282506	914.1013054	1095.671788	=
1104.516706	653.3081017	768.4297974	689.9843943	877.4725814	825.9725288	=
802.6792168	556.9138008	576.3613458	489.3762062	499.0568569	785.2344178	=
533.1287125	904.2701598	752.783061	747.1271011	595.5751083	389.6946238	=
605.2175947	586.3629349
Parp1__6755672	Parp1	"poly (ADP-ribose) polymerase family, member 1"	=
6755672	Clr2_IFNdn_RNAup	Cluster1		"NM_007415 // Parp1 // poly =
(ADP-ribose) polymerase family, member 1 // 1 H5|1 98"	218.6242736	=
248.8996177	169.2086948	253.7844979	198.3163735	250.5387922	238.2248582	=
234.0738639	180.5256334	176.5312672	224.5028252	213.6950861	187.3367296	=
226.6700573	229.7291396	196.3562997	198.4400996	186.6252197	209.1943649	=
191.9730774	325.7903937	355.3506945	288.6445274	304.4750589	342.3718417	=
301.0897525	267.6010651	221.5256371	256.0692225	353.1483147	306.3378448	=
267.8442281	246.1527283	250.1379101	380.6285256	301.6998038	250.5682734	=
243.2591256	189.9399849	129.9857913	161.6242839	209.1725862	174.5794671	=
145.2978869	187.7566336	204.3190955	129.4337364	152.2966134	141.405077	=
177.5855208	175.383598	141.194497	163.5003474	170.1036413	164.1089394	=
161.9606974	144.1043387	149.7155166	151.1565947	285.9086536	272.9475062	=
205.0582753	218.5652456	177.9440407	237.1901366	206.2413759	235.6072239	=
252.125838	159.2191307	280.6990189	209.2929855	184.5093633	194.5571458	=
183.463601	251.4015568	223.1004961	200.6629065
Cnih4__6755729	Cnih4	cornichon homolog 4 (Drosophila)	6755729	=
Clr1_IFNup_RNAdn			NM_030131 // Cnih4 // cornichon homolog 4 =
(Drosophila) // 1 H4 // 98417 /// ENSM	1013.415544	912.5436575	=
571.7379344	707.7468697	702.9021333	685.3133422	719.2701007	721.5874331	=
915.9152621	782.2683652	1215.976818	752.4437626	662.9240293	857.5396466	=
1115.674251	910.0485178	868.1495714	958.5170105	754.3551802	1060.405087	=
640.391422	937.8477686	655.7942914	609.1779972	809.6923784	782.3661047	=
582.5708832	615.3272831	786.8691072	981.7214203	896.145718	703.5943289	=
966.3754605	932.7131763	897.8931787	706.6440796	513.8631688	873.7519846	=
1542.655147	1648.79874	1547.474868	1702.217972	1438.350979	1455.299229	=
1654.867638	1771.922204	1595.507939	1389.836614	1337.571056	1492.691401	=
1842.692957	2231.038772	1257.811071	1750.438237	1593.849775	1309.771726	=
1404.946795	1547.796104	1809.280493	1315.322021	1393.599316	1420.221253	=
1652.345869	1122.033343	1050.237556	1160.877282	931.9508063	1080.437727	=
1682.976989	1213.787618	1428.217061	1418.05705	1538.170691	1271.221993	=
1011.99032	1158.787281	1104.057552
Dusp10_6755896	Dusp10	Dusp10	6755896	Clr1_IFNup_RNAdn			NM_022019 // =
Dusp10 // dual specificity phosphatase 10 // 1 H5 // 63953 /// ENSM	=
18.82019948	15.50691661	28.93573122	25.68065394	16.72680244	13.8733087	=
21.88666318	15.62029627	18.09250172	23.63167858	32.73994437	19.0933734	=
16.86944025	20.8533864	16.15445557	22.53975649	22.19280546	20.57585149	=
22.04546455	32.72338137	18.17898581	21.21643293	18.67672773	19.85595812	=
15.59325376	14.45593492	13.8624456	20.21031525	16.39836443	15.04779245	=
18.86891856	17.74031982	16.93715837	20.50892611	11.45940343	13.37688125	=
14.79327843	11.62267382	104.1305805	44.42685349	99.73790273	138.7977033	=
117.7260764	70.87328755	97.3534524	105.2991466	48.68684695	100.7034825	=
109.9855277	69.50476645	129.9371237	93.89197032	98.34638314	130.6180161	=
106.4114819	111.0872838	105.4116213	94.0306972	56.59763965	58.81123208	=
98.18292005	84.1714962	111.7855752	107.3493796	92.76444522	76.87646538	=
67.83274583	71.43602135	53.34532378	80.71641701	69.25518187	75.14367558	=
82.68706781	83.37021726	51.39727532	83.01614059	56.21838722
Eya1_6757035	Eya1	Eya1	6757035	Clr2_IFNdn_RNAup			NM_010164 // Eya1 // =
eyes absent 1 homolog (Drosophila) // 1 A3|1 10.4 cM // 140	31.43456471	=
39.98425525	34.5570926	50.28269033	44.50452566	41.5377143	51.89450097	=
39.1918017	42.46521946	42.09858909	28.78249612	52.86569169	39.1494404	=
38.66322539	44.49618612	39.99395662	41.87856786	27.27240604	52.6700242	=
19.35292687	59.60410632	59.78493285	72.57847896	77.80763628	69.99548539	=
61.20849055	62.62556916	55.79795086	56.29129136	58.76234592	56.64787032	=
49.76571246	60.58462622	54.8686522	56.56939979	40.57698748	44.13128523	=
60.16865367	23.29647661	16.64365086	19.49429154	30.47680614	25.57194215	=
23.13202755	26.76786576	24.47233786	16.26771918	34.35076031	24.13140808	=
22.51149477	28.33100404	25.24245231	27.67823288	35.01837344	33.96224153	=
27.5009627	29.4360039	25.47605698	16.66523989	49.04961575	30.53475151	=
33.31985072	39.88847826	39.94020574	47.18445688	36.39100927	37.00016455	=
44.60550351	30.92474497	40.41306958	29.74592098	30.89304486	30.44935912	=
29.20169088	39.5317584	35.78764803	41.82489674
Mcm3__6757282	Mcm3	minichromosome maintenance deficient 3 (S. =
cerevisiae)	6757282	Clr3_CellCycle	Cluster1	Clr4_Repressed	NM_008563 // =
Mcm3 // minichromosome maintenance deficient 3 (S. cerevisiae) // 1	=
114.6529591	179.6854542	84.90691862	118.7282982	113.2439268	128.7296138	=
139.5840209	112.5818013	104.0865704	121.8633136	128.7144253	135.2758105	=
100.0571201	117.8093357	145.3422194	117.0498914	98.93024656	92.64748845	=
111.4683175	101.5002835	494.2168396	507.4458742	326.9893466	355.5306733	=
478.3523433	310.5990664	298.4820568	140.7225935	219.6541471	362.7822865	=
375.3259017	285.7480521	160.7639591	172.3275931	500.2829303	400.567003	=
382.8539494	288.3685652	129.3700523	57.07986098	101.4060582	144.1642686	=
97.63995977	96.85134098	113.3625271	106.0595117	85.45185298	111.8452239	=
86.97326652	109.3159305	132.0453719	84.71526651	101.4967611	102.6308174	=
109.1123058	106.8616347	100.4107403	103.8631597	95.0773732	465.6169978	=
241.3444589	189.2133344	167.560675	124.3704476	270.9889807	251.8830416	=
388.2198141	348.9047929	115.9653626	408.0806288	199.3334466	171.9910759	=
200.7477513	225.1058596	457.9034461	314.5249052	196.440687
Prim2__6757732	Prim2	"DNA primase, p58 subunit"	6757732	Clr3_CellCycle	=
Cluster1	Clr4_Repressed	"NM_008922 // Prim2 // DNA primase, p58 subunit =
// 1 B|1 18.5 cM // 19076 /// ENS"	67.24943461	68.53743093	53.3934092	=
62.38165351	52.20622927	59.41724746	65.47173009	52.01587361	86.3563281	=
68.47758552	100.6881396	64.68861804	57.88028093	73.52127758	78.39935657	=
67.33711123	58.85936128	55.09234999	65.63483589	56.55253741	159.4256592	=
196.1930159	86.02237354	93.52822498	140.3738189	90.38303628	85.46015694	=
59.21208569	75.83069122	146.0754454	140.4292732	98.71858858	73.67126497	=
86.582279	173.2654338	116.5140283	89.44877304	93.3591922	76.37296351	=
49.80365711	80.85023924	112.6918861	78.03881348	58.38153441	92.6468454	=
90.53477024	69.10701271	92.99751088	72.31233576	87.83901494	104.0786237	=
81.94364883	68.35854848	81.43403192	86.63752749	80.4851018	77.54543288	=
75.43070983	79.6200647	150.3134316	108.6398883	98.17406126	98.22375222	=
71.45434577	102.0243722	83.98325282	121.8742697	129.025275	78.85825599	=
154.4012088	97.15187877	87.32482322	93.31520059	85.73665287	152.7120551	=
106.8031259	95.29640467
4632411B12Rik_6757906	4632411B12Rik	---	6757906	Clr4_noIFN_RNAdn			---	=
125.5405945	124.0407163	173.480549	179.5161556	156.2280741	145.2263973	=
170.0576576	154.4065163	161.0237886	180.3067882	180.8374837	160.0490222	=
171.0269481	183.333942	123.539632	128.38387	135.8358109	191.5384258	=
170.9001473	188.3105632	140.1764495	140.4857709	144.4453374	142.946342	=
151.6109131	124.8835695	123.0618833	131.8176626	123.2026965	118.141322	=
109.2924479	127.0444993	128.4897845	120.9309572	108.766464	117.0547661	=
112.5576172	112.8325803	142.343242	219.1933325	188.7535483	169.9174224	=
161.6477903	189.1333646	226.6370955	207.1640914	205.9256658	207.3163595	=
166.9983317	205.2715401	189.4114975	164.6033844	217.3068526	181.8254229	=
191.6207426	169.9233194	212.9897394	217.2421489	167.070102	117.9425015	=
141.9067984	133.1584489	110.6523141	174.3750919	140.2444797	138.1220519	=
126.5908895	126.7137931	119.3256051	111.3679305	125.6537567	114.740416	=
112.0648378	107.4275371	115.3320686	127.1907525	129.7499256
Mitd1__6757982	Mitd1	"MIT, microtubule interacting and transport, domain =
contain"	6757982	Clr4_noIFN_RNAdn	Cluster4	Clr2_Sustained_5-24hr	=
"NM_026913 // Mitd1 // MIT, microtubule interacting and transport, =
domain contain"	193.4705483	157.5384384	217.0990936	118.5424373	=
181.0306442	139.4215817	170.024611	175.7596299	241.1538072	227.319857	=
239.9948895	223.2010247	210.1389736	236.1876986	249.151561	231.556403	=
183.8314968	214.6972691	224.1203418	177.4108122	77.55673662	91.23274717	=
102.2013243	141.8989189	123.5070931	153.90541	115.0829231	146.689316	=
149.3775784	149.5827612	128.269097	118.200299	177.3566981	171.6885226	=
87.2147247	132.4854182	106.3576488	143.9426334	125.6938403	131.6542091	=
178.519757	220.3006534	198.0004912	191.444185	193.1141247	224.7893546	=
178.9893377	260.5217426	211.6402279	167.7559545	202.9907042	255.8030974	=
211.5653936	196.0706908	213.3606319	219.2145606	199.3099276	260.3411523	=
169.0773742	106.1742374	94.38135965	133.5475923	167.2949422	165.0317774	=
128.2869043	89.76680023	102.389209	96.89296441	150.2946532	84.20883922	=
114.8462722	127.0039849	128.3687222	117.1034854	85.64279369	119.8420333	=
124.5343658
Obfc2a__6758588	Obfc2a	oligonucleotide/oligosaccharide-binding fold =
containing 2	6758588	Clr1_IFNup_RNAdn	Cluster2	Clr3_Late_up_24hr	=
NM_028696 // Obfc2a // oligonucleotide/oligosaccharide-binding fold =
containing 2	203.0934483	175.4444164	155.5387066	155.8603412	158.729894	=
155.5527417	151.2047638	164.9722784	198.2311804	204.3530665	244.5405527	=
150.8906918	187.408135	161.8125914	169.6267582	182.1710663	156.4003759	=
157.8390087	151.1943192	164.4482417	147.9678386	183.0837334	135.4484608	=
132.8265778	134.60142	163.8111555	126.2526424	157.1719327	157.8587297	=
194.605702	224.1716822	166.8653072	193.443693	201.1112844	139.2178206	=
132.7777681	131.4153594	178.2304588	394.3875793	276.7137125	353.3171351	=
472.2542568	402.8027466	314.3307748	421.7165899	415.9221084	399.6325933	=
318.4382614	320.8444737	413.670967	355.6759446	346.3339237	279.6115674	=
371.4797844	388.07459	384.6786922	364.6048672	372.6739019	427.3428526	=
323.2395934	410.1874499	378.4633182	519.3667538	396.8830851	345.2529596	=
363.5877499	311.9692883	339.1688692	336.7233772	362.392561	338.0351797	=
391.2562391	362.1289072	361.9884181	332.7097703	400.5836851	386.833683
2210010L05Rik__6758633	2210010L05Rik	RIKEN cDNA 2210010L05 gene	6758633	=
Clr2_IFNdn_RNAup			BC016598 // 2210010L05Rik // RIKEN cDNA 2210010L05 =
gene // 1 C1.1 // 98682	97.94161747	123.7839267	116.366359	116.5043627	=
125.0299385	128.5566044	127.0920415	128.2246744	116.7751874	112.1371251	=
113.277693	118.3323031	136.0940297	123.6655815	117.6624359	114.8247516	=
110.7052473	89.73381373	138.2743849	64.84709371	138.4258792	133.3949113	=
120.7785283	155.3932375	150.2550674	135.6043886	118.6912596	144.6958649	=
133.4920316	131.4217446	116.3848988	95.60273386	138.9305296	122.8454024	=
121.8058906	116.2969956	122.8062271	127.3522001	76.24337677	35.79682811	=
67.15115127	82.03399625	80.09553322	80.4979515	86.91599409	77.43371456	=
53.7841891	87.4405228	84.51292891	84.06306723	58.20252871	68.96392429	=
84.10675563	78.14329447	75.8396394	106.9083022	103.0463791	87.24739074	=
57.07076832	75.19942905	79.14464582	90.04972917	116.9996089	98.29935925	=
97.51282718	82.79374931	80.46334447	81.79382254	71.40186453	77.19417459	=
70.24142285	77.83191677	68.62916847	72.40914994	97.79779948	98.1203091	=
95.92998913
Inpp1__6758646	Inpp1	inositol polyphosphate-1-phosphatase	6758646	=
Clr1_IFNup_RNAdn			NM_008384 // Inpp1 // inositol =
polyphosphate-1-phosphatase // 1 C1.1|1 27.1 cM /	92.29625143	=
78.11512143	77.28572236	82.00274007	83.75943347	73.5845094	65.49804914	=
84.72993976	84.00421273	78.15411706	113.193708	52.81258275	82.44898786	=
81.42388543	84.37418761	80.14775507	78.65300814	58.28609647	70.41301318	=
63.05154577	65.93715667	58.19487288	59.41355554	68.65675678	74.14051088	=
70.15868308	55.86024663	67.97065653	80.65601338	74.17340361	73.6079586	=
73.68555963	76.47625055	81.99875596	60.90884353	57.28755575	51.02597984	=
66.07809269	172.2619337	84.13241786	180.8500359	259.242756	206.6276963	=
156.6097183	200.2932327	238.1654187	89.23451036	165.617329	146.6181595	=
167.8070838	217.8634092	185.6189311	151.9138809	157.8368176	152.7967237	=
128.0159505	182.9264684	147.9063275	122.2050275	97.12966086	139.9822261	=
120.0723487	227.9557721	143.4893814	104.0194727	114.6005245	95.19541517	=
96.56577524	154.4054446	121.6565405	171.8957144	148.672094	159.4897469	=
154.9447401	101.4538641	121.2104295	110.109122
Tns1_6759718	Tns1	---	6759718	Clr2_IFNdn_RNAup			---	147.2292013	=
212.5561135	150.1530465	244.0647137	250.7159804	214.4696747	238.8299371	=
207.9596795	182.1395186	212.3705842	78.77739451	260.7746761	208.2337669	=
205.8714274	296.5188202	224.2105102	235.7362939	96.45005064	210.2963476	=
58.43415946	619.3796347	401.9938408	386.5550581	559.3314577	490.0074294	=
439.9392028	509.4722793	358.097842	397.9491479	334.5714167	394.8033615	=
310.6959914	363.0010613	311.3427937	458.637454	616.8561334	408.3350883	=
418.4031118	103.6854893	55.20129295	61.54202635	90.05910503	111.0780683	=
76.27879076	72.20016195	71.05774074	51.79352211	102.3452245	76.09554685	=
54.84810898	59.7609095	93.86140778	102.9585451	120.0773493	95.63655019	=
114.8056635	94.85354672	85.0376538	39.71494835	212.5516875	102.6976982	=
136.5381361	135.9233867	171.944582	220.3816368	202.1398852	194.0641686	=
199.2367533	106.4188681	193.5027156	149.960612	188.3274933	147.5561341	=
178.5531564	206.3300115	167.4016384	178.6324313
6430706D22Rik__6760490	6430706D22Rik	RIKEN cDNA 6430706D22 gene	6760490	=
Clr3_CellCycle	Cluster1	Clr4_Repressed	BC004768 // 6430706D22Rik // =
RIKEN cDNA 6430706D22 gene // 1 D // 381280	45.47084133	50.5479343	=
46.40022373	46.31829389	48.1328571	49.20660209	61.34909211	43.04220301	=
64.28231766	62.0375591	64.67921118	59.64626005	57.27326192	55.7202525	=
40.23111375	48.73242443	38.79503394	53.77261774	43.40231609	86.32699155	=
336.6766373	314.7428729	54.26349106	89.84833956	135.2673603	58.61467186	=
62.71809943	46.69221829	57.94811912	89.03435537	71.60061348	60.70148061	=
50.96447647	39.91003972	205.1790868	125.6572453	72.64743071	57.99916496	=
62.62730789	53.18177736	71.34251255	50.58122564	43.36682609	58.75216966	=
48.99795976	71.34793616	55.75811139	47.63730555	59.4254962	69.53849841	=
48.02921171	48.60052618	38.07942651	59.91145159	59.47741095	73.83485719	=
55.36643815	63.29632339	87.7367933	86.53667547	78.15520199	51.69381614	=
56.2378637	50.37967456	63.12938836	61.8396375	89.88820113	92.56469379	=
40.27576365	89.43452411	38.30338241	40.48848817	50.36430765	42.41022178	=
110.2672178	72.57495274	54.94970334
Mcm6__6762017	Mcm6	"minichromosome maintenance deficient 6 (MIS5 =
homolog, S. po"	6762017	Clr3_CellCycle	Cluster1	Clr4_Repressed	=
"NM_008567 // Mcm6 // minichromosome maintenance deficient 6 (MIS5 =
homolog, S. po"	86.50850713	140.1686661	46.89493259	64.96317227	=
68.80587084	66.05426952	64.27651764	58.23805105	77.01832797	75.83279658	=
69.95910382	78.63010877	57.00553987	72.18465236	124.4937877	72.04666842	=
61.29086395	48.2397395	68.82686454	41.29914716	515.379025	606.2294191	=
242.4107634	307.8534508	527.4423367	298.6827861	350.3759019	126.858827	=
199.9478314	395.0524145	427.1087332	292.29886	126.7621333	156.0581801	=
647.3489941	486.5756613	422.6911796	338.7787562	59.46463438	20.31847031	=
44.13984816	66.17756142	51.05464156	38.17034248	48.12985043	48.56921271	=
24.18062946	52.8799866	45.32075502	45.02142708	49.57153963	40.37359145	=
40.71842904	50.1427842	46.90240401	48.76012016	49.55504338	40.61779216	=
28.60469517	488.0548961	163.9781622	135.3236151	120.730794	56.10977363	=
197.5412236	214.3136402	367.484525	319.8208671	69.94261923	434.3517705	=
172.9114824	131.0151502	149.6449695	199.5961648	500.9871665	309.5567803	=
132.9177488
Cxcr4__6762024	Cxcr4	chemokine (C-X-C motif) receptor 4	6762024	=
Clr2_IFNdn_RNAup			NM_009911 // Cxcr4 // chemokine (C-X-C motif) =
receptor 4 // 1 E4|1 67.4 cM // 12	617.6901674	538.5178021	668.7718232	=
594.2144734	784.1741577	555.8916776	610.6871283	608.6925478	822.8069075	=
838.9147541	745.4926723	784.957284	696.4662559	900.4609374	767.599731	=
674.731858	724.1223377	472.2542568	736.6471158	266.4074004	878.2391509	=
815.9746077	607.411149	824.9428727	808.6937085	900.8979479	762.9265463	=
1105.359592	1015.785755	1039.807282	700.0818411	685.0664923	853.933485	=
936.8080663	846.8012972	940.8624694	686.9638564	838.0661624	241.284241	=
211.8662202	249.2327705	383.3822395	417.0076099	327.5247606	424.3468704	=
389.1977681	150.8488548	354.6176246	346.2354937	291.8856609	338.3470413	=
343.5414215	299.4435034	340.4926746	374.7824512	443.3739914	357.8323453	=
468.7906136	197.452252	527.3328693	235.2579911	304.2893442	440.8151388	=
438.4504234	454.378325	296.2660753	368.7579304	392.3914789	306.2677876	=
385.7226818	333.0741793	448.1599481	399.2254479	327.0550634	546.1220385	=
378.2247235	489.9497763
Nav1__6762429	Nav1	neuron navigator 1	6762429	Clr2_IFNdn_RNAup			=
NM_173437 // Nav1 // neuron navigator 1 // 1 E4 // 215690 /// =
ENSMUST00000040599	134.1850327	194.4492725	139.6033529	221.7929718	=
205.641838	191.3977461	229.147042	171.7409073	155.9435596	175.9059077	=
97.77136205	202.5578183	172.4506651	203.152595	191.5224731	138.0072396	=
172.1556675	162.2854739	209.6414338	123.6089844	300.4767637	234.8522939	=
264.5304241	303.7814715	265.8815421	248.4944593	257.127486	212.4648033	=
264.5615517	189.6874061	165.9299128	182.047375	187.2445561	193.4651769	=
211.6416969	256.5790663	227.5248381	233.1314404	100.9522903	67.15392567	=
98.01969626	98.14343482	123.4035319	107.9844793	97.96946092	98.24417467	=
79.47945163	110.6738209	86.75168564	70.75597904	82.04025976	92.34296733	=
125.7234648	147.7413813	125.1929879	124.1645913	113.885477	106.5192299	=
65.76645208	146.6273187	110.2587992	153.6368043	110.212964	135.7793432	=
135.734159	162.1898649	128.7670611	148.5165527	86.75951372	134.3404384	=
108.3405817	103.4500141	108.7558954	99.99678424	139.8998031	147.2547024	=
122.9484545
Rgs1__6762796	Rgs1	regulator of G-protein signaling 1	6762796	=
Clr1_IFNup_RNAdn			NM_015811 // Rgs1 // regulator of G-protein signaling =
1 // 1 F|1 78.0 cM // 5077	444.7465839	421.4769157	483.7773916	=
707.1585633	610.3699131	637.8485079	528.8188913	563.2532799	974.8994196	=
1038.294837	826.9980033	654.1827725	585.1935282	665.7790087	1186.256408	=
750.386379	777.0963589	315.7809108	583.1607708	351.7362414	145.4540956	=
239.5047005	280.8916883	363.1923574	431.2108646	564.5822055	385.5034641	=
408.2020372	499.6450759	447.284792	359.3460845	493.07049	748.5369709	=
896.2766447	530.4416268	288.7145612	290.1328111	493.5524613	1555.864133	=
971.8231952	1762.857311	2785.45991	2244.999946	1427.821536	2298.217813	=
2528.208559	1364.446104	2003.490378	1789.821708	1282.194978	2464.022862	=
2961.474039	1763.712858	1902.262106	2058.674027	1318.059368	1976.181417	=
1626.663151	1315.048165	1133.760485	661.8223914	946.4485003	1350.801554	=
1287.985103	909.2920504	921.5572317	796.0361507	721.127279	1246.35533	=
1135.884185	1595.618685	1697.269672	1716.316639	1571.907314	721.7572636	=
960.1328216	862.637251
Pla2g4a__6762944	Pla2g4a	"phospholipase A2, group IVA (cytosolic, =
calcium-dependen"	6762944	Clr1_IFNup_RNAdn	Cluster1	Clr4_Repressed	=
"NM_008869 // Pla2g4a // phospholipase A2, group IVA (cytosolic, =
calcium-dependen"	283.2574998	273.6086733	217.3340037	213.955941	=
227.4885188	195.1892568	205.5705515	216.8720353	294.1686174	207.7176688	=
403.4148273	206.7079576	230.0303222	233.657234	235.1797805	262.4575284	=
241.1956563	330.693398	240.2495711	371.7271474	183.6952026	231.7041601	=
198.466271	153.9502317	193.6328462	182.4806926	127.3698379	153.594206	=
182.332744	206.7265417	162.3338629	181.9237676	167.3448249	196.9724454	=
181.5307078	139.0297503	185.3052661	191.9225139	766.5202116	969.8517118	=
805.8792625	821.5020261	664.1337344	771.72895	817.5424981	883.4288511	=
824.5023738	747.3291247	701.869988	852.2422824	904.0316867	855.930694	=
737.526099	751.9952479	808.9744097	695.3957526	695.7764735	765.0127494	=
994.0465017	561.7016834	659.5692305	670.1777957	667.7527156	636.5015234	=
524.4894749	600.4500224	533.8904783	569.1560285	557.3306917	537.5816773	=
513.7738401	494.4805531	584.4922312	485.083594	501.6161233	613.9466845	=
517.8104154
Smg7__6763110	Smg7	"Smg-7 homolog, nonsense mediated mRNA decay factor =
(C. e"	6763110	Clr4_noIFN_RNAdn	Cluster3		"NM_001005507 // Smg7 // Smg-7 =
homolog, nonsense mediated mRNA decay factor (C. e"	131.2487609	=
125.2754412	239.1380716	179.8624027	217.1849298	168.9567097	210.4859085	=
157.0956913	237.9756265	249.4419285	194.4330773	245.6652264	222.6123638	=
233.7041933	162.7811502	175.3228006	175.0920901	279.1777304	238.8531459	=
248.7150815	143.6665314	140.6124047	147.7536384	163.0295827	143.2885786	=
146.6140889	138.5208936	137.8380245	160.6492275	134.236223	113.2235297	=
112.8912578	151.6057017	144.3032322	107.8109472	116.4720599	104.8134417	=
145.0895658	162.1134398	232.2331054	223.5602883	207.1124018	209.6617369	=
250.0373973	278.0287145	246.2807377	199.963098	287.6338916	225.0590658	=
198.0883349	225.1464865	259.6600322	279.1061355	258.9877132	299.6718188	=
265.7985975	265.2648225	335.4816365	169.8526813	150.3165616	127.308053	=
165.5725581	169.5621279	214.9548714	158.291489	149.1427523	136.0261245	=
174.729556	124.8203915	124.7589772	122.9501613	117.8583301	117.6779149	=
104.847605	125.3067065	149.6366603	147.103707
Npl__6763146	Npl	N-acetylneuraminate pyruvate lyase	6763146	=
Clr2_IFNdn_RNAup			NM_028749 // Npl // N-acetylneuraminate pyruvate =
lyase // 1 G2 // 74091 /// ENSM	104.7771424	103.7897223	44.56966309	=
59.48484228	78.50050613	50.47300878	63.23712489	68.61204479	48.95689097	=
55.02021665	51.6365252	70.29402695	42.5005616	57.85782609	141.2013572	=
97.27789772	74.54966512	27.93631828	50.10143478	25.71502756	195.1094698	=
181.0933611	121.0517266	130.7865373	159.331735	130.9443691	101.0061917	=
99.17329652	102.6493062	191.0782946	217.451554	161.1745286	144.0104923	=
146.2192958	210.0734185	159.440045	144.4072922	141.6051592	27.8779039	=
15.69268064	18.95071272	45.73352164	35.54020412	23.54404137	26.7910645	=
28.82502272	15.83428816	27.42576767	22.15453445	21.41767712	36.73669881	=
34.22313424	24.59392682	23.26904259	23.1232139	29.99270873	26.00559018	=
24.81894563	24.85578854	108.0420997	42.70165818	63.63858586	68.44294301	=
41.21649657	77.69230462	76.02385007	88.27237294	86.89792648	47.43828051	=
96.24169492	87.40657107	67.23496628	80.29676893	84.20010024	125.7269554	=
73.74279039	94.06980254
Qscn6__6763235	Qscn6	quiescin Q6	6763235	Clr2_IFNdn_RNAup			NM_001024945 =
// Qsox1 // quiescin Q6 sulfhydryl oxidase 1 // 1 G3 // 104009 /// 	=
450.2337425	536.0150448	219.1842043	383.3158466	277.114776	346.4683372	=
389.087156	370.0046847	282.1933388	223.6114265	336.7162545	331.0028623	=
272.2200882	284.564094	372.6066541	326.5862558	302.2271704	302.7178364	=
286.4262149	284.0891436	428.2769341	439.9392028	515.3756182	442.2718929	=
413.2812087	437.2062052	340.7099443	367.7316584	423.0487017	497.8370791	=
502.5314735	469.1188997	445.9907387	351.6460389	405.998316	398.4487472	=
369.5766612	386.7666924	286.8017292	227.4853609	240.0881118	251.9319153	=
227.2458627	219.5597877	261.7816	231.0338097	195.2447464	201.73815	=
203.3300713	264.9360702	262.6795211	212.5398855	219.9054858	242.8413161	=
233.1896236	224.4795269	220.5329049	182.4908255	257.3521153	307.2181621	=
325.1382929	282.1228354	306.8755501	253.9569307	300.9478766	306.1299473	=
284.0262398	321.1869695	278.6808198	364.6730814	308.5820362	286.7799276	=
268.9957825	261.6817707	307.8192643	321.1358054	359.9244866
Tor3a__6763273	Tor3a	"torsin family 3, member A"	6763273	=
Clr4_noIFN_RNAdn	Cluster5	Clr2_Sustained_5-24hr	"NM_023141 // Tor3a // =
torsin family 3, member A // 1 H1 // 30935 /// ENSMUST0000"	1712.988836	=
1629.371894	1626.663151	1765.547739	1756.393544	1796.657886	1940.617858	=
1874.252845	1705.406477	1652.689967	1914.298758	1767.38453	1948.70488	=
1659.577124	1379.375979	1709.194016	1525.957995	1777.950603	1701.863562	=
1794.915252	665.2488941	680.4287334	1231.158231	1373.651643	942.9582656	=
1081.411633	1071.265019	1302.25824	1323.736659	1258.073008	1123.278615	=
1282.194978	1316.872341	1244.801626	669.4304083	905.3365866	974.7170589	=
1105.589782	1484.333655	1343.797778	1700.330885	1460.857706	1338.127323	=
1509.233043	2009.191988	1826.289335	1671.352658	1588.225107	1543.832389	=
1643.664525	1630.387892	1356.430669	1646.971963	1546.937919	1657.967448	=
1411.780174	1479.403487	1655.555862	1378.898269	936.762861	1164.665879	=
994.6808067	1165.231113	1400.765425	1188.890181	961.9713522	911.3934301	=
905.5748052	1138.248852	930.3178483	967.7230098	1158.948153	1042.476937	=
961.7176622	821.0579371	904.389121	1199.901017
Sft2d2__6763752	Sft2d2	SFT2 domain containing 2	6763752	Clr2_IFNdn_RNAup	=
Cluster2		NM_145512 // Sft2d2 // SFT2 domain containing 2 // 1 H2.3 // =
108735 /// ENSMUST0	592.4173979	648.9123641	400.4976341	475.1337833	=
540.6572087	547.7370386	575.2278558	531.1444266	451.515035	396.1491726	=
429.3291168	515.6611889	441.5704982	472.0382794	645.717677	531.9437935	=
517.6632509	366.0001274	467.3889217	342.2247651	664.8013752	632.3459282	=
571.7337771	660.5343667	569.6848814	608.9795039	601.3246755	666.2637399	=
645.5431218	678.6010039	621.0174799	600.4956699	609.959715	600.062754	=
571.9715489	645.5298934	537.5294417	626.7648538	506.4372027	285.5361961	=
414.078337	381.8467508	404.3385684	425.4335482	405.3740084	426.993274	=
313.5148283	369.0264107	359.6276808	416.0491499	374.8785886	383.898316	=
336.6020894	471.3417086	422.2987847	445.1845562	350.6456012	370.1766691	=
371.3125945	510.1402144	592.0724903	483.9350761	466.9195365	462.9554796	=
507.6394602	523.0519221	517.8713469	513.3006232	408.3407567	476.8098412	=
505.1716686	466.0012781	487.5376844	499.5687862	518.4495258	574.8853556	=
571.2309642
Nuf2__6763972	Nuf2	"NUF2, NDC80 kinetochore complex component, homolog =
(S. cere"	6763972	Clr3_CellCycle	Cluster1	Clr4_Repressed	"NM_023284 // =
Nuf2 // NUF2, NDC80 kinetochore complex component, homolog (S. cere"	=
16.47561221	19.57825303	16.37008581	12.95412727	12.88508311	15.78366167	=
17.94151481	14.92159551	13.55872752	14.16422624	19.47322715	18.12513953	=
15.12979051	15.90182122	17.86953301	16.56665005	16.13956567	15.60244322	=
16.75128401	14.48331459	237.6871365	214.1191459	32.30979749	30.06827249	=
74.53261617	34.04922411	29.4535605	17.12746698	20.55774241	57.24706898	=
69.3171273	27.44173529	26.34669573	25.42471966	170.6054338	60.95530459	=
47.43401596	36.93329446	16.85003697	12.93304483	12.822449	19.67129302	=
14.19686132	13.0599719	12.89410845	12.39168072	13.89766009	12.18800361	=
10.37845647	15.45819514	13.81295458	10.76293747	13.30992074	14.1779779	=
13.3398445	13.98957178	12.60164344	11.36968117	13.6276041	66.68729381	=
34.6407896	29.93767197	27.75700065	16.97429725	32.80787418	24.7347934	=
52.18235365	46.57584716	21.44099365	93.2977146	23.78235673	20.78484383	=
27.27750846	30.48779792	104.7088727	44.23755675	30.15551634
Slamf7__6764093	Slamf7	SLAM family member 7	6764093	Clr4_noIFN_RNAdn	=
Cluster2	Clr3_Late_up_24hr	AK089525 // Slamf7 // SLAM family member 7 // =
1 H2 // 75345	216.714253	153.1498379	368.3364623	344.0466214	316.1290767	=
281.2266684	327.1413368	246.2721908	357.5743729	367.4031555	396.3495531	=
335.6468926	343.9440669	357.6564026	206.7251069	285.6173701	306.5375754	=
344.2302043	318.4361564	352.6735756	89.05657589	102.3125867	185.3373622	=
186.0659157	140.8953498	173.4384677	119.6834607	161.8540988	197.530255	=
150.6325751	150.9178745	191.5198145	237.8107434	206.5604374	89.59026207	=
123.1839257	105.8223174	149.7767405	322.9305561	539.9118412	337.0362565	=
342.2032746	368.8088803	388.2280262	445.5796596	442.913206	521.6831375	=
370.5745208	342.8372461	409.1567542	377.1227419	448.203499	440.7326817	=
381.9684341	430.0022554	378.7230922	444.5617003	412.5998786	387.4670863	=
224.7971559	261.5748902	234.392053	327.5927505	361.7977561	290.4206364	=
255.5922381	183.4776089	238.7604031	330.1185418	252.909961	261.216174	=
269.5352833	286.0037345	243.7181689	187.6915471	207.3910618	260.6843638
Slamf8_6764175	Slamf8	Slamf8	6764175	Clr1_IFNup_RNAdn			NM_029084 // =
Slamf8 // SLAM family member 8 // 1 H2 // 74748 /// ENSMUST00000065	=
124.4213481	80.93098144	160.8375153	121.0391642	122.7789944	107.9537895	=
116.1511754	117.8967453	182.4111648	217.2858092	294.4808853	166.2602857	=
174.0067956	147.5898868	107.1040967	180.5243804	130.9234667	263.3814451	=
159.5737956	279.576636	49.33603579	40.07775855	65.09027902	76.63652152	=
70.99916761	108.8094319	64.19282608	80.93994291	81.05897033	93.67291592	=
108.8539639	105.8494624	119.4547203	109.1153352	67.51097779	60.91433968	=
61.29341648	67.00004256	879.2870847	736.0294344	1017.342747	853.6851493	=
623.1302935	830.0935953	941.5537036	816.506079	1087.425191	906.0454414	=
779.4969329	985.8672304	961.5848037	829.2018522	692.2984377	927.0029076	=
936.3146425	871.9489035	741.8945948	895.3078849	949.0365395	482.5349887	=
871.5259357	602.3634381	725.5794415	798.2461337	566.200892	547.2629266	=
466.4632648	516.4949509	796.9359502	582.8821277	511.6914259	636.029616	=
684.5916131	586.366811	449.4977328	587.8606213	556.7400656
Ifi205__6764243	Ifi205	interferon activated gene 205	6764243	=
Clr4_noIFN_RNAdn	Cluster5	Clr2_Sustained_5-24hr	NM_172648 // Ifi205 // =
interferon activated gene 205 // 1 H3|1 95.3 cM // 226695	275.3646994	=
282.2069565	215.3276913	257.9647621	220.8816682	180.1306528	217.6264164	=
182.9810119	605.574163	537.413973	841.9553218	350.0554984	377.3973122	=
381.5636465	330.2123899	324.3618257	271.3403102	440.702092	281.5309671	=
593.5106046	16.07002171	16.87399618	49.56809904	47.75666023	40.12500992	=
59.05797178	29.09864824	88.97140281	92.87187992	85.93297304	48.48880557	=
72.01321928	165.3615645	130.5003832	15.67963369	20.85497861	26.09009027	=
75.15515085	309.6081463	618.2600307	602.9689824	681.0182114	506.8270291	=
464.0542069	681.8263098	792.6005997	729.5887118	525.6831558	438.0069153	=
507.9385396	787.7913518	922.1385757	531.0338397	448.0852993	613.3175473	=
405.4527984	542.8876481	605.4945072	601.5998068	61.96020269	118.3437632	=
136.0327336	335.1307651	301.18371	123.4677067	59.50875466	43.54332906	=
63.64123616	170.7190375	58.22069127	108.1522494	150.4113854	180.0008505	=
97.2536259	38.18330131	110.5227766	143.4853977
Ifi202b__6764289	Ifi202b	interferon activated gene 202B	6764289	=
Clr4_noIFN_RNAdn	Cluster5	Clr2_Sustained_5-24hr	NM_008327 // Ifi202b // =
interferon activated gene 202B // 1 H3 // 26388 /// NM_0	890.8135911	=
762.7097185	763.7995232	765.214045	761.4946075	702.4343924	742.1668276	=
693.1290849	1093.168645	1005.5926	1196.081609	928.6232946	923.6228465	=
1088.555776	1014.131925	896.9973799	802.523766	1005.390541	871.5743304	=
903.4617578	227.0537402	275.6626553	513.8380329	455.1220254	352.9623089	=
658.9521442	360.4935726	642.5790694	765.2196092	688.9807817	541.0583537	=
711.5790464	809.0696029	732.2335215	321.4320761	352.1410425	279.5688741	=
559.1532721	686.3070758	649.6145139	923.6484899	1334.330035	980.3815967	=
877.6123825	1115.751691	1202.232051	768.9679157	1003.024032	851.5394948	=
865.1819635	1214.376691	1351.738562	965.900303	1150.144712	1319.888593	=
924.0197883	932.086348	1099.552088	962.1513283	552.1550496	598.7084887	=
766.7594104	811.9628168	779.9510233	653.4078691	483.5897086	444.0935157	=
546.4593228	719.6591354	539.9118412	607.6260008	729.4676683	763.65665	=
555.2332036	486.2046252	634.7653531	737.2448468
Akt3__6764435	Akt3	thymoma viral proto-oncogene 3	6764435	=
Clr1_IFNup_RNAdn			NM_011785 // Akt3 // thymoma viral proto-oncogene 3 =
// 1 H4-H6 // 23797 /// ENSM	171.2084412	184.6424168	223.2644777	=
174.9246911	217.6641826	187.9480528	212.2572538	142.1007331	271.8749879	=
242.2042189	293.3766928	232.6633443	238.2050172	278.4182483	210.4392326	=
200.8173653	169.6914693	269.0293918	230.4676013	307.4375695	146.525727	=
197.3879146	169.0867629	203.8267793	166.7323334	164.3867255	149.4304158	=
171.8552103	178.7562838	191.5609644	152.9917357	162.7518306	175.8071554	=
164.3297402	134.299506	145.5337781	122.9510147	185.5996067	256.3764646	=
342.0942592	414.0323544	335.7724973	312.6749559	363.9181337	387.5826181	=
363.6406296	357.0346757	380.4833746	312.3196518	356.4262811	306.5693904	=
377.4182686	384.1831525	402.3952974	437.2972526	381.9075876	351.9799969	=
398.8437634	327.5178324	222.0683357	247.4357402	293.734717	330.7620456	=
330.8628567	259.1044981	243.7536149	224.6927892	264.5230799	199.5823115	=
207.8400472	222.1191327	189.5309835	216.1696343	182.6224234	190.2773427	=
279.1428533	261.8579249
Dtl__6765235	Dtl	denticleless homolog (Drosophila)	6765235	=
Clr3_CellCycle			NM_029766 // Dtl // denticleless homolog (Drosophila) =
// 1 H6 // 76843 /// ENSMU	12.1846263	18.29097305	12.81880691	=
10.05338968	12.504972	12.09936922	13.23668537	11.16034688	11.08794488	=
11.72226852	10.01499645	13.59175532	10.8376491	11.92064258	17.30203967	=
10.79678539	12.35788635	10.29634165	11.85431092	9.244209632	74.91537953	=
101.0958686	36.51683361	46.15483744	87.12290439	41.26995986	47.1929727	=
19.17759835	27.78029454	50.34162382	48.22837268	27.76662606	16.40791718	=
16.8704885	81.23896748	68.24966561	52.48269548	45.68250417	12.87847522	=
9.123896359	11.10732828	11.91543701	9.636505691	12.5050588	10.25275669	=
10.76450459	8.509709587	10.86374879	13.14744075	10.94720062	12.85065456	=
12.06620453	10.10039599	11.04851079	9.492907423	13.22632076	11.4264085	=
11.65720445	10.44369343	76.67211812	35.78269225	24.67622957	21.78283549	=
13.38485966	42.39346033	34.76876655	63.6112479	60.46799678	11.77748862	=
66.51049228	22.53678422	18.47291665	23.70139018	31.09304352	76.39308457	=
52.29496138	21.73111008
Cnksr3_6765474	Cnksr3	Cnksr3	6765474	Clr2_IFNdn_RNAup			NM_172546 // =
Cnksr3 // Cnksr family member 3 // 10 A1 // 215748 /// ENSMUST00000	=
57.43587269	64.45990693	76.91377496	68.49990539	66.76591762	81.75811795	=
69.72431703	76.07708827	71.18048994	91.5285549	64.99918999	80.81494654	=
76.71145828	70.924888	68.91327219	63.08564873	66.83073883	67.309586	=
79.88817403	60.3503352	78.62683426	64.33847539	95.37902615	91.13982944	=
80.07443698	79.77695652	69.08257701	88.38135281	76.88551154	75.00943092	=
67.52360847	59.61444985	75.02763044	76.70773126	67.12880494	82.27430414	=
64.0865538	74.77687141	37.57054632	43.47004983	39.14401908	40.99596326	=
49.42194773	53.28988357	60.84976615	41.73742778	41.24107944	45.5254141	=
42.03968912	41.93782426	47.29972215	39.03888551	51.28304098	36.45917498	=
42.11580467	45.34965938	49.38667703	52.01226338	31.64004555	47.01763295	=
44.12884941	47.40574161	41.45947799	52.73979104	55.65772653	43.49869399	=
40.77321377	48.20464332	39.03942744	40.79753226	38.3474898	42.14150891	=
38.0316802	41.21935746	37.42525465	39.86276482	61.09362836
Fbxo5__6765519	Fbxo5	F-box protein 5	6765519	Clr3_CellCycle	Cluster1	=
Clr4_Repressed	NM_025995 // Fbxo5 // F-box protein 5 // 10 A1 // 67141 =
/// ENSMUST00000019907 /	56.31550207	51.62507464	46.53325558	42.04434417	=
43.24496195	44.52950951	40.55955635	49.92395115	60.73051864	74.08399986	=
96.91916432	58.21020478	52.35661673	50.99062614	73.84149532	55.42019192	=
39.30879161	52.19646379	38.62840578	40.70150216	656.0219205	644.2114001	=
88.6980181	99.63355655	291.0675561	96.04508974	123.5122367	49.34459743	=
64.58378761	182.5439722	265.1822456	93.64694357	79.06568579	82.47414428	=
592.0396151	355.0257418	237.6590922	129.5297708	49.15512196	23.22682743	=
45.21093992	68.32019505	59.91685774	55.19133205	76.64819944	56.20318984	=
36.37360907	54.87929853	58.52334022	61.20551673	58.88179613	47.15438308	=
37.57340251	50.81314987	55.29166154	57.67602243	52.79136109	53.70521211	=
48.13952335	194.6434619	95.26340131	58.81980494	124.6552728	50.3294124	=
86.19487244	80.60737667	199.9034924	126.3559635	51.13112338	270.1692535	=
92.38329443	49.81608674	101.2473141	123.2086826	357.2969824	124.9216734	=
66.03870504
Katna1__6765723	Katna1	katanin p60 (ATPase-containing) subunit A1	=
6765723	Clr1_IFNup_RNAdn			NM_011835 // Katna1 // katanin p60 =
(ATPase-containing) subunit A1 // 10 A1 // 23	239.6458064	224.9717534	=
185.4710127	203.1624656	184.6155055	198.4442317	170.5723371	199.0076564	=
267.3766806	257.9289545	326.124803	192.8278781	189.9136825	243.2152303	=
297.0084645	244.3355853	237.5982233	249.4038418	205.7972725	266.7065947	=
141.6856834	182.8174301	149.2813339	170.0387731	171.4530739	165.9091835	=
135.8697118	163.9168218	176.8766678	271.698022	264.471851	218.6288259	=
211.7678569	214.8163753	189.4022949	110.8066117	143.4515879	183.9474628	=
526.0950997	887.9410604	649.6999739	679.8865049	628.0912332	493.6415373	=
673.3114355	701.884371	736.33602	554.3101584	479.3979208	537.0045254	=
728.6035872	699.8731586	425.7286578	531.3171988	608.4732967	502.1900964	=
531.6562344	610.4417362	686.1501225	321.066821	393.2655414	405.2531732	=
566.8056762	416.5279665	302.0785682	296.1675828	295.689684	311.9779498	=
616.2191266	341.9093293	416.7157909	457.5863359	579.4499445	435.7387719	=
253.6191396	380.9295694	300.4976201
Arhgap18__6766772	Arhgap18	Rho GTPase activating protein 18	6766772	=
Clr2_IFNdn_RNAup	Cluster6		NM_176837 // Arhgap18 // Rho GTPase =
activating protein 18 // 10 A4 // 73910 /// 	411.3036592	476.7966035	=
202.8107087	332.2418615	325.352432	357.3241449	418.1769307	314.4943435	=
268.1320968	258.4587314	299.9357963	365.7742256	257.546635	336.8050764	=
449.2826589	365.3689681	360.5085858	163.2319898	356.4830678	134.3823604	=
708.0955013	702.0110466	632.280305	607.8831195	548.1130007	541.1069976	=
504.0805408	485.2317606	563.3743005	715.5308214	634.936994	590.2655047	=
618.5388219	646.9900676	687.6926324	534.1605313	446.6374443	543.8294176	=
230.3446135	62.45348769	156.2172309	276.3800886	195.5142888	143.7491781	=
164.5668831	200.0296632	88.3960475	176.7700671	143.2290127	176.3637164	=
188.6855592	152.6390365	172.8947381	225.7167803	187.5173082	211.4202765	=
165.1061404	133.6281278	140.4409701	404.2097587	382.1884207	401.105947	=
340.9036901	281.7145238	387.3784755	289.1972445	392.9139688	415.1905878	=
209.9366104	416.0780284	336.940469	328.2747282	304.7263465	313.3931992	=
361.8228689	389.4865366	430.789772
Mical1__6767385	Mical1	"microtubule associated monoxygenase, calponin =
and LIM dom"	6767385	Clr2_IFNdn_RNAup	Cluster7		"NM_138315 // Mical1 // =
microtubule associated monoxygenase, calponin and LIM dom"	56.40338815	=
71.71583785	60.87297978	100.3891707	96.31841854	101.2606671	91.33653625	=
91.23717993	74.99953956	106.6041819	46.37707195	108.3188123	80.96520087	=
90.69805971	116.2462297	97.17410176	102.3807151	37.97978828	86.59730425	=
34.27369946	184.8408634	122.7440999	100.4643525	162.7044464	157.3703442	=
124.5153509	153.229482	107.8304048	127.8722986	111.1173218	120.906658	=
95.57357293	116.3026462	112.0376541	151.4502448	134.802167	103.1764633	=
113.1380143	57.34795103	31.55376259	53.03636408	60.69391735	56.37876698	=
49.44593313	53.07276779	52.39546316	36.10608314	53.81438234	53.53015802	=
49.46855672	48.17290027	50.25795021	51.89271719	67.10043338	66.0350382	=
64.83136368	51.8100443	52.20876583	37.23531859	61.68637073	39.27365023	=
42.80121906	49.61277968	55.35684998	63.74630647	55.14162745	66.9782114	=
62.4707881	36.57053398	66.8585323	52.22070832	59.81768416	55.60026903	=
57.2903392	81.46902951	51.37626578	72.05016897
Sesn1__6767402	Sesn1	sestrin 1	6767402	Clr2_IFNdn_RNAup	Cluster6		=
NM_001013370 // Sesn1 // sestrin 1 // 10 B2|10 25.0 cM // 140742 /// =
ENSMUST0000	377.6249006	465.5040526	143.8389082	243.2826844	219.2130391	=
273.4891474	291.0735208	256.07447	170.506163	142.485348	151.2781463	=
237.5635938	178.3552705	235.728113	388.9606338	300.8269468	323.481562	=
155.6293146	275.397102	132.5883181	694.7593842	710.1941864	566.6052582	=
507.8539337	462.8336955	473.7723126	438.0190761	406.736225	546.1790805	=
604.2993289	612.0304578	587.6892748	488.850808	488.1429799	571.3574758	=
572.6142918	481.5525954	535.5064747	161.4193887	57.11311245	96.38188661	=
145.2052788	149.5765319	96.02112551	89.95302134	105.4539958	55.82193093	=
101.8837518	86.37907935	94.48151677	130.4967601	124.8628093	101.4186947	=
139.6023839	106.1014103	121.2507789	101.1512174	96.0630589	86.2241356	=
388.2978367	317.5654663	301.1148315	228.1739207	198.1088941	249.6581108	=
275.9780816	322.7760416	292.2320134	182.9404353	323.903516	332.5182634	=
276.016395	276.3245542	264.3727435	318.358913	369.907352	352.2900521
Txnrd1__6769357	Txnrd1	thioredoxin reductase 1	6769357	Clr5_FkB	Cluster3	=
	NM_001042523 // Txnrd1 // thioredoxin reductase 1 // 10 C1 // 50493 /// =
NM_00104	429.2337698	353.4813628	408.8477264	276.9688176	306.1299473	=
323.6903305	296.9116879	369.4921418	371.7529495	350.6432833	557.3848515	=
341.405011	315.5839191	328.5502188	289.7571492	353.1483147	307.9794445	=
552.5954088	331.0028623	713.0750134	345.0353018	381.9659091	277.4107746	=
313.1370416	393.1483156	325.9304074	293.7978288	298.7842877	275.5041668	=
303.5751082	246.007791	250.0754981	256.3871417	292.1812125	316.6180331	=
255.4770362	265.4414585	273.9445655	446.2257691	1527.439506	626.108923	=
305.4939744	311.5002774	489.7561374	519.2589624	489.6781207	1098.866161	=
401.2953057	456.2371447	626.3866987	451.9752085	343.5818465	341.7647106	=
405.6860421	487.3855918	479.9099869	430.6972324	532.6964714	1008.985794	=
315.1271798	458.3607377	322.8543567	294.5217673	369.3002128	384.3055803	=
284.7852059	347.483271	393.2164114	325.2601801	272.9760154	228.1328229	=
286.7162384	268.1897077	240.7196427	333.4808691	308.0861419	330.3359609
Tcp11l2__6769445	Tcp11l2	t-complex 11 (mouse) like 2	6769445	=
Clr2_IFNdn_RNAup	Cluster2		NM_146008 // Tcp11l2 // t-complex 11 (mouse) =
like 2 // 10 C1 // 216198	59.92060074	58.15132311	30.12898602	=
51.57929776	53.25407019	42.78015997	56.66436783	36.17396622	61.12879374	=
51.9963985	34.36313791	48.23003051	40.70742173	40.09221302	104.7633256	=
77.79578172	66.577376	24.99313198	43.62097037	20.32988336	258.2187976	=
193.0124101	155.8959934	146.23858	118.1773686	123.275323	95.30235783	=
146.4059132	120.5902949	186.5087985	216.2430238	133.2673774	120.5978282	=
111.9778658	141.6385337	135.3386442	76.39730132	127.7314675	34.95120333	=
20.5715675	22.83270771	37.76950699	36.14464965	28.2968557	30.85024058	=
25.91454494	18.10805615	30.27993059	23.91692269	28.56130417	28.43271913	=
30.68496006	23.29228054	43.45890197	36.95838863	39.88598659	29.41377149	=
23.89289571	30.9826818	87.98464594	49.19364165	54.92991045	42.23479395	=
33.00951001	58.10861256	44.21916695	64.7478271	59.20717365	38.7877771	=
79.93967941	70.37153002	48.58435306	45.04140102	46.93752943	81.11686058	=
60.49860276	94.73332981
Igf1__6769597	Igf1	insulin-like growth factor 1	6769597	Clr2_IFNdn_RNAup	=
		NM_184052 // Igf1 // insulin-like growth factor 1 // 10 C1|10 48.0 cM =
// 16000 /	452.3356714	560.1462149	697.157183	563.5266373	598.3144332	=
639.1408809	713.8909478	639.1142642	489.9633792	472.2118026	462.6284486	=
729.5684561	611.7380203	651.4632118	577.8334862	527.5961177	510.6780286	=
416.3374747	663.7931448	373.260679	720.1183527	615.8860097	610.3783862	=
674.8157154	633.2670429	618.5645817	586.4687613	564.9659953	598.0408044	=
685.5031827	647.3489941	524.8314392	609.3636651	686.4495443	501.6091601	=
624.3020477	573.2736728	546.0011146	219.9741091	177.3357721	231.2340384	=
318.5420545	281.6169595	288.8867601	288.2206803	286.0037345	248.3997791	=
252.3058999	218.5076781	265.1545504	266.0088209	299.1696754	269.7650458	=
285.8848411	281.0709264	293.2933135	270.990772	272.1616115	262.0212069	=
353.9274753	365.8503974	353.8219755	472.2967148	400.1813904	445.9073135	=
326.2175158	330.7941881	445.0489123	298.4881734	342.6043516	335.7793781	=
339.8488853	333.2104951	291.5258436	392.032654	339.5122978	393.6663484
Hal__6769878	Hal	histidine ammonia lyase	6769878	Clr2_IFNdn_RNAup	=
Cluster2	Clr3_Late_up_24hr	NM_010401 // Hal // histidine ammonia lyase =
// 10 C2-D1|10 51.0 cM // 15109 /// 	1627.452601	1674.134711	1903.448265	=
1986.756909	2064.532681	1914.961954	2042.330013	1940.348485	1687.181957	=
2265.164402	1594.291291	1874.122759	1605.15894	1629.71013	2086.978099	=
2064.390754	2013.095221	1043.706354	1716.911245	769.7521386	2065.534637	=
1767.139202	1964.981464	2978.149028	2782.565064	2743.116809	2481.676947	=
2435.834285	2496.341699	2386.366853	2060.388062	2117.432804	2414.986894	=
2533.12008	2281.710438	2087.846028	1794.790673	2199.560681	987.7622215	=
304.5551746	913.3601858	1402.41738	1207.996416	930.4728347	1215.302612	=
1126.553475	492.6160165	1036.281665	950.7614299	1063.275919	975.5286001	=
734.1392157	1087.198784	1200.982607	1096.5072	1166.281451	966.1742564	=
920.8806778	576.5053803	1476.740023	999.0754905	1020.075419	1547.152676	=
1678.43408	1727.775081	1344.263327	1426.535659	1302.529433	1051.403147	=
1453.384173	1045.226682	1454.795225	1127.178445	1102.986692	1859.888038	=
1341.377567	1753.595345
Btg1__6770030	Btg1	"B-cell translocation gene 1, anti-proliferative"	=
6770030	Clr5_FkB			"NM_007569 // Btg1 // B-cell translocation gene 1, =
anti-proliferative // 10 C3 //"	997.5187608	754.1512573	715.3421224	=
795.1205477	442.7718149	705.7043971	752.5949852	786.7219187	729.9987692	=
759.1439542	987.4540785	532.6077416	632.6569995	669.2167063	634.7741648	=
744.6662157	843.5971126	932.5066524	639.0166792	1195.50141	595.187443	=
568.6866833	827.2675585	634.1806957	432.3962878	656.8680921	549.3379314	=
584.5285512	473.4047809	755.4330474	855.6993124	867.6200429	739.7222804	=
620.5956135	577.0208459	494.8235584	635.6374674	574.6820807	1095.74784	=
1942.232317	1228.600548	1073.271656	860.75582	1039.807282	1274.839686	=
1227.3237	2231.658273	1165.796621	920.746157	1362.084142	1403.486676	=
964.9296394	1309.953558	1153.818194	1142.12138	1013.682201	953.8970889	=
1037.359076	1881.803305	712.4624973	1100.924499	851.8998263	980.8301625	=
958.8757036	784.9842665	885.4025652	814.3074431	807.8425768	1406.993329	=
1095.292331	983.2261984	905.2486171	972.2479215	904.8657205	815.7141243	=
1015.186979	992.7521987
Wdr51b__6770148	Wdr51b	WD repeat domain 51B	6770148	Clr2_IFNdn_RNAup			=
NM_027740 // Wdr51b // WD repeat domain 51B // 10 C3 // 382406	=
101.2164649	112.4492245	118.2953881	114.0079144	137.1946119	101.7418792	=
127.4095847	101.8018548	117.0182883	107.2630892	93.11038552	134.0734929	=
120.4875467	132.0874945	141.3256932	120.5501653	113.7395226	92.4499139	=
128.284233	88.40218318	261.8542899	234.2670484	184.0890551	206.3271473	=
213.057613	172.453059	160.9289229	126.6567219	163.9031696	173.6983426	=
170.293554	146.8744944	130.6152963	143.4565664	185.0819113	185.3527997	=
138.2370055	160.3788173	70.22826056	72.96738758	58.20010489	88.7392171	=
76.08815282	72.82641502	83.50728007	79.49156275	61.06780753	89.3849366	=
65.23119437	72.46589231	68.35430098	77.11127283	92.02092277	95.53317937	=
90.26093723	91.11961889	73.06102179	89.19060513	60.53468611	155.7534333	=
88.06884528	117.7081011	95.68362851	101.9331979	114.0205385	112.6723705	=
124.8255898	126.2937937	72.5070763	125.6206609	90.39429919	77.7160097	=
83.91693738	86.33418208	146.9203277	126.7296252	135.5442539
Prim1__6771620	Prim1	"DNA primase, p49 subunit"	6771620	Clr3_CellCycle	=
Cluster1	Clr4_Repressed	"NM_008921 // Prim1 // DNA primase, p49 subunit =
// 10 D3|10 77.0 cM // 19075 /// "	44.42685349	50.70830824	55.81611943	=
49.96721844	63.0436897	41.78519954	49.57737278	45.8986565	68.47000385	=
70.60849621	91.39225083	67.22238959	59.20265337	62.70810862	72.36548621	=
58.75296583	60.46547862	53.01797883	63.64477007	58.092501	177.4821298	=
227.6604661	89.96176272	92.44349728	193.7630644	119.0348191	95.36909644	=
55.67932751	64.01819431	130.9870063	141.2982766	84.91042661	75.2521148	=
83.87564851	210.160853	157.3213028	111.0996211	95.38167424	35.55055446	=
27.90941569	39.35021981	73.93009328	53.28879155	41.79359734	54.7167276	=
50.70690042	27.82172657	62.35745234	42.17686044	55.61684747	54.64963769	=
65.87093789	47.60496055	50.03514155	45.54875796	50.15702252	55.30929963	=
48.68279196	44.73648002	140.2920927	61.88294274	54.67653968	109.1743529	=
46.01875011	76.59668814	58.33824986	99.50728148	97.61898535	47.72290922	=
150.2894374	73.5656387	53.96940232	75.46260362	86.89071772	152.9906738	=
81.55661626	58.91814199
Stat2__6771641	Stat2	signal transducer and activator of transcription 2	=
6771641	Clr4_noIFN_RNAdn	Cluster5	Clr2_Sustained_5-24hr	NM_019963 // =
Stat2 // signal transducer and activator of transcription 2 // 10 D	=
1320.254219	1231.925922	1322.177384	1327.319531	1283.350747	1407.969315	=
1426.831789	1303.974164	1416.387609	1391.379103	1588.995902	1373.175007	=
1481.969869	1487.11403	982.8174657	1160.95786	1186.667378	1506.515875	=
1383.109447	1418.94222	238.7223693	343.2985174	910.1116854	916.7535932	=
606.7927201	877.8253175	693.7538708	802.6739109	884.8993644	813.043988	=
784.9136988	1058.422506	954.4925242	963.4458576	381.2305993	429.3648774	=
557.5315146	670.4285875	1256.504696	1263.754203	1513.738195	1211.097888	=
1159.670817	1275.369864	1571.144808	1501.927967	1295.686008	1429.009384	=
1288.699631	1516.784191	1284.507559	1192.356327	1540.411287	1470.814819	=
1459.845059	1204.234025	1472.855068	1425.645752	1216.566954	590.7647651	=
973.0091661	942.4616025	944.4367155	1273.073735	990.7723139	745.6267254	=
745.4562062	835.8210735	935.1152899	669.0035146	821.1773506	940.6019107	=
852.5200658	778.4768391	595.7857735	716.8114096	829.018248
Utrn__6772193	Utrn	utrophin	6772193	Clr1_IFNup_RNAdn			NM_011682 // Utrn =
// utrophin // 10 A1|10 3.0 cM // 22288 /// ENSMUST00000076817	=
38.30471173	57.85822767	63.33627341	65.51257677	72.68621932	61.0314064	=
72.57646396	53.75586056	60.57960032	64.43130042	66.71502762	77.06640383	=
73.15528392	73.20244849	54.27967091	50.1542541	45.69517391	63.20557221	=
76.50011557	58.1130301	88.86539612	87.18330994	88.59110733	93.77101953	=
79.92860956	67.47822934	64.83811384	62.18954015	67.69981376	72.84560171	=
62.87611169	58.99538564	62.85562427	56.27101523	58.16785472	53.04812767	=
47.66108643	65.29407236	95.59214896	65.31805313	133.7893887	122.3279183	=
122.0848023	121.554531	134.0344582	121.8185326	84.87748533	130.8581414	=
100.9886998	123.2121034	103.9221875	117.7162714	143.5390923	158.6385819	=
152.2364728	145.38152	137.9957453	136.5560984	102.750392	94.97460679	=
117.7260764	107.6034039	101.0678381	123.7255987	111.1489109	99.21526199	=
84.73405656	107.4878801	64.62094055	82.79374931	68.45954932	69.88833772	=
72.16912224	61.28065489	84.51058256	96.12769311	86.08201605
Tnfaip3__6772417	Tnfaip3	"tumor necrosis factor, alpha-induced protein =
3"	6772417	Clr5_FkB	Cluster4	Clr2_Sustained_5-24hr	"NM_009397 // Tnfaip3 =
// tumor necrosis factor, alpha-induced protein 3 // 10 A3|"	151.6319608	=
124.3213348	221.8668038	175.441981	183.171316	166.7739452	176.8864895	=
154.0366559	229.0756329	240.726326	238.672745	220.3495166	184.063502	=
216.0782716	163.557045	211.9308637	200.4543635	324.7351226	191.2505324	=
417.513748	125.0316741	141.9176333	174.0598877	177.5768928	165.5542263	=
179.238927	150.6189839	145.3543256	174.4597194	148.0684237	127.2031125	=
159.014026	150.4499682	160.1033588	120.8119855	130.6805004	158.7265889	=
156.8704551	208.1803655	516.6773025	279.9004264	235.7934906	243.6708887	=
297.3626648	310.8726696	276.1158519	749.3365164	319.623468	268.0651065	=
290.0344403	278.6480309	278.1231971	267.1895724	289.1051153	334.337286	=
257.4200018	299.9585981	305.1278699	403.4873686	157.6913882	163.9668352	=
183.7461493	213.8180886	234.4180847	207.3968198	167.3575468	157.4445333	=
172.2583468	217.9403992	147.116981	148.9825822	161.142143	166.6803195	=
145.9286978	141.2483147	173.6621778	172.5583111
Enpp1__6772802	Enpp1	ectonucleotide pyrophosphatase/phosphodiesterase 1	=
6772802	Clr2_IFNdn_RNAup			NM_008813 // Enpp1 // ectonucleotide =
pyrophosphatase/phosphodiesterase 1 // 10 A	107.609379	129.0100942	=
167.4875315	148.3139108	169.5503592	154.3305451	167.3297258	137.65564	=
151.515333	160.3088088	129.2974676	173.9706241	149.8048119	166.6179683	=
163.6250649	167.7861755	150.9335879	96.83924152	175.9876136	59.84920719	=
164.3775978	144.9609123	174.2614744	220.3709295	231.8696373	205.7887022	=
173.7476652	174.541965	199.7954942	169.0469207	144.0274382	137.0739104	=
200.8382078	189.7268455	158.617715	137.2859225	127.620821	190.1573861	=
35.14725743	31.6043216	33.60793998	70.16939709	63.55263707	71.98228373	=
68.68819283	60.64386711	29.46294648	68.85739985	52.00469989	57.04821271	=
64.31128315	67.41837291	74.87072417	54.01506875	64.70970291	63.64300309	=
66.21701	76.69868066	31.48144679	111.8832323	72.63585818	85.81870094	=
100.175782	106.6108063	118.7554567	79.95907517	79.69017477	104.9770485	=
51.27771896	70.39933011	57.672839	61.8636377	63.74190313	58.41998503	=
96.68767839	76.97404731	110.7628185
2700019D07Rik__6773158	2700019D07Rik	RIKEN cDNA 2700019D07 gene	6773158	=
Clr4_noIFN_RNAdn	Cluster4	Clr2_Sustained_5-24hr	BC089514 // =
2700019D07Rik // RIKEN cDNA 2700019D07 gene // 10 B1 // 72580	=
161.8686503	126.6198883	208.2409248	140.1268842	177.0962665	147.7833332	=
149.4511114	132.6177265	271.7035897	232.8198105	333.6217619	218.3925885	=
218.4501257	231.6431319	185.6794325	189.0848615	149.0084362	255.0082346	=
197.405726	270.171218	53.90958941	73.19736777	87.36056225	92.692452	=
101.7983219	121.1978105	78.36730945	127.3777947	130.386433	155.4729692	=
110.3467337	127.2683799	145.5529237	139.0538771	56.50082258	35.96993802	=
48.56685297	95.37042034	220.0167913	209.9002543	284.1107407	409.6734027	=
310.9115112	299.0431344	390.3894811	425.539584	337.8220721	353.5792816	=
290.2736179	309.5588266	363.0488159	382.7185753	236.6071982	277.132179	=
351.1394287	302.3634533	303.7708287	395.9926058	324.6947687	116.8772421	=
191.3579594	193.2533833	310.5495889	202.2828444	149.8494299	119.3520718	=
92.53389043	118.8674529	209.0087995	109.0744816	135.382757	158.4847134	=
175.3884673	121.9123015	80.95174146	126.8649907	138.7255604
A630077B13Rik_6773173	A630077B13Rik	---	6773173	Clr1_IFNup_RNAdn			---	=
254.4555882	173.1369734	452.2008378	392.7669888	392.6390104	320.6220684	=
303.846742	321.0935639	656.4131936	413.8257696	849.0113363	285.5224177	=
480.432445	451.0052412	363.7062592	515.1967911	498.7349833	546.7472987	=
369.2821483	642.9219489	138.5621966	185.214092	178.4591701	103.0185228	=
89.59337131	180.109459	125.36665	168.3103346	203.0723718	225.1089844	=
472.9912577	408.0183199	265.1435082	352.7591448	177.2473475	257.9826677	=
207.9510191	253.1905656	2266.578348	2969.697748	2466.586312	3133.155069	=
2613.558914	2370.703667	2836.50783	2939.184443	3429.30386	2494.612917	=
2383.390436	2349.438177	3152.323788	3334.142856	1986.756909	2351.392745	=
2472.234312	1982.768427	2492.883683	2631.372765	2835.525482	1581.853631	=
1820.855178	1515.837985	2422.868358	1896.074147	1428.316196	1673.206477	=
1353.613633	1322.635444	2200.018736	1737.382964	2183.458805	2053.259498	=
2152.354645	2002.240553	1388.296752	1579.223885	1487.423719
Aim1_6773633	Aim1	---	6773633	Clr1_IFNup_RNAdn			---	245.1056875	=
257.7680522	343.1201945	271.726221	299.0121005	325.0413747	307.1564312	=
263.5165851	363.9205393	332.1658802	438.9248447	308.6846573	341.4973271	=
345.2792065	203.6375617	289.3156029	268.0670557	326.2649604	325.361465	=
375.4194487	157.3256187	185.7823793	191.1352688	244.8441586	230.4292129	=
207.8875895	178.3997831	219.6861659	212.1690172	238.3734826	203.49647	=
203.7618464	229.5556299	250.0252492	190.4779421	135.1455403	166.3847988	=
182.1735952	387.6228446	397.2324323	518.0185706	415.0007076	386.2391003	=
427.2894655	545.5245385	513.3006232	455.5482318	462.346268	424.2086021	=
523.98422	379.6879157	344.9538864	413.8689934	414.7706079	483.0737162	=
483.9453129	448.5888272	490.320105	409.7728018	275.8538737	456.1041631	=
378.0282585	437.1819291	467.9661084	358.0879001	320.093495	320.8888035	=
352.3047236	298.8484845	313.3606761	248.4497014	313.6105901	305.4622711	=
275.8480385	277.7204906	371.0912635	315.1707197
Man1a__6774020	Man1a	"mannosidase 1, alpha"	6774020	Clr2_IFNdn_RNAup			=
"NM_008548 // Man1a // mannosidase 1, alpha // 10 B3 // 17155 /// =
ENSMUST00000003"	881.8261168	990.8410846	522.1281858	576.4611754	=
630.3764415	581.219594	685.2897857	643.4079018	659.4593678	546.9251463	=
566.6052582	747.1167297	603.1946235	590.343157	934.7586879	887.8365873	=
772.2800991	557.821638	608.536449	430.7060584	1350.895315	1513.528076	=
1147.914672	1092.4867	1056.443631	1037.215768	1113.356482	1195.08738	=
1203.315742	1192.356327	1103.4454	1046.168848	999.8101537	973.3803603	=
1156.220196	1225.029041	887.3812755	1159.430134	435.5394943	212.8126238	=
320.7910315	307.081924	355.2349077	343.1319891	370.8031421	366.5889974	=
287.9890956	356.5745111	348.4601741	367.583893	326.5953231	391.7419978	=
377.355403	486.3666373	408.2983802	489.9293726	364.0644255	347.9243434	=
399.3500294	658.8105921	690.9177597	654.1966107	655.1495545	496.462075	=
670.0382614	548.7974931	658.9752309	677.4589837	478.2265089	637.6718646	=
602.6179316	558.4056598	508.7524162	551.7803272	704.0530686	737.1069408	=
754.4648926
Hk1__6774391	Hk1	hexokinase 1	6774391	Clr1_IFNup_RNAdn			NM_010438 // =
Hk1 // hexokinase 1 // 10 B4|10 30.0 cM // 15275 /// BC072628 // Hk	=
138.0215631	146.4739167	167.0608805	142.2524702	140.1501823	156.2855042	=
144.5415215	156.777	129.8849111	138.7572932	161.1555652	139.5753017	=
158.8795894	154.9050046	126.2369116	135.1071312	131.9584628	169.87031	=
151.2791963	170.7912213	121.5562184	122.7892212	126.0900049	139.6856474	=
125.8664499	122.6998875	121.4063318	116.4438072	116.1045024	123.0149542	=
112.8458947	124.9519831	121.6818351	129.7616336	120.4199058	139.7727948	=
135.9978481	128.8349194	205.7729908	243.6269996	205.8343466	173.3939895	=
173.6056494	195.143264	209.5121087	198.1981616	202.5199286	204.266698	=
201.9942231	211.7033331	183.9015661	172.7186502	220.0046475	178.2514314	=
181.2981199	216.8298915	214.1815036	206.6506445	207.0104982	164.9699883	=
208.0548298	190.5822266	180.3517878	204.4097424	196.2936818	188.7758216	=
189.5651273	177.8219852	162.2843475	177.0066743	158.5319691	169.5879658	=
176.4566574	167.9688373	157.9440592	169.968087	186.8413589
Cdc2a__6774794	Cdc2a	cell division cycle 2 homolog A (S. pombe)	6774794	=
Clr3_CellCycle	Cluster1	Clr4_Repressed	NM_007659 // Cdc2a // cell =
division cycle 2 homolog A (S. pombe) // 10 B5.3|10 3	45.60815733	=
65.65486206	34.18069767	44.46998631	34.55206739	35.97393285	38.54067863	=
31.27894983	42.85376342	40.85922923	58.29580665	35.40423851	32.60315937	=
38.95184827	70.12805745	45.90120519	43.2461626	42.97601659	32.17815962	=
42.13975395	420.2283594	366.177754	70.81779223	78.77903489	168.2741792	=
85.02941899	89.05163098	49.50216792	54.84810898	166.9520287	200.8939089	=
129.3010147	66.48512881	77.03327207	485.477201	210.5530537	154.3252402	=
98.62763017	57.10163643	35.00235839	38.9888537	67.31750641	67.13670409	=
41.29341451	50.595254	56.88198034	39.00669273	35.44745603	40.02945145	=
44.97682285	50.45201019	58.15172673	34.25303194	39.12828986	43.44535886	=
41.6371623	49.06933326	33.36607052	49.35177404	161.7722175	73.20397277	=
75.02867197	107.1798438	38.05858988	58.36615739	80.03392768	123.3890125	=
89.77674009	80.84126099	217.9373738	112.6583318	91.03187098	115.2705222	=
140.446819	253.7580769	114.0877522	65.36154747
Pdxk__6775258	Pdxk	"pyridoxal (pyridoxine, vitamin B6) kinase"	6775258	=
Clr2_IFNdn_RNAup	Cluster7		"NM_172134 // Pdxk // pyridoxal (pyridoxine, =
vitamin B6) kinase // 10 C1|10 42.1 "	704.1750153	819.7726281	=
632.1486611	753.8168235	697.9018474	924.1798347	889.561377	762.1971407	=
570.6056159	622.4958604	514.7576508	817.7916723	723.1646713	738.6414392	=
800.2463941	639.8633338	694.4223681	514.2835278	798.8494883	505.4028059	=
820.1135539	655.0949889	907.2710799	1112.816411	980.5857594	1001.224843	=
906.9125066	729.9027468	792.5178218	1072.899957	990.188937	827.4682784	=
851.527674	752.2507989	760.2552989	785.1041423	747.5984097	679.2270618	=
508.7947923	316.8684503	528.0570313	541.3506404	479.6239235	424.0939269	=
542.5228014	513.2117316	264.0798332	459.7195516	443.337064	480.8022544	=
476.6147793	401.4258403	499.2089616	507.9244377	469.8640524	491.2284802	=
533.5020534	466.8547243	275.9571028	674.4045569	577.5211199	491.0239492	=
475.9611636	548.2423652	799.4311037	499.6417731	563.3821212	637.2121472	=
463.9900992	621.5386424	564.288939	618.1999558	543.795267	592.8898674	=
594.3299671	461.8306559	624.7479083
Gamt__6775355	Gamt	guanidinoacetate methyltransferase	6775355	=
Clr2_IFNdn_RNAup			NM_010255 // Gamt // guanidinoacetate =
methyltransferase // 10 C1|10 43.0 cM // 1	100.4950057	117.1992803	=
65.81433441	96.8251594	95.26865967	101.5777076	95.65975447	109.2901721	=
95.94064315	78.71898831	79.15783093	69.96735913	80.34075701	82.31251941	=
136.4652732	93.1678288	93.83994237	61.08474428	89.13623271	49.73432221	=
111.4690912	108.6195666	104.7154139	121.2810397	134.1339061	149.188258	=
119.9600499	97.23408424	120.1997293	135.9337648	139.4853729	127.5138526	=
117.056391	130.5845192	110.3627824	119.939236	113.0776388	123.8216541	=
78.99722175	28.24512689	47.15929273	77.13640681	67.03812019	48.77296639	=
55.87147316	62.56135273	33.16915169	50.7585797	52.62841714	35.06378535	=
43.38367126	60.59722283	44.19036968	57.92041148	53.31502365	54.31542001	=
41.63168545	42.86832644	43.21199999	82.642396	70.4671898	71.36921012	=
115.6987869	71.87209471	63.23712489	98.05981234	94.73790134	84.17266465	=
74.05934644	101.4609061	111.3663846	84.00771118	90.60068556	99.14923995	=
79.59301656	100.5911772	98.7144775
Mknk2__6775389	Mknk2	MAP kinase-interacting serine/threonine kinase 2	=
6775389	Clr2_IFNdn_RNAup			NM_021462 // Mknk2 // MAP kinase-interacting =
serine/threonine kinase 2 // 10 C1 	476.0634286	603.0359484	487.3788261	=
720.9223307	638.8882785	689.7167126	674.647565	649.9297839	489.7357418	=
533.0399107	427.8199607	538.7157634	520.5597873	570.6927537	545.9859559	=
503.01571	549.4141946	406.6010071	589.7214445	342.8610428	812.7231925	=
591.3097878	703.2042168	785.4524569	709.1958684	752.3915381	680.0231453	=
636.1090839	700.5966414	671.3306175	734.4649195	649.2946755	678.4269771	=
649.9701702	670.9167039	868.3119943	655.2812234	651.8517659	485.7397831	=
352.4829267	414.8454654	419.6404196	470.9499112	414.50611	493.5354963	=
436.0257535	299.9752543	423.8618675	430.7450658	378.9306891	337.1717421	=
363.8120608	424.8324283	467.6547039	447.5205044	432.3722788	439.2383136	=
418.6584728	224.2819595	600.0171394	439.5764141	486.7072316	377.87111	=
509.9527538	560.3328657	577.8174437	606.8179907	579.5342189	419.9664885	=
635.0339559	523.9152963	493.8435677	443.7889027	470.0041527	568.068251	=
550.5423078	581.909271
Tmpo__6775984	Tmpo	thymopoietin	6775984	Clr3_CellCycle	Cluster1	=
Clr4_Repressed	NM_001080129 // Tmpo // thymopoietin // 10 C2|10 49.0 cM =
// 21917 /// NM_0010801	110.4645634	123.7916186	170.5262267	125.8088871	=
142.1489763	111.1866827	111.8134738	94.75763034	163.1765374	149.0476444	=
167.9804963	137.7854606	158.123741	160.0268061	124.6656146	138.0110712	=
119.0075967	165.8517253	149.6626279	168.8607423	521.5927941	513.1404937	=
172.459044	210.2773731	289.6024261	183.9997565	197.3372946	160.2410553	=
154.1263889	208.2279856	197.2019368	137.973763	140.9480752	149.2958407	=
392.7015666	288.9849326	209.9119098	199.5587632	179.9310186	132.4129236	=
195.7814207	200.3654706	193.0726411	194.5908444	187.4679184	193.4463784	=
144.3242672	192.3940255	201.6360915	196.4897132	184.2077407	211.6461038	=
178.9261076	213.4020309	219.5825754	206.5647386	185.4877488	204.605358	=
211.5507795	281.8982002	244.5320662	222.7728942	184.4185809	201.1865436	=
237.7448065	211.3851306	278.4780693	268.003802	174.0055879	273.610482	=
174.0768024	175.7096781	200.7561117	196.0529999	334.3326449	248.7099026	=
188.4058769
Plxnc1__6776156	Plxnc1	plexin C1	6776156	Clr2_IFNdn_RNAup	Cluster2		=
NM_018797 // Plxnc1 // plexin C1 // 10 C3 // 54712 /// =
ENSMUST00000099337 // Plx	286.3468931	306.019477	332.5921267	347.8785783	=
406.3025042	333.8692954	403.0094231	307.9324198	391.8261675	413.5706224	=
271.3347499	455.0684768	381.7092096	401.3536696	410.5232697	383.4194955	=
352.0118744	232.3603271	374.260816	194.2620184	548.4971974	430.1839277	=
454.2146579	602.6848586	520.5632284	550.02359	495.235217	514.4759813	=
528.6906151	458.1129562	430.7032113	396.6795504	416.1038832	394.5187355	=
413.891975	446.3369873	365.3791122	495.777964	172.5642997	138.1354742	=
152.2259066	207.4184137	203.6601778	208.8509394	234.1322823	208.341988	=
126.5663314	219.9909047	183.6073696	173.4095785	186.632992	229.4506466	=
241.828422	247.2574378	248.5806306	266.913831	231.5547958	222.6833774	=
174.9974385	290.799273	167.575795	221.5594665	173.3807514	257.7787873	=
308.1566151	215.059193	253.422393	281.6031841	142.5910661	209.5179256	=
190.8188412	171.7671341	145.5297376	145.6174989	312.027655	241.2808916	=
328.7051073
Mdm2__6777346	Mdm2	transformed mouse 3T3 cell double minute 2	6777346	=
Clr1_IFNup_RNAdn	Cluster3	Clr1_Transient_up_5hr	NM_010786 // Mdm2 // =
transformed mouse 3T3 cell double minute 2 // 10 C1-C3|10 6	626.3477778	=
611.3099304	774.7943383	672.7468613	723.4702023	696.0897589	719.2653461	=
717.1346404	906.8561551	929.6151982	973.7111447	823.9368305	760.4397596	=
831.1758319	681.6983195	735.2139548	684.340047	901.3351705	780.1077742	=
1040.167516	485.6084743	463.6169778	482.7056696	522.3453277	506.9781507	=
539.3917294	485.9250884	546.8759794	581.8042674	572.8842394	491.3713778	=
501.1922032	670.3031799	641.350965	491.6371479	428.8205607	336.4877406	=
541.0694413	937.9451061	1411.585141	1196.828219	1055.711318	968.0512318	=
1027.768459	1220.62121	1108.736111	1538.917194	1143.230234	991.5146352	=
1170.41104	1002.912648	1110.428237	993.9919638	1201.81569	1176.348606	=
986.858956	1104.28747	1149.507007	1269.54833	522.5117838	711.5691685	=
653.0503317	818.5742806	951.5926544	712.7983737	613.7937014	523.1387142	=
623.1088745	811.0910872	568.4818423	532.2645807	687.6403565	676.9992233	=
540.7208286	510.0977263	536.7028774	615.8778673
Irak3__6777510	Irak3	interleukin-1 receptor-associated kinase 3	6777510	=
Clr5_FkB			NM_028679 // Irak3 // interleukin-1 receptor-associated =
kinase 3 // 10 D2 // 739	245.7401826	192.4807179	237.4993738	177.9613328	=
193.7295092	157.968179	180.9453411	186.7455405	271.2501042	236.3138062	=
332.806555	289.4137299	231.0754301	290.497054	204.5443686	221.731476	=
217.2707281	916.1181115	263.7321513	1152.619065	281.4900276	271.9371779	=
326.0478499	210.1696054	185.9653318	176.2195041	167.4643383	197.5932674	=
234.9255814	198.8201525	160.8475097	156.4111802	173.5382412	172.3073175	=
138.6275191	185.1973807	197.2689521	225.8278923	146.4038808	763.5244025	=
182.7173944	166.8895758	138.8583177	226.9074488	184.7358128	172.2297111	=
570.4000837	206.8498402	207.9236657	215.3411428	297.694853	272.9343353	=
239.1214738	212.7595249	219.375686	184.4735084	257.40741	267.8906205	=
462.5257063	219.8826646	281.5056584	342.4881901	171.2309645	196.5019878	=
152.6453429	160.5568113	149.0456246	202.5803144	203.8508312	140.6894348	=
155.7977119	152.9716116	152.0192085	123.6535652	140.7381757	172.0721577	=
188.7430676
Tbk1__6777594	Tbk1	TANK-binding kinase 1	6777594	Clr1_IFNup_RNAdn			=
NM_019786 // Tbk1 // TANK-binding kinase 1 // 10 D2 // 56480 /// =
ENSMUST00000020	444.8206765	401.0086503	564.1949468	387.3221439	=
454.6430199	428.303547	442.851726	404.9219322	551.2374861	507.2664454	=
673.2135242	538.9843379	521.0111099	513.2541398	401.4953699	485.5882514	=
407.4927143	657.9023346	515.5217916	749.5133732	418.9225743	455.5355843	=
423.0310841	394.0842358	423.9851683	418.6468495	394.907245	413.9951342	=
438.0859665	452.2573375	416.9902438	388.2359819	434.6499059	392.8542353	=
353.3514694	316.7871896	310.6013249	426.3488008	557.8990789	752.6109051	=
684.5916131	620.1354988	544.7083641	721.707169	756.6069763	695.3667932	=
870.5902586	731.8430109	643.7605855	770.4566876	706.8692661	669.1565457	=
658.3452093	728.886361	747.0080859	733.5391537	657.1734154	797.5826008	=
860.9942603	533.0399107	600.2083471	587.5509907	558.3052664	567.273094	=
576.4291671	493.990818	478.0672083	586.8305758	482.6386662	466.0142162	=
438.0405031	498.1857059	464.9366641	392.9576059	467.9367217	531.3540782	=
567.6234412
Cdk2__6778055	Cdk2	cyclin-dependent kinase 2	6778055	Clr3_CellCycle	=
Cluster1	Clr4_Repressed	NM_183417 // Cdk2 // cyclin-dependent kinase 2 =
// 10 D3 // 12566 /// NM_016756 /	93.73851346	95.04705309	81.22994606	=
94.62305372	90.54416668	84.70174362	81.26262663	84.12774636	100.9005186	=
89.38679785	113.4859402	105.5812565	74.54089378	103.5418265	86.37548214	=
85.31041422	100.4184069	109.2841399	91.50127179	95.40084361	189.8255111	=
220.4931104	124.4955159	142.9057158	184.9677366	153.4601415	108.6014741	=
83.61153769	119.7241328	129.9812803	126.2211828	106.7372404	94.72018006	=
98.97760497	196.1358955	160.2532902	151.4565521	114.5695449	103.0599354	=
76.27984965	89.21224544	140.3310018	100.7795993	99.90950222	94.39115532	=
99.98501886	96.04708968	102.4637551	88.91099261	106.1749743	118.8666278	=
89.33909706	99.41214627	100.4198009	95.22773401	88.7909115	109.0245983	=
89.76243891	117.7856637	186.6640224	118.8518173	122.1830164	113.5237182	=
106.9698031	119.7440387	122.111881	154.9898645	153.925657	94.49263455	=
175.9546941	127.9982231	100.0293776	104.6762423	102.820919	177.6778724	=
168.6513556	111.6067094
Ap1b1__6778425	Ap1b1	"adaptor protein complex AP-1, beta 1 subunit"	=
6778425	Clr2_IFNdn_RNAup	Cluster6		"NM_007454 // Ap1b1 // adaptor =
protein complex AP-1, beta 1 subunit // 11 A2 // 1"	1420.122681	=
1551.018283	691.3728046	1152.379085	1009.167228	1078.866183	1169.681683	=
1109.658502	1020.74725	969.4953215	913.8415129	916.4930469	904.1637655	=
999.0134125	1238.518546	1125.538915	1141.17125	867.6143077	1015.348721	=
594.4989269	1274.751204	1215.976818	1439.049038	1264.192023	1029.908052	=
1147.040093	965.4917523	1167.575059	1321.627748	1375.079814	1227.153338	=
1378.802565	1119.236897	1066.819327	1079.538912	1198.155709	1143.071545	=
1297.662593	763.8894005	298.8567817	494.0352303	641.6575588	616.9075139	=
570.1075638	560.461039	658.4635917	398.4045003	525.7488366	468.2158146	=
494.1038159	522.4938233	478.3558216	560.0025658	698.8602441	636.2852942	=
581.796191	545.6377823	487.7946094	449.528933	1003.7543	874.370216	=
1014.800513	661.4689948	738.6565757	840.7773455	1041.393522	987.0912199	=
954.7171704	680.9191794	957.4873062	938.8755915	850.8552849	765.8724188	=
792.0789292	942.0368111	1088.480943	1057.909083
1500041B16Rik_6778984	1500041B16Rik	---	6778984	Clr2_IFNdn_RNAup		=
Clr3_Late_up_24hr	---	742.4293447	808.2960816	797.0797807	1050.893129	=
1147.437477	906.4791699	960.3854587	952.4371974	804.7629315	879.2382618	=
514.2230184	1155.819006	896.7424485	873.6307007	1513.318987	1195.998593	=
1230.390205	307.3353631	980.4431651	154.9694262	1335.162942	925.0581391	=
1296.493935	1667.764727	1630.953807	1582.949866	1409.726678	1412.074175	=
1559.318524	1420.024115	1485.671632	1266.823799	1960.899292	1827.683026	=
1602.156804	1565.817614	1171.791333	1465.421868	227.8957312	47.30464694	=
135.5151371	392.7044221	352.097283	190.0519522	255.9911158	214.6719374	=
65.60390822	245.8509126	227.6068221	162.7213869	264.5377685	279.4099867	=
306.7394639	335.7050289	275.11871	280.0479298	231.8150014	175.0447579	=
102.1892658	719.0457168	323.2351063	351.7801887	599.9088683	505.2731957	=
741.1950961	453.63554	494.8987964	521.7121058	327.2070841	505.6270298	=
422.7526552	614.4875031	539.2983194	563.4093083	648.6155953	393.9120802	=
720.9471121
Peli1__6779264	Peli1	pellino 1	6779264	Clr1_IFNup_RNAdn	Cluster4	=
Clr2_Sustained_5-24hr	NM_023324 // Peli1 // pellino 1 // 11 A3.2|11 13.5 =
cM // 67245 /// ENSMUST000001	483.1174663	440.3724409	657.8571068	=
454.2933308	525.6869783	434.0928633	485.7465261	386.1826791	605.6918646	=
510.7134754	656.4904347	607.1586448	686.9447841	625.7923841	378.0202621	=
499.1432968	477.6202491	765.8086315	664.6862472	826.7973976	236.6563931	=
301.6098721	368.0504798	352.097283	315.0134627	328.5298042	297.3029143	=
334.5064008	367.5712579	349.7474099	317.1672834	357.2648625	402.5432195	=
357.0691352	241.9759355	263.4782652	287.1059871	344.6265948	673.7735907	=
762.2974115	831.1527558	721.9772439	714.5098875	869.4084253	928.2311247	=
870.1075547	1081.186478	973.4884642	757.9560683	842.0955875	791.0470761	=
777.2633258	894.8055611	953.2957234	957.6670763	862.5591323	863.9417933	=
928.3980375	775.1867579	457.9954734	541.8540151	563.6905663	558.6378887	=
695.3764462	554.2218584	507.7485316	467.7551841	587.2291013	498.0131727	=
469.1548732	496.1595855	535.3840083	516.2014113	487.6965944	400.1425057	=
467.9172348	492.5101958
Vps54__6779270	Vps54	vacuolar protein sorting 54 (yeast)	6779270	=
Clr1_IFNup_RNAdn	Cluster3	Clr1_Transient_up_5hr	NM_139061 // Vps54 // =
vacuolar protein sorting 54 (yeast) // 11 12.1 cM // 24594	83.257014	=
60.43407044	86.03013582	75.47046069	69.26765811	60.19451212	78.27176408	=
61.43078165	98.88023087	100.2014786	135.5987414	86.63391952	84.73817357	=
104.0598775	60.94178755	77.49224287	70.39788749	99.10320788	84.1026971	=
117.3374574	50.21059746	53.48269188	61.72444776	59.71245755	56.39753476	=
67.22985533	57.07550311	73.94803093	73.29791058	72.21918365	49.37606809	=
54.15228214	79.78911298	70.80651116	44.4111445	39.00508121	39.29271046	=
53.16555575	130.9515969	129.8867142	167.3077156	162.8624117	147.0568443	=
152.0772024	184.5093633	190.3604387	135.0050875	181.542048	142.9651945	=
186.6523623	155.3953947	168.1144654	137.4697255	171.8337976	197.0243393	=
163.3338274	148.4198329	186.731283	173.271447	92.51850788	121.8776534	=
119.479557	136.6574173	156.0008335	117.8223807	88.22771634	91.62059707	=
112.7504904	76.826375	68.02531471	66.21884845	92.31928603	95.12747755	=
74.49646165	77.50996882	100.883045	109.4539292
Lcp2__6779961	Lcp2	lymphocyte cytosolic protein 2	6779961	=
Clr1_IFNup_RNAdn			NM_010696 // Lcp2 // lymphocyte cytosolic protein 2 =
// 11 A4 // 16822 /// ENSMUS	963.2325287	798.3843952	911.165727	=
899.3568537	917.3507052	791.2939286	876.9193962	783.8590534	1136.672111	=
949.92528	1080.137801	999.8101537	945.9168581	1012.559098	872.4205182	=
978.5622154	920.8739817	1484.950958	990.4219846	1459.643385	774.4778834	=
810.0012686	952.338356	687.9645309	641.9112561	694.3503028	628.748825	=
721.9376329	788.5233581	671.0750523	630.1102252	793.3202932	788.5452506	=
838.0312616	614.3810883	593.6875728	607.3693923	717.2887239	1145.609437	=
1657.508297	1342.587571	1282.995341	1190.869937	1283.618003	1242.560531	=
1240.753172	1630.614234	1524.901229	1343.704509	1355.866793	1457.014534	=
1410.802479	1412.563378	1445.947918	1528.286874	1312.043841	1282.105986	=
1383.109447	1578.567393	1092.865185	1116.679918	1245.146452	1070.300252	=
1279.176921	1131.091815	1181.578736	1096.735546	1222.568945	1064.012776	=
1014.948104	1043.127665	1083.437276	1126.865544	998.6878959	982.6063429	=
1199.984304	1141.0928
Timd4__6780572	Timd4	T-cell immunoglobulin and mucin domain containing 4	=
6780572	Clr1_IFNup_RNAdn	Cluster2	Clr3_Late_up_24hr	NM_178759 // Timd4 =
// T-cell immunoglobulin and mucin domain containing 4 // 11 	=
103.5626358	78.82383283	65.6712477	49.88969079	62.70506194	45.43430562	=
64.5350088	49.38256375	106.6655078	66.52432099	122.6565018	73.00432014	=
66.09366646	55.6253224	62.41539413	74.9506969	68.30691866	99.19188372	=
65.79745637	146.9824489	49.03160775	61.2462726	64.6433494	49.17250897	=
41.26623618	47.8573922	27.58152318	54.78882523	48.12084746	53.62449005	=
65.62802448	48.39010317	60.7599923	53.20241741	42.17248344	47.00622784	=
42.27462485	58.25822723	348.0377473	305.4727712	399.6518783	329.5011196	=
261.765334	330.782599	313.1434585	338.7200876	322.0052157	281.7184345	=
316.4908067	349.0378969	404.9583367	384.2362336	305.5151792	437.8066004	=
360.3063179	331.6965437	272.2031736	249.2639106	514.2692497	290.6501416	=
341.6298635	410.3439327	459.9073949	264.0578388	301.4364656	314.7755395	=
354.6642763	382.4745168	300.9436989	462.6990971	357.8124765	303.4826115	=
360.2539231	355.6291598	309.7156127	470.4442957	336.6766373
Olfr56__6780707	Olfr56	olfactory receptor 56	6780707	Clr1_IFNup_RNAdn	=
Cluster5	Clr2_Sustained_5-24hr	NM_010999 // Olfr56 // olfactory receptor =
56 // 11 B1.2 // 18356 /// NM_008330 /	62.12835812	53.74431306	=
59.14605192	44.4059192	49.78710008	46.93590051	46.97983887	53.05657943	=
48.14019161	45.76237162	66.70023335	57.67524085	45.87161574	57.60730322	=
44.68286774	51.08791202	50.65420224	54.89451894	49.77467769	82.25206313	=
20.17392934	32.35619891	38.5968194	29.79544446	26.41197376	32.71453535	=
28.87441588	31.00845723	38.5182401	37.78600132	45.72115862	46.33337575	=
43.71449609	47.76526353	23.25114519	32.3553006	36.7527421	34.31196442	=
76.99430128	140.3864392	90.73203043	104.2446667	93.91409947	88.48002641	=
125.3510296	105.7269803	132.7446387	81.13147368	63.76885463	91.28716138	=
91.07668259	90.88435028	76.5961565	78.20884705	98.67001699	82.60058758	=
94.10960846	83.44536709	119.2776565	74.70382448	81.64767036	92.21502027	=
108.958891	64.33492423	82.27715947	79.70287121	50.30709346	62.80337625	=
97.89478711	65.9074589	68.6972291	80.12775739	78.8883397	82.8580543	=
55.18100819	67.63321073	70.45840975
Sept8__6780983	39692	septin 8	6780983	Clr2_IFNdn_RNAup			NM_033144 // =
Sept8 // septin 8 // 11 B1.3|11 28.75 cM // 20362	347.0237174	=
343.9083733	351.003203	439.1895371	403.1631675	341.9662897	377.5647461	=
366.5814853	329.5126638	375.7501514	323.3404629	428.3511145	376.516702	=
385.5006609	359.2862291	336.6254534	356.1521355	344.034568	400.8671218	=
298.7904105	386.9303539	392.081636	467.9756981	495.2627167	424.3614571	=
391.0204354	384.2603639	366.5383542	364.5795612	396.1080612	377.6511121	=
358.4554613	431.5039916	391.2345144	393.9748392	376.0237224	363.5625146	=
363.1546663	218.8456436	207.6010576	199.1636058	209.1203955	203.7138336	=
217.9419119	226.6150737	199.1097664	177.3235224	221.9775614	196.5891667	=
214.2869372	189.5336146	171.2120063	252.6191467	239.1944334	215.5502117	=
227.1009487	241.3244378	211.2635278	196.7077193	242.9271329	209.5978548	=
208.0389454	226.1223907	264.2464221	249.5992834	247.7291845	232.7730288	=
262.3010834	218.7744077	272.5694102	228.3875224	218.2518053	225.5135026	=
200.8591188	211.7576382	205.6062256	241.7630492
Kif3a__6780986	Kif3a	kinesin family member 3A	6780986	Clr2_IFNdn_RNAup			=
NM_008443 // Kif3a // kinesin family member 3A // 11 A5-B1|11 29.5 cM // =
16568 /	506.5848593	507.0907672	610.5349574	469.6330248	568.6118796	=
511.9644639	600.8494562	573.3888866	548.3336997	635.1397495	398.5620207	=
625.5711089	500.8517359	517.3977762	752.7462382	696.7222796	584.3060302	=
269.5969381	605.6750487	165.712658	680.5321926	451.0738165	617.8486143	=
827.9557872	684.0080851	635.1573835	542.703221	693.8932982	615.0157885	=
834.6919572	785.2022362	591.2644477	875.7347599	767.8656608	716.0219557	=
601.5870812	401.105947	646.4655119	170.9286185	108.1477454	148.4167424	=
187.8295026	153.1084373	155.7836547	189.3077911	168.1715403	104.3263565	=
175.1503182	157.704523	175.9986075	132.9168262	176.5435205	184.3968217	=
241.2558521	214.6273126	262.4028834	153.2570861	146.0936966	154.9479665	=
282.4986835	178.2415928	197.8427061	279.2009843	262.3773863	329.7617261	=
207.4485803	231.9741173	287.6319902	196.9710782	226.8932747	164.3422872	=
312.4995257	243.2186065	189.779465	266.2318815	193.1851142	336.0331771
Irf1__6780996	Irf1	interferon regulatory factor 1	6780996	=
Clr1_IFNup_RNAdn	Cluster4	Clr2_Sustained_5-24hr	NM_008390 // Irf1 // =
interferon regulatory factor 1 // 11 B1.3|11 29.0 cM // 163	562.3637395	=
427.2036081	529.2955681	606.7213264	514.2797882	525.0788606	550.8477286	=
508.6643122	620.3933998	554.2181948	746.6402957	484.8082269	609.1695408	=
568.0445941	472.7096308	600.8788485	508.5866454	726.9183763	602.3718	=
640.2982979	286.2119642	457.452961	512.4615163	379.3063553	301.5389029	=
394.5268201	332.9264752	343.5389235	387.3408348	439.7682362	625.1680515	=
858.4198728	461.2293271	589.5620266	359.5228584	350.5484948	378.4240423	=
436.3948428	1748.860658	1983.180025	2043.88722	2221.317495	1755.176034	=
1744.382042	2147.58507	2256.545585	2421.356914	2102.660345	1867.897918	=
1895.549056	2261.712633	1836.699988	2056.820012	2117.725362	2137.635272	=
1690.694308	2078.605778	2145.354567	1843.203406	1102.834317	1406.895674	=
1335.348299	1444.045169	1882.324589	1326.491517	1459.136912	1117.376965	=
1316.324909	1503.177466	1432.08367	1478.480599	1538.810383	1520.889573	=
1417.369174	908.6617409	1414.817395	1242.645957
Igtp__6781248	Igtp	interferon gamma induced GTPase	6781248	=
Clr1_IFNup_RNAdn	Cluster4	Clr2_Sustained_5-24hr	NM_018738 // Igtp // =
interferon gamma induced GTPase // 11 B1.3|11 32.0 cM // 16	648.4449718	=
476.3804324	564.8170031	575.523003	515.2683145	519.410014	473.8315075	=
529.677429	724.7755399	684.8052453	813.1401976	563.4562369	584.6058353	=
643.1940033	542.1019361	623.4974152	548.6832308	616.5010727	514.4725804	=
512.7353041	81.64203047	117.2350396	290.9121333	299.6032861	184.9985513	=
331.3748209	242.3738304	224.0784187	316.7367263	381.5318672	481.3960055	=
570.9021653	454.220663	437.8702744	132.0316686	148.8339472	201.88643	=
330.5718785	1127.334183	1688.819996	1509.442566	1376.797036	1230.390205	=
1162.004346	1432.778687	1464.711016	1428.712802	1471.223226	1214.292406	=
1223.755904	1418.843736	1410.70456	1336.459215	1512.688891	1494.036912	=
1072.379512	1256.678303	1321.352578	1275.635458	787.1255826	816.5460207	=
863.223081	1039.158625	1093.244523	880.164615	876.1232831	727.5486107	=
759.7549173	1003.510818	930.5115853	915.2107852	1020.810679	1025.775697	=
953.4078991	584.9827415	982.5862075	906.6361781
Adora2b__6781560	Adora2b	adenosine A2b receptor	6781560	Clr5_FkB			=
NM_007413 // Adora2b // adenosine A2b receptor // 11 B2 // 11541 /// =
ENSMUST0000	98.51558851	69.8849653	38.23679827	41.66863377	42.75140964	=
42.66348363	50.2621364	60.31438166	51.27948161	46.43916314	80.69347697	=
53.73090331	41.03320178	48.87450123	65.62802448	63.3463643	60.69602373	=
123.4138107	42.86921908	184.9972672	39.29707432	41.27567562	39.06541032	=
43.90550157	51.37626578	47.12530971	56.07554943	54.4186716	55.47707827	=
50.83957477	50.25585724	56.50278344	49.12481502	48.09982588	47.97929638	=
53.88044686	52.87339788	56.8303587	62.07669412	206.8140187	60.1377972	=
50.87870816	51.14778927	62.16541351	54.01544367	50.68685994	145.9580741	=
42.60113203	52.30692358	60.19827246	58.59071208	57.46851479	36.91768484	=
52.03497766	55.02747302	66.43629732	47.76791587	54.87777491	141.3815235	=
44.70858711	63.52136786	63.63286494	66.62214931	48.8501149	49.69710384	=
65.53529482	47.65150966	54.75922548	124.8628093	48.47872599	58.97002282	=
68.01683891	71.20121976	63.25202908	45.86653695	50.55177706	50.2422717
Aurkb__6781970	Aurkb	aurora kinase B	6781970	Clr3_CellCycle	Cluster1	=
Clr4_Repressed	NM_011496 // Aurkb // aurora kinase B // 11 B3|11 40.0 cM =
// 20877 /// ENSMUST00	45.63851206	41.59246032	27.95239837	39.49012603	=
34.00535096	37.74412406	41.18137832	33.0012738	33.21032141	33.32193221	=
28.80625072	28.90085399	38.83512486	29.36671681	37.74281419	31.31734902	=
36.49051955	40.88755845	31.73933921	32.42174652	453.7771006	403.5545877	=
69.97027301	74.80433496	144.7028953	62.20981047	64.9609178	40.90541446	=
47.09264306	102.1474941	148.1587442	85.11315326	44.26148371	48.56719007	=
329.6222455	261.7035673	137.4097173	89.0800091	57.43587269	31.71338601	=
35.59739773	32.4087185	43.60766502	30.87913079	35.75839635	28.08386955	=
25.28605757	29.13800134	30.14401667	32.52935241	33.63100819	33.32331994	=
37.16544381	38.37434389	29.20310971	35.87035351	36.16244232	31.14524215	=
39.87326697	146.0906545	79.060773	65.19593157	75.80966592	37.34569063	=
69.77653387	85.25426497	124.3049407	107.6153544	57.1328989	229.1089493	=
76.39361481	58.5882721	67.45156048	89.35646134	228.0031682	105.3203091	=
55.62261984
2210403K04Rik_6782443	2210403K04Rik	---	6782443	Clr2_IFNdn_RNAup			---	=
78.81237047	76.65032749	48.01356197	57.88709179	63.76973986	77.95448932	=
95.19475443	56.13544621	54.63676049	50.30883937	72.76234357	60.50700161	=
57.44183385	51.25923178	90.59376848	69.18416742	78.83693844	36.55355536	=
62.406751	54.58755533	93.57036861	107.695948	85.32755951	100.8075498	=
87.36720359	124.9901078	65.64121409	105.890543	93.74241731	114.6784273	=
84.95989058	93.51657159	106.6167262	117.8730557	81.01964999	87.64500273	=
69.94795953	87.80432807	42.72474028	39.98840514	43.12103156	63.60243916	=
48.76350466	37.75039957	44.0243523	47.51727541	36.48546644	41.60457325	=
52.62805185	52.66856192	53.94846471	38.88064131	37.04661585	35.2839504	=
35.01424169	41.55700799	31.49913019	38.85827456	35.7135603	46.81698778	=
65.30130236	55.19669539	68.11969888	60.40725055	54.04726725	58.19608467	=
55.28170261	50.20990045	60.81140462	67.58400509	60.65731806	55.91137514	=
63.02139795	62.84343056	71.99725011	62.77811925	54.57846282
Nos2_6782737	Nos2	Nos2	6782737	Clr5_FkB			"NM_010927 // Nos2 // nitric =
oxide synthase 2, inducible, macrophage // 11 B5|11 "	18.60875734	=
17.68470392	32.42512223	22.37847442	21.67649822	16.07235891	17.99220475	=
21.40595053	53.65349415	52.60761724	84.93574452	19.5075433	25.80985003	=
28.07627771	15.22045827	20.47696294	20.21381581	66.79046103	20.46590023	=
140.0870594	9.031277626	8.622881372	12.94721651	10.49747116	10.04705006	=
8.623001074	12.25509662	14.57900071	11.06429756	11.46329579	12.12909472	=
12.42298455	12.24074993	11.62162513	10.62079543	12.70724953	12.33426578	=
10.81588679	131.7235889	2863.175413	244.1882475	91.16573924	89.94493484	=
284.5917471	208.7395562	197.6138405	1328.331567	223.7819966	211.2869908	=
273.876123	236.2106506	243.5020596	231.2099651	200.3404393	303.125129	=
194.2000684	200.5099582	298.0581469	889.1851157	51.03658904	93.59891833	=
126.9819908	65.93626314	79.20391759	47.19754317	66.34564901	46.02831822	=
57.1075629	126.7814494	56.29676159	41.80518851	33.65198999	38.15340296	=
29.75644262	38.44889328	64.7563664	48.67469908
Centa2__6782808	Centa2	"centaurin, alpha 2"	6782808	Clr5_FkB	Cluster2	=
Clr3_Late_up_24hr	"NM_172133 // Centa2 // centaurin, alpha 2 // 11 B5|11 =
47.24 cM // 216991 /// ENS"	374.626652	439.5854221	436.8124629	=
434.4631883	422.3747217	401.0531865	454.2996373	345.2098278	465.3557575	=
387.2576286	575.0324422	449.3637451	503.7694134	587.1724298	396.421086	=
347.4761504	364.2336488	595.2079023	459.2703158	523.4254724	250.6881389	=
291.194572	427.1917476	309.1257241	230.035036	308.7595534	217.0554708	=
261.7689678	278.1386409	364.6882687	341.3197142	354.3472125	268.1097648	=
299.8713659	184.9280029	266.8933648	218.6333784	277.8841116	416.9353939	=
586.0498318	500.8239259	435.8444951	435.0146673	461.5041143	581.4374804	=
536.7142305	620.0154003	526.576631	462.6122407	557.9529251	554.8369532	=
670.9819017	632.8895667	675.8223713	588.5780209	430.5597411	556.4391021	=
519.5538972	527.2889492	380.0590567	457.5512494	456.2434781	381.6191406	=
452.360789	438.5779679	408.5759319	336.8774423	413.9694104	334.0869763	=
376.621002	438.2530923	390.0621381	371.7244445	298.900247	308.9586164	=
447.7501254	430.5597411
Ccl2__6782915	Ccl2	chemokine (C-C motif) ligand 2	6782915	=
Clr1_IFNup_RNAdn	Cluster3		NM_011333 // Ccl2 // chemokine (C-C motif) =
ligand 2 // 11 C-E1|11 46.5 cM // 202	1980.707795	1432.977596	=
1127.803763	1319.065215	1148.471776	936.9901477	1023.198186	1165.796621	=
1678.899028	1550.695353	1839.757271	1322.085617	1231.584757	1345.848648	=
1352.300721	1386.9502	1311.588583	2373.66424	1101.688175	2173.795399	=
319.5748767	485.2214965	662.4833294	526.5439119	659.5735905	804.7294176	=
462.2726175	596.9680599	780.8868396	682.9802069	525.2208422	931.5633891	=
898.3230047	837.8916729	577.0090216	534.197608	622.6209667	873.788373	=
1916.024305	1777.334858	1901.734044	2154.444308	2016.167557	2149.074781	=
1986.620328	2271.926055	2276.655718	1949.921287	1769.713328	1834.536476	=
2322.399255	2607.588047	2109.083298	2145.205665	2124.636693	1679.83042	=
2137.486907	1996.282851	2544.912376	1093.016905	1227.663684	1572.561037	=
1688.117944	1488.042307	1091.427064	1309.862639	927.4785491	1158.706854	=
1991.582641	1144.975004	1562.239356	1355.866793	1547.58228	1324.929874	=
929.5703401	1082.911719	1158.546016
Ccl7__6782916	Ccl7	chemokine (C-C motif) ligand 7	6782916	=
Clr4_noIFN_RNAdn	Cluster3		NM_013654 // Ccl7 // chemokine (C-C motif) =
ligand 7 // 11 C|11 46.5 cM // 20306 	5492.70003	3969.659783	3830.189747	=
3605.290634	3671.618071	3425.977672	3629.110708	4157.785942	4796.280216	=
4279.124269	6253.292126	4106.518996	4443.868593	3880.966334	3745.649759	=
4195.130929	3736.57381	5797.437805	3608.04193	6025.645253	538.5178021	=
889.653703	1673.55492	1640.022197	1854.352683	2160.875455	1375.65259	=
1900.811544	1869.451879	2091.4679	1484.950958	2771.785175	2744.63859	=
2817.50081	1306.870162	1072.75103	1760.902999	2161.624076	5243.809413	=
5566.675421	5517.120967	5666.333222	4585.934731	5276.627093	6010.627522	=
6484.590855	6582.407397	4837.345174	5054.315137	6001.468231	6204.073131	=
5960.012117	5414.078734	4623.276024	5128.067997	4620.394968	5087.002669	=
5154.082995	6804.152066	2254.043968	4083.80958	3622.574596	4143.975984	=
3937.870934	2980.419765	2989.939019	2242.045709	2842.018281	5465.355209	=
2469.323816	3537.955296	3882.041411	4005.871079	3437.872077	1836.190126	=
2406.798531	2745.589452
Ccl12__6782918	Ccl12	chemokine (C-C motif) ligand 12	6782918	=
Clr4_noIFN_RNAdn	Cluster4	Clr2_Sustained_5-24hr	NM_011331 // Ccl12 // =
chemokine (C-C motif) ligand 12 // 11 C|11 47.0 cM // 2029	1483.510658	=
852.0772329	623.7439324	867.2536355	520.1016357	461.0150396	611.5726507	=
557.041192	1049.364559	747.9874384	1814.806064	568.5645215	681.6938133	=
801.2118578	666.0699812	719.3347667	665.5761515	1374.127535	555.5412267	=
1037.071794	51.21591216	88.09693934	237.6656906	110.6469746	114.1502516	=
203.7321485	89.53685935	165.2469926	226.4250561	321.2871985	176.5190148	=
599.5972517	479.7669339	386.3435396	94.30876616	94.32313698	157.4041568	=
309.9173407	1394.565089	844.2464654	1316.051714	1716.435771	1194.341856	=
1342.308037	1728.733588	1980.981462	1547.474868	1145.133201	1113.201939	=
1295.506156	2217.010534	2149.968535	1500.262923	1564.732209	1380.141207	=
954.2149445	1246.268825	1126.553475	1681.112345	458.3068081	794.5972186	=
942.6902718	942.0891211	750.1265027	434.2492799	633.3239768	344.4186663	=
555.7223022	1570.382672	720.3178346	1350.895315	973.2053603	1261.478987	=
692.6536533	247.4992112	536.3386417	527.1502416
Slfn1__6782989	Slfn1	schlafen 1	6782989	Clr4_noIFN_RNAdn	Cluster2	=
Clr3_Late_up_24hr	NM_011407 // Slfn1 // schlafen 1 // 11 C|11 48.0 cM // =
20555 /// ENSMUST00000037	1529.240851	1324.103351	1509.965502	=
1810.911376	1368.140066	1313.226516	1353.894626	1363.501189	1547.903538	=
1461.566688	2015.189548	1212.189571	1470.509561	1569.946739	988.8310207	=
1270.340799	1415.307549	1779.43091	1490.623675	1836.445039	41.83591584	=
78.63665819	592.0603576	442.3210117	253.1835362	442.6644113	249.8554859	=
593.7656753	597.8210431	508.5691636	361.8831468	617.94746	810.8380587	=
703.1066064	103.9358933	183.5513653	265.371632	441.7328213	1284.062704	=
1708.482366	1685.078718	1703.75235	1201.982535	1512.374942	1703.515855	=
1844.353959	1457.115667	1563.323032	1403.390192	1552.200881	1992.825814	=
1282.105986	1889.645232	1318.333852	1432.08367	1189.88004	1577.911174	=
1426.436648	1649.027639	216.1261982	540.0464098	676.28625	1029.408461	=
983.267146	492.9336152	544.7688596	344.0775529	336.7280516	1265.945653	=
378.3847704	659.0022391	766.9241563	787.1307858	534.5607431	226.4957139	=
436.1589356	597.4236225
1110001A07Rik__6783296	1110001A07Rik	RIKEN cDNA 1110001A07 gene	6783296	=
Clr3_CellCycle	Cluster1	Clr4_Repressed	BC119167 // 1110001A07Rik // =
RIKEN cDNA 1110001A07 gene // 11 C // 66140	73.41739509	124.286002	=
144.6006296	76.83810724	123.7418755	101.2782062	106.3672461	79.58420422	=
83.73798109	96.47880934	116.2574878	92.77600489	127.7686244	113.7663296	=
123.1019539	123.1412235	81.87266567	90.09593333	81.06628474	93.72423171	=
685.6269019	814.0647119	160.9077547	163.0612158	407.9703134	184.043123	=
230.8625193	140.2590354	126.3069433	210.4333901	312.9590765	129.9812803	=
172.6911366	120.0898119	719.8137614	406.0885016	188.8111398	200.3932206	=
86.66573785	66.00896153	73.32941154	110.6822345	121.7257209	108.4555523	=
101.8632461	117.6967026	95.82763139	98.40094214	126.4663912	131.8414529	=
90.4983907	126.4944418	104.2547969	84.27541318	100.4031074	103.2780682	=
99.82160353	94.86539808	92.42620518	230.4915211	176.0376444	134.9190398	=
177.5116388	94.81214131	140.9382925	119.6320469	227.039557	191.0186857	=
149.7798593	295.3640288	135.1464783	101.0937635	148.6555843	205.3668859	=
386.8526061	152.5575815	129.2141182
Zfp652__6783762	Zfp652	zinc finger protein 652	6783762	Clr2_IFNdn_RNAup		=
	NM_201609 // Zfp652 // zinc finger protein 652 // 11 D // 268469 /// =
BC055752 //	82.57481945	73.3528037	98.75487792	94.36566999	130.3846231	=
75.50079914	123.1676817	101.3077013	79.88761954	93.0387696	73.42654386	=
105.1161013	131.0605828	108.0990362	99.48521542	80.21109191	109.8316474	=
84.29878641	135.5357869	89.25863942	137.5335783	134.7489348	129.3368755	=
161.8383718	155.3146248	123.7092833	118.6180797	99.43830431	138.3079344	=
117.7252593	118.7636996	105.1401461	123.3043775	116.4010177	113.0886274	=
110.6952953	89.22524983	133.945266	73.05797921	78.08373246	66.94432743	=
72.80369604	81.22320749	84.775768	76.44074489	59.24781295	58.4843963	=
76.88551154	62.5331754	67.90001665	68.51747665	88.70910036	87.0577065	=
100.0827863	79.32149319	96.75202934	94.0352659	87.63529889	61.89024505	=
121.7611307	77.32859767	95.8309571	109.2530807	97.5499952	95.94926869	=
94.51490527	94.57781012	105.4598515	67.18465141	83.88610052	83.74318452	=
80.50351236	95.96392121	69.70401719	100.7761351	88.77981902	94.84172819
Cdc6__6784054	Cdc6	cell division cycle 6 homolog (S. cerevisiae)	6784054	=
Clr3_CellCycle			NM_011799 // Cdc6 // cell division cycle 6 homolog (S. =
cerevisiae) // 11 D // 23	16.41075914	16.3114157	12.37468508	12.01620986	=
13.38912723	14.38736009	14.19056327	14.09381131	11.22108368	12.37880446	=
14.85132711	16.42293524	11.45416267	10.80674441	19.93207413	13.6338393	=
10.4497756	12.10473915	11.76932851	13.2550489	68.41306634	61.93788462	=
32.24894197	28.95639638	52.10030419	25.85551218	25.17151075	18.40403338	=
21.93039984	34.98173708	31.81201609	22.47283018	17.64503091	16.21930357	=
61.64876546	50.23113032	45.75951303	25.83706001	16.76325289	9.425897303	=
16.0016659	16.95066623	15.23439197	15.83307926	13.14926163	13.72134609	=
21.80398385	14.06024663	17.81585548	17.99868788	15.16254532	15.01622105	=
15.57337771	10.72562701	14.89854948	17.55049745	15.32972677	17.93144849	=
16.59480749	46.91508645	30.27930009	25.57035322	25.53864608	14.16589765	=
25.43194756	30.82886578	35.89846279	38.39615289	19.56346598	48.65985224	=
20.96120671	23.92222752	22.48482909	27.84835134	53.10405354	36.31666872	=
21.16545787
Igfbp4__6784062	Igfbp4	insulin-like growth factor binding protein 4	=
6784062	Clr2_IFNdn_RNAup			NM_010517 // Igfbp4 // insulin-like growth =
factor binding protein 4 // 11 D // 1	1613.524912	2003.907601	482.628776	=
1254.677055	1111.352035	1325.296896	1591.53145	1417.172432	719.2701007	=
558.851004	461.7152719	1316.051714	929.0936259	1063.128328	1972.897426	=
1241.613022	1322.819062	602.6848586	1271.574138	272.7281936	3541.390201	=
3277.772877	3125.778116	2584.554726	2467.099974	2426.901348	2666.995296	=
2156.236655	2453.456692	2836.50783	2940.202703	2999.27851	2042.895765	=
1923.476012	3171.391748	3457.467176	2943.261548	2617.002676	1188.807664	=
42.4867133	490.7075809	828.8286578	864.1034289	445.5148646	570.1154779	=
650.660131	87.52784647	644.4925206	497.1027665	398.5343579	598.3765312	=
628.4787262	766.9454491	907.7365971	582.5912939	685.7075806	657.4419392	=
383.0873608	156.5066415	2049.136156	1277.758819	1531.681049	1014.624102	=
1034.989153	1670.541913	2175.754856	2328.201838	2172.890303	986.9000549	=
2162.97339	2189.522046	1810.408673	1843.843191	2196.513776	2323.203835	=
2265.949153	2016.727394
Atp6v0a1__6784236	Atp6v0a1	"ATPase, H+ transporting, lysosomal V0 =
subunit A1"	6784236	Clr2_IFNdn_RNAup			"NM_016920 // Atp6v0a1 // ATPase, =
H+ transporting, lysosomal V0 subunit A1 // 11 "	1712.988836	1949.110694	=
1399.988762	1807.023852	1803.520174	2056.534509	2051.978625	1919.08169	=
1386.46895	1392.054365	1109.735525	1845.888332	1632.084068	1722.752488	=
1779.183911	1669.962261	1676.689734	1037.791177	1700.566938	729.5737611	=
2019.944135	1866.474795	2024.991025	2456.348487	2289.314325	2305.716668	=
2183.308703	2024.008736	2120.662975	2082.787043	1854.738848	1863.889292	=
2010.725257	2014.631469	1920.145057	2015.189548	1970.436713	2114.206155	=
886.0225975	400.8337347	836.4699701	835.6647283	920.3573137	848.0818912	=
948.0571277	929.9827477	514.1550389	810.1415662	721.897547	753.3047445	=
679.9004373	704.3556468	821.0633646	853.0578592	837.5549833	918.9675846	=
818.9775051	821.6269355	542.8047558	1041.754994	941.9197468	951.5266077	=
987.8647395	1034.773663	1063.938927	1014.694529	933.9427854	987.6460037	=
781.4827557	919.834247	840.1251074	857.0052593	793.2269531	776.9402131	=
934.7259393	952.3843129	1096.127454
Tlk2__6784558	Tlk2	tousled-like kinase 2 (Arabidopsis)	6784558	=
Clr4_noIFN_RNAdn	Cluster4	Clr2_Sustained_5-24hr	NM_011903 // Tlk2 // =
tousled-like kinase 2 (Arabidopsis) // 11 E1 // 24086 /// A	108.6188127	=
94.47102479	149.3423803	100.0647597	116.7582063	92.79851512	104.5935525	=
98.75213617	162.1775359	141.716126	167.2671316	148.4074714	143.0276288	=
151.9570679	98.9659268	122.9203371	102.5852711	151.6908098	135.5197953	=
156.3678126	74.9907153	75.10568555	91.49619113	94.78127924	89.01767155	=
84.68237296	85.32459832	86.19427417	90.39053477	102.9792712	89.20484469	=
73.51821583	109.6308305	108.802671	68.86695914	53.98101602	54.97333703	=
78.25006195	115.4104305	146.9447554	146.5775072	152.0234291	130.1020573	=
150.0011614	165.8862088	151.9043915	175.4322395	176.104743	136.6337514	=
146.7574512	143.5888679	159.5185315	154.4396921	160.4555384	177.1380059	=
152.5544049	163.513966	177.4808979	163.186731	88.62182841	89.87887277	=
111.2776375	146.1878859	129.7139503	118.1978377	91.6301062	86.32579319	=
117.7366606	105.8090972	84.05898302	85.91033929	91.59328652	96.6802966	=
74.46807737	84.26432779	100.5709649	115.558529
Sec14l1__6785259	Sec14l1	SEC14-like 1 (S. cerevisiae)	6785259	=
Clr2_IFNdn_RNAup			NM_028777 // Sec14l1 // SEC14-like 1 (S. cerevisiae) =
// 11 E2 // 74136 /// ENSMU	517.964812	516.8815853	429.3736761	=
551.3213018	538.99182	500.5012435	573.3373407	495.1114871	504.6816869	=
469.8479017	391.3240073	521.5314248	561.4718924	587.8769426	558.4056598	=
517.9504317	490.302927	454.409864	573.6830902	400.6032808	799.0876829	=
702.5319095	649.3217162	613.6107399	598.2064694	600.3623096	603.2241305	=
663.6553785	638.7155694	593.2309376	548.6150475	511.2907604	515.6397145	=
551.1952187	569.7006981	589.6848019	504.1888475	573.9414009	334.5017573	=
338.3047722	292.6696915	355.6514935	359.0597243	365.9517426	354.6813912	=
348.7768118	277.8148685	333.0096745	345.8013626	308.5691855	316.8837414	=
321.7262808	397.7090476	411.645835	403.0403271	390.267695	328.9398601	=
354.2120838	274.4139836	485.8846171	421.097339	442.4713259	375.8492699	=
441.6195392	457.7130931	400.6308223	432.5849766	467.4312513	324.618153	=
381.1169609	373.827869	353.297517	326.4435866	295.2166545	477.1270266	=
438.8943805	498.3998093
Slc26a11__6785369	Slc26a11	"solute carrier family 26, member 11"	6785369	=
Clr2_IFNdn_RNAup	Cluster2		"NM_178743 // Slc26a11 // solute carrier =
family 26, member 11 // 11 E2 // 268512 "	196.5918958	218.7698523	=
187.8425401	263.7103602	228.9581553	271.9522782	235.8882775	269.9484258	=
196.0951238	218.2443033	161.7105265	198.3823905	192.2114189	208.2828449	=
195.0418344	214.2394184	213.0295879	119.9625082	196.3358574	84.84865117	=
242.641061	168.7682879	218.1792483	282.7062301	248.1674608	269.7370503	=
240.8047098	262.0430317	242.7218331	251.3284457	264.4204573	212.8081925	=
222.6370872	222.6864687	216.2850536	223.6299781	178.1723845	175.2790558	=
130.8137301	79.07062502	109.2878965	135.0219556	109.9169525	93.75865412	=
146.6140889	121.3844646	89.76056984	106.4527806	112.1122583	108.291034	=
119.7921747	76.00118864	102.1560024	104.8635818	113.1521502	109.2765548	=
94.12329563	106.0043852	79.49266624	121.7653564	110.7267644	79.10680315	=
127.4749581	134.2883206	137.442103	106.4085276	115.4072645	103.3797731	=
100.5821011	110.1732289	96.21100351	134.9704656	91.01989686	95.0286144	=
130.0695955	88.86292894	139.6614571
Rnf213__6785384	Rnf213	ring finger protein 213	6785384	Clr4_noIFN_RNAdn	=
Cluster5	Clr2_Sustained_5-24hr	NM_001040005 // Rnf213 // ring finger =
protein 213 // 11 E2 // 629974	1174.230751	1149.826195	1262.091206	=
1457.924022	1293.08402	1381.00271	1418.646789	1344.543268	1503.906986	=
1505.367088	1558.670306	1398.727951	1455.904456	1397.952417	928.6877515	=
1280.596596	1054.102573	1555.324273	1176.430258	1556.726241	301.7875678	=
332.6565506	908.1837424	1108.275204	776.5366394	1057.982513	925.4942395	=
1112.9709	1336.088218	909.7898771	750.2202263	945.2486638	1044.864696	=
1009.468134	444.4908829	605.6582333	671.2471932	909.0023783	1475.00052	=
1566.251365	1843.076695	1472.14061	1545.223998	1444.445188	1829.964257	=
1828.570035	1795.537088	1787.342387	1269.196746	1648.342129	1485.981021	=
1493.622172	1530.72555	1427.227983	1652.80359	1313.04423	1479.71157	=
1920.944874	1737.382964	744.3925741	1087.198784	1146.880874	1071.339377	=
1194.838557	923.2962608	989.3861283	689.7933128	754.6060461	801.2452252	=
556.2809591	557.0294089	943.7951456	894.1173207	695.3906961	630.2018675	=
836.545173	932.9912853
Baiap2__6785399	Baiap2	brain-specific angiogenesis inhibitor =
1-associated pro	6785399	Clr2_IFNdn_RNAup			NM_130862 // Baiap2 // =
brain-specific angiogenesis inhibitor 1-associated protei	91.41315634	=
96.12368993	73.50446381	93.30224769	82.29369515	71.13215948	86.25583193	=
88.64210019	94.60535392	114.7173606	90.74963544	95.93531599	87.02511147	=
78.90748037	92.15112847	75.66792877	85.57751546	54.26537427	69.60021416	=
63.06336299	172.9666413	122.5859821	100.4392857	105.3276195	106.2662899	=
84.63838556	93.46731571	87.14464787	97.41351339	117.0085422	125.5727976	=
94.89566024	88.47084418	86.01341793	110.9195432	93.07358627	108.570609	=
93.72488224	63.13070289	94.07959697	60.35913242	71.44147568	51.72895639	=
45.25043669	62.04830441	53.72083487	62.37862269	57.49680441	49.81402864	=
56.95497321	60.04782338	51.54712136	51.45253215	60.30475382	64.56722514	=
51.47750303	54.90326487	47.96632626	60.38926413	91.38907917	52.70361573	=
67.08043188	61.96063275	65.96276893	71.60657738	79.72276285	83.08523167	=
72.00524615	68.4334652	85.17745792	73.52536012	64.4290857	70.57571477	=
66.61891247	78.30866375	79.30830703	84.17091197
H2afv__6785793	H2afv	"H2A histone family, member V"	6785793	=
Clr3_CellCycle			"BC028539 // H2afv // H2A histone family, member V // =
11 A1 // 77605"	197.8221091	197.6549279	68.87888735	184.61038	=
107.0618022	163.0295827	122.7100671	158.7695086	146.559244	138.7928865	=
173.5923952	119.1231379	97.96266121	134.5174969	303.5014697	185.5764814	=
211.4598313	80.03226118	103.3346458	101.5875786	643.6576108	511.2447969	=
196.7350277	173.0194161	282.7394965	196.1141798	172.3610304	182.0208419	=
199.4454139	332.6105951	479.0193753	320.6553452	220.1189861	243.8110646	=
627.7035641	445.0212589	263.5531684	222.6787406	161.6892554	69.12759563	=
98.97894625	228.8470916	143.2965352	91.76931282	131.5712104	205.051159	=
91.3460159	105.3422071	89.24689855	91.4930461	161.8148377	138.3021746	=
103.890489	138.9469237	102.5270027	83.75422903	121.9199174	93.15622031	=
123.5807159	278.7156392	158.6166141	176.6916187	310.5754558	96.63809377	=
125.7914654	158.123741	184.0750004	118.0848332	208.5009106	377.9575461	=
352.0142013	253.8706577	248.4634974	281.3359995	265.0737601	200.3654706	=
173.5635377
Fignl1__6786044	Fignl1	fidgetin-like 1	6786044	Clr3_CellCycle	Cluster1	=
Clr4_Repressed	NM_021891 // Fignl1 // fidgetin-like 1 // 11 A2 // 60530 =
/// ENSMUST00000047689 	16.82541107	27.09753801	9.135539532	16.11911047	=
11.34755749	13.56220554	12.67329614	13.83278736	13.56737715	15.68648373	=
15.37271502	16.87692444	13.3651125	10.41679865	22.82115674	15.4405248	=
13.22164622	9.343285043	13.80166203	14.73362064	113.8736206	137.7147997	=
42.02657439	45.13798713	96.71916121	53.21975843	46.10687009	20.61039399	=
33.0175191	59.05348241	52.29205767	34.04851512	23.07342225	27.1187726	=
101.0040885	102.6436066	59.93181134	51.4607297	13.79726069	10.34448563	=
13.91587809	14.55759283	10.94742677	11.7344638	13.03284463	12.18893419	=
11.24864957	11.76068426	12.75348912	14.52553993	13.56784801	9.778613601	=
10.31591632	13.05291407	12.27975675	16.13911759	13.98676079	9.50014858	=
10.18137212	67.41603324	36.12059746	29.2711981	30.08286519	12.64714553	=
40.16898444	26.79533292	54.02742442	50.54337349	15.69822882	61.04706187	=
20.98927028	20.81497586	27.35039857	34.97422252	80.13273648	47.70240834	=
26.51597341
Vrk2__6786849	Vrk2	vaccinia related kinase 2	6786849	Clr1_IFNup_RNAdn	=
Cluster4	Clr2_Sustained_5-24hr	NM_027260 // Vrk2 // vaccinia related =
kinase 2 // 11 A3.3 // 69922 /// ENSMUST00	204.5769571	222.8053676	=
181.976689	154.6046559	187.1667175	158.7166738	185.8893152	177.4600159	=
243.7114025	201.2591036	252.4283486	167.3297258	178.6088753	206.7007841	=
222.885651	220.8495482	191.6300529	167.6199441	179.0501638	210.2292842	=
142.4468773	161.0047897	143.2885786	141.8753301	136.0402873	177.9082855	=
135.6278762	157.7351229	158.6473909	210.5136686	211.4554282	184.9869952	=
196.6995925	204.5330112	145.2354696	137.1898508	135.5085531	196.8059172	=
439.0037713	245.2807357	465.5911442	446.3712138	364.7818167	337.3331479	=
405.2392433	417.6904202	342.8966277	380.2329497	300.5081482	379.3615211	=
381.0167051	466.8871293	335.5676927	488.4544658	430.1958713	351.7825141	=
353.6847091	414.9603829	387.6228446	321.4900879	388.2413714	460.1178219	=
388.4405765	377.6431236	282.5769392	297.8062554	294.0993991	335.1748532	=
357.4432117	344.6001698	370.8855097	373.7371892	431.4500846	390.7873569	=
277.5588007	380.0934772	308.4900531
Acyp2_6786991	Acyp2	Acyp2	6786991	Clr1_IFNup_RNAdn			"NM_029344 // Acyp2 =
// acylphosphatase 2, muscle type // 11 A4 // 75572 /// ENSMU"	=
18.73156878	12.51026145	18.85336485	15.6614954	13.66278874	15.26208326	=
8.631133277	15.51799125	20.05583526	15.66638011	19.74136958	13.78990013	=
16.04909235	17.27483463	16.60447468	15.9815994	16.69310143	18.23716878	=
12.23625386	21.0909187	15.88408476	10.7372308	10.9260507	8.060111993	=
14.90908616	18.53114612	12.02087538	15.22615653	11.3693674	19.76889114	=
16.00011105	12.02312438	17.43591365	16.21806528	15.77808329	9.640981714	=
19.12502889	13.41337132	20.25378783	23.2579166	30.82181545	59.72653102	=
34.18022319	24.60108115	43.38847512	47.10864658	39.93439774	21.81562564	=
35.07424039	29.63417927	44.06129786	55.37871856	22.54412995	34.27060703	=
41.83185074	42.03852197	38.34774329	38.68895788	36.14739744	22.17588976	=
26.61799829	20.54065403	41.7681053	18.88750007	17.78266958	24.68101757	=
19.93179744	17.24660067	26.40318447	22.88848493	27.5855346	25.58009962	=
29.01164278	23.23873734	19.14903912	21.57651278	16.90900685
Irgm__6787896	Irgm	"immunity-related GTPase family, M"	6787896	=
Clr1_IFNup_RNAdn	Cluster5	Clr2_Sustained_5-24hr	"NM_008326 // Irgm // =
immunity-related GTPase family, M // 11 B1.2 // 15944 /// E"	1580.427989	=
1386.46895	1448.958071	1475.102902	1520.362853	1339.705407	1400.280308	=
1251.55002	1820.097036	1680.995665	1879.06614	1509.337801	1569.620906	=
1732.572935	1529.559313	1660.728319	1470.407498	1460.756313	1467.658358	=
1205.570526	373.7216251	582.5589452	1086.59598	1089.462098	910.5913006	=
1141.567356	935.9254112	1246.614882	1242.645957	1302.799821	1337.38539	=
1653.950087	1498.704735	1500.57535	595.4101721	722.5282045	734.7907677	=
1175.859591	2605.058866	2228.72012	2862.97669	3362.689235	2787.005182	=
2545.970751	2992.634147	3310.194757	2364.796719	2887.489023	2617.365987	=
2629.367961	3294.627707	3039.46166	2772.747274	3320.534612	3186.595575	=
2629.002984	2614.282903	2889.090897	2395.814077	2319.502622	2403.464553	=
2344.231869	2403.464553	2853.467402	2599.286107	2289.473229	2151.609235	=
2416.829837	2374.156982	2357.595023	2313.080968	2779.866168	2658.321458	=
2474.462782	2042.330013	2490.984393	2468.467
Tgtp__6787909	Tgtp	T-cell specific GTPase	6787909	Clr1_IFNup_RNAdn	=
Cluster5	Clr2_Sustained_5-24hr	NM_011579 // Tgtp // T-cell specific =
GTPase // 11 B1.2 // 21822 /// ENSMUST00000	84.77341435	56.36117902	=
106.7306083	98.8665055	98.97485704	85.47377267	95.32349612	71.4598015	=
177.9539217	139.6507944	207.1052142	82.60686705	111.5634112	130.8908	=
69.704501	99.19529339	96.9742777	126.6119789	101.335095	105.4006471	=
20.27176987	32.38334177	62.61385468	36.56116757	31.92224038	49.43325275	=
29.53533049	44.10009638	58.95287352	48.63591058	57.28636288	69.1808061	=
67.01397305	64.21684812	25.71432213	30.87613034	54.8675097	53.04960049	=
367.4235569	362.9079699	548.7213156	611.0174332	548.3449363	520.8558053	=
598.1526924	665.7517228	455.4566962	749.8300364	494.6518626	654.7863029	=
643.8852836	558.9478007	538.2601342	489.7289435	622.9404311	466.8775618	=
480.3425773	640.5468001	368.4998763	124.7944445	203.9031221	251.75911	=
367.8617314	403.8540083	207.4341821	167.4213922	144.3032322	172.6815478	=
239.7122705	140.4351215	130.7574917	177.6852133	181.246594	130.7982957	=
131.0841932	204.1676116	203.2286181
Tgtp__6787931	Tgtp	T-cell specific GTPase	6787931	Clr1_IFNup_RNAdn			=
BC034256 // Tgtp // T-cell specific GTPase // 11 B1.2 // 21822	=
17.64111806	31.31561011	11.82353924	22.47812674	13.23145613	16.66743229	=
32.69730436	9.715713373	21.13613877	39.48793332	81.6516374	36.39227222	=
18.18465871	35.54981421	43.26264632	8.815913178	43.2950459	78.01338547	=
49.25745236	110.0427247	11.78892307	15.99622989	19.60215196	26.33099107	=
4.805245207	16.65553733	7.872107364	5.540284162	46.62365518	12.0807659	=
17.40741643	70.06003807	12.33016326	7.482394748	5.692490213	6.088471364	=
3.678327705	15.45573014	105.1364973	130.4614832	167.6931454	192.6835765	=
100.0911226	108.3751424	168.8478503	205.2516622	129.4203041	172.4291781	=
108.3781514	206.7982291	277.001592	201.3218416	162.9595482	222.882557	=
157.3125675	86.56428076	149.9065961	199.63905	81.02696084	177.1527604	=
185.7939851	87.99319604	141.5786711	101.2522334	90.07470386	64.36525366	=
58.94141745	62.6768199	80.27283382	55.48015884	75.7576665	118.0504535	=
134.0056657	99.98779483	58.50630148	94.75368421	67.58869618
Tnip1__6788380	Tnip1	TNFAIP3 interacting protein 1	6788380	Clr5_FkB	=
Cluster4	Clr2_Sustained_5-24hr	NM_021327 // Tnip1 // TNFAIP3 interacting =
protein 1 // 11 B1.3 // 57783 /// ENSM	251.8009686	223.143785	=
302.8291166	306.4609899	259.5412811	252.3793787	282.5455596	280.2886917	=
307.0054054	327.9699825	270.4017013	305.7925916	258.1937071	298.6454722	=
249.7602047	272.8226784	261.765334	477.0611128	285.0379541	656.772572	=
292.8849041	230.3813125	301.643369	302.7052298	219.1765978	285.0181707	=
239.3354356	215.7953566	245.9498238	244.5998856	236.0682123	228.0711523	=
261.4734113	238.2528905	230.8416892	239.5013757	216.3150084	228.0932402	=
228.5173957	789.693895	285.3739174	245.0003136	227.3119681	275.6932705	=
296.284681	273.1482163	632.6043073	316.2804093	274.0356676	286.6031114	=
321.4543871	262.2683146	331.1726986	293.734717	316.295672	269.199103	=
283.8627551	318.186814	395.170208	218.3365818	189.647975	235.8882775	=
187.6395065	257.9934117	234.7791068	221.6101471	228.2703977	224.4888756	=
229.9489853	212.8568713	217.5299083	220.9536633	190.8836873	188.2922655	=
170.5014292	200.9802464	227.8088242
Rpa1__6789725	Rpa1	replication protein A1	6789725	Clr3_CellCycle	=
Cluster1	Clr4_Repressed	NM_026653 // Rpa1 // replication protein A1 // =
11 B5|11 44.0 cM // 68275 /// ENS	169.645597	166.3098599	148.0304516	=
172.2559556	177.5461406	148.0160678	172.7126562	127.6146205	159.7165266	=
155.640117	192.942887	171.5446178	154.9887887	152.2575571	170.4222704	=
148.7586527	145.3442371	157.3801751	176.35882	146.1382236	365.0802216	=
359.974216	236.5104027	242.2276755	321.2137225	221.5287123	214.9459197	=
174.0768024	194.2297249	264.6166462	255.8137506	188.1448286	176.2793889	=
184.0647796	350.1816339	260.2726675	214.3270284	219.4654689	161.817084	=
114.1684384	149.5091634	211.3045199	153.869145	136.2308874	167.0052866	=
167.560675	141.443313	157.2656753	165.8804519	175.7510906	195.1717099	=
134.9264871	163.6953854	160.2854971	157.9035545	160.9970205	154.6529016	=
147.129235	166.1001776	283.6170483	228.5854576	178.4962749	178.9670361	=
166.2268782	212.1469288	181.0544597	240.589514	241.8485649	138.9430661	=
297.1052727	180.7973824	184.2511561	156.9509447	161.2169913	275.9436042	=
237.2229867	204.0685733
Slfn8__6790244	Slfn8	schlafen 8	6790244	Clr4_noIFN_RNAdn	Cluster5	=
Clr2_Sustained_5-24hr	NM_181545 // Slfn8 // schlafen 8 // 11 C // 276950 =
/// ENSMUST00000038141 // Slf	341.2179725	312.2915752	452.9286985	=
407.0183649	415.4439882	365.8225868	429.0255557	254.4202678	508.9993233	=
490.9970094	640.4358724	486.2955897	478.48169	543.5993919	325.4698813	=
382.8936851	324.9760625	556.1037453	429.6326087	541.4146998	98.53607164	=
108.4841257	233.2947755	237.8090928	181.6251111	184.0125282	196.7459521	=
287.7974555	305.9219887	281.3417647	182.6844237	207.8616872	308.0327886	=
268.8261994	93.31584828	107.2816679	91.90681716	171.5683762	293.9831647	=
418.6034035	477.8485725	473.4899077	314.8804284	383.8663422	542.9780905	=
529.9674211	456.6610747	554.0529917	384.945277	530.5664698	452.6243086	=
482.147273	445.7991493	486.521628	586.3954948	421.3805271	495.5852977	=
592.6022665	525.5886454	139.7980209	267.4415542	240.2412335	413.9491609	=
422.4978691	259.2446411	151.1000006	122.3491467	183.9105013	182.8237747	=
132.2083933	110.3161383	255.9592199	195.5250808	125.5432086	114.1351989	=
208.0043617	223.5834912
Ccl5__6790288	Ccl5	chemokine (C-C motif) ligand 5	6790288	=
Clr4_noIFN_RNAdn	Cluster9	Clr3_Late_up_24hr	NM_013653 // Ccl5 // =
chemokine (C-C motif) ligand 5 // 11 C|11 47.4 cM // 20304 	3253.55212	=
2648.940288	2860.793541	3134.458081	3311.341552	3224.812875	3075.489433	=
3038.409024	3956.47468	3442.401998	4804.930838	3154.727327	3810.592542	=
4419.907123	2875.506097	2934.705569	2772.747274	4809.595815	3650.806864	=
6231.224368	175.4164107	450.6708622	1353.42574	904.6528044	577.8334862	=
1034.415297	654.949503	1530.089218	1493.519492	1404.849283	983.9765252	=
1170.33058	1569.728818	1307.141451	233.3400424	662.5244957	624.1200795	=
1431.984275	3059.118626	6338.826716	4205.320691	3539.426656	3038.828829	=
3968.835904	4550.155139	5049.062337	5545.109655	3236.233487	3745.90975	=
3678.75088	4780.017732	4292.493548	3979.301887	3996.441975	4389.68057	=
3079.755614	3638.178149	4625.198746	4464.243074	1836.317578	3118.637047	=
2963.939737	1749.224855	2044.879157	1339.148484	1681.694755	1163.455476	=
1518.888206	3237.354658	1049.364559	2086.25533	1837.208777	1730.772324	=
1270.164465	745.7923537	1734.615052	2001.68606
Ypel2__6790531	Ypel2	yippee-like 2 (Drosophila)	6790531	Clr2_IFNdn_RNAup	=
		NM_001005341 // Ypel2 // yippee-like 2 (Drosophila) // 11 C // 77864 =
/// ENSMUST	30.7190153	45.74684057	44.90642961	38.24024859	53.41785658	=
29.95385458	43.16499377	41.12745885	37.18709427	45.90947424	39.38050935	=
36.44376574	38.62572472	39.96180837	51.02314659	47.82456582	47.79639043	=
46.81666283	73.70139171	33.24787168	199.6680852	114.1256929	159.1198586	=
86.94854825	52.94674148	52.5336495	62.12232125	57.9810715	61.04663816	=
62.29610512	86.15126684	48.34249702	85.19637864	37.97242037	58.87486824	=
81.28008672	44.55575911	66.40591382	42.93136709	17.58593523	23.12112755	=
22.51321359	32.28025159	40.55730426	22.79301679	23.90714622	30.74734563	=
35.56435176	33.88887477	27.7356605	28.5201564	32.75356021	29.86533836	=
59.48812573	50.53286681	52.27719599	33.60117586	34.96015729	26.01965593	=
87.71246684	51.64941226	58.1751032	33.90532167	50.43313727	64.52204146	=
45.89324101	49.3240683	60.8472522	18.44668716	52.74125531	43.74026525	=
39.66019604	33.45499809	33.66645247	56.90368029	66.087703	89.65237833
Top2a__6791298	Top2a	topoisomerase (DNA) II alpha	6791298	Clr3_CellCycle	=
Cluster1	Clr4_Repressed	NM_011623 // Top2a // topoisomerase (DNA) II =
alpha // 11 D|11 57.0 cM // 21973 /	15.46023129	25.09312057	14.8159584	=
12.59718968	14.88574948	15.16895638	17.44921371	10.94962874	12.96994021	=
13.57819752	14.29828278	19.79521445	13.69094439	15.51551928	17.94686446	=
15.75742739	12.45203779	16.22211286	15.72327576	13.10885756	801.8842408	=
766.9931066	67.94143513	86.98229332	242.2344007	59.82887551	68.05504454	=
23.25388887	31.34688387	122.8028176	155.6336355	53.43821734	27.18539749	=
23.25565668	554.3757514	276.6176973	134.5128286	85.63447198	15.03496859	=
11.59965528	13.68088877	15.98215404	13.59637422	12.28452257	14.10016428	=
15.0539485	10.33624389	13.52803106	13.10949232	18.81889323	14.77483471	=
12.69378104	12.44444472	17.36776271	16.58526105	18.13946294	16.63753483	=
14.24654356	13.84141968	173.3338819	48.24675542	41.83765814	31.77103614	=
22.63369256	80.67558294	49.03024648	142.3905792	141.4452765	15.06490877	=
220.9490625	32.24737516	23.62266675	29.01244826	44.7023812	324.0157302	=
107.7325108	47.04306358
D11Lgp2e__6791437	D11Lgp2e	"DNA segment, Chr 11, Lothar Hennighausen 2, =
expressed /"	6791437	Clr4_noIFN_RNAdn	Cluster5	Clr2_Sustained_5-24hr	=
NM_030150 // Dhx58 // DEXH (Asp-Glu-X-His) box polypeptide 58 // 11 D|11 =
61.5 cM	552.6681054	451.1176506	538.7827164	603.4666213	512.1631593	=
567.7412725	633.5257984	571.1437442	598.8248559	594.0664071	786.6782355	=
561.0166717	518.2483916	600.3956469	424.0734624	485.5413889	528.8262323	=
683.6292846	507.9173868	755.5114524	92.03750022	123.5892938	355.7721196	=
307.3885956	231.2372483	327.3998605	186.2000916	337.0081858	335.9376747	=
359.3534483	293.7102526	365.2675429	376.7123815	372.2762571	132.4771861	=
151.4901456	195.2379707	297.7958219	733.9509461	543.4937565	746.9098262	=
834.6456105	650.8765124	596.9349129	813.3149089	806.5219739	630.1797888	=
767.0940084	700.6596286	803.2747713	835.7801889	552.327354	691.2384529	=
661.3408914	720.1830949	643.2386482	648.3549624	700.7860831	709.2544714	=
373.519598	611.6785791	528.0423708	614.210944	608.3803903	442.3058077	=
499.5932241	384.2575698	405.44717	543.5429786	383.257319	475.3546334	=
531.1370534	499.8528676	390.6166416	306.6247198	497.1750644	511.102877
Stat3__6791451	Stat3	signal transducer and activator of transcription 3	=
6791451	Clr1_IFNup_RNAdn			NM_213660 // Stat3 // signal transducer and =
activator of transcription 3 // 11 D	649.2993968	595.5341652	600.3666751	=
497.6024943	552.0404531	485.2888585	540.0278466	526.5547021	593.4325356	=
589.1128482	649.2272934	530.5703278	586.5253649	598.4679099	497.0166799	=
520.123296	534.2237399	755.8311493	573.0471025	676.4597276	458.9998927	=
434.0506835	501.6300502	486.2856245	389.3570533	424.6881063	384.0605098	=
459.767265	456.7401714	465.4911288	427.2776026	464.6177544	444.201266	=
426.2718676	340.934339	429.4480464	403.9268956	482.2173959	677.0457671	=
1105.513047	814.8270559	620.7117212	637.93242	800.717865	813.2977049	=
796.3724694	902.5353456	846.2322058	677.5342225	772.6227243	731.7312674	=
726.5508716	894.1852934	877.5334878	905.3048687	783.044412	764.5036774	=
885.7098924	736.52977	643.4168335	680.0042657	739.7785156	549.9054374	=
772.1729004	681.5189933	693.5085649	653.2493713	717.9006437	529.4645889	=
592.6802262	557.8913343	573.5439313	554.2757161	511.1559234	532.2758399	=
712.5166602	657.6836174
Brca1__6791504	Brca1	breast cancer 1	6791504	Clr3_CellCycle	Cluster1	=
Clr4_Repressed	NM_009764 // Brca1 // breast cancer 1 // 11 D|11 60.5 cM =
// 12189 /// ENSMUST000	13.81850955	14.52695148	16.12581406	14.98087556	=
14.49667409	15.15256319	15.17221809	14.15264652	14.87193067	14.84587217	=
17.46167549	14.16658359	14.19863278	16.12447099	14.70566328	13.90228415	=
13.35835115	15.4687007	16.3552296	13.27601338	127.1651954	115.7749871	=
31.11956903	40.05637127	75.0505225	32.79399731	34.87255343	18.31266508	=
23.13411488	35.09734061	39.0586451	22.83302467	14.76111642	17.4280606	=
82.19621525	57.47966558	46.8273719	27.68974366	17.82005445	17.85678015	=
18.76952164	20.16986902	18.30454419	17.74388519	20.53851558	17.18657273	=
16.6815355	22.99119863	21.0309217	18.86421057	18.18214054	17.51792743	=
18.45231552	19.06983005	19.0604473	20.82233847	18.39140967	19.86986291	=
16.90806797	60.91772216	25.02017557	24.3027932	24.29183931	24.06375602	=
37.0253164	28.80385153	44.53260036	46.07716329	19.6290707	50.6036662	=
19.57866071	19.33657155	19.09482492	22.19495475	67.61539692	38.84400819	=
24.16019421
Abca9_6792122	Abca9	Abca9	6792122	Clr2_IFNdn_RNAup			NM_147220 // Abca9 =
// ATP-binding cassette transporter sub-family A member 9 // 	=
21.75145334	27.14378264	15.15697606	18.79542742	20.91795792	20.89839419	=
25.91526443	20.91490917	12.25798499	10.42857328	11.05050117	19.24804728	=
20.12016486	17.88501988	27.80475669	23.8028107	23.13572065	9.257611071	=
21.88059474	7.918790193	113.5567796	102.5739132	54.34366623	40.59752559	=
46.14171998	37.2593372	41.47585645	39.86719199	46.24193414	69.02084119	=
93.01232748	49.25129872	43.42668118	39.36550479	86.77935952	57.30781934	=
43.62157591	49.42126167	18.8068987	8.540319351	11.41682741	18.94099417	=
15.55557571	11.49623765	14.02977567	14.04300691	7.875491831	13.70328539	=
11.11765091	12.11867409	11.29114512	10.05610646	12.66530651	16.63845869	=
16.07124869	20.07474957	12.1796436	11.7178835	7.759803484	34.2357148	=
27.35532571	24.20360179	26.19355835	18.10052853	33.94177303	24.86026628	=
33.35544112	31.39929071	12.01162952	28.61659125	19.2169821	25.57088567	=
19.76148952	25.06252705	37.00888502	30.12375843	43.68269219
Trim47__6792494	Trim47	tripartite motif protein 47	6792494	=
Clr2_IFNdn_RNAup			NM_172570 // Trim47 // tripartite motif protein 47 // =
11 E2 // 217333 /// ENSMUS	154.2150528	173.0517864	80.90348796	=
154.2941799	124.8610759	124.3540882	141.8556835	125.3154042	104.4008637	=
106.689907	107.9739867	123.984849	98.46916717	116.1165527	134.9087392	=
119.3463125	133.2322763	79.87985704	106.6647675	73.96545954	173.9284238	=
158.6979996	141.7023558	160.6224686	162.9764615	181.1737039	151.8749227	=
146.2771077	155.3867663	173.148991	146.6750626	158.672667	155.7404611	=
138.6477267	192.3179872	160.3210488	183.040593	127.7270348	97.218563	=
54.91887311	71.84471037	87.37508722	86.92021711	62.70593241	68.89033947	=
102.4282696	53.02607526	57.0308306	66.36497079	67.03674645	65.11554081	=
59.82017534	70.40177332	83.79778462	77.29642618	74.44329614	65.60709574	=
51.16268499	67.83604165	103.7034483	65.72407855	94.96409143	100.2320515	=
79.1737397	87.86520607	105.0898738	109.597427	97.79576309	101.6453131	=
124.2920407	119.0059447	95.67233898	100.1154077	113.4898787	114.6593256	=
113.6993428	109.0896242
Socs3_6792614	Socs3	Socs3	6792614	Clr5_FkB			NM_007707 // Socs3 // =
suppressor of cytokine signaling 3 // 11 E2 // 12702 /// E	90.89002782	=
80.71529653	73.89730844	53.41563202	53.06468176	61.93186626	50.35209073	=
78.64864089	54.44961695	66.57044477	110.3421384	51.20524876	49.68815258	=
54.16015797	50.77512416	62.06723628	50.47055655	255.3867859	44.56192994	=
507.5196765	30.02723623	43.22398455	69.63302581	30.3734701	32.94848002	=
30.06555951	39.8089271	44.80973175	38.09236706	47.98960521	44.86939826	=
70.87230371	41.9317119	44.67605998	40.98886372	67.04277339	67.36046198	=
38.99723084	87.07218111	779.9077161	92.09750817	42.28722996	70.06003807	=
83.20048377	71.15040596	84.17733865	572.5983942	61.32484562	70.75303245	=
92.62822941	91.07228773	89.59399316	83.86749851	91.367545	77.31679053	=
62.30473293	74.35872805	86.66035282	298.3972266	57.04110463	68.57352647	=
61.99027313	53.16481772	69.0026619	41.6152317	59.95465496	52.5212709	=
63.21827497	93.1581293	55.06103936	76.61793172	74.73956088	73.27097588	=
73.40873271	57.07116444	67.01211253	58.45239431
Timp2__6792649	Timp2	tissue inhibitor of metalloproteinase 2	6792649	=
Clr2_IFNdn_RNAup			NM_011594 // Timp2 // tissue inhibitor of =
metalloproteinase 2 // 11 E2|11 72.0 c	1526.381714	1778.813476	=
1068.891824	1601.379625	1778.444294	1476.432558	1576.817386	1491.449633	=
1283.439826	1540.304373	918.5600618	1760.170982	1392.344258	1418.155479	=
2271.453029	1637.069561	1672.278758	933.1078567	1321.170037	523.1605009	=
2371.032785	2085.532811	2466.072757	2974.847438	2779.673227	2906.364864	=
2526.107015	2493.402822	2743.116809	2383.390436	2274.76177	2478.067239	=
2416.494361	2288.045001	2350.904728	2668.845305	2159.677345	2555.517638	=
812.2221023	204.778418	514.9506222	978.0603765	992.7521987	735.86111	=
733.2899593	884.0475012	333.2798856	676.5487193	724.1022337	490.1671444	=
736.6422463	763.3972242	796.5604276	1025.846897	829.3054558	790.7731181	=
799.858208	592.9227898	359.4057122	1462.276013	926.424621	1156.299686	=
1434.865763	1312.589492	1532.9553	1432.08367	1455.501264	1398.049451	=
1113.588336	1580.209658	1632.763896	1401.639802	1279.886561	1415.111093	=
1368.23503	1383.20545	1566.142657
Sgsh__6792702	Sgsh	N-sulfoglucosamine sulfohydrolase (sulfamidase)	=
6792702	Clr2_IFNdn_RNAup	Cluster2		NM_018822 // Sgsh // =
N-sulfoglucosamine sulfohydrolase (sulfamidase) // 11 E2|11	319.4331589	=
364.534015	322.9171078	520.4730791	414.5463905	463.5143224	497.6748649	=
432.99294	305.3183348	371.1786023	288.0109892	345.8948675	389.8675134	=
450.1929703	365.8554761	309.1943911	346.3172115	207.6744896	404.8237099	=
190.9300014	419.3467583	324.2314876	485.9655631	556.041991	495.084323	=
486.1609169	369.0544648	436.8396061	483.0034688	398.2470422	346.2139802	=
424.4113924	513.720522	428.5292566	372.2014538	391.2590841	336.0029687	=
363.4692792	201.3218416	64.64693896	163.087249	245.3130036	213.6491814	=
173.7332517	244.3118438	247.8975031	107.7683735	231.7233831	179.9310186	=
164.9220128	203.4697026	153.3070394	242.2310381	211.4232114	204.41258	=
204.3644139	195.5549396	186.65884	93.5159225	258.1937071	231.0017403	=
236.8056825	263.4070398	293.4457409	280.597911	255.5514385	230.0972376	=
285.5184542	189.6163858	247.5078007	272.0220381	233.7496169	215.7445084	=
215.3112517	249.7636718	232.8940802	286.7441007
Cbr2__6792814	Cbr2	carbonyl reductase 2	6792814	Clr2_IFNdn_RNAup			=
NM_007621 // Cbr2 // carbonyl reductase 2 // 11 E2|11 72.5 cM // 12409 =
/// ENSMU	457.1455305	677.7877672	64.36570041	168.5309951	148.3169992	=
191.7203931	204.8778008	225.0075965	76.76038279	77.41654339	70.80061388	=
153.0299183	72.78050305	63.32398646	478.7040963	202.8837875	238.4329741	=
32.21007121	84.57035087	20.45512069	586.0661028	630.3064394	419.8762739	=
518.3563159	556.5432067	501.4006383	502.6952707	437.451643	434.7582388	=
624.6223746	742.0333965	670.38693	530.2393453	466.8192357	755.6632916	=
597.5725255	551.0119759	519.8314742	68.93094949	21.0039687	36.74663243	=
67.44175184	63.51916342	28.31491204	24.14495491	34.4322846	26.05737693	=
27.0339429	42.95279874	28.45322255	28.41262491	32.73450178	30.38421372	=
37.79175917	32.28159594	42.52443452	30.94147137	16.94044474	26.04870565	=
79.02132498	60.52168242	54.57545036	173.1465874	59.75925034	124.9519831	=
90.70309605	131.8076423	96.90439797	58.00156123	178.118038	149.7643155	=
139.6837083	115.2058483	170.0871127	139.9424424	115.2106461	140.901171
Sectm1a_6792839	Sectm1a	Sectm1a	6792839	Clr1_IFNup_RNAdn			NM_145373 // =
Sectm1a // secreted and transmembrane 1A // 11 E2 // 209588 /// ENS	=
26.95106207	15.80928383	16.14493833	17.44546537	17.06289012	12.64837454	=
13.74180809	13.41857932	18.87781394	15.37399294	31.20272577	7.810907105	=
18.29071914	15.04320503	11.87898708	14.22877913	18.02553145	11.64565527	=
16.52376068	13.23586071	9.281899522	6.476525249	9.562116221	8.981834063	=
8.008821767	8.766554794	11.32194563	12.92399225	7.215153617	7.703852096	=
11.19878276	14.00558163	13.60448129	11.81108743	7.642686673	9.826584036	=
12.37382825	9.711000444	164.0099794	24.50000017	165.3180102	178.2477198	=
126.7577341	116.938796	121.2633633	151.2089619	30.32823802	115.305693	=
148.8061069	111.970908	124.3635418	124.4929236	106.450564	178.8405549	=
123.4497524	120.5551857	83.47601435	118.4135254	60.8911304	49.60590942	=
109.4698842	93.75019452	134.720924	116.897486	81.96125524	95.55171597	=
72.29730387	89.80974237	100.4051981	122.9842607	126.84562	106.4343455	=
127.9086509	106.6743924	73.02406055	130.4451849	74.8198881
Adcy3_6792970	Adcy3	Adcy3	6792970	Clr2_IFNdn_RNAup			NM_138305 // Adcy3 =
// adenylate cyclase 3 // 12 A-B // 104111 /// ENSMUST0000002	=
43.93077349	44.14904021	24.4943972	46.03470821	39.43460184	44.64479599	=
47.39457131	45.63599304	28.40474704	33.18547964	24.79023494	42.28136015	=
37.22087303	39.00777571	47.83450939	44.68938113	46.44978586	20.69098175	=
36.18475228	16.76174039	65.88783478	54.77591524	75.38313112	90.96248511	=
75.28863605	89.13808879	55.83159966	49.1013262	64.69847532	67.94850911	=
67.90847788	62.6129855	64.72897614	62.31165251	63.72951643	71.10407	=
61.08262441	68.37608348	24.71286061	16.75094075	17.68016869	21.16927779	=
22.87040401	14.97734558	19.51646882	22.49184566	16.16599267	18.57383665	=
20.21171807	16.74942935	14.58314532	20.24396306	18.95097579	18.92812727	=
19.43802693	17.58617935	18.28717083	17.86754863	15.97351702	34.86819687	=
23.39405349	25.38809072	27.9797308	27.56145661	35.79856738	30.2264547	=
32.6176239	30.90610713	23.19256005	40.32212896	29.99520694	28.89364293	=
26.6789483	31.65627993	28.69365709	26.9686251	37.69784479
D12Ertd553e__6793416	D12Ertd553e	"DNA segment, Chr 12, ERATO Doi 553, =
expressed"	6793416	Clr1_IFNup_RNAdn			"BC049664 // D12Ertd553e // DNA =
segment, Chr 12, ERATO Doi 553, expressed // 12 A"	287.8073484	=
262.5557444	472.7586925	350.4901049	441.2063644	358.1028131	315.8203656	=
275.9264583	627.6384227	535.4728467	498.1270906	519.8747731	547.1681535	=
583.6459197	435.5334483	467.8396043	435.7508697	585.4450246	583.5814928	=
574.0928	514.8471506	502.8727502	476.4396382	366.6246215	346.9922916	=
330.374832	355.3434126	327.5542067	405.4527984	408.8958361	446.1638294	=
358.9602877	308.1737266	333.6566085	259.9733011	356.7376589	251.2203967	=
391.4135206	674.984354	624.2933813	743.4901716	841.4300899	899.1761415	=
842.0894643	955.2733341	893.9742994	736.4737818	1220.875402	894.9416162	=
735.0050031	916.9251095	1227.834118	1078.566694	1056.296989	1205.988188	=
899.6934081	1094.002149	1219.268023	565.4008737	888.5440746	696.9830048	=
916.2071372	765.3470911	939.8324714	770.510166	704.2187722	703.1312401	=
745.2083821	683.5723471	718.1142268	799.7746722	607.1462029	585.0716881	=
590.5929625	664.0832494	832.5021327	724.0625062
Tyki__6793961	Tyki	thymidylate kinase family LPS-inducible member	=
6793961	Clr4_noIFN_RNAdn	Cluster4	Clr2_Sustained_5-24hr	NM_020557 // =
Tyki // thymidylate kinase family LPS-inducible member // 12 A2|12 	=
473.4407701	345.6457296	991.7139052	703.6087472	653.9562138	666.795104	=
612.5185693	580.8289863	844.3045075	872.2152364	1144.975004	635.2056695	=
926.8938386	808.5199899	319.1741742	468.3879325	498.7524568	834.2175768	=
685.3464133	809.3836059	50.90269392	63.76442866	184.5925029	236.5874919	=
155.4298617	222.1714834	151.5100748	274.7185378	245.7742168	207.2387388	=
183.4406812	253.8178845	303.3480299	267.4823955	89.75063177	135.9102243	=
131.4180959	155.67788	485.4236106	1027.911141	1096.58331	641.2530385	=
726.1177911	917.1154512	1225.62357	1173.742617	1059.083187	1211.601558	=
960.6921402	1160.31416	856.7854809	773.839223	1085.241431	802.4569261	=
1010.322633	714.0693514	1006.666718	1149.74639	622.8453157	95.17625563	=
177.9514514	196.333132	341.3977893	554.49853	214.3493438	182.7503108	=
140.8386873	165.9598049	336.8260053	132.1112899	192.4099872	259.9824094	=
208.108199	177.1441535	114.4798723	164.5577454	219.0489924
Pbef1__6794293	Pbef1	pre-B-cell colony-enhancing factor 1	6794293	=
Clr1_IFNup_RNAdn			NM_021524 // Pbef1 // pre-B-cell colony-enhancing =
factor 1 // 12 B1 // 59027 ///	782.4204097	738.4158933	975.0212271	=
627.5819999	799.6139695	643.2250418	743.3663304	648.9754236	1024	=
942.5924419	985.4300404	931.9317088	901.7475692	984.6044044	929.9440191	=
937.0161622	889.7336873	1059.303039	984.3792328	935.1536157	453.0826176	=
550.6340254	690.3767561	689.7499961	638.9017931	668.9619457	634.0750619	=
778.7249167	764.7953286	664.6633997	678.6341996	670.7446478	765.4422104	=
763.3074048	425.3716827	493.4738398	471.6131678	771.8998662	1253.981392	=
1560.07529	1408.750405	1291.471209	1292.904529	1392.150989	1407.286333	=
1370.228087	1417.2708	1606.827808	1256.852764	1425.250939	1385.124171	=
1681.811483	1505.263601	1864.276211	1730.532079	1486.392656	1414.915599	=
1590.318887	1531.362146	1253.63329	1314.956892	1365.108295	1277.316302	=
1448.054177	1541.372832	1224.773984	1185.105821	1439.348717	1040.527875	=
1133.367837	1010.427493	1236.460394	1272.102958	1093.471467	1191.530589	=
1348.463213	1352.206863
Nrcam__6794766	Nrcam	neuron-glia-CAM-related cell adhesion molecule	=
6794766	Clr2_IFNdn_RNAup			NM_176930 // Nrcam // neuron-glia-CAM-related =
cell adhesion molecule // 12 B3 //	76.78220471	87.60309565	62.89093079	=
81.90614625	90.27722746	78.51410294	82.07323922	78.67372989	77.94312761	=
94.65192463	71.21651806	89.38865914	71.83972388	80.36025008	110.4354683	=
98.62078478	90.21339612	38.5551012	81.5707424	23.21732538	103.890489	=
115.6105995	121.9478059	144.2922628	148.3591636	143.7222889	102.2573121	=
113.797092	126.2019104	122.6114699	109.5412218	105.9037734	137.8934342	=
121.1314924	121.3079402	95.478885	96.38590054	128.7420808	33.159955	=
12.87151548	27.5849602	49.40277433	42.02599099	36.64082827	33.10896461	=
36.65403105	16.7436231	31.49453925	28.31058869	29.62657961	33.78192972	=
32.29883204	38.44355626	41.3951507	40.83487397	38.65732199	34.93860236	=
27.14547831	18.80024873	60.2855426	43.10071258	57.29749727	67.9758238	=
62.12835812	74.03572896	57.17213333	64.28544097	67.583536	37.4569098	=
63.05767294	47.03295808	50.77688631	50.0129531	49.53341164	66.51187722	=
55.76623921	81.28965106
Gphn__6796299	Gphn	gephyrin	6796299	Clr1_IFNup_RNAdn			NM_172952 // Gphn =
// gephyrin // 12 D2 // 268566 /// ENSMUST00000052472 // Gphn 	=
64.31708631	61.74156662	64.48716201	59.13621966	79.32094263	64.58513243	=
77.10434077	56.59960387	81.11066757	65.39778606	92.1070668	78.51682777	=
73.04938338	77.60727754	72.11611602	62.67812501	64.16124188	87.2159354	=
78.15140481	94.90814423	85.35240937	99.71163293	81.44024962	85.84664467	=
80.65489374	70.68587873	61.60519649	56.53059767	76.12402307	85.48917066	=
85.18691775	67.76366028	73.12434114	71.12082833	70.23654764	57.68362906	=
54.20071875	74.53623751	96.8620653	148.8339472	116.7387582	110.0076321	=
104.0050684	111.6933931	125.2485303	126.0803783	132.1405925	128.2780003	=
115.1028562	123.6330095	128.7635286	115.7316784	114.0917116	121.2700969	=
121.9968279	113.0290627	110.6331517	129.0163625	128.1873425	125.3788328	=
110.6891488	118.4480109	89.11151823	109.1168499	118.4734606	102.0653851	=
103.1907529	127.7137374	92.1613628	111.3362792	81.47129141	92.71365493	=
96.88489447	80.00843136	100.5981594	118.7628753	114.0332017
Jundm2_6796696	Jundm2	Jundm2	6796696	Clr1_IFNup_RNAdn			NM_030887 // =
Jundm2 // Jun dimerization protein 2 // 12 D3 // 81703 /// ENSMUST0	=
119.0744442	91.4860609	67.93061226	82.4729994	80.93098144	78.8456941	=
85.11666976	103.1671539	97.49391014	96.20900016	99.53211576	107.1249139	=
98.98650356	97.59259626	113.7458384	99.73028806	98.64950601	104.0764566	=
87.1488532	109.9817108	82.37645064	65.96688962	73.95829694	78.40370998	=
77.94637365	63.30467126	75.44534589	68.12582319	75.73718712	97.3345341	=
85.65230521	89.16281064	80.32126867	86.81303892	82.27487519	78.56365779	=
72.00972051	87.76597077	182.1571581	256.005246	204.6663656	200.795065	=
180.0457737	191.8347415	219.4471902	207.4442607	174.5081046	203.8918002	=
156.5250579	154.2332504	186.1626775	182.1155002	185.1833026	209.3538685	=
185.5726172	155.0317738	194.8702399	172.3240048	163.589916	175.0108	=
141.4707577	152.63268	146.0936966	162.1685309	139.6169191	158.8036218	=
139.6866169	164.6626959	145.5892497	172.0208659	173.8236	140.9822734	=
167.7454754	148.5701168	139.6469172	123.8877662	148.3601443
Serpina3f_6797585	Serpina3f	Serpina3f	6797585	Clr1_IFNup_RNAdn			=
"NM_009251 // Serpina3g // serine (or cysteine) peptidase inhibitor, =
clade A, mem"	53.58510434	41.88087948	85.98064553	65.33390124	=
59.37772833	56.07204661	50.81350256	62.97379918	104.2916736	97.26642009	=
139.7970506	64.30994403	79.55109433	65.09522732	55.32769311	72.63031266	=
53.71078607	70.02073	52.6630787	60.64344618	23.41741628	24.5129113	=
34.66769472	28.39490044	40.6099125	41.83880589	40.87764031	38.54281874	=
40.98288967	34.17264362	70.66137521	77.68585952	41.68740957	45.55065489	=
25.34554093	23.44502523	32.85019151	40.74073537	1538.597801	1167.899265	=
1885.3282	1914.696142	1751.287757	1556.079101	1961.714788	1857.053849	=
1636.048318	2028.081516	1823.127887	1692.804555	2006.408788	1917.087245	=
1457.621438	1830.218306	2053.116988	1732.812318	1303.071127	2246.089486	=
1449.058645	1067.337074	1441.544462	1180.596563	1388.488568	1552.200881	=
1298.922459	1152.619065	940.4452371	1134.703694	935.4584236	983.8197806	=
844.2286071	1032.409647	1294.159775	1062.318346	1020.867363	1247.825186	=
1014.680443
Tnfaip2__6798213	Tnfaip2	"tumor necrosis factor, alpha-induced protein =
2"	6798213	Clr5_FkB	Cluster2	Clr3_Late_up_24hr	"NM_009396 // Tnfaip2 // =
tumor necrosis factor, alpha-induced protein 2 // 12 F1|"	824.57105	=
679.7876375	735.7798805	762.9421805	714.1632907	736.6933776	700.3535456	=
885.1205035	782.7892664	830.0129371	879.481822	745.2857259	672.9381139	=
647.1650141	656.981866	832.7388015	775.546565	1010.777549	608.8486867	=
1260.429564	943.7820442	678.6153586	729.4980479	767.4135336	694.4756186	=
685.6318874	683.0276134	653.6342378	734.5668833	691.3965702	678.1404684	=
602.3005283	604.8024635	557.7209809	652.3444683	629.6209972	568.5092754	=
667.123563	1042.115903	2065.249289	1219.437291	726.460105	689.1096837	=
1083.212415	1106.126345	1001.127556	2080.190644	955.160939	1014.005902	=
1154.298043	1022.326038	785.784304	898.3912971	984.4950661	1128.977075	=
999.5603605	981.8369408	1112.893653	1508.815082	719.3946831	868.3602104	=
823.8682072	569.7006981	877.9529872	760.476456	816.2286995	787.081877	=
745.7149573	792.5015816	737.9401296	612.2214468	644.1935147	587.4737057	=
521.8966443	714.9506954	731.665487	792.3533395
Ncapg2__6798403	Ncapg2	"non-SMC condensin II complex, subunit G2"	=
6798403	Clr3_CellCycle	Cluster1	Clr4_Repressed	"NM_133762 // Ncapg2 // =
non-SMC condensin II complex, subunit G2 // 12 F2 // 7604"	30.83591773	=
27.87209959	44.13925002	31.73867832	41.68134749	37.44367771	37.7174492	=
26.31986244	39.5915281	38.24713752	54.8659864	38.80256146	34.8423453	=
44.38745941	36.96249324	36.27314676	29.46846847	28.65430744	36.22415709	=
24.44690449	208.7279658	221.679229	49.84925855	71.08435523	112.0485416	=
55.74729457	51.4172228	36.74331688	38.3570476	82.49930838	78.60721606	=
42.41727309	42.69632354	40.0058817	161.284038	107.633247	83.30435836	=
62.74766664	18.6870889	15.86614783	21.66869034	28.46466049	25.9127463	=
24.8007168	30.74266104	24.82204661	17.77589412	29.38442633	23.94197087	=
31.80429942	23.50197202	21.48860489	27.35381583	27.65311428	30.1617862	=
33.14363962	29.45947994	26.34724435	17.64613319	73.23441673	37.48782352	=
28.65946948	27.7589273	30.43817999	46.54711511	29.06981924	57.3912975	=
59.13580921	20.51262077	67.49832715	23.06303009	25.91508455	24.39646374	=
29.84940088	101.4384069	48.08949337	33.38319052
Rapgef5__6798418	Rapgef5	Rap guanine nucleotide exchange factor (GEF) 5	=
6798418	Clr2_IFNdn_RNAup	Cluster3		NM_175930 // Rapgef5 // Rap guanine =
nucleotide exchange factor (GEF) 5 // 12 F2 	219.6891429	264.6203196	=
155.6746384	164.2488866	197.7261489	205.7872738	263.809045	197.7467359	=
167.9839941	143.1367298	142.6128414	310.2096184	135.7228541	222.3471281	=
236.0583813	176.7896408	189.7755133	180.3930423	267.3100558	138.3328504	=
328.87833	353.0159768	377.6536085	378.319243	346.1611176	274.1953051	=
294.7441869	239.830272	311.7855976	345.3725702	230.259969	240.5612068	=
224.4670626	221.5118725	253.8900414	238.8978331	228.6124311	305.9474702	=
60.41521739	45.67839746	65.37513729	74.17391844	69.83991511	55.18560444	=
66.69652978	63.69816018	36.20958919	75.93221591	59.7662823	67.88872916	=
60.52670351	56.94590045	68.04748716	100.3968356	76.53830499	93.3611362	=
66.5210889	68.48423997	52.34391653	151.7707486	131.6606059	116.5883763	=
121.5444473	121.7417345	145.7407137	98.18292005	115.0478203	147.6778655	=
59.15793882	98.7076587	89.3428177	75.34970193	70.2136619	63.47779724	=
105.8589788	120.0715153	124.7927121
Lpin1__6799205	Lpin1	lipin 1	6799205	Clr2_IFNdn_RNAup	Cluster2		=
NM_015763 // Lpin1 // lipin 1 // 12 A1.1|12 9.0 cM // 14245 /// =
NM_172950 // Lpi	89.9361951	100.2931923	47.98527524	71.10258944	=
66.70347414	66.98053589	75.20725871	67.35298173	60.21120666	60.70485128	=
45.44596021	64.46614965	54.98782019	60.11319495	108.98911	79.36384528	=
74.52589128	38.46940956	64.96585626	29.86222914	276.5910018	159.760823	=
160.6403074	163.8202517	137.5860006	126.7129555	129.7616336	126.1468208	=
149.7881763	162.3124562	185.2667459	128.1882323	121.3306358	101.3800527	=
178.0884282	161.817084	111.9809747	139.9851409	35.5365041	15.94442424	=
25.82291373	40.81252959	38.30550934	30.76376255	31.25033626	34.90689481	=
20.31692577	29.5300107	27.34604173	32.72859495	30.41139094	32.13736656	=
34.95167697	38.28692798	36.22239714	34.77190393	33.3811052	29.78119789	=
26.22934671	57.04189647	35.56977108	39.9094857	37.07770565	45.08107747	=
55.06333244	38.87848244	55.80761543	54.50588537	35.11121733	53.96792179	=
47.75201983	45.22159557	43.40923106	41.48075069	65.54755587	42.97542001	=
63.0681572
Rsad2__6799525	Rsad2	radical S-adenosyl methionine domain containing 2	=
6799525	Clr4_noIFN_RNAdn	Cluster4	Clr2_Sustained_5-24hr	NM_021384 // =
Rsad2 // radical S-adenosyl methionine domain containing 2 // 12 A3	=
1490.726155	949.4249473	2096.256953	1689.17169	1552.200881	1698.799589	=
1578.567393	1544.045694	2091.177588	2061.815924	3047.899918	1690.576962	=
2354.165797	1848.450087	795.3192508	1329.898099	1281.839892	1840.268123	=
1775.487726	2254.043968	60.24417159	83.30898414	356.3570182	520.4985395	=
280.016831	404.475975	221.0363479	613.8192636	459.582517	397.1746678	=
361.6172341	482.9734572	882.0155859	815.482294	130.6904782	174.6363125	=
202.0543853	281.121468	1596.614691	3655.873516	2798.232682	1945.735347	=
1720.127272	2081.921217	3033.989525	2869.930717	3185.27089	2612.653778	=
2132.159643	3280.727458	2282.342501	2264.222761	2683.68633	1631.632085	=
2228.565432	1935.243885	2495.823599	2606.32315	2743.876687	230.0924464	=
622.4267335	502.9113121	904.5583239	1400.474705	537.104994	434.2311958	=
230.9649424	308.9394191	927.1316009	314.6251349	431.6386459	700.426697	=
634.1584776	460.5103488	214.2409054	294.7932898	508.9253059
Arl4a_6800228	Arl4a	Arl4a	6800228	Clr1_IFNup_RNAdn			NM_001039515 // =
Arl4a // ADP-ribosylation factor-like 4A // 12 B1|12 25.0 cM // 	=
26.47116585	23.55791251	26.41856546	24.99954309	25.9578698	20.37050907	=
24.95660515	26.06587018	28.0706362	26.40867416	35.88055096	24.67554448	=
21.76185868	22.58244699	30.37325929	24.94173733	26.7580294	28.46111386	=
21.63612104	27.75180854	23.01895177	26.96825073	25.12654168	21.3063257	=
21.19423621	23.45852014	15.93436976	21.56096473	24.31913684	30.35453244	=
26.19573147	26.50954141	26.80239236	28.28156828	26.34724435	17.76455849	=
22.14854547	19.81402705	60.08653732	62.96376763	74.95225759	78.8129175	=
77.25573911	68.58685467	82.07551789	75.02086089	61.13556251	74.46497619	=
66.98750981	82.62005549	82.23268193	81.99875596	67.67916383	67.4800805	=
77.33716024	63.92064023	84.49066918	73.52587045	76.39308457	38.44969389	=
43.55118773	51.10101685	74.18367639	53.0165244	44.67512971	43.86748321	=
41.0605252	41.02183821	57.13607141	46.25957502	50.18833121	47.31809499	=
59.35879281	48.40385981	33.92930049	44.91638996	35.34709822
1110002B05Rik__6800887	1110002B05Rik	RIKEN cDNA 1110002B05 gene	6800887	=
Clr2_IFNdn_RNAup			NM_134054 // 1110002B05Rik // RIKEN cDNA 1110002B05 =
gene // 12 C1 // 104725	703.8283139	668.4982299	429.3469967	404.0948801	=
554.1603132	536.2602942	453.3714316	531.8182749	542.2521052	431.7881842	=
449.0400817	565.557497	461.0564871	547.5777491	1003.788803	703.0824383	=
693.4365944	370.7234884	506.9781507	320.6909573	1049.073258	1330.820607	=
864.3907923	884.9362171	1165.553897	1192.191606	913.252722	1015.862977	=
1179.614426	956.4327859	1087.877428	915.9976074	990.5529343	1072.899957	=
1172.115934	1249.642847	1011.303528	968.3802052	437.6214196	284.8680495	=
341.1967708	504.828498	422.9606209	315.5774521	300.5017916	374.1908083	=
207.0276725	282.512316	331.8437022	223.0804401	373.7552245	462.6507735	=
277.1206379	401.9409634	334.1819526	386.4559263	354.3153578	355.7598905	=
401.9717856	905.2797346	655.044758	782.9031142	924.7371587	457.862282	=
584.257365	675.911279	653.8563627	636.1793098	597.1582959	685.6269019	=
644.0104315	690.769341	673.1712488	828.2426269	791.38181	662.2626516	=
669.6344403
Nfkbia__6800934	Nfkbia	nuclear factor of kappa light chain gene enhancer =
in B-ce	6800934	Clr5_FkB	Cluster3	Clr1_Transient_up_5hr	NM_010907 // =
Nfkbia // nuclear factor of kappa light chain gene enhancer in B-ce	=
751.6568014	599.0572621	521.524185	704.3458692	451.7028104	504.2621761	=
610.5389933	547.9688152	590.290087	509.3981931	914.677946	583.767463	=
444.8083269	546.1599455	603.9435113	562.6757184	565.5025431	1250.942914	=
524.7294509	1833.901134	577.08493	530.4489903	700.8537202	504.7340669	=
488.2546401	586.9485143	419.7336356	386.5121319	526.1316166	572.007469	=
657.4967002	828.8686544	574.0726871	528.6319051	532.1502429	421.4507271	=
464.0993024	422.9402111	649.1418956	1752.01608	693.0379123	690.2521799	=
591.4696783	667.0309608	761.204215	744.733165	1972.760495	763.1802627	=
762.9104082	858.0573507	853.0697012	702.2691086	787.5565245	681.4766468	=
720.1231129	656.0262571	801.9287683	670.9260175	1441.045222	430.2109435	=
572.6699368	531.2954236	560.2861972	621.2457683	477.79235	514.2763887	=
484.0793719	480.1527354	814.7931229	675.395866	737.991351	646.147651	=
675.227571	621.7753427	361.3591606	545.6038788	490.0006272
C79407__6801335	C79407	expressed sequence C79407	6801335	Clr3_CellCycle	=
Cluster1	Clr4_Repressed	BC021832 // C79407 // expressed sequence C79407 =
// 12 C1 // 217653	10.74363307	12.83792299	15.16538209	13.66913492	=
13.9110564	10.8335932	12.17272356	11.6476743	16.43204608	16.64884464	=
22.692756	17.72274389	14.60772872	17.39812705	14.86018248	14.41121334	=
12.59326193	17.9991876	18.34391744	16.76627277	106.6743924	91.65742773	=
25.74052956	29.98086487	36.48268089	24.45555178	19.40934931	15.35429233	=
23.34966664	29.13658567	29.48358862	15.48629323	17.04480225	18.088113	=
60.14904843	27.69320332	19.70199859	29.07787195	12.63347767	10.24884854	=
12.42031592	19.08781448	13.66837593	11.57957156	16.81480382	14.78620509	=
9.810794243	20.13187906	15.13062814	15.84867117	16.96782978	14.17994385	=
17.33468957	16.37019943	20.14737543	16.56619011	15.94409224	17.21960232	=
16.21121082	39.92637352	24.82410593	25.67299897	32.75129772	20.37700055	=
32.47348165	19.47430847	32.3553006	40.00642383	11.69686437	36.17195764	=
18.4537244	13.02245885	12.85528716	11.88195175	43.64638146	29.4360039	=
26.3018091
Pole2_6801454	Pole2	Pole2	6801454	Clr3_CellCycle			"NM_011133 // Pole2 =
// polymerase (DNA directed), epsilon 2 (p59 subunit) // 12 C"	=
16.8145704	18.83560132	18.87375872	15.17863324	14.83013694	12.70267028	=
13.6509557	13.19089105	17.27220268	17.28118493	22.38329006	17.27256234	=
13.68240591	18.59251472	21.25926589	14.06551053	16.03508393	15.12968549	=
14.51437	15.09857105	43.31245012	63.02052311	35.17576502	31.95545073	=
45.97411509	36.8542769	32.50410683	19.38756929	25.57158717	42.55244151	=
35.52444356	30.21011483	20.9465382	25.75659715	48.35724704	41.10351429	=
34.33457395	38.2259438	19.42106048	10.41369358	16.86721571	26.74504953	=
21.35200761	16.89096486	18.78970061	19.99420257	12.65977577	21.08316844	=
18.13669926	15.78114476	17.53310959	21.65442853	20.22755669	20.60025325	=
20.91607055	17.83995559	20.8431261	17.83488538	18.52356506	69.242685	=
33.95447461	37.65762102	35.26804703	19.4143281	37.33714995	34.39697764	=
52.83858042	47.94272584	23.41417349	54.3346323	40.98601883	28.28039051	=
35.53330948	31.34318531	59.82721447	51.0914581	30.80088792
Actn1__6802098	Actn1	"actinin, alpha 1"	6802098	Clr2_IFNdn_RNAup	=
Cluster3		"NM_134156 // Actn1 // actinin, alpha 1 // 12 C3|12 35.0 cM // =
109711 /// ENSMUST"	185.0370158	228.4729888	187.2562532	240.3544905	=
224.9826842	226.6983034	236.3317712	181.4250799	219.1173483	269.8324609	=
201.1683911	281.1253705	210.6347702	259.1565718	253.1379338	206.350062	=
204.3417197	259.3111412	264.1035753	173.923595	384.3668089	339.5286816	=
323.418915	352.7640417	339.1946535	298.2110793	292.2683328	244.6541384	=
274.7661208	285.5044879	264.9579627	253.0958529	244.745773	227.0553161	=
291.5682427	253.1396908	226.3717032	276.6484185	168.8864734	108.924144	=
151.1712337	167.8687704	140.4555462	150.4749827	144.4783786	149.831799	=
104.8992176	166.8548837	146.2639095	147.0181113	142.4488548	136.6356482	=
146.4465179	204.3573217	193.972724	174.5032597	173.2413832	168.1074644	=
133.4541366	270.7579968	184.2409864	210.0734185	187.5212129	222.8408655	=
248.3360772	239.4997134	254.7502848	278.7174816	168.0585209	250.0512815	=
207.1827165	158.4045367	169.8844592	156.0635961	225.2401201	237.2015827	=
222.9011218
1110018G07Rik_6802355	1110018G07Rik	---	6802355	Clr1_IFNup_RNAdn		=
Clr2_Sustained_5-24hr	---	481.6595641	474.2222539	772.1300251	=
573.0709677	696.9106737	591.276955	651.3008804	553.857083	833.8421249	=
831.0895746	627.1382624	641.7199132	748.6666224	716.7417587	531.4352219	=
676.9428379	628.8797609	659.4593678	699.1268529	466.4052988	383.4035282	=
340.0398936	447.4894436	548.048511	418.3278888	492.8449927	436.1589356	=
551.302351	544.425061	390.6600236	414.0181228	423.2011388	445.8239039	=
448.9652862	299.0804979	410.1050289	381.0219943	499.5895914	649.1509069	=
588.435249	806.9357971	702.4980091	822.9037284	953.5005485	913.9176305	=
827.6230901	705.3275686	1167.413762	932.8105975	810.8659308	693.4847267	=
872.3720766	923.3792697	917.5290049	1040.31192	992.903803	879.8842219	=
1078.866183	507.0414944	567.4857522	577.38103	687.0110852	485.1846118	=
1001.814721	761.8853273	726.2536411	722.3930513	672.6396946	533.0695096	=
487.0950723	508.0758865	535.1982386	512.5929704	464.3472522	582.869798	=
702.1767338	751.9952479
4930534B04Rik__6802732	4930534B04Rik	RIKEN cDNA 4930534B04 gene	6802732	=
Clr3_CellCycle	Cluster1	Clr4_Repressed	NM_181815 // 4930534B04Rik // =
RIKEN cDNA 4930534B04 gene // 12 E // 75216	29.32481579	39.31423575	=
50.54337349	46.91573772	52.31091735	56.56195879	51.18858107	47.09231619	=
45.09076359	54.33425517	61.50747709	54.12037883	59.0972781	57.6556477	=
40.71109499	37.40606174	40.31822428	41.28655002	60.08445208	42.57545702	=
151.6245938	151.921262	55.44747323	84.34145437	106.5627893	60.34949743	=
63.85465262	48.53588204	51.05533342	87.20204215	86.6795743	45.3025438	=
67.08136308	56.36117902	122.8249809	74.55535718	49.83059463	54.60987808	=
34.30316514	21.40609911	42.01521346	50.83182898	38.44675838	36.59615579	=
50.04278247	49.23116639	31.87912695	43.03176222	33.57929345	62.48768023	=
38.3748766	37.25726836	40.73451475	48.25243268	43.53488186	56.70091914	=
46.32985366	45.55697856	36.02983567	48.69561782	63.399085	44.2995507	=
51.62471632	55.14315839	62.84081348	43.56960215	64.21729384	60.98488733	=
35.84002732	70.49211525	42.94059132	36.1777326	33.61399441	39.98342268	=
74.75458169	48.89075478	43.22008456
Galc__6802989	Galc	galactosylceramidase	6802989	Clr2_IFNdn_RNAup			=
NM_008079 // Galc // galactosylceramidase // 12 E|12 48.0 cM // 14420 =
/// ENSMUS	306.8564822	325.8468228	346.5331583	295.1081716	373.9262332	=
321.5100651	370.1279769	305.6464793	255.6790116	252.8468574	264.4204573	=
368.7835264	345.0663222	367.6324935	363.7315045	324.0517155	320.4644216	=
285.2552858	387.5797999	252.3845505	647.2771073	579.7231147	554.1449279	=
605.855644	576.2497248	512.6427827	494.6243968	433.6809967	473.7657359	=
473.1585628	473.0340947	392.4866848	425.8525016	444.7218891	473.9627649	=
474.7749244	362.7168236	473.2373887	241.0953102	108.5262288	204.8849111	=
201.7255482	197.4659574	213.5396151	217.1216977	194.9539885	158.2125082	=
224.697468	183.1903875	224.4623886	196.6681938	208.8726847	221.4458435	=
274.4157975	243.139437	258.2331361	213.52183	235.6545751	198.8035934	=
320.8533816	338.4128036	304.6691443	276.3207183	315.7589935	367.0111347	=
290.8679068	300.9082906	353.2631879	195.9090044	278.5185708	215.1441516	=
245.5426498	223.6269477	222.5090115	309.1921429	316.6575926	328.903332
Wars__6803598	Wars	tryptophanyl-tRNA synthetase	6803598	Clr1_IFNup_RNAdn	=
Cluster4	Clr2_Sustained_5-24hr	NM_011710 // Wars // tryptophanyl-tRNA =
synthetase // 12 F2 // 22375 /// ENSMUST0	434.9031081	345.9909135	=
439.5642101	405.3796357	393.6418877	347.8135055	402.3814658	347.1005734	=
491.7460317	497.8439901	557.2573818	396.6273721	427.0141616	415.2797957	=
330.718538	434.1379169	416.8948813	446.7053555	391.522206	455.766305	=
256.9297162	228.4049604	299.4767597	316.8860456	307.3268305	338.771814	=
253.5453836	313.1629171	287.7156619	292.404184	310.3581174	319.2338888	=
321.9271066	334.3834801	248.4083999	237.3117595	240.9282657	293.0351822	=
914.8744737	828.9492015	1069.781067	1131.405142	997.2141661	1104.057552	=
1087.801922	1094.761023	1015.039353	1174.230751	1148.790677	1191.860658	=
1206.573476	971.2169486	1078.641558	1046.821881	1159.10828	1087.349717	=
963.9338258	1185.598681	1014.223771	689.0764311	775.7455045	724.3784721	=
757.7877386	989.1324009	804.2832306	746.3506341	793.353332	777.2366087	=
717.1095161	783.3752417	662.602456	736.8516635	762.6144346	701.7335965	=
653.1042953	803.2859223	767.200502
Asb13__6804497	Asb13	ankyrin repeat and SOCS box-containing protein 13	=
6804497	Clr4_noIFN_RNAdn	Cluster5	Clr2_Sustained_5-24hr	NM_178283 // =
Asb13 // ankyrin repeat and SOCS box-containing protein 13 // 13 A1	=
75.73613576	73.55746938	111.4273932	110.0076321	109.2720041	113.3295223	=
114.8836677	82.14493928	105.3108411	114.0213299	125.7565876	93.91931439	=
124.3764904	116.8537188	80.85975301	95.29574323	74.95798039	94.50312893	=
93.01620109	91.05206206	60.51916203	65.0550924	69.02656741	79.91640543	=
79.91421311	77.98203739	65.42952483	83.74434703	78.21373275	85.50875413	=
80.97250681	91.88516099	74.4577406	81.10675361	62.36305859	71.16223575	=
46.05449237	58.99251934	117.6926181	91.64091874	136.0317894	156.4849171	=
137.2944987	122.1804722	150.3436409	154.9093054	127.2118998	161.1220118	=
119.5176711	157.6203648	157.3790827	136.1204364	134.251087	137.6270249	=
120.1430902	117.4001073	146.6913524	129.1559208	100.0626761	88.20815156	=
88.51009463	89.63498618	119.9483937	130.0921245	95.059557	101.921171	=
83.17856973	73.32025064	117.6885337	89.18568225	101.3940935	80.43715304	=
86.32699155	94.46971337	85.38141473	70.40910346	88.61998308
Klf6__6804582	Klf6	Kruppel-like factor 6	6804582	Clr4_noIFN_RNAdn	=
Cluster4	Clr2_Sustained_5-24hr	NM_011803 // Klf6 // Kruppel-like factor =
6 // 13 A1 // 23849 /// ENSMUST00000000	1241.269174	1127.021984	=
1246.18315	1393.792785	1313.04423	1178.879333	1412.857542	1172.115934	=
1271.221993	1242.388053	1594.955377	1339.426474	1323.919554	1502.240741	=
1142.200656	1127.647215	1211.518266	1332.204247	1366.718199	1395.62932	=
880.3112461	826.0238542	1022.148995	1060.405087	955.6775609	989.3521198	=
812.6834377	892.8722669	983.5128675	955.419215	992.4838305	1129.994734	=
1046.676574	1098.866161	939.2660496	701.9381937	770.8734077	811.1414879	=
1315.503754	1909.395213	1507.97851	1225.538504	1169.19544	1378.03808	=
1723.588572	1581.634057	1953.032762	1512.793889	1255.720858	1892.005052	=
1508.187859	1282.194978	1565.600266	1553.923568	1489.074514	1346.874812	=
1556.079101	1446.649664	1724.305375	888.6492183	1135.647688	920.573926	=
852.467094	1262.440821	1063.57046	952.2388954	833.1253217	970.6245541	=
986.5034893	961.0649885	962.2581851	970.046628	941.0453389	903.2300656	=
793.0948273	864.1931126	1077.222154
Mboat1__6805794	Mboat1	membrane bound O-acyltransferase domain =
containing 1	6805794	Clr3_CellCycle	Cluster1	Clr4_Repressed	NM_153546 // =
Mboat1 // membrane bound O-acyltransferase domain containing 1 // 1	=
24.88285623	19.17666661	17.90437221	17.66387835	18.4356976	19.09006057	=
16.88710202	21.5675433	17.29508148	16.73271899	17.83278108	14.674201	=
15.02413438	14.1087676	18.15921663	18.18239294	21.2299642	15.67409208	=
12.63908466	18.78305672	78.88450691	90.24593253	31.20726385	38.37779394	=
52.64264789	23.87253793	33.69447174	22.12215616	23.92720928	30.51888045	=
32.06483661	27.62437522	18.48470429	21.66087812	66.8427783	53.81214127	=
41.48190236	25.14901617	18.0886152	20.72514211	16.34264996	13.6608945	=
14.41201357	15.98204311	12.15897765	15.3009569	17.35392247	14.5213133	=
15.049879	17.08182147	13.35909071	13.25716072	16.70178252	12.3383717	=
15.30976157	14.58830121	13.52728215	14.83198742	17.27459482	35.26561085	=
19.80001737	16.47229624	16.44172714	16.91686085	23.09070203	23.1345966	=
31.25207155	28.61024543	16.74803434	30.03057106	18.91501279	18.11747307	=
16.93457787	18.13493696	41.73686219	26.69005232	20.72183381
Hivep1__6806544	Hivep1	human immunodeficiency virus type I enhancer =
binding prot	6806544	Clr1_IFNup_RNAdn			NM_007772 // Hivep1 // human =
immunodeficiency virus type I enhancer binding prot	160.3099215	=
170.4588874	243.3012597	204.1477731	259.4351033	206.2813936	234.3563417	=
217.3625951	283.6837994	244.5541317	232.5988346	257.9719242	270.1431803	=
264.6791005	180.9992341	230.2488579	217.3882443	308.319009	286.9010897	=
344.887081	160.3810437	177.2399662	229.426759	218.1580484	188.0405727	=
177.6101158	186.6549533	194.8135045	190.8783878	152.4476484	141.4040955	=
164.5235381	170.9262457	191.1617405	120.6262515	148.921683	154.7890824	=
188.3823397	297.2596812	363.751702	364.2839736	301.8797474	356.7574681	=
390.2377703	370.7210378	365.2448468	436.5217893	435.3403078	340.0327008	=
316.9101359	314.4920567	379.9327075	435.9320891	428.2947702	439.3692822	=
449.6255188	409.292822	459.9137793	319.6855912	255.5992498	279.8558391	=
348.4843611	292.2826299	378.3610092	306.9840972	357.2374684	275.4639216	=
306.646003	211.1581161	233.170279	194.1462232	237.4516519	239.478104	=
215.4381751	245.4830882	345.1165081	271.4626653
Edn1_6806566	Edn1	Edn1	6806566	Clr5_FkB			NM_010104 // Edn1 // =
endothelin 1 // 13 A4|13 26.0 cM // 13614 /// ENSMUST000000	18.50880989	=
15.37985544	24.12388003	13.40733001	19.11774197	17.52278012	14.70729407	=
17.92610343	21.19908428	18.58285088	52.8297967	13.49609482	17.093309	=
18.94466935	12.16664988	20.87248026	19.54719761	60.40014318	19.97758262	=
152.6347988	9.357479582	8.919358694	11.60882384	8.692191638	9.95671623	=
9.214399094	7.587055627	8.634424549	10.55204022	10.56308962	11.74259974	=
11.6809047	14.52896582	13.43216643	9.263002496	12.19146849	11.2273848	=
13.18613533	37.1713651	300.4976201	64.30771223	27.19104981	24.46742051	=
52.50853077	59.85043364	42.92242857	284.8917773	37.55700099	44.05701653	=
73.34313081	86.46954413	47.33350241	43.88147698	40.07137428	52.57226238	=
59.75302894	53.79574517	61.98467991	187.7982785	12.4226417	23.46470047	=
34.6987033	23.11953044	20.5729954	13.48749063	16.41451301	13.70623194	=
15.19505463	46.67797614	12.35728594	16.18796797	23.57833709	14.4367093	=
17.69021673	8.908484217	14.0067459	13.35196391
Ibrdc2__6806831	Ibrdc2	IBR domain containing 2	6806831	Clr2_IFNdn_RNAup	=
Cluster2	Clr3_Late_up_24hr	NM_146042 // Ibrdc2 // IBR domain containing =
2 // 13 A5 // 218215 /// ENSMUST000	472.6274561	519.597173	526.0293756	=
725.5391533	726.3294978	720.9023157	802.4733703	565.6909787	530.4195368	=
591.7031413	463.8646699	650.858442	633.18793	694.6634052	588.4881522	=
632.1879425	615.0414016	254.265168	662.8596145	129.4526039	673.1948337	=
509.6949394	737.1118134	721.7920933	575.3434625	608.275033	575.8103082	=
553.8109538	662.1755391	552.6911219	624.946997	622.0470838	720.038385	=
673.5308974	515.1004205	550.2068678	526.7374716	516.2583995	224.1731641	=
27.36614141	141.3648889	262.2357232	323.8562007	186.470028	269.0685191	=
227.1198648	47.68554115	296.0855633	212.0984124	188.9040845	189.7386977	=
209.0175039	307.4546411	270.4410282	264.0285157	257.4574406	294.8320713	=
214.0938824	45.10170396	338.4034082	282.4458405	217.9525011	231.1907847	=
368.9164101	373.9081896	306.8372127	282.9591907	290.3542194	134.1283202	=
308.1460227	274.4805646	325.4201861	267.8608717	342.2910549	359.8371793	=
256.4617243	390.5897884
5133401N09Rik__6807437	5133401N09Rik	RIKEN cDNA 5133401N09 gene	6807437	=
Clr1_IFNup_RNAdn	Cluster5	Clr2_Sustained_5-24hr	NM_198004 // =
5133401N09Rik // RIKEN cDNA 5133401N09 gene // 13 B1 // 75731 /// N	=
366.7695768	369.912487	484.7813077	331.514824	427.6746238	380.5943082	=
371.0525073	313.3563261	513.3040164	451.818679	682.0480962	392.5302745	=
354.3497891	426.7003904	442.7258652	408.8420509	404.7843741	443.2172178	=
424.3527612	472.6405781	176.1999935	232.0786443	270.5590431	260.8814021	=
276.7098713	336.6626166	252.4825854	337.3284652	282.5162378	299.3043817	=
298.3433818	317.1387711	393.3146774	363.4642336	216.9366288	228.6631379	=
213.9959703	306.5333202	804.9970358	848.346542	890.1037084	921.9599898	=
796.4940843	978.6029688	1025.27811	1022.12805	949.2078209	925.8277227	=
905.5311072	970.4769931	923.6802398	1086.59598	785.5936955	751.5991664	=
861.1735608	806.1083628	831.8904079	934.2793129	920.695032	515.6577802	=
729.1644245	649.5200486	1024.283661	761.7584221	642.565477	543.2039035	=
577.5772417	597.108955	724.1725999	505.6096498	710.7211208	682.3556513	=
702.8533473	689.5398352	553.857083	624.0379842	605.926936
Ccrk__6807722	Ccrk	cell cycle related kinase	6807722	Clr2_IFNdn_RNAup			=
NM_053180 // Ccrk // cell cycle related kinase // 13 B3 // 105278 /// =
ENSMUST000	230.8816725	243.5307129	183.1243418	208.3131373	178.24283	=
219.4882468	212.0058273	231.8214375	189.3209312	194.570586	238.3040815	=
178.7302304	166.8849424	176.8570845	191.3274134	189.633496	204.7074985	=
174.4028738	170.5049795	162.7529603	201.2577067	184.9011112	172.3825658	=
231.8567626	238.9475042	268.2714477	199.0904194	202.7910021	221.7576408	=
275.7907879	214.1325219	215.861199	259.9301699	259.3111412	208.8394119	=
226.8287905	167.6687599	190.9670481	141.927484	107.8535732	107.3851149	=
144.1503082	91.09248778	120.9033012	126.0698775	140.6874818	98.76036164	=
95.52721179	120.7023459	117.1140136	145.5650474	81.69977005	83.88610052	=
101.5080333	109.1909889	119.8561353	99.90118104	103.7056077	147.2271575	=
176.4505337	187.3510333	152.730025	170.2888261	137.7052869	157.4118046	=
150.4082535	121.7122035	131.1714369	155.2338969	172.4722117	126.6681508	=
157.3976538	135.3499171	127.2860062	156.9890257	135.0247225	157.560257
Arts1__6808271	Arts1	type 1 tumor necrosis factor receptor shedding =
aminopeptid	6808271	Clr1_IFNup_RNAdn			NM_030711 // Arts1 // type 1 =
tumor necrosis factor receptor shedding aminopeptid	289.6968203	=
262.5394303	249.9317206	241.6508057	268.1710936	242.5906221	269.6267014	=
221.3292063	365.5107692	322.9619376	383.4859062	288.2246813	274.4996166	=
332.3523507	314.7516114	304.0826359	254.6567562	296.0751902	309.4880328	=
326.3644009	189.2317216	198.4717812	226.0424356	238.4941357	234.8604444	=
220.5099457	217.0675236	236.4924241	271.3478437	298.7386669	294.6012114	=
282.8316538	291.0635156	293.8568749	213.3250929	161.8260695	162.1111894	=
234.6440462	403.4903026	396.2342892	463.774529	481.6363218	457.4054878	=
432.4111512	509.6912332	505.6972247	436.7368172	510.1472961	417.5167839	=
533.81637	544.228959	506.1460334	469.6851824	474.353933	554.0031841	=
480.5058124	454.220663	517.5448652	447.7687725	479.9331459	521.6396879	=
459.6429773	507.1645178	546.0162737	507.0063025	397.0150712	420.995193	=
474.4589891	374.9930936	371.840444	370.4153288	462.7728155	458.3577078	=
414.0553451	432.6990875	460.9352025	488.274974
Serinc5__6808964	Serinc5	serine incorporator 5	6808964	Clr2_IFNdn_RNAup		=
	NM_172588 // Serinc5 // serine incorporator 5 // 13 C3 // 218442 /// =
ENSMUST0000	44.36100105	62.33066473	57.82855607	61.32358895	65.40822702	=
65.82984602	57.09371026	53.65422123	50.27817007	61.38694067	56.83114761	=
56.29168208	52.70178671	63.77547308	61.30190542	53.79425163	67.8797768	=
41.93374926	49.92982578	38.1946865	97.63050459	65.08214741	49.53409926	=
85.04178556	77.08828727	72.54478292	47.2168595	65.95315499	58.5760931	=
69.63111559	78.61649187	52.59522121	72.32887683	78.31029437	85.21290956	=
58.93937196	52.45796521	64.31440786	27.68188324	50.55318057	36.74535719	=
45.20623311	37.08155387	34.93835985	40.02057479	42.36467583	38.04381235	=
36.4748439	40.07081802	47.0776408	29.39604429	27.68917624	33.62285028	=
37.70332751	42.06213536	45.38771716	37.54710891	36.51936829	34.61750931	=
28.29293722	36.21762056	32.24313341	47.85308997	48.30699079	46.54905361	=
35.31600044	38.54414363	42.43903723	36.46069337	51.14636924	40.69839473	=
32.95601681	37.22731993	39.52079757	37.86911925	39.07434633	49.86583625
Ppap2a_6810299	Ppap2a	Ppap2a	6810299	Clr5_FkB			NM_008903 // Ppap2a // =
phosphatidic acid phosphatase 2a // 13 D2.2 // 19012 /// 	36.92689848	=
26.08864161	40.0438885	24.97772229	25.24577308	18.83951757	17.80005784	=
25.42172825	63.77372355	53.35384052	149.1520692	36.08631438	28.75617579	=
41.61696481	32.36785782	39.67092017	35.57815442	153.9736907	34.10166257	=
364.9588521	29.80598362	41.73396538	32.77537033	27.02682247	27.89993444	=
26.96170902	25.68331929	20.47512213	23.25179073	34.18330746	25.79608527	=
22.06289329	31.58483573	25.85282042	26.61633556	28.00728435	30.49329026	=
27.51163593	87.31212467	658.6690705	173.2258093	82.96322887	74.0696279	=
163.1324263	99.10183217	94.98713256	475.3907709	107.5437426	132.6232496	=
156.20644	159.0393606	182.0864897	89.76368498	113.3263759	151.5311086	=
130.6641747	111.9965207	194.0036282	448.8501494	82.6951031	97.95110278	=
106.0183306	96.31577627	78.29401566	52.08298364	68.21987331	60.60521473	=
76.6981483	120.5326352	52.91299499	66.02039472	48.55069106	72.52517208	=
52.26923117	51.98199882	62.52538392	57.56221448
Lgals8__6811068	Lgals8	"lectin, galactose binding, soluble 8"	6811068	=
Clr4_noIFN_RNAdn			"NM_018886 // Lgals8 // lectin, galactose binding, =
soluble 8 // 13 A1|13 8.0 cM /"	1359.443168	1193.762501	1363.311924	=
1271.045537	1333.867926	1271.485883	1389.066929	1270.517157	1561.48154	=
1556.18711	1765.057629	1386.853937	1321.536018	1447.251294	1328.05588	=
1474.59204	1459.440775	1477.968567	1439.248817	1453.786779	904.0197348	=
860.7376124	1199.402212	1063.718113	949.0566148	1047.329923	878.3366884	=
1019.672263	1095.443663	1072.305082	1026.131748	1110.2741	1342.866274	=
1283.795356	912.9804968	869.4325635	789.3165671	1009.097853	1263.228854	=
1517.730988	1473.672154	1512.479918	1285.309365	1400.183119	1494.450779	=
1383.493501	1443.744512	1652.231185	1343.424744	1730.052832	1597.610264	=
1613.524912	1517.835332	1532.53077	1573.32423	1412.857542	1446.750078	=
1538.70358	1663.492688	1298.292373	1218.592799	1259.469261	1147.11971	=
1431.388991	1181.660751	1117.066784	1129.916305	1211.097888	1238.862451	=
1142.279182	1066.079821	1276.165967	1210.846532	1116.602413	1103.4454	=
1044.212884	1298.652875
Gpr141__6811370	Gpr141	G protein-coupled receptor 141	6811370	=
Clr1_IFNup_RNAdn			NM_181754 // Gpr141 // G protein-coupled receptor 141 =
// 13 A2 // 353346 /// ENS	130.3258985	62.38468447	94.20813828	=
45.1561322	61.2237665	57.24269835	62.14170702	47.47677293	138.8872347	=
72.00674551	212.6268707	45.05795841	96.61934642	82.35589687	46.82607183	=
85.71466577	63.37930698	162.6030012	66.68359096	259.314741	105.7357867	=
113.2368903	50.42160358	33.85108164	37.43303602	49.16704846	30.09913623	=
41.17823425	46.6188013	60.09154217	59.63056963	48.02354484	46.0937815	=
59.37278293	37.07051274	33.04132871	29.41805911	44.30414847	298.8546086	=
510.7239411	368.7630495	251.6858117	242.7369959	292.7306394	354.9126416	=
340.292189	507.8223779	323.4749333	286.8216364	544.300555	304.6713596	=
276.5813116	275.5041668	333.7861019	415.7406877	323.4725812	229.5047252	=
378.6760294	693.9125634	184.7857654	399.9677036	284.5443434	276.9419052	=
221.1053241	164.9368401	175.2195688	195.7081187	212.6194917	233.5779343	=
169.6420646	207.5032343	188.73003	173.6886979	144.5355021	211.0439679	=
305.0812806	212.9351183
Msh3_6815031	Msh3	Msh3	6815031	Clr4_noIFN_RNAdn			NM_010829 // Msh3 // =
mutS homolog 3 (E. coli) // 13 C3|13 51.0 cM // 17686 /// M	25.15564187	=
26.22262021	73.08585016	42.27051713	51.55640751	39.32159108	40.03389714	=
31.1322949	68.882234	70.51068695	84.19016564	55.89587279	74.40976725	=
70.82270778	29.43845575	41.85215252	35.9786654	63.49452096	63.72818942	=
48.65512407	34.39602267	31.88773654	22.41977754	28.99013331	28.82842413	=
30.27615778	20.44009697	22.75197356	27.45981774	26.92417387	23.53245721	=
17.94325831	21.17088713	24.09713618	25.43177104	17.01328878	20.86943814	=
24.54232287	37.16441198	35.19576783	53.74914494	70.2784158	59.17434588	=
74.1533525	90.24906452	71.4246418	58.28731015	101.0720138	67.84873315	=
82.64925231	69.32768988	66.18810499	58.76397739	62.22360875	86.4054349	=
71.5817547	77.78284919	100.1369185	46.5177704	38.25218176	32.01197494	=
33.46427661	50.63033357	49.16841353	40.68795766	27.82596606	31.58417806	=
37.19095385	32.1623273	27.17353053	23.32233185	23.61366615	23.84210862	=
20.22026404	39.49286709	31.32754637	35.70068447
Parp8__6816317	Parp8	"poly (ADP-ribose) polymerase family, member 8"	=
6816317	Clr1_IFNup_RNAdn			"NM_001081009 // Parp8 // poly (ADP-ribose) =
polymerase family, member 8 // 13 D2."	126.7296252	135.3611462	=
176.1694798	129.0351264	161.1153552	132.3945437	153.0649231	124.772833	=
196.4992601	154.5832467	228.1770882	157.1882973	168.4153962	180.0894582	=
146.4851003	168.8525382	154.8438339	218.070386	168.4667266	258.4623193	=
196.2936818	172.1020186	162.6413246	123.5610298	110.8588493	128.1864528	=
123.8302488	123.2992425	153.7231034	143.6515746	157.8072933	145.1881464	=
126.3437275	121.3465974	103.5691054	137.5335783	108.0570989	147.6594652	=
312.27857	288.6584565	309.9259453	355.6933435	319.6080448	352.5880272	=
308.9073581	311.7703465	350.09669	371.4078418	306.4186532	315.6233493	=
324.2831449	366.3934903	310.9092505	428.8917166	391.0284483	375.7605837	=
321.0046416	353.5252944	352.2437127	303.3775084	330.8720428	355.6858196	=
449.8499751	355.0454559	332.8435166	330.1231244	329.2979633	372.314895	=
296.3853676	321.3407234	287.3469286	272.9608583	290.0865938	266.5957233	=
275.5480608	353.5989154	321.601466
Nnt__6816413	Nnt	nicotinamide nucleotide transhydrogenase	6816413	=
Clr2_IFNdn_RNAup			NR_003544 // Nnt // nicotinamide nucleotide =
transhydrogenase // 13 D2|13 64.0 cM	321.6237888	354.2097424	179.0166714	=
233.275345	238.0944256	300.7893651	282.5044726	284.4674232	214.1725842	=
190.7025142	221.7898929	229.8804414	207.6398978	208.798829	268.4965831	=
269.5949778	261.0351023	207.9049053	233.9765581	212.57972	505.5849176	=
463.2861106	312.1184233	341.1683535	401.804418	376.7280701	362.4253815	=
321.8534843	326.8873388	383.3133128	384.1618205	337.2653659	286.3826704	=
289.5423209	418.5046289	402.6408885	368.4869661	338.1735258	249.1636666	=
111.6136815	194.8432547	197.7152354	213.951486	183.858233	194.1704806	=
199.8522272	160.8530919	188.2452847	181.0720541	226.5961996	179.5211397	=
175.0362534	161.8383718	193.9969596	189.3077911	214.8610394	167.3935605	=
156.0830436	220.343399	321.9360446	367.1637667	288.4804821	286.3925146	=
237.9987522	310.6809989	294.6911961	342.5783081	312.6100621	236.4350579	=
303.6678339	263.8967765	244.3643366	246.9679807	254.6037354	343.3057793	=
306.8755501	316.6048478
Nt5dc2__6817970	Nt5dc2	5'-nucleotidase domain containing 2	6817970	=
Clr2_IFNdn_RNAup	Cluster1	Clr4_Repressed	NM_027289 // Nt5dc2 // =
5'-nucleotidase domain containing 2 // 14 B // 70021 /// 	399.9761642	=
400.1369511	219.1523311	398.4735066	357.8770542	360.8211448	349.7839408	=
368.0582653	340.5185596	312.1834214	256.6840752	370.6592878	264.8460674	=
307.8768544	600.7871016	446.0278871	436.558149	264.3545691	291.9485685	=
206.8412261	1090.897631	755.056118	463.5302555	522.323575	629.900331	=
577.004826	537.764364	427.64805	518.8918156	640.2669774	680.5654828	=
591.5842474	471.5511329	505.8232656	792.5948364	722.1275944	707.0655453	=
503.2425342	249.5248821	157.6017675	137.5726772	236.7827509	264.0999091	=
197.5768104	184.9292865	196.4924408	110.158737	188.4515898	179.0948498	=
129.2893909	208.4907805	180.9516209	149.618016	201.5033795	190.0177208	=
186.9799873	198.8394076	162.664979	155.8722415	508.702982	299.6448792	=
346.185145	329.2500776	252.0419365	314.7516114	373.5558955	457.0346403	=
360.6685269	284.2428001	455.6840635	435.5818187	329.1839198	346.9322007	=
380.4491703	593.3627137	443.192608	391.4080872
6720456H20Rik_6818792	6720456H20Rik	---	6818792	Clr2_IFNdn_RNAup			---	=
159.868315	166.6537678	102.8159234	135.3339474	147.5111263	150.9001179	=
170.9866487	145.5135768	119.3694696	101.1652599	116.6627333	127.5014624	=
134.7508054	135.1399122	152.7723836	152.4487065	142.8047202	87.91211991	=
150.2821853	84.76167514	220.0580272	203.8126997	185.6588131	210.5296722	=
230.159456	224.0318386	179.0551349	174.5758319	212.4294838	229.4172046	=
190.6403761	199.2367533	158.9721436	166.4055875	172.3837623	154.0537633	=
153.5069138	182.4781595	109.4023536	63.60683287	80.24391953	126.9362099	=
99.58868209	88.16475132	103.3690105	104.7001864	68.14329849	86.94432386	=
64.02617183	97.2057751	103.1829087	81.80063548	71.55843065	102.8808166	=
107.1650018	117.6885337	88.38319316	98.02309804	83.65731402	175.827901	=
201.052732	160.7628432	171.4198128	136.839429	159.4610202	132.2597039	=
153.5430934	163.4674945	110.6968319	163.8145665	116.4131372	116.0127848	=
106.7986782	101.4594977	159.3052482	154.1049949	155.7912238
Rnase6__6818958	Rnase6	"ribonuclease, RNase A family, 6"	6818958	=
Clr1_IFNup_RNAdn	Cluster2	Clr3_Late_up_24hr	"NM_030098 // Rnase6 // =
ribonuclease, RNase A family, 6 // 14 C1 // 78416 /// BC0"	203.6770741	=
174.9695619	63.67742595	89.72450139	108.5142131	122.4636821	132.0664097	=
93.68588932	149.7238301	69.37578028	182.181182	80.24224866	103.3625534	=
100.3557967	167.299587	155.0059506	148.0714579	158.1796198	116.0715049	=
177.4919851	56.47302301	74.05166075	151.481734	71.10160242	67.07158611	=
85.5419404	41.8199619	85.29860064	120.3665048	106.9038501	126.4111444	=
136.6384933	170.6468277	148.9299524	61.96665391	86.44436902	56.73983817	=
139.2071917	445.4686302	290.0363575	491.0207033	471.9827405	395.1372954	=
518.8341937	339.2558711	398.2249293	388.6398838	469.597325	539.4965676	=
549.9399717	622.7675048	674.731858	463.3954545	659.1760763	496.7788693	=
508.266017	328.2929569	345.1548369	793.826514	399.6545202	540.9271087	=
670.2380481	593.4529345	485.268649	391.4298215	555.9416551	442.9591751	=
514.5793783	420.257528	549.5282458	698.8699455	424.238047	596.7818293	=
621.4178613	379.232897	749.8924928	603.4163602
Mmp14__6819153	Mmp14	matrix metallopeptidase 14 (membrane-inserted)	=
6819153	Clr5_FkB	Cluster3	Clr1_Transient_up_5hr	NM_008608 // Mmp14 // =
matrix metallopeptidase 14 (membrane-inserted) // 14 C2|14	975.6569357	=
665.7561236	1085.316759	611.7719893	561.8769669	572.4992335	740.7949092	=
836.9572498	908.4479316	674.483915	1257.98569	848.0230289	809.7089709	=
937.0551854	508.8899832	785.9209266	654.7724522	2289.79107	874.6731357	=
2184.518479	497.9440444	476.9718758	806.0023293	530.2943778	467.855686	=
527.3949213	483.1577071	510.5683279	537.6932723	567.3597229	446.0340788	=
427.3903135	405.7058874	364.2461691	325.5983498	443.1372407	597.9206371	=
532.7926121	716.4239144	2289.314325	899.9866579	626.8995205	598.6752451	=
1140.934407	1014.976283	924.7371587	1912.574765	962.5584655	1020.952395	=
1109.735525	1360.57413	1068.076745	1037.43108	854.2592529	1017.709326	=
917.987042	960.711827	1248.77661	1677.154198	584.4760039	838.1470492	=
868.2517278	489.4509394	744.1810137	589.8115016	715.1241638	598.9075932	=
801.8121539	850.5544292	385.9981551	547.323344	566.8367755	586.0498318	=
411.1269707	466.0819926	657.5014812	732.3046779
Rnf31__6819257	Rnf31	ring finger protein 31	6819257	Clr1_IFNup_RNAdn	=
Cluster5	Clr2_Sustained_5-24hr	NM_194346 // Rnf31 // ring finger protein =
31 // 14 C3 // 268749 /// AK131160 // 	271.1880713	271.1617206	=
412.3542097	364.6706708	376.8899751	325.4337386	349.594854	309.2585759	=
392.9848816	426.7300082	376.0316766	347.3870404	409.4519408	401.042052	=
264.1182406	312.4604857	326.7378425	422.0353446	386.627379	406.8800946	=
183.992094	188.5194945	293.3134775	291.9970127	230.5985812	270.3791804	=
224.6616743	271.3291897	263.9334126	217.8105619	221.7684154	243.6978703	=
281.9606327	265.911071	179.2128033	232.065758	221.2985572	232.4037996	=
353.9740362	505.6480873	424.0880397	352.9133149	414.13856	488.4644754	=
487.7472116	460.9062574	491.2554327	539.7134404	478.3390627	379.0777536	=
357.9340721	405.8577093	500.6885394	444.2691005	480.8922081	459.6238358	=
501.3658379	547.7562289	328.6049537	231.1523522	263.1132862	315.8903109	=
403.4260277	421.8451225	305.6782017	323.521979	279.0518979	287.4006886	=
324.1459816	265.3898764	315.2428134	265.9903582	286.7818233	253.9375419	=
221.2172369	305.1637747	299.5743724
Rcbtb1__6819499	Rcbtb1	regulator of chromosome condensation (RCC1) and =
BTB (POZ)	6819499	Clr1_IFNup_RNAdn	Cluster3		NM_027764 // Rcbtb1 // =
regulator of chromosome condensation (RCC1) and BTB (POZ)	94.31727617	=
101.3723127	104.5239516	96.22168874	112.1651114	100.8634742	91.41632884	=
91.62059707	90.22091036	109.1206368	118.1151237	125.8202395	103.4614691	=
121.5587496	104.1471709	97.01595397	80.66662408	105.2480677	100.473418	=
102.8686779	136.5315024	113.0886274	89.7450254	130.7819985	142.1745843	=
107.9335961	119.1355409	95.14593543	111.1134656	145.3875746	109.5624764	=
97.9198986	112.1837605	112.5716805	116.049793	87.85971748	94.95815941	=
94.80361799	149.8639919	277.3224001	207.3508289	185.1139687	153.439905	=
180.4255399	216.7517893	207.6169085	245.9702286	197.5946388	174.5504455	=
246.0827703	219.3878676	206.6792649	148.1300021	174.8749766	216.8149138	=
192.4166648	185.9266744	258.3422374	244.6066766	134.8012314	165.7540153	=
119.1140826	129.7418206	146.8551263	126.4488367	121.8514724	102.8551468	=
103.6826107	124.2989425	124.5274509	91.66378979	110.4186427	103.8509051	=
87.72705031	105.527111	117.3586344	107.7347541
BC027382_6819866	BC027382	---	6819866	Clr2_IFNdn_RNAup			---	80.07721597	=
87.30606464	60.55775953	76.61580457	91.06975928	92.27386303	84.80398878	=
85.56031995	55.525562	48.30531435	43.15841726	64.27562537	61.24712281	=
61.80022297	61.25858159	74.13536505	90.60068556	35.46269014	83.24028476	=
44.74517517	90.67420086	95.93065497	113.8136802	101.6763266	92.82103081	=
90.07095275	87.08847152	96.3291157	92.96849932	85.35181696	93.79699529	=
93.50683578	76.23120622	73.31923283	90.48206056	156.2400025	115.6811593	=
99.83820032	63.06073675	48.6308472	53.94771582	45.86112525	51.57356999	=
50.44677441	34.04520671	39.81278246	34.63958743	46.43755152	41.43247795	=
39.481643	37.43225657	46.90955103	50.18937627	43.99446044	38.79045659	=
54.23265149	46.24257607	40.62680129	30.69049806	60.95445843	51.59251158	=
56.59999672	49.78986469	55.11411408	63.5064002	77.56586283	67.40342267	=
77.40259941	49.39250475	79.16274975	71.7775169	77.43855184	67.83933762	=
81.61882736	79.1320383	77.1283763	59.56363605
Pbk__6819883	Pbk	PDZ binding kinase	6819883	Clr3_CellCycle	Cluster1	=
Clr4_Repressed	NM_023209 // Pbk // PDZ binding kinase // 14 D1|14 28.0 =
cM // 52033 /// ENSMUST0	10.49237901	19.56387335	14.47007023	14.13578407	=
13.09532481	6.719901225	13.24751565	9.416689471	10.82706218	15.69572813	=
11.14983166	13.17079012	11.1876101	10.03820918	12.30190668	8.497567761	=
9.180036679	11.52376341	10.49019791	14.57930429	459.9393177	490.8980264	=
20.28681067	33.85506495	165.0352138	33.71363221	47.72522795	20.36231687	=
14.70393062	81.33869944	153.8467189	32.83084898	19.50943254	13.83633568	=
489.4642049	158.473766	89.47420209	50.77477174	12.72196847	6.550250123	=
7.542328438	10.92173429	10.29277408	11.4757773	11.53303207	11.54318948	=
13.30438553	6.629729572	11.16653823	10.09213858	7.677997524	10.34685187	=
14.37828749	10.0604299	9.675390482	10.29648458	9.214781315	10.5805308	=
11.50500694	89.18998607	12.18724428	16.15344647	18.43595352	8.547544366	=
19.13497468	21.35512008	59.89111856	37.90430678	11.71357947	134.8395535	=
18.84970738	12.33563359	18.6023127	25.46458269	155.0500166	41.64294268	=
17.5226585
Tsc22d1__6820381	Tsc22d1	"TSC22 domain family, member 1"	6820381	=
Clr2_IFNdn_RNAup			"NM_207652 // Tsc22d1 // TSC22 domain family, member =
1 // 14 D3|14 42.0 cM // 218"	52.30438225	53.22308306	58.55781966	=
73.93163272	73.63195069	69.61229239	67.03581587	58.30954623	66.34703052	=
76.99058596	43.58681421	83.96579485	58.19164158	66.47638351	68.34054363	=
63.77724374	58.00679504	61.96321317	61.55866735	60.65984421	91.15564559	=
71.06267295	75.21352303	93.32812445	82.81441235	75.42861564	78.35860692	=
84.39407354	81.43346669	82.0624435	80.18386949	63.33143789	84.67123404	=
75.60238191	80.36580142	84.64246994	71.87808123	70.36664578	42.73688634	=
40.86064725	37.534366	47.24467765	48.82980763	49.16399344	37.3713244	=
37.65371301	47.86337168	38.94564335	38.76654006	38.48729079	46.23135896	=
43.34338277	45.5197267	59.12924229	53.54909256	53.73202214	50.94857756	=
47.28432573	34.55589333	69.66972137	44.00910564	54.85343896	45.19464	=
48.64872409	60.1815815	63.39116467	58.61751979	58.34308981	41.7857796	=
53.50196329	44.46043354	47.63004765	42.33414781	42.34853425	66.91928511	=
49.56913119	60.22121765
Epsti1__6820472	Epsti1	epithelial stromal interaction 1 (breast)	6820472	=
Clr4_noIFN_RNAdn	Cluster2	Clr3_Late_up_24hr	NM_029495 // Epsti1 // =
epithelial stromal interaction 1 (breast) // 14 D3 // 108	310.9524132	=
268.9305319	327.2955611	348.6799925	312.8722	289.9920725	320.2156078	=
277.1493998	396.8801992	319.5062276	478.8898832	329.8622323	320.5665442	=
373.4781194	317.2002016	287.0304616	295.1817249	407.9446943	350.903446	=
420.5693416	99.40317657	114.0308272	216.2145797	169.2732464	135.4268395	=
172.460241	100.7083754	169.162953	198.2586348	235.9962063	230.4308123	=
276.9862114	277.9631102	237.3265844	112.7801954	119.7398831	135.8150704	=
204.1421053	207.2201087	264.0999091	277.9882842	451.3896958	280.6288888	=
290.8819432	366.2639364	398.8548368	333.0396137	341.5729591	274.1478209	=
282.0956087	376.409694	339.6534937	364.5643785	274.7946383	313.7887183	=
237.180259	336.0051898	316.4447834	289.3917297	147.8889252	132.9887175	=
223.4983025	259.9282798	267.1487758	160.2388309	162.3923566	141.0702764	=
165.4383726	255.2080681	190.0282094	304.3716242	202.9850685	230.1434815	=
170.8480755	106.8779183	179.8287584	224.9997879
Rap2a__6822173	Rap2a	RAS related protein 2a	6822173	Clr2_IFNdn_RNAup			=
NM_029519 // Rap2a // RAS related protein 2a // 14 E4 // 76108 /// =
ENSMUST000000	266.8527898	341.715012	257.5091832	246.7694609	270.1037183	=
267.1692616	249.7948782	252.449291	250.4293443	301.2422491	207.6169085	=
303.4320612	256.3978192	257.1667522	400.2895997	313.0153522	300.6019242	=
174.9744198	288.3186265	206.1056328	278.5399284	316.1882216	295.5564092	=
471.606621	490.7043372	492.4112333	402.1777698	493.7100682	430.7479132	=
411.6801227	360.3761101	327.590585	459.6590812	493.9496749	443.140463	=
422.8376181	348.730704	412.359934	158.7354027	254.2545792	148.1258896	=
200.2668866	185.8081709	153.6240083	152.4994044	166.0219098	151.4922485	=
156.9161404	129.3404664	141.3315788	147.4109685	196.5700646	139.7699306	=
209.023307	187.8959412	203.9073679	160.080077	186.759799	183.0114352	=
366.0736843	250.7681087	249.1343506	350.7696306	251.4660451	308.5498084	=
257.1915729	305.5786002	311.5544372	206.1627948	301.6475564	289.4539085	=
309.9173407	298.3991992	283.1710065	330.5214042	270.7166553	294.0626579
Dnase1l3_6822443	Dnase1l3	Dnase1l3	6822443	Clr1_IFNup_RNAdn			NM_007870 =
// Dnase1l3 // deoxyribonuclease 1-like 3 // 14 A1 // 13421 /// ENSMUS	=
8.940713079	10.32357029	13.65890571	11.68203789	8.880617761	7.735367842	=
8.876309922	7.979509031	11.52080815	10.25773254	14.02734373	10.81506103	=
12.88829888	13.61212079	8.45421002	8.547307059	11.16723396	9.268398592	=
9.982007425	6.957697576	6.379795033	6.067448485	7.105863669	6.355563351	=
8.592988144	6.779457869	6.721671636	7.809444738	6.736550823	6.775042819	=
7.733920896	7.497086816	7.351863251	7.079511835	6.664099321	8.484796824	=
7.144088886	5.888907807	72.88702559	11.90066192	64.03594933	102.4673111	=
60.16948892	40.70431385	78.77140615	69.61180922	22.1014662	66.48835915	=
62.880476	56.49650892	59.29094928	49.04893486	77.21022462	111.1165506	=
76.76784214	85.33111308	67.96593893	54.80516172	19.48092	21.35792945	=
35.44401168	39.95405596	83.34305208	78.21644716	56.92892584	50.30534761	=
37.15746015	54.8933759	42.78372331	49.366832	52.82503	30.12146853	=
30.97838116	28.62849228	24.9391407	62.16755042	54.16090982
Dnajc9__6823058	Dnajc9	"DnaJ (Hsp40) homolog, subfamily C, member 9"	=
6823058	Clr3_CellCycle	Cluster1	Clr4_Repressed	"NM_134081 // Dnajc9 // =
DnaJ (Hsp40) homolog, subfamily C, member 9 // 14 A3 // 1"	125.5632105	=
137.0036144	126.1441941	113.8507394	122.6785982	135.6720833	123.5541691	=
102.9557207	155.6109522	135.2083135	172.0113712	134.007526	119.5474994	=
125.4109943	164.3343026	151.9265345	130.9461868	98.6460825	126.1249751	=
90.60571649	395.1563635	356.7921367	175.9424817	201.3190469	300.5476816	=
185.4941862	213.6980526	144.1133409	143.8877415	247.7051132	290.438683	=
165.4234456	193.2896031	176.530042	313.2260622	306.9607614	234.4603148	=
231.8648092	94.61060723	72.9355359	115.571363	152.012928	135.3639648	=
124.7001898	140.9236663	143.966566	95.22112459	150.1291275	109.0631622	=
119.2288997	140.5685391	162.2247131	137.2773468	130.2166197	144.0733831	=
140.791866	127.6659626	112.781761	92.7702402	292.1852685	159.2820825	=
165.2629962	209.7344421	147.8612128	203.9653359	169.1067155	231.5420152	=
249.5560587	120.2914173	286.9310563	184.4173009	165.4670277	175.0411131	=
185.255173	269.8379904	222.7034714	177.1711468
Prkcd__6823666	Prkcd	"protein kinase C, delta"	6823666	Clr5_FkB	Cluster2	=
	"NM_011103 // Prkcd // protein kinase C, delta // 14 B|14 11.0 cM // =
18753 /// EN"	808.2682978	786.351209	835.7630621	801.35646	824.9483259	=
811.0181726	860.5111885	793.3370747	876.2814052	797.3285158	973.4073851	=
897.9056431	865.7157266	895.5186016	733.9815124	808.5761103	801.9621656	=
1137.538785	891.1469485	1151.820085	777.36044	695.1402163	774.9556878	=
699.0492162	610.8607382	638.923755	660.1406372	689.1383825	721.6270248	=
780.9193605	697.7713008	751.2867224	703.3064899	712.2501243	629.1325649	=
600.3000056	652.5118045	664.3778726	934.2404054	1014.216396	957.8924698	=
811.5748486	795.1536614	894.4081618	936.6396415	888.5628703	1014.982992	=
883.3675354	851.9826114	909.7586046	929.9827477	841.3488863	952.4170506	=
1040.6001	1018.061904	913.5057046	942.1352061	1004.03899	940.7318701	=
741.9970996	832.7388015	833.9865519	700.5429216	832.715682	776.7840986	=
787.2785712	731.087261	806.4158859	801.1509526	772.6171062	723.9969366	=
779.7077093	704.9318356	660.4841554	682.5730978	767.3866478	811.788396
Stab1__6823709	Stab1	stabilin 1	6823709	Clr2_IFNdn_RNAup			NM_138672 // =
Stab1 // stabilin 1 // 14 B // 192187 /// ENSMUST00000036618 // Sta	=
1357.560022	1681.461322	873.310246	1368.614049	1263.141178	1554.677716	=
1539.024012	1447.953672	901.1540607	783.4187414	681.6654245	1144.181322	=
1102.299351	1201.565466	1486.084164	1157.663337	1279.442461	1013.471817	=
1135.175593	740.9486887	2774.476226	2468.981054	2060.958816	2257.170677	=
2346.020816	2220.548201	2349.275111	1838.992473	2159.977167	2062.816562	=
2048.142154	2032.86652	1505.889608	1587.675068	2442.25768	2582.942419	=
2161.174015	1995.728689	1145.927543	482.6689761	706.154243	781.8077575	=
905.1169781	709.2596287	844.5858449	841.1447994	560.8457347	660.4976902	=
586.4280566	553.2778184	565.9928308	597.0426473	648.1437037	939.1946501	=
874.8789959	897.7002988	728.6387473	645.8030512	543.6105315	1553.815716	=
1344.076733	1351.26953	911.8737208	1138.248852	1468.37064	1576.817386	=
1600.159558	1537.744716	860.0818295	1299.192957	1181.578736	1289.235573	=
1144.975004	1262.003609	1681.811483	1467.250941	1444.045169
Dlg7__6824346	Dlg7	"discs, large homolog 7 (Drosophila)"	6824346	=
Clr3_CellCycle	Cluster1	Clr4_Repressed	"NM_144553 // Dlg7 // discs, =
large homolog 7 (Drosophila) // 14 C1|14 15.5 cM // "	15.7729422	=
18.67750554	14.3948421	17.81907087	12.18884959	13.64783382	13.42741692	=
14.14823379	16.36293995	12.98298293	14.83939166	15.08852632	13.01785637	=
14.26334012	17.7974694	12.93438927	13.24632255	14.94353868	14.8760553	=
14.02559363	153.0256697	113.965229	26.68523619	28.68948453	55.85096059	=
22.61142555	31.56841888	16.41212606	22.08477341	36.70361421	36.41725157	=
21.51423844	16.30825136	16.66131303	88.28398561	45.18149677	37.65422327	=
25.56290856	14.64788136	11.60287237	12.26045057	18.54438059	15.50519716	=
14.365538	15.47363268	16.46442009	12.7565835	17.07223185	19.53027143	=
16.66766366	17.31919265	20.65487051	13.34474608	13.76812416	15.93227116	=
16.28125278	17.31655395	13.52700048	14.2778817	44.90953178	26.36166915	=
24.52480788	24.13842787	18.17306841	30.48272972	28.28430726	38.53453921	=
48.71958887	14.84350726	54.64093215	21.9594489	17.95582367	20.26727454	=
25.12027235	66.68590522	35.52370385	22.41247233
D14Ertd500e_6824740	D14Ertd500e	---	6824740	Clr3_CellCycle			---	=
40.59555315	46.51454177	40.51235564	38.89654095	40.33471181	39.04456327	=
37.15823388	34.97495078	39.48273917	43.54665371	36.2432347	42.0772916	=
34.77985782	30.9755963	51.66945759	43.40923106	42.51676112	26.76915749	=
42.04726252	33.14432976	151.5142814	139.9240347	70.98586334	75.20934676	=
99.55764725	63.11801773	62.13782527	45.80141155	48.59546648	75.50968343	=
87.35753051	58.12753352	65.57618115	49.78675451	110.5917664	96.94133408	=
86.31863189	72.43624666	39.27337763	36.54900087	28.00417419	35.7683137	=
33.41143784	38.93835834	29.68536123	30.10058872	28.6124299	36.46297106	=
37.66623501	25.74820467	29.9642418	33.94224421	35.43811958	31.50524206	=
35.73435317	30.36652392	27.76527701	40.4029861	33.39730567	89.24937639	=
45.26110164	42.19732966	50.39854413	37.55752235	46.69349921	56.73944434	=
59.86040443	68.79109039	42.32123497	73.08280654	50.11463439	45.77283953	=
46.69479561	54.80061527	75.77236599	58.41430849	38.53320192
Cenpj__6824893	Cenpj	centromere protein J	6824893	Clr1_IFNup_RNAdn	=
Cluster3	Clr1_Transient_up_5hr	NM_001014996 // Cenpj // centromere =
protein J // 14 C3 // 219103 /// ENSMUST0000	26.60729359	23.19738219	=
45.64104631	29.29576271	32.08929556	27.75643186	31.15409631	23.25985384	=
34.11181946	32.94117358	51.52247433	33.60094264	35.77996035	45.63187542	=
30.758008	30.1808131	30.01122227	46.60555198	40.85130272	41.6666093	=
44.92229894	52.50670852	32.10797834	35.95225195	32.68552678	29.25862374	=
25.61310265	25.72038267	26.31767033	32.24358101	34.69437993	29.15921574	=
29.1202286	31.36796466	33.10942422	27.99039556	28.29274085	31.46464689	=
35.98440951	55.08814387	53.6114823	59.31560712	46.79751023	57.77645732	=
72.55936263	66.35071468	55.18751966	57.95455486	56.9202523	59.37401924	=
67.20888226	65.00460404	49.22638271	63.44524373	73.9557303	66.99585734	=
63.43643702	87.22925424	53.8251977	43.18295943	44.24921148	49.2284328	=
58.65449735	52.00650471	44.17597078	31.61177034	33.85202148	44.62499793	=
39.09006679	31.71118489	37.60909838	31.43108436	33.3598292	27.32311197	=
42.51500459	39.36167973	40.07137428
F630043A04Rik_6824974	F630043A04Rik	---	6824974	Clr3_CellCycle		=
Clr4_Repressed	---	10.65744709	12.01545926	11.92775047	10.56272304	=
14.44061299	11.35542705	11.14233659	9.661853682	10.27295981	14.13441287	=
9.438123949	12.32802593	10.30183917	14.30462627	14.7031166	10.73239303	=
12.96149368	11.73210594	10.05297102	9.651345067	183.5844318	170.299464	=
21.23511522	29.60173761	55.36528529	25.70398086	27.49219266	12.7964347	=
15.38294641	32.10286363	46.17563471	16.24124398	11.98003371	10.54743231	=
133.6401858	50.74873276	28.91006384	28.6616577	11.5225656	9.50983248	=
7.961995018	10.80629437	11.57307278	10.17615078	8.634962514	8.854986436	=
8.42256698	11.38561262	9.629560026	12.90483758	13.20095084	10.92082465	=
12.06528332	12.44996781	15.07096722	15.79679518	14.19193993	9.863912654	=
11.79595242	50.30325267	20.53637736	15.26917229	18.12727235	9.871846289	=
24.89009461	23.68776339	46.33144622	35.17845079	10.17791335	54.82340567	=
15.12213641	14.53158319	13.53215867	19.97896269	82.91607838	29.64403432	=
19.98215239
Slc25a37__6825638	Slc25a37	"solute carrier family 25, member 37"	6825638	=
Clr1_IFNup_RNAdn	Cluster3		"NM_026331 // Slc25a37 // solute carrier =
family 25, member 37 // 14 D2 // 67712 /"	98.75556337	94.24734857	=
158.7243855	144.4653904	143.840905	107.2973063	129.9731609	88.37460518	=
138.7736668	138.1737852	205.5335249	143.7003918	186.8633448	182.5148331	=
81.26037052	96.45607587	117.2074153	292.0313724	130.6777793	320.8154187	=
88.38196626	100.5437778	97.28326728	80.15885528	71.04296965	88.7496885	=
57.86021652	68.02625902	90.5479375	80.78412813	68.81542298	90.73832825	=
85.98661355	84.63486084	83.02651294	74.34427822	71.80338048	72.44831419	=
267.1784454	480.1197271	308.1523373	228.4302516	293.1671263	373.6386276	=
352.3657451	304.6945214	414.7648502	380.4069222	299.563877	370.8521682	=
268.9716006	307.6337466	420.0594993	430.3241437	383.6535052	320.508699	=
416.5656899	386.4960359	445.3205359	191.535767	216.7772948	234.5123186	=
229.4140957	308.6932276	241.1086979	258.7832095	219.7790541	290.1590873	=
220.3953312	178.3256213	190.2377889	167.5978958	214.4043277	183.0761695	=
213.8314458	216.6781555	200.3432204
Cysltr2_6825872	Cysltr2	Cysltr2	6825872	Clr1_IFNup_RNAdn			NM_133720 // =
Cysltr2 // cysteinyl leukotriene receptor 2 // 14 D3 // 70086 /// E	=
12.97048036	13.31961124	26.99293459	13.89679196	19.10488761	14.7027084	=
15.16916695	14.82027079	14.75364883	14.45733732	34.90059598	16.97359036	=
22.61848163	22.57399942	15.79843731	14.10583242	13.10040932	14.67175918	=
12.19713125	12.950268	8.453624641	13.53140729	15.27732495	10.23408321	=
14.3217919	18.98634197	11.30132482	13.49684201	12.73599726	12.32358333	=
15.06250649	13.6212772	19.54110611	14.77452706	9.085399043	8.803699624	=
9.275466962	11.49568101	26.74893929	29.11761078	51.32962373	46.18012193	=
33.68396039	43.50773813	55.54287084	53.58361665	33.26493104	51.57106428	=
37.25004062	53.02055483	47.55482598	50.27502939	37.83815373	39.54929683	=
45.56297181	45.13015537	33.05141011	44.2197808	21.81321027	14.69873385	=
22.32131346	23.61432176	23.60580808	30.67858145	22.49262624	16.74083969	=
16.13285636	22.88912041	21.20525807	21.87786124	15.15760478	15.08591085	=
15.06480421	13.48132236	11.99964591	15.9529348	24.17342163
9030625A04Rik_6826116	9030625A04Rik	---	6826116	Clr1_IFNup_RNAdn		=
Clr3_Late_up_24hr	---	280.1877317	229.6718198	341.5043252	268.5132673	=
354.1556588	236.9469212	307.7895576	252.4545477	417.1118214	357.4184029	=
387.2281907	336.7701236	367.5865658	322.4384586	265.6752829	298.3268162	=
284.2941	528.4048146	319.0170285	554.5483822	231.753944	271.428752	=
313.6344314	205.3782896	207.2100409	238.3652101	176.8117296	280.6561595	=
205.6831669	183.1155052	178.6967979	204.8820669	237.379224	220.9306603	=
146.603913	173.6923146	154.7676476	225.8529728	519.4532778	573.7505963	=
566.5344733	544.4401763	501.0739408	639.1007451	569.6728309	594.3873294	=
701.0724272	623.2295722	561.8026876	559.46347	637.7157047	734.9233823	=
698.9133729	663.7102183	569.9493037	656.2036469	600.0381613	634.5014776	=
467.8881605	503.808044	492.0019221	582.336789	424.7647537	632.3195945	=
558.0960484	467.0393084	459.502928	510.373625	388.2790995	413.8000563	=
368.5507905	411.2180238	395.6278726	346.1492189	467.9951875	483.4893425	=
549.7262573
Ednrb__6827159	Ednrb	endothelin receptor type B	6827159	Clr2_IFNdn_RNAup	=
Cluster6		NM_007904 // Ednrb // endothelin receptor type B // 14 E2.3|14 =
51.0 cM // 13618 	298.9271196	235.7656698	104.4008637	96.18900077	=
95.69023841	72.04866871	139.3278836	148.5258305	139.8774713	124.0665066	=
156.5771631	156.0852104	97.21383963	89.85021046	212.5428359	195.240681	=
148.7030056	89.52321775	83.21836023	76.39942241	522.4067929	304.6163827	=
307.439805	223.1701164	266.3058072	196.236532	155.8884192	208.4749318	=
176.429773	335.056338	396.6108548	241.217341	229.9872176	163.2410538	=
351.2051237	271.2990592	214.9265968	319.4574429	28.77432549	141.134822	=
27.2903679	27.36671125	26.60877106	32.01020803	28.52450232	24.72073587	=
76.3115728	22.92262124	26.64753106	30.61209573	30.38863276	29.68680357	=
34.99046756	28.22261856	27.59738993	37.97662505	22.40268885	21.50827327	=
80.88105614	116.6012862	45.26110164	72.70738766	50.22973574	39.12095775	=
70.39495581	50.44327308	65.17604538	93.57751296	66.84695397	85.52415842	=
59.81892974	50.84943933	42.81308969	42.6853741	115.423248	41.69175001	=
87.78241999
Ebi2__6827944	Ebi2	Epstein-Barr virus induced gene 2	6827944	=
Clr2_IFNdn_RNAup			NM_183031 // Ebi2 // Epstein-Barr virus induced gene =
2 // 14 E5 // 321019 /// EN	444.1090747	518.0939105	100.4762075	=
322.3802756	267.3415105	314.8825099	333.0396137	239.0949989	147.3466207	=
116.5851395	141.0506947	166.4898139	172.776089	181.1247875	588.5986421	=
357.1484521	400.7502792	96.9480629	205.1321639	47.47151642	552.7601772	=
782.1220373	487.0512839	370.215089	481.6296359	505.9459935	305.2462912	=
349.4663887	413.2066334	504.4788909	498.0892248	663.9037295	593.6667733	=
533.0843097	710.263201	539.0441977	482.5920883	488.9115637	77.88804295	=
23.30035769	70.01246838	117.3220231	69.53463725	43.2629466	50.81561875	=
55.61453134	19.7111499	51.01995938	63.68668711	51.00016602	76.65245561	=
77.53738542	55.51361599	92.24891887	37.59215943	67.89718899	48.96706997	=
38.61796347	62.986039	194.7919353	124.0940248	170.5321448	191.9943345	=
73.27148445	115.1850597	164.6181831	169.2051715	116.4785275	186.0078704	=
324.6924077	347.9894369	149.0828223	242.7049866	256.6840752	173.369921	=
174.0116268	171.7980777
Dab2__6828472	Dab2	disabled homolog 2 (Drosophila)	6828472	=
Clr2_IFNdn_RNAup			NM_023118 // Dab2 // disabled homolog 2 (Drosophila) =
// 15 A|15 6.7 cM // 13132 	2638.313546	3186.816761	1396.306645	=
1536.359843	1789.821708	1828.44312	2324.975198	1990.89291	1538.597801	=
1319.065215	1178.307479	2176.055471	1648.685393	2001.131721	2485.121061	=
1874.513042	1782.764045	1607.607631	1881.672696	966.1678697	3294.627707	=
3468.510087	3094.734927	2877.898317	2878.497634	2877.498842	3110.86446	=
2898.517713	3125.12938	2954.913425	2368.24143	2686.478307	2447.511809	=
2407.633941	2745.017807	3194.557378	2997.20143	3023.072793	1483.202764	=
408.3040481	987.2491384	1114.206114	1054.468457	950.8343373	961.664898	=
1127.725486	520.7872931	806.5443661	787.6986622	789.0103492	900.5918992	=
917.0396735	988.7826515	1573.978542	1206.071897	1428.316196	912.4296552	=
807.7865074	783.2887672	2321.59342	1986.068849	2014.909823	1868.416585	=
1506.202211	2190.432621	1991.445729	2089.873061	2533.12008	1152.539066	=
1725.860803	1723.947506	1759.561394	1694.800919	1728.853582	2100.475113	=
2274.289657	2212.25269
Lmbrd2__6828651	Lmbrd2	LMBR1 domain containing 2	6828651	=
Clr2_IFNdn_RNAup			NM_177178 // Lmbrd2 // LMBR1 domain containing 2 // =
15 A1 // 320506	174.7211245	248.4272844	175.7742696	180.7384718	=
213.0148022	210.6537769	226.0471424	179.6219782	180.2668046	179.8599059	=
184.514425	223.736957	186.4946207	233.2398038	208.2380341	203.1765674	=
184.6334459	153.2666601	236.2842839	137.0928947	238.7620603	245.2824382	=
256.2805601	303.1082978	316.9101359	289.6485663	231.2163844	262.8671201	=
286.9727872	293.5351786	222.7466832	217.8785314	273.6066838	265.3035777	=
240.257909	198.528204	179.628212	251.368488	125.7975357	78.31627356	=
120.1772452	130.9715947	126.1004658	139.1656964	158.0634413	121.1810273	=
96.02445793	132.6453439	113.6008514	142.3678968	128.5164998	135.1558143	=
136.7967405	170.2144917	149.2016708	169.8726681	134.7237292	143.8887402	=
121.5393856	241.5854809	232.1832185	232.7875701	182.5313024	203.0160666	=
243.3890088	163.0646112	193.1436154	196.4352332	140.1424467	184.6078173	=
149.3403071	176.0815786	151.89917	124.8861699	186.1110608	203.0962676	=
226.0111338
Ank__6829360	Ank	progressive ankylosis	6829360	Clr2_IFNdn_RNAup			=
NM_020332 // Ank // progressive ankylosis // 15 B1|15 14.4 cM // 11732 =
/// ENSMU	145.0322712	210.5049018	106.7994195	160.0079777	158.713369	=
194.3859135	203.8663958	181.4263391	109.6224968	118.9424771	74.52177782	=
166.0253669	135.4137252	131.229675	207.6370154	167.8676052	165.6747607	=
81.72920892	142.0435859	53.62746774	345.6265375	324.4180073	257.7448797	=
316.7344232	306.529065	290.6603247	304.051079	266.3279889	274.8783914	=
254.1453562	268.8859146	248.4944593	215.6055035	226.3560663	314.3395019	=
336.9288873	287.0025715	268.887692	97.81949126	40.55056214	71.16174182	=
85.77111824	84.49242852	67.54840809	76.13089217	69.15108731	44.3625406	=
68.50275815	74.8525627	58.88424833	64.49877929	68.25392916	72.06514948	=
81.10900546	67.91177738	85.34352352	66.36727399	56.52981293	41.85883434	=
156.9661968	99.96284686	93.88871191	113.1035047	105.7438599	129.1854645	=
129.678885	178.6918367	144.4944244	80.69737099	137.6346671	133.6420409	=
136.9969581	102.7389818	134.0093419	170.5037961	143.5560302	142.5594461
Depdc6_6830505	Depdc6	Depdc6	6830505	Clr2_IFNdn_RNAup			NM_001037937 // =
Depdc6 // DEP domain containing 6 // 15 D1|15 6.7 cM // 97998 //	=
24.05291783	27.41702161	24.38631393	25.7485621	26.77918381	24.41998011	=
25.51776317	24.39307731	22.6413767	19.23337613	30.97945626	30.05910101	=
21.13086508	30.37642171	33.88488749	23.99646812	24.43385853	19.60051935	=
29.5998885	16.27707746	92.73293173	65.8955879	54.5674961	48.68211616	=
36.5629319	39.56574453	35.13482964	36.89619122	30.88682716	55.86567497	=
60.38507273	33.68957198	38.96238087	31.52533526	54.4307418	41.35988023	=
28.02787004	43.64244336	15.69920948	12.22913189	13.49974194	14.73729774	=
13.87532871	16.34355744	14.07662814	16.25441709	10.3601293	14.37569772	=
17.47159935	14.31305868	14.27352664	16.20694097	17.9659096	20.10315449	=
15.96930978	21.08960123	17.2896861	16.68361424	13.05580924	28.28450358	=
20.04235014	23.01415911	13.87263467	21.16824929	23.0947015	25.35555362	=
19.26365918	23.86856943	14.62464901	19.54950422	21.39779454	18.0926273	=
15.99478924	16.77789745	22.62820228	22.47034204	30.73008428
Gsdmdc1__6831606	Gsdmdc1	gasdermin domain containing 1	6831606	=
Clr1_IFNup_RNAdn	Cluster5	Clr2_Sustained_5-24hr	NM_026960 // Gsdmdc1 // =
gasdermin domain containing 1 // 15 D3-E1 // 69146 /// E	570.1625883	=
539.9304004	547.1905792	568.5761728	521.408363	577.38103	528.4453344	=
582.3410234	669.7831882	592.1711267	916.0103232	526.7228477	610.323515	=
539.7059483	487.3147174	514.3620646	522.3705345	714.079264	491.3135642	=
890.8259573	330.9363523	362.5936032	387.3060141	321.2226407	332.9427612	=
403.6106121	361.2941934	420.443977	415.0179907	544.9309342	573.5917041	=
524.0642382	460.0253681	457.6655928	362.0135442	319.9870812	374.8372068	=
396.861048	755.6632916	1012.299428	916.9311707	866.2864677	758.6232416	=
888.353203	983.1586061	992.0509199	1122.499973	751.5628983	868.4084293	=
929.1642575	956.1280962	748.6616735	790.6691016	674.095684	808.1224484	=
742.3572046	845.8804223	864.019466	1096.5072	533.7016988	697.2682558	=
694.7979632	734.5212406	568.6945777	515.4826035	590.2284381	551.9485012	=
517.451476	933.347213	714.9109973	675.8831311	604.0732746	694.4756186	=
589.4151197	501.4248343	578.1460214	566.7427336
Cyc1__6831651	Cyc1	cytochrome c-1	6831651	Clr1_IFNup_RNAdn			NM_025567 =
// Cyc1 // cytochrome c-1 // 15 D3 // 66445 /// ENSMUST00000023210 // 	=
568.4893581	507.9878996	404.0051372	543.6371238	548.2575865	505.2347867	=
412.8317758	503.5846267	607.8409285	575.6668279	581.5581793	507.2138026	=
494.8304275	533.6794731	650.3217223	530.4524968	509.5854499	572.8365255	=
468.4170379	517.0678332	419.4892651	424.0087116	385.140245	366.1218432	=
482.3812681	483.1340732	492.3633868	476.3968077	522.7726254	495.7605948	=
490.1535358	460.0892322	484.2371548	506.9536867	481.5560969	521.5386646	=
489.6577283	453.239585	872.3178713	588.2925116	707.4970837	815.9406268	=
915.9467462	705.6162348	769.7038008	859.7720279	708.4340019	685.6554556	=
779.5077538	609.6594007	780.3620458	913.2714367	664.3177079	816.1666528	=
768.5313962	697.0751571	828.0477403	781.4553769	764.9490336	837.3866892	=
777.8780731	739.3790935	815.0021296	683.5818363	655.2903199	761.8692112	=
686.9207174	622.9099596	889.4996357	613.3386298	908.3284365	886.047197	=
912.120292	781.0009269	650.1729986	729.6190964	657.1642928
1110038F14Rik_6831709	1110038F14Rik	---	6831709	Clr1_IFNup_RNAdn			---	=
148.1033215	119.8195765	159.7298301	153.7326556	137.4906732	140.583175	=
146.550089	138.9796717	138.2302893	139.9046584	166.4021225	107.7444756	=
142.8423433	153.9683473	195.2028052	139.4979594	153.0426647	131.1951106	=
115.1188356	141.5776884	101.3962048	116.5649497	113.7150898	114.6839613	=
114.7547521	115.5697587	83.14572323	134.0177135	112.5420305	162.5331499	=
180.9516209	176.5361684	172.2475865	180.3080397	148.7689783	118.8402688	=
125.5371091	120.8119855	431.9589038	629.6605377	640.8843587	682.805057	=
506.7499777	440.4915178	627.2730093	656.2448568	681.2307285	525.759958	=
517.2401295	538.3796996	658.8423843	650.0019654	453.1170619	408.4455023	=
492.5342884	418.9632839	514.4616978	565.836087	477.305891	209.3132548	=
355.4789729	286.9667168	503.0333334	379.4826633	244.7779705	289.8795692	=
252.2026821	229.2105944	496.0700551	382.5700984	430.4106282	414.345301	=
490.5104001	444.9071335	185.3913378	283.3438323	226.1129739
Triobp__6831852	Triobp	TRIO and F-actin binding protein	6831852	=
Clr1_IFNup_RNAdn	Cluster4	Clr2_Sustained_5-24hr	NM_001039156 // Triobp =
// TRIO and F-actin binding protein // 15 E1|15 46.6 cM /	237.8370762	=
221.5809238	197.9743812	257.5769409	216.064774	234.8897888	232.8876144	=
207.7954002	232.0400643	223.2366595	259.1205987	220.2441574	239.7422211	=
219.4836765	197.3783897	234.8377012	198.9469547	270.9212766	198.5570776	=
281.8316828	169.4868783	160.4922948	190.0875092	173.4408753	154.6357277	=
185.0664963	127.1863385	192.1088463	164.5531768	179.557219	183.664605	=
209.9817174	148.9227166	167.0018091	143.9695637	155.8733234	160.9066379	=
149.5122766	339.298259	374.3568195	337.0759161	361.5421827	305.5426465	=
299.4496397	364.3851257	346.0412339	399.1286074	328.6755577	335.5211132	=
316.6027549	417.1087884	280.6133068	300.2394991	313.8866386	363.7214062	=
314.328697	303.7499458	314.705841	335.4978258	209.7504559	250.2558327	=
255.8687148	267.5490633	289.8795692	258.21692	274.4424645	238.9160736	=
237.90469	252.7644703	221.3522508	240.9199046	218.5682797	217.7637731	=
197.4344364	211.5082016	256.140157	262.5102758
Maff_6831891	Maff	Maff	6831891	Clr5_FkB			"NM_010755 // Maff // v-maf =
musculoaponeurotic fibrosarcoma oncogene family, prot"	41.20821473	=
39.03375043	26.54263818	31.96231667	24.65964595	30.39369536	30.05993557	=
31.52489763	35.62652949	25.12601849	33.30714434	28.06577502	22.53319417	=
22.64671298	32.30912472	33.79645922	27.06263121	50.03237986	28.4181379	=
65.14714259	25.69472229	19.78163651	32.54242892	34.45328803	25.8281035	=
32.6189823	33.34225833	25.50238403	29.93144869	35.40938766	34.62807163	=
33.83513074	28.6056879	35.25460937	45.08107747	44.45858201	42.98495206	=
26.25062976	59.72155657	208.4749318	55.71831879	44.74640268	35.65469517	=
48.173569	55.70712303	48.93280316	198.766406	43.89121	49.99978027	=
53.66204236	61.32527127	37.24487001	41.62505364	42.22425594	56.88711311	=
36.89670341	44.80631067	43.02490738	124.2558538	29.01989039	45.34965938	=
34.49080729	34.81892956	35.57963612	24.92411028	36.2580678	24.32537506	=
30.70539273	80.70521292	50.85543966	48.80104001	42.94415382	47.08906325	=
41.83156039	24.32149206	43.38276791	28.05624065
Syngr1__6831982	Syngr1	synaptogyrin 1	6831982	Clr2_IFNdn_RNAup			=
NM_207708 // Syngr1 // synaptogyrin 1 // 15 E1 // 20972 /// NM_009303 // =
Syngr1 	690.1134841	698.6953394	657.4832268	967.3335107	856.6903366	=
893.7143193	807.4112091	879.5306584	654.005929	748.5424138	609.5074859	=
745.3271106	789.7596718	812.4863043	853.4543748	666.3007366	773.9302818	=
368.1806656	642.4053627	311.4420094	662.3913714	580.5353394	722.1524171	=
889.8266193	979.3225776	1058.569444	1036.13782	910.5600006	988.9271124	=
823.8970719	938.608758	966.6501877	919.3242394	955.7502135	875.6676109	=
1031.05108	860.8690567	802.8017949	605.318421	345.7510771	441.5614496	=
624.6566461	603.3074757	426.6798002	565.8439418	583.7998788	423.0926091	=
484.7611192	482.5684821	405.3458728	495.4103902	478.684161	538.7492388	=
507.7448396	477.1800165	459.9457025	472.2770463	432.7319822	315.4462648	=
507.083728	474.3702387	431.8781033	598.7251112	608.3128308	568.8799404	=
543.5052532	531.4278447	498.9737303	534.0902691	623.9167174	586.3342527	=
722.9892525	622.0857374	649.5874611	517.4624218	518.8163596	574.1645293
Atad2__6835934	Atad2	"ATPase family, AAA domain containing 2"	6835934	=
Clr3_CellCycle	Cluster1	Clr4_Repressed	"NM_027435 // Atad2 // ATPase =
family, AAA domain containing 2 // 15 D2 // 70472 /"	31.80429942	=
38.27101189	36.56927693	31.43761943	32.30577177	26.78289264	31.63742079	=
28.56150241	39.86221145	38.58852827	48.01489502	39.84149226	32.30084975	=
45.97220052	34.13641818	39.25841389	31.31148058	34.65856365	39.32023947	=
33.36029229	234.392053	268.2212659	79.92195253	83.82157947	156.6455419	=
69.119942	75.27505046	43.96611468	58.16945046	105.7826968	92.95623974	=
56.17319731	45.41415745	43.16259701	187.7735138	116.8683189	97.58991904	=
89.62752074	48.5059569	28.34573731	48.16388924	54.4805799	46.39025632	=
48.50461022	57.40880844	53.20832609	26.7015228	58.75867527	39.45072802	=
53.26035428	51.54855251	51.10951313	44.91857233	62.51108483	69.96833041	=
64.86282755	58.52697682	52.35516315	51.90170535	221.8899043	109.8438454	=
99.62321684	76.12507982	72.52517208	107.3828789	89.71329227	146.3744631	=
143.9964991	35.86711702	127.8430551	54.21010667	46.93785522	54.84316018	=
52.8107674	213.1713707	131.6943788	92.34678254
Tmem65__6835972	Tmem65	transmembrane protein 65	6835972	Clr2_IFNdn_RNAup	=
		"ENSMUST00000072113 // Tmem65 // transmembrane protein 65 (Tmem65), =
mRNA // 15 D1"	433.7320286	421.2872239	561.5654309	437.88851	575.9062354	=
469.4343823	485.9890143	408.1853077	588.5741302	723.9768362	490.7656476	=
646.2997262	565.4868429	656.6084835	697.940601	665.2717617	599.0406304	=
396.555802	601.6873027	241.3979897	649.1869533	556.4700004	624.4229766	=
853.3477544	726.0323578	740.54325	773.839223	652.2720268	776.3102986	=
779.0652512	572.8842394	625.258975	794.5699056	715.6992264	690.3000911	=
835.1605346	578.1819471	818.585644	221.3414964	206.7308464	215.2440831	=
291.0311936	304.605912	320.0670469	316.1992994	277.6589969	208.6354039	=
338.5228835	269.6416734	281.2539972	282.0935574	397.587869	390.8658956	=
445.6200141	368.8908049	349.9439816	375.2296497	390.45426	223.1004961	=
530.0665732	290.3079668	405.559484	304.4096535	452.3449408	498.7386098	=
418.8123733	355.1266707	497.9993462	330.5718785	389.8538547	404.4898787	=
360.3163214	335.9936402	309.8122619	415.7695448	393.7046037	493.4705778
Mtss1__6835984	Mtss1	metastasis suppressor 1	6835984	Clr2_IFNdn_RNAup			=
NM_144800 // Mtss1 // metastasis suppressor 1 // 15 D1 // 211401 /// =
ENSMUST0000	448.0761171	609.5961318	477.4116008	585.6927574	629.3679969	=
614.5301555	689.8457523	560.4688192	417.7337715	492.6674699	286.7539574	=
597.3695211	523.2801712	540.4395994	585.3962645	520.1700577	534.1460544	=
253.0221655	570.7440619	206.7337162	606.7381713	666.0101035	737.3779042	=
842.2648279	718.7068966	725.6801717	754.9513101	750.3551295	781.076306	=
612.0434043	564.1677219	685.2041738	628.2436269	684.5345954	610.2980984	=
720.7522203	755.485483	677.1352834	347.4857977	136.5125507	291.3197176	=
351.4485111	351.5193759	290.8557938	316.1618872	327.220711	133.1953795	=
349.3864684	344.6170269	267.6399847	294.4359217	253.7299815	385.3164628	=
392.6091634	344.3494605	395.2522402	289.2995385	324.3684727	166.3467478	=
492.0051745	455.5702151	458.4022496	404.885531	480.8156034	524.4312314	=
519.6476659	527.5267189	529.26268	368.1806656	491.0171329	512.4828583	=
433.4164727	439.554912	426.8070242	444.6572188	549.2732976	494.1070821
Ddef1__6836237	Ddef1	development and differentiation enhancing	6836237	=
Clr2_IFNdn_RNAup			NM_010026 // Ddef1 // development and differentiation =
enhancing // 15 D3 // 1319	385.2255427	480.6455908	327.2025419	=
344.1275951	397.0617886	372.049187	427.9503535	404.4618045	318.2307767	=
270.767304	257.6126996	409.6506554	328.3270298	378.5133571	466.9291048	=
358.4827118	361.3541444	282.5554588	427.6746238	243.139437	556.8942897	=
618.5559949	603.9518952	660.3191396	581.9896712	566.3618551	538.3273865	=
545.3619268	588.9781225	551.5163136	481.4927542	451.5368237	471.5249498	=
436.5310233	468.3879325	554.5560803	441.9165284	559.9444502	227.0710763	=
136.0581841	220.8342198	228.2387874	241.5352615	242.2025378	223.8207571	=
223.0989476	179.7664795	239.3835361	227.7598877	193.0632607	201.8584065	=
233.2656304	264.0669156	302.8018932	260.7096963	298.0313523	236.4005979	=
264.0341008	161.758744	341.9210823	296.6668445	349.2945595	314.3656845	=
312.2028203	363.4971512	330.0681367	350.5874269	402.1639457	218.9184946	=
332.168076	297.8763461	268.841127	266.6974271	268.1413137	335.2561767	=
366.7135756	381.5530531
Ly6i_6836723	Ly6i	Ly6i	6836723	Clr1_IFNup_RNAdn			"NM_020498 // Ly6i // =
lymphocyte antigen 6 complex, locus I // 15 D3 // 57248 ///"	51.89954393	=
24.38310621	86.02476186	55.07860389	48.16656372	34.98658194	42.65905613	=
33.16592872	104.0324693	80.75502968	130.1065725	45.23099794	69.89804014	=
60.6745621	43.9987357	45.14580533	34.39912641	118.7628753	65.72362237	=
158.8168492	7.421393045	5.795768963	24.14696604	27.48990291	12.9490118	=
18.76705274	10.07717934	26.25535877	25.93754422	23.10462682	15.60622884	=
21.55289927	32.4323142	22.9127741	10.54443641	13.07410332	11.55968307	=
21.45660412	71.13364066	144.2362365	106.3186008	100.8851457	78.963286	=
105.4210983	120.7040215	162.519613	155.8333498	98.43503247	81.85110135	=
118.0799156	152.2775873	134.8395535	138.2848968	190.6430225	156.4990376	=
138.1996362	137.8112846	148.5258305	189.6623924	24.34983694	70.62905945	=
72.7240191	94.3630501	76.76091558	48.75607518	53.29691173	27.05306208	=
42.16750759	142.1144951	45.92156945	76.05969001	48.93416173	65.60117618	=
38.32808998	38.32489774	41.27710809	64.92444919
Ly6a__6836728	Ly6a	"lymphocyte antigen 6 complex, locus A"	6836728	=
Clr1_IFNup_RNAdn	Cluster9	Clr3_Late_up_24hr	"NM_010738 // Ly6a // =
lymphocyte antigen 6 complex, locus A // 15 D3|15 42.7 cM /"	1091.880965	=
1003.649469	1682.043853	1513.843266	1439.348717	1403.681518	1302.439029	=
1193.431116	1950.732218	1448.054177	2798.813559	907.9064264	1573.32423	=
1511.536397	1084.113572	1291.829817	1265.770766	1027.269906	897.6320589	=
1397.371281	30.87763053	71.86563363	335.2537389	632.534476	393.5164856	=
604.6849347	183.026679	1099.552088	818.6029598	552.741177	275.4945147	=
593.2513296	1646.971963	1266.033524	94.47102479	141.8664677	133.1926061	=
358.1475558	3386.78427	2635.571626	3684.365298	2872.318298	2124.930246	=
3017.420721	3297.141927	4121.059428	2966.817346	2182.399646	2738.366452	=
2968.051181	3052.763428	3115.828442	2796.098902	3404.67225	2827.282688	=
2698.048019	2161.025444	2760.090833	2728.325842	1454.492329	2767.371135	=
2315.487385	3278.000391	2608.129348	2573.828961	1990.203418	1626.325547	=
2139.413635	2861.587909	2176.206514	2804.640087	2919.892777	2463.511469	=
2694.869896	1797.280326	2375.309205	2245.467463
Plec1__6836806	Plec1	plectin 1	6836806	Clr4_noIFN_RNAdn			AF188007 // =
Plec1 // plectin 1 // 15 D3|15 44.0 cM // 18810	333.8185382	278.1886553	=
328.4364343	376.2348137	296.8047403	344.7961277	325.129266	347.0645522	=
370.7337812	396.4239685	504.8111454	314.6403178	355.2694284	331.7309699	=
204.2284212	275.9111374	295.1224126	406.0968233	302.4348165	422.7350499	=
87.71611973	95.00292555	182.2708631	180.3255615	137.7444346	200.7129865	=
135.0977539	182.0738517	178.378734	169.8267469	155.7404611	195.0039972	=
180.5557081	180.7736008	93.60736428	107.4766897	124.693307	143.2657531	=
407.2751234	672.3085198	554.9869814	506.0654058	460.6954699	462.7150021	=
584.411099	608.0812555	597.9909953	483.1877303	515.7078904	565.3851764	=
489.2099577	342.6376449	420.7325661	375.9352435	454.2618	381.9393982	=
483.8480714	506.3391235	479.733635	157.4718558	254.4255655	229.9362172	=
284.2565168	350.0263433	224.0877507	227.3261683	186.256904	176.3526997	=
250.372073	176.8999953	230.2312791	220.2716756	220.9996035	174.7259177	=
142.3027873	208.6194753	220.1526007
Cerk__6837614	Cerk	ceramide kinase	6837614	Clr2_IFNdn_RNAup			NM_145475 =
// Cerk // ceramide kinase // 15 E2 // 223753 /// ENSMUST00000044332 /	=
522.2583221	629.9831976	560.0610577	639.1805967	640.7822677	701.3982974	=
699.9365434	672.1130032	593.7782355	671.2378752	513.4536751	722.6934791	=
652.2133895	655.3353712	672.2667455	610.3699131	612.5570357	441.0045862	=
628.0779472	392.3071878	644.4925206	510.900878	594.7709351	805.1758522	=
719.4598359	785.6482245	762.3024505	662.313436	755.485483	739.8504051	=
640.1649847	691.3106523	715.510956	716.5678979	671.2192395	573.5200464	=
612.650175	643.8137814	432.681068	254.1929044	381.3601532	443.8719316	=
448.7317791	372.9607649	494.7136662	480.6557581	300.9938347	425.3803995	=
382.0929345	386.1826791	380.9346056	400.3007133	408.1766733	472.4606511	=
452.4047481	470.4573571	426.1949482	439.9392028	286.9050724	584.9989829	=
486.4676008	447.7252638	393.0474929	524.2787196	551.6694553	495.0257454	=
525.6213052	483.975385	379.0040889	478.7635909	447.4152022	504.1538536	=
448.0233976	450.5365249	505.9252581	451.8625854	565.7066845
Racgap1__6838469	Racgap1	Rac GTPase-activating protein 1	6838469	=
Clr3_CellCycle	Cluster1	Clr4_Repressed	NM_012025 // Racgap1 // Rac =
GTPase-activating protein 1 // 15 F1 // 26934 /// EN	22.02591644	=
30.90353305	17.62693764	25.08546662	27.25294269	17.74548632	24.47437626	=
20.02943679	27.64965963	29.53267535	25.90125511	35.48850933	20.37813206	=
25.40886751	29.73911831	26.8148417	20.72140918	24.01460586	25.14535075	=
16.18370425	678.2861737	441.8829356	52.07034982	76.3883126	183.0355112	=
65.44403725	72.33992225	30.77420684	34.93012726	85.84426129	121.8793453	=
50.15667439	33.45222277	29.7919388	350.4148148	217.2978029	132.7621458	=
74.54037641	35.32236257	14.15097901	23.29341225	33.44132277	26.36898039	=
27.87616248	29.73087265	27.68783096	19.20206807	28.34711455	24.87146826	=
30.3507403	32.0690549	28.6562869	27.15940654	33.08006551	28.656088	=
34.9398149	28.89944984	27.22688716	19.83985964	168.0480785	65.21446587	=
54.49077272	55.04006027	49.65165801	82.32506223	75.44010949	138.6323301	=
112.9663931	36.99735193	170.4872286	55.96293888	43.14645088	46.74142801	=
60.61655341	285.5856529	107.3806429	66.59491633
Lima1__6838492	Lima1	LIM domain and actin binding 1	6838492	=
Clr2_IFNdn_RNAup			NM_023063 // Lima1 // LIM domain and actin binding 1 =
// 15 F1|15 60.4 cM // 6597	109.1538951	116.5576683	101.8484334	=
110.2274631	100.5890826	98.24963004	133.1787397	90.4174867	92.58715275	=
88.45181019	99.62667427	129.8588127	108.7740136	140.526638	130.5637174	=
107.3285544	103.1507197	114.775425	114.1272772	110.5940692	207.5147566	=
214.4028395	204.2765552	189.159559	186.1845835	145.24051	146.052176	=
120.0373904	146.634443	155.0543214	133.3366818	137.6251144	134.1348372	=
127.1563693	160.2066333	162.1044383	117.6379769	139.3751854	73.84559563	=
50.36745391	68.19101808	83.99316301	73.9890546	73.16947847	77.28625879	=
79.24345675	53.1393972	74.18419129	63.11276081	80.85416754	76.1493638	=
79.56324266	87.35267993	93.08586132	88.52726851	77.04343164	74.08297145	=
73.37009203	69.87186981	142.3639442	131.8359625	127.9113143	84.74111441	=
111.4266198	119.9891558	119.7075141	126.8491417	143.4336668	61.84948994	=
122.4780925	112.8912578	97.81609655	86.07069302	79.65317698	135.2889115	=
127.2375083	123.4908064
Itgb7__6838716	Itgb7	integrin beta 7	6838716	Clr1_IFNup_RNAdn			=
NM_013566 // Itgb7 // integrin beta 7 // 15 F3|15 61.1 cM // 16421 /// =
ENSMUST00	192.6609059	154.955495	150.6994039	259.3433691	193.5201764	=
209.2015559	179.1544682	211.0088846	289.8353081	366.5839086	375.9195879	=
174.3303735	188.7666499	165.1576631	168.4060448	168.8724073	188.800656	=
111.2706865	130.7113001	143.5440738	59.30163047	62.96420466	99.74690264	=
119.7091759	78.68025694	126.3822351	81.20237785	133.8098198	123.5541691	=
102.424004	103.9272368	134.0827548	155.8214524	148.3745616	82.66873169	=
84.64893262	95.23037791	89.04483217	518.2805952	292.2036179	515.2253992	=
597.3904502	471.3158486	402.1025401	546.440178	603.3577277	307.0543183	=
429.4154014	469.3856656	513.9413017	502.3537823	301.1669866	383.1592862	=
352.8375042	355.7918751	347.5556338	364.165276	353.6136415	338.792865	=
171.8552103	282.1933388	260.4223938	383.8237146	388.6424529	267.8033315	=
305.2400361	269.1001808	230.8192589	343.1106684	337.0571998	362.5885698	=
342.158262	289.6485663	296.5701792	228.7788761	302.1079234	338.5181843
Cbx5__6838797	Cbx5	chromobox homolog 5 (Drosophila HP1a)	6838797	=
Clr3_CellCycle	Cluster1	Clr4_Repressed	NM_007626 // Cbx5 // chromobox =
homolog 5 (Drosophila HP1a) // 15 F3 // 12419 ///	108.1650116	=
127.9751686	106.6425946	80.07110233	102.0123346	110.5235437	125.5962911	=
98.91792008	99.90464811	87.94318687	145.7417253	123.4694207	100.4859383	=
112.3230407	112.7278349	94.84106991	92.84741855	133.2581718	134.6798311	=
184.8588257	635.2056695	565.5731991	259.9535389	271.4646392	409.0320876	=
190.6337601	240.5061923	138.755367	139.0230415	307.1032389	317.8649568	=
177.8516095	174.9513462	146.6374479	516.0188866	410.3667185	342.3883635	=
265.8133569	96.60727595	123.08747	134.532392	101.1912104	84.65598338	=
123.5987302	121.7889829	87.24557404	103.6150542	103.1714504	103.0920961	=
130.6415467	100.4330448	106.0139155	87.50297059	111.4381845	121.7771892	=
133.951774	110.3788699	112.1464284	124.319609	303.4216312	239.4764418	=
166.479414	160.3854965	134.4717993	209.9119098	159.6745119	266.7418576	=
302.1225021	130.0371418	317.3608579	159.1673037	122.53158	126.6646341	=
182.027159	348.6631671	246.4737319	159.720961
Ciita_6839340	Ciita	Ciita	6839340	Clr1_IFNup_RNAdn			NM_007575 // Ciita =
// class II transactivator // 16 B1 // 12265 /// ENSMUST00000	=
17.96528612	17.63243827	19.62063841	17.97475356	18.25133339	17.25102468	=
14.88853693	17.27160327	21.76427556	18.34976917	21.45883815	13.15810669	=
20.49855073	18.2823542	15.52035846	19.5499113	20.16442322	16.8440845	=
20.69399102	21.9825996	15.72077108	14.80846307	13.76840857	13.96351317	=
12.00904925	11.18768775	16.60332222	15.64760549	16.532922	14.78364446	=
18.07545507	19.27781821	15.83373865	15.30954904	17.81005628	16.73109311	=
16.68951552	16.40723388	101.4166165	49.76294919	102.1772424	116.0594209	=
115.8030776	85.02469769	73.52791182	78.44829449	40.324368	127.8359566	=
101.6544851	90.29599769	77.02688165	87.24496848	117.1359245	149.4967112	=
128.3740683	99.87556145	106.7824066	114.8741373	40.71447253	91.07415402	=
95.51729823	89.84147992	111.6693998	142.9076996	100.830609	118.4307473	=
102.1446582	96.04975632	62.67856005	144.8524317	131.8258972	100.2501082	=
87.7653906	111.9724623	94.62633762	151.5394728	93.98769388
4933437K13Rik__6839420	4933437K13Rik	RIKEN cDNA 4933437K13 gene	6839420	=
Clr2_IFNdn_RNAup	Cluster2		BC034114 // 4933437K13Rik // RIKEN cDNA =
4933437K13 gene // 16 B1 // 74478	106.2272403	114.5703401	126.0795032	=
200.56	171.4126741	205.5905283	204.8195734	168.1342477	120.3531383	=
128.4435025	130.0335316	149.5734174	154.1049949	153.5282248	125.8394121	=
138.2848968	120.1606034	80.1360737	149.4987865	86.15066887	212.8037614	=
144.4483452	174.6956593	248.96511	194.5274393	219.2586898	185.4054929	=
158.593496	175.1199862	216.3195127	194.4775529	182.4351618	199.1401069	=
197.7508535	182.6439128	149.3465266	167.6931454	152.5522872	107.6384766	=
66.7219739	86.41560235	103.7703079	91.65870011	84.36543148	129.172058	=
102.9200307	65.77512572	89.48103368	69.44793252	89.86514936	111.358655	=
74.21300699	92.06430421	100.3314533	94.67554714	94.24211543	84.1831815	=
89.63498618	63.2572976	113.8191724	130.7747368	98.45344877	91.30550785	=
102.2856387	120.0348909	106.2257657	103.5267697	94.90616802	82.34732298	=
124.4679087	91.45244262	97.40337188	98.36136922	98.73503461	114.1565525	=
100.4664445	112.4258492
Klhl24__6839919	Klhl24	kelch-like 24 (Drosophila)	6839919	=
Clr2_IFNdn_RNAup	Cluster2		NM_029436 // Klhl24 // kelch-like 24 =
(Drosophila) // 16 B1 // 75785 /// ENSMUST0	204.586897	242.999567	=
234.9255814	228.461964	255.7374969	230.9185335	264.1585744	197.428955	=
205.8214889	207.7277613	216.558017	245.7521224	231.2115699	253.0467535	=
284.6212843	241.2608758	212.1866195	171.918385	276.345561	181.5697715	=
570.8942402	532.8148009	470.8552809	415.5274822	358.2145619	377.0860978	=
327.9563243	358.9254084	354.4406852	471.2797094	508.5197471	348.0715686	=
391.6495615	317.2486416	400.0121241	376.1124707	237.4285793	342.073003	=
196.4897132	188.0144712	192.6835765	200.593346	160.2432798	169.2697217	=
216.3599841	195.7203446	169.5867887	186.4455002	171.5255681	233.0668779	=
186.665318	174.7331944	187.4029939	227.278913	226.8098985	244.4049657	=
198.6672299	210.7881263	203.4005808	329.0949323	344.8392078	260.4766263	=
221.1145322	223.3434502	301.2838706	193.4021386	230.3733174	265.331113	=
173.8898547	284.7042684	193.0351859	206.0227454	193.0927436	193.7281645	=
281.9196307	254.3550219	304.6312839
St6gal1__6840115	St6gal1	"beta galactoside alpha 2,6 sialyltransferase =
1"	6840115	Clr2_IFNdn_RNAup	Cluster6		"NM_145933 // St6gal1 // beta =
galactoside alpha 2,6 sialyltransferase 1 // 16 B1|"	204.003496	=
251.5619771	175.6633982	202.6968522	204.896288	202.3416881	230.4995203	=
182.8884426	158.2234899	196.5237465	116.7994671	199.2284562	179.9746752	=
174.7623041	256.1916348	213.6847037	210.1157076	60.69138978	164.1828865	=
40.44277368	298.9168445	321.1982225	252.0122818	302.3886384	297.3833051	=
322.6418617	283.222113	301.5660128	320.1224846	281.3865888	299.9171596	=
267.6920042	270.9363205	282.1405528	260.7782961	303.2261357	261.1219113	=
295.1060257	66.17710209	27.30588666	54.20034255	84.5392739	89.78920355	=
64.16168722	82.99369905	77.68639873	31.27851562	57.94089892	71.32570199	=
59.89525588	55.64770167	70.63249113	77.14176094	81.76773854	75.71671328	=
78.5592955	68.66533501	60.03659108	42.83059745	144.5264736	80.04670534	=
100.9355083	100.0758399	103.0113727	143.2518323	120.9200859	149.3517097	=
141.9677851	87.39932011	168.8373031	143.528181	103.5518884	95.09714146	=
102.8964936	196.126431	138.3529693	155.4557556
Tfrc__6840579	Tfrc	transferrin receptor	6840579	Clr2_IFNdn_RNAup			=
NM_011638 // Tfrc // transferrin receptor // 16 B3|16 21.2 cM // 22042 =
/// ENSMU	1010.988041	996.8483799	617.9045704	667.0031827	859.6345004	=
773.4531096	956.6117258	879.3905517	739.4250381	715.8828141	760.4447864	=
1091.729403	717.5272631	815.3863463	1198.488405	1136.829161	971.7223419	=
516.8638184	854.1525319	420.4673236	2139.710644	2014.631469	1502.86549	=
1635.595238	1906.485582	1530.195424	1767.507206	1606.048362	1709.194016	=
1953.438186	1947.624409	1269.020571	1348.55592	1293.890325	1741.482101	=
1522.260501	1280.951337	1745.349762	391.1396123	171.7016315	301.3569711	=
473.4670597	381.8598766	328.4181976	434.1861324	401.6793364	248.9944883	=
425.917534	300.4205577	482.5148938	376.0446025	393.3799417	374.938563	=
422.3981755	467.6061719	465.6945674	392.141252	387.6067023	335.4071316	=
1505.576074	975.6904734	749.2533041	1249.469386	757.8558675	1299.82348	=
693.0470749	946.9735555	1170.0057	418.5975926	735.2188149	524.1515447	=
738.4007617	584.6297954	627.5645763	1245.405751	812.7398471	1142.754987
Osbpl11__6840612	Osbpl11	oxysterol binding protein-like 11	6840612	=
Clr2_IFNdn_RNAup	Cluster2		NM_176840 // Osbpl11 // oxysterol binding =
protein-like 11 // 16 B3 // 106326 ///	447.0740278	572.2888579	=
384.084629	463.6718388	489.0573434	434.734386	499.9292007	408.2473722	=
447.846329	458.9361798	417.9682779	506.6481539	505.3222967	534.4236553	=
581.457467	530.2796552	504.6433228	354.8903543	554.5062274	299.3210017	=
616.2578254	580.1210317	661.2399127	685.4510733	611.5261612	603.1152807	=
528.8849639	608.7009976	650.9397627	619.1737244	597.1294804	584.3261154	=
576.7649618	568.8404565	554.6792655	566.4206367	530.8425613	662.8460312	=
218.0295947	194.3091522	201.634692	278.1713699	276.4893632	267.7532373	=
249.8952936	242.5771521	218.6303434	257.362833	243.5324032	250.8950353	=
243.912541	251.549755	301.4824983	328.0337279	283.8666956	294.019896	=
269.5408067	282.1679704	237.1572127	392.9248776	305.3076382	341.5659596	=
306.830925	337.4453303	374.689063	363.1016172	392.8568322	413.4932616	=
241.6893062	371.910012	347.052393	304.4750589	293.6857903	263.1990465	=
387.7035664	395.1508781	443.1896783
Itgb5__6840637	Itgb5	integrin beta 5	6840637	Clr2_IFNdn_RNAup			=
NM_010580 // Itgb5 // integrin beta 5 // 16 B3 // 16419 /// =
ENSMUST00000069345 /	469.3596027	558.8705836	290.0645424	541.5009594	=
436.6790812	519.4172244	472.3294975	427.9562943	404.8293296	454.955083	=
412.1683512	405.5399139	407.8883379	460.0223272	511.2410795	425.3098262	=
477.3519587	290.5978868	382.8220626	231.7362504	465.2976215	506.5811758	=
425.539584	468.0180808	459.6654621	546.0653634	393.5055604	454.277415	=
494.2988469	551.2987067	467.6061719	492.4180689	477.8024569	516.8026638	=
487.6830544	441.8367861	373.9754251	440.5800458	318.7893573	102.182207	=
240.6779557	371.2635075	324.678886	224.4250747	250.5370532	308.9371727	=
139.2265175	218.111185	244.7813685	245.9208046	290.7489134	212.1219681	=
218.2306704	254.2950877	229.1724912	241.1822638	232.2009463	206.3429009	=
165.8080419	374.8813145	336.8518341	310.4248009	333.1596179	299.4933892	=
274.8880219	311.280234	325.3840488	303.6740567	263.9224212	374.0013832	=
361.2691172	325.2735109	322.0833438	330.558112	330.3840045	346.2714289	=
359.8769051
Parp9__6840734	Parp9	"poly (ADP-ribose) polymerase family, member 9"	=
6840734	Clr4_noIFN_RNAdn	Cluster5	Clr2_Sustained_5-24hr	"NM_030253 // =
Parp9 // poly (ADP-ribose) polymerase family, member 9 // 16 B3 // "	=
461.529741	430.6405795	471.6393558	439.3416913	449.8966642	408.3124152	=
441.4482114	384.8572429	552.9249948	527.837515	592.3351656	557.0875902	=
560.6281528	555.8339887	471.1361145	484.4049155	479.0358413	548.0332954	=
501.9604284	490.6157912	169.5809034	198.3658678	311.0042163	299.9566152	=
305.6379935	370.6516923	237.2493328	422.8524325	353.6208878	379.314379	=
354.9961727	410.6399758	367.3293314	379.640482	203.7759224	247.5575436	=
273.828694	416.7620715	494.8235584	515.107571	574.3315529	681.6514559	=
609.1695408	630.5514806	645.3643476	731.7564203	619.4181226	636.7131963	=
667.8869175	556.9097513	686.6923533	658.6233546	685.2707599	732.4465271	=
765.7767398	633.9698647	662.0381086	702.8923758	546.5048397	384.9320451	=
466.5733585	509.4439906	550.6034512	546.6031111	473.217681	387.4186808	=
333.4854984	454.0225369	428.4995139	344.6767168	393.6801407	458.5674257	=
429.9098849	364.4229446	324.3909875	441.3288759	455.2766898
Cd200r4__6841140	Cd200r4	Cd200 receptor 4	6841140	Clr1_IFNup_RNAdn			=
NM_207244 // Cd200r4 // Cd200 receptor 4 // 16 B4 // 239849	99.819525	=
90.35045044	141.6081078	127.4749581	124.4592698	96.78890737	117.3642977	=
94.641445	177.174836	153.8104677	206.2713714	127.8660859	123.1506257	=
151.0047426	151.5311086	134.6751572	124.388577	109.7023092	127.5456765	=
106.3473143	67.20141885	82.48158638	104.4595066	111.1658479	96.34245697	=
110.5059377	83.58835502	84.57912827	119.5102053	123.2342999	99.02564065	=
126.2552714	157.7110386	150.0979195	93.100692	61.03013557	50.75366438	=
93.86205926	195.167646	150.6795812	219.6815915	286.0691564	240.7780485	=
218.4288994	293.03925	295.4356929	209.3843858	254.265168	238.6909683	=
229.3441194	304.9840912	324.5057301	247.4803154	283.9415764	298.6061891	=
203.6912116	232.927952	261.6473497	205.5093423	180.2080668	164.3718933	=
171.3687155	205.4153562	205.8928624	173.9561921	147.4835334	103.6236847	=
157.9605041	194.9364627	164.8671306	170.1401898	210.3080251	210.3984083	=
173.2390355	138.5324316	140.5130298	158.7595909
C330027C09Rik__6841372	C330027C09Rik	RIKEN cDNA C330027C09 gene	6841372	=
Clr3_CellCycle	Cluster1	Clr4_Repressed	NM_172616 // C330027C09Rik // =
RIKEN cDNA C330027C09 gene // 16 B5 // 224171	10.36020121	11.14202909	=
16.44617299	11.02112756	13.48393818	10.86058587	14.26136261	9.571532689	=
14.71973627	17.81968339	19.13457625	17.04941117	15.25658334	15.39734947	=
12.46663418	11.47291398	14.10808213	12.38052093	16.19593671	12.2702266	=
123.9264263	115.5024735	22.12859877	22.6191096	38.78991811	19.68070327	=
17.73367772	14.9943793	16.92753247	26.34724435	24.22642779	15.49262868	=
17.42141449	12.98055439	66.71502762	36.22665948	23.63626391	20.73893583	=
11.17009852	9.819911937	12.28086279	17.57204309	12.3276857	13.67586373	=
14.55709003	15.11239068	10.56418769	18.24374621	13.06296146	17.64245918	=
13.23411751	14.38257469	12.46697824	12.90260063	17.2348905	16.78301664	=
14.53541165	15.46526791	11.89456083	44.61231527	23.08173629	21.61049226	=
25.26222484	16.67517408	25.83115127	16.92788495	30.20404456	34.34742252	=
11.52999441	42.24942591	15.01299536	11.59226013	12.61247937	12.4596355	=
54.75542484	28.62552129	19.57105863
Usp25__6842503	Usp25	ubiquitin specific peptidase 25	6842503	=
Clr4_noIFN_RNAdn			NM_013918 // Usp25 // ubiquitin specific peptidase 25 =
// --- // 30940 /// ENSMUS	762.4662388	672.452972	1005.85055	743.320141	=
935.912419	726.2286774	792.9742556	670.3820554	1175.452364	1147.357837	=
1145.292176	1106.355962	1096.051376	1224.858997	776.4237174	932.9912853	=
857.8429731	1169.681683	1044.93653	1076.699611	491.1771771	515.2683145	=
625.7704599	673.3439274	613.2239012	638.3702914	582.6155566	713.5842734	=
743.8923063	617.9258106	485.7096014	586.4846563	733.3457056	730.504663	=
455.7187055	466.5443678	414.3368102	688.7945313	776.4072937	870.1800295	=
983.7033764	920.6761652	958.3307458	1129.054693	1117.454523	1097.115502	=
928.8037852	1325.388887	1106.509555	1083.812625	980.375116	1257.027249	=
1210.510405	1197.990187	1284.507559	1141.883585	1108.351398	1309.045515	=
913.771442	689.3630032	714.0046867	856.3460931	819.3408477	1135.254387	=
888.7661245	758.3605128	716.1810078	882.1741883	628.77501	550.7446893	=
587.8808287	665.2027216	666.4531495	593.9921915	658.5319324	806.784855	=
872.9708654
Itsn1__6843198	Itsn1	intersectin 1 (SH3 domain protein 1A)	6843198	=
Clr2_IFNdn_RNAup	Cluster6		NM_010587 // Itsn1 // intersectin 1 (SH3 =
domain protein 1A) // 16 C3.3-C4 // 164	260.5270813	301.8210844	=
228.6790097	239.6391531	260.29796	252.8328179	288.288515	262.0939634	=
225.4868947	184.0916106	209.7402652	270.2873285	265.3109435	271.6585124	=
256.5008888	236.0649352	223.735478	273.8420892	296.6791996	250.1933913	=
400.2229245	371.3665977	365.1586628	383.0025365	339.1735775	321.9315755	=
317.8275576	297.6554981	307.2906711	327.3022681	285.6570216	303.613038	=
293.2118962	282.3556754	346.3820043	345.0353018	317.1035534	327.6063934	=
216.8238716	164.9425642	159.0669072	168.8314438	181.1435861	182.5907371	=
175.3762942	172.6168946	168.9801655	168.3850062	154.9705019	157.6203648	=
157.9418666	174.051431	211.0308545	223.9464791	206.7408909	211.8486444	=
201.8290528	185.5777695	162.1730333	284.364958	256.9742181	273.8913309	=
220.5971304	231.8198285	322.5077377	284.5424624	282.8002459	326.4707774	=
189.2461074	273.7718625	244.3592484	244.0258349	250.1102155	250.2888378	=
279.1912027	278.1463632	276.481687
Chaf1b__6843343	Chaf1b	"chromatin assembly factor 1, subunit B (p60)"	=
6843343	Clr3_CellCycle	Cluster1	Clr4_Repressed	"NM_028083 // Chaf1b // =
chromatin assembly factor 1, subunit B (p60) // 16 C4|16 "	30.56735692	=
34.84911739	24.40508512	27.77220646	32.46897407	22.17727509	27.59758148	=
20.94349221	29.69236751	31.70481301	37.21828966	28.00572923	30.01059737	=
26.12990832	32.64862241	28.04671879	27.18841671	25.49177412	26.36349895	=
22.91547028	174.9913654	185.3758971	59.75800601	74.31698358	153.4452302	=
80.67222325	80.72927696	30.82843783	46.22943368	105.2838342	102.482959	=
50.77547659	36.9099984	40.90882164	190.7977143	141.9707413	90.43254981	=
76.3920241	24.50645489	37.66284893	26.69855765	31.86851832	24.52260317	=
29.214038	27.79589896	27.55954367	30.81262799	30.69453555	27.87519507	=
30.96894231	32.02285358	29.316685	29.98086487	26.41197376	26.7368917	=
28.65351191	29.90117198	27.61920792	26.58056387	148.1957206	56.77996621	=
50.38352118	42.08633233	29.36223287	65.35565007	59.80896586	103.708487	=
96.66623759	30.40253684	125.6964576	45.34810056	37.10161033	51.18467298	=
58.59071208	159.8106776	76.66360384	46.89493259
Ets2__6843433	Ets2	"E26 avian leukemia oncogene 2, 3' domain"	6843433	=
Clr5_FkB	Cluster1	Clr4_Repressed	"NM_011809 // Ets2 // E26 avian =
leukemia oncogene 2, 3' domain // 16 C3-qter|16 6"	486.6631564	=
342.4691733	357.0247633	325.724931	293.4987018	322.5614659	353.8441956	=
403.2303325	458.5037728	329.4989414	539.9718039	457.3864394	325.9144643	=
342.6947267	371.7991519	394.0050505	348.7283988	1025.349276	331.9841229	=
1037.359076	357.3217829	370.6181268	381.0403812	321.331802	306.0152289	=
331.4736276	254.2968528	219.0369019	301.0604963	268.0131917	216.7052281	=
265.7912181	240.6261752	223.6005624	262.4629067	239.0336831	270.5552873	=
282.9356238	316.3659317	662.6348691	343.8749565	244.8339622	225.2089294	=
352.566119	417.4328902	356.8638431	1098.561845	377.5647461	364.1274839	=
456.6640934	389.2842218	325.4066341	356.2312487	390.0484725	455.5765392	=
383.568302	369.7535794	392.478642	717.3086387	245.4644275	281.6988815	=
312.6381673	177.6150469	261.4117135	227.0049659	268.8391721	247.9920737	=
270.6359593	300.5580127	252.3898059	251.6177742	209.2160768	200.2349185	=
187.9180512	198.6011181	260.3864172	260.4802422
Mx2__6843550	Mx2	myxovirus (influenza virus) resistance 2	6843550	=
Clr4_noIFN_RNAdn	Cluster4	Clr2_Sustained_5-24hr	NR_003508 // Mx2 // =
myxovirus (influenza virus) resistance 2 // 16 C4|16 71.2 cM	241.9726565	=
173.9296311	360.7135902	370.3100548	323.2171585	364.3446615	333.4716106	=
275.9895751	455.8705592	423.6209741	644.5952028	331.8252764	387.8109652	=
415.3517249	201.0861599	324.4336627	325.708998	455.0874287	331.6228793	=
431.5159719	16.71544519	22.99056792	109.5358997	111.7096376	82.30852025	=
123.5173396	58.90998315	156.6477165	152.2427626	149.1479283	81.37252646	=
113.0039982	194.6515681	196.8209439	31.18282789	28.35006602	41.32261839	=
87.31757905	245.059758	464.9560269	460.7530309	570.9259411	372.1911203	=
417.5891006	667.8312911	607.9675103	565.8828437	540.8330752	448.6386476	=
488.4951512	536.8703598	356.1916899	384.0338536	336.1240406	477.2860139	=
320.9488389	481.5061223	484.6233475	382.6601388	27.82982907	69.66055718	=
78.20559009	181.3270048	192.5687859	64.75187189	44.66088284	30.44239558	=
48.51637889	146.0825428	35.03754558	50.41147212	99.00093274	78.5304274	=
45.54245047	22.34902617	39.6634995	80.79924211
Adcy9__6843634	Adcy9	adenylate cyclase 9	6843634	Clr2_IFNdn_RNAup	=
Cluster2		NM_009624 // Adcy9 // adenylate cyclase 9 // 16 B1|16 2.0 cM =
// 11515 /// ENSMUS	49.24413672	60.10570499	46.64336871	67.84261134	=
67.16744415	60.26338954	82.71976046	68.75106268	57.10399562	48.78109173	=
38.13860122	70.84333341	64.81293826	66.45013256	58.02288284	50.31650546	=
60.33862751	42.55833488	59.0366991	46.21181957	93.34428949	87.53693082	=
99.24140103	105.5315058	91.99285437	88.02612456	74.52281232	73.95727027	=
98.40773974	82.33077652	70.07752313	58.84304156	87.69301632	79.07666227	=
66.30336251	69.11466491	70.40763737	69.47539071	33.7884957	32	=
37.15128321	32.47325625	36.37738422	36.1163476	42.00356405	35.20235264	=
32.8365355	34.9248054	29.65493158	26.88333208	26.39659661	30.84832369	=
44.50143676	36.89593513	44.3198196	38.05225056	35.85096265	38.63295124	=
29.46540057	48.93144464	36.43391399	53.56392634	36.83767792	51.58500913	=
54.19883778	49.71261222	57.88429847	56.71467647	29.17700263	58.26631506	=
38.5088967	41.04828575	37.59945355	29.72098873	48.73377743	56.37133242	=
54.68980584
Zc3h7a__6843943	Zc3h7a	zinc finger CCCH type containing 7 A	6843943	=
Clr1_IFNup_RNAdn	Cluster3		NM_145931 // Zc3h7a // zinc finger CCCH type =
containing 7 A // 16 A1 // 106205 /	175.6597404	167.5107834	260.1806371	=
151.929698	216.6916913	180.400555	209.3219719	202.2379875	228.3732559	=
217.9162694	300.8623456	247.8511324	232.7714132	242.2864472	162.1662797	=
206.0984802	175.4298042	285.2830061	246.9080734	329.5971888	191.1034319	=
237.1194343	179.5821464	187.5055948	184.7819177	176.6193929	169.9444941	=
174.9998678	183.1497645	198.2036643	156.9716443	145.1408865	189.2093946	=
177.4919851	154.2321799	135.8424108	139.2863523	164.4779212	237.9508513	=
301.014727	329.072091	245.7145991	212.3249641	313.3389269	316.3527568	=
287.3091317	347.9317032	343.2842209	283.9079808	375.5887361	263.8107889	=
277.2608114	285.1050397	324.9288053	332.8987467	331.4966356	277.4896386	=
358.6393834	369.3539234	181.976689	263.509269	223.8750627	269.9596681	=
253.3012202	261.0749652	205.0824048	207.7925157	244.6304468	215.4411658	=
182.047375	147.5121501	182.3555254	185.6807213	165.3214526	184.7691538	=
211.5815472	222.7343151
Mcm4__6844177	Mcm4	minichromosome maintenance deficient 4 homolog (S. =
cerevisi	6844177	Clr3_CellCycle	Cluster1	Clr4_Repressed	NM_008565 // =
Mcm4 // minichromosome maintenance deficient 4 homolog (S. cerevisi	=
84.70938673	100.9124251	58.42444555	67.94096356	58.60492793	51.66230253	=
62.8338559	48.96231195	76.04966016	79.02788087	81.91183145	79.26653475	=
54.07238933	70.47012449	91.11079513	70.99473258	65.03254081	62.24732592	=
65.23345822	60.26966409	290.9384801	339.0254096	198.2064158	199.1594587	=
258.0326396	166.8710431	181.2352722	88.79827791	133.0634184	235.0151257	=
202.2982223	153.8893872	96.66556664	100.3474383	278.5727046	262.4920559	=
214.2616539	195.051311	68.77917738	62.36782017	64.59990595	85.77707172	=
68.21229763	67.96782593	79.63551363	84.0852143	56.73078092	75.99749612	=
59.53763537	72.79462487	74.61841785	66.29876062	62.89180384	79.70068475	=
86.07544396	71.21058664	77.97286221	73.98086272	63.71759545	311.9109327	=
142.321508	123.6141322	108.952841	77.90045227	161.2013262	148.0437603	=
224.5168499	211.8882794	66.33323867	246.6463333	107.7041353	96.0870336	=
109.7890379	126.4558582	269.161914	213.7439678	115.5361112
Cdc45l__6844359	Cdc45l	cell division cycle 45 homolog (S. =
cerevisiae)-like	6844359	Clr3_CellCycle	Cluster1	Clr4_Repressed	=
NM_009862 // Cdc45l // cell division cycle 45 homolog (S. =
cerevisiae)-like // 16	27.10317207	31.23128542	22.63117914	28.4624873	=
23.11376188	23.80066303	22.83634547	26.1045641	24.78267337	27.98825858	=
26.06875645	23.67446524	25.5390006	24.50849613	32.92610851	27.06975212	=
23.57571877	25.08720783	24.63042755	25.0165372	110.7052473	133.6957639	=
47.35910388	52.61747704	88.96340456	57.75243932	52.05663509	34.77262798	=
37.78573905	67.65290748	76.51973901	51.67412002	30.54681418	31.68328593	=
119.4315466	84.58382483	70.30571436	50.42335347	29.2247772	24.94986694	=
22.93803671	26.3421244	28.52154212	23.00937505	22.54757269	23.77593557	=
27.4204472	24.52293548	26.22298423	26.91446689	26.51560533	25.43794155	=
24.80002826	26.06857551	25.03527219	21.70927898	23.02118107	22.70250857	=
25.65876442	111.1219494	40.67526462	37.76426428	50.42230353	24.39020728	=
52.58209817	53.91817842	92.67768636	75.4934629	29.6251402	98.93711343	=
47.33121835	46.51680179	44.70084463	54.6700885	107.22743	69.50138956	=
39.90146649
Bcl6__6844653	Bcl6	B-cell leukemia/lymphoma 6	6844653	Clr1_IFNup_RNAdn	=
Cluster3		NM_009744 // Bcl6 // B-cell leukemia/lymphoma 6 // 16 B1|16 =
13.9 cM // 12053 ///	230.5107197	253.9973918	289.325548	320.8043912	=
290.1811458	211.4422893	270.4277994	231.2532988	306.0364698	258.3278929	=
303.1209211	302.0220627	288.3664683	330.3885909	241.6357108	228.8962617	=
250.5057541	412.8776251	269.4848651	364.0745334	144.3492651	173.3963965	=
235.2188826	258.7365129	228.4081311	267.0839732	147.3894836	173.8127419	=
230.2967307	143.250838	163.534342	218.0779542	208.1053101	231.3510778	=
139.9744998	117.2448046	108.4104309	185.6691225	321.6080564	419.1898904	=
381.9447003	457.0156073	342.2057629	410.4065968	421.6142937	395.3481402	=
554.5637786	447.0090154	439.7318999	360.3563383	410.7423245	386.0650125	=
446.8323477	517.0428823	502.8484843	445.7219473	415.5851688	437.8219392	=
401.9383065	210.5005186	296.1080724	347.9749451	386.7720615	388.2521505	=
325.039226	333.1620404	269.5033923	331.7792164	293.9262304	298.5337559	=
345.3990544	254.2404616	298.6330353	239.4067196	244.6439499	352.8790231	=
255.524918
1600021P15Rik_6844937	1600021P15Rik	1600021P15Rik	6844937	=
Clr1_IFNup_RNAdn			NM_177718 // 1600021P15Rik // RIKEN cDNA 1600021P15 =
gene // 16 B2 // 239796	32.36404949	24.90649569	25.91292616	27.15676753	=
32.55438088	25.5336917	23.69433303	24.04275201	30.84361352	30.9056781	=
28.25903091	24.0939665	24.93672566	20.87508125	27.19802473	36.48470672	=
28.01543162	26.61855255	29.7236608	18.1182276	30.67858145	40.98488093	=
28.23533561	28.83821138	28.36991908	30.13211306	25.27413422	20.51333266	=
32.09173506	28.88262447	38.24660658	31.76905153	30.36778857	28.64676023	=
35.19405785	34.403413	35.34293937	31.81267851	55.0145068	61.86750231	=
61.22886608	54.92457304	64.26181808	71.81930664	59.48153935	46.51357322	=
54.00794589	70.49162597	82.13926505	53.21938904	55.07822159	75.86222758	=
58.05827635	52.79795704	58.93284634	74.28557398	69.85346637	59.0972781	=
53.44044284	64.07590025	59.57190511	54.5837666	80.27617687	68.06635968	=
65.9129486	76.6779469	64.70431343	63.82988	53.76778374	58.28892844	=
73.43062113	73.88399834	62.12965181	65.41410755	65.37513729	74.96471949	=
49.94228689
Parp14__6845375	Parp14	"poly (ADP-ribose) polymerase family, member 14"	=
6845375	Clr4_noIFN_RNAdn	Cluster5	Clr2_Sustained_5-24hr	"NM_001039530 // =
Parp14 // poly (ADP-ribose) polymerase family, member 14 // 16 B"	=
1795.412466	1645.716072	2027.097728	2019.944135	1966.208031	2056.962778	=
2111.422637	1973.85491	2100.912533	2135.710145	2276.023725	2368.733047	=
2129.353894	2339.848988	1543.296704	2006.408788	1816.694101	2378.605699	=
2341.958125	2682.941347	663.0024748	920.2107034	1836.699988	1687.88362	=
1374.127535	1487.423719	1236.288763	1508.39624	1622.94692	1727.895008	=
1697.034077	1908.997667	1792.553289	1715.603157	964.755521	978.2026243	=
1139.037665	1537.211144	1888.597507	2633.744681	2403.130932	2106.015544	=
2079.614564	2137.190206	2431.447291	2297.581353	2579.543477	2645.82176	=
2121.251828	2458.052377	2143.718637	2086.978099	2323.042589	2296.466835	=
2573.650321	2266.263729	2220.856474	2480.302606	2470.350755	1223.332089	=
1729.932755	1831.233644	1893.841949	2200.628169	1776.719325	1574.305279	=
1372.794726	1544.795049	1642.411156	1316.416277	1230.560203	1637.864062	=
1585.475767	1479.096445	1105.436317	1492.380615	1671.699609
Dtx3l__6845377	Dtx3l	deltex 3-like (Drosophila)	6845377	Clr4_noIFN_RNAdn	=
Cluster5	Clr2_Sustained_5-24hr	NM_001013371 // Dtx3l // deltex 3-like =
(Drosophila) // 16 B3 // 209200 /// ENSMU	852.5493707	695.3713898	=
803.9988424	868.4928187	865.7277443	791.672725	810.9956562	688.632457	=
1014.842105	959.3011126	994.7360399	964.2480145	917.8662921	1029.694301	=
745.3684976	873.7155977	810.5963616	987.4129566	970.6649769	830.0414684	=
282.3263732	325.6932811	694.6923353	697.9645923	469.2879372	540.9081576	=
491.1466576	677.2149629	697.3263342	582.7122323	614.3725596	697.8289597	=
692.1208983	682.4409073	352.813015	377.4966157	436.4672555	607.66416	=
899.924193	917.3761745	1020.888958	972.105897	1001.120276	1044.71966	=
1131.170326	1030.264857	904.7401178	1280.507714	985.519287	1116.215708	=
980.9053757	1022.198997	1315.23073	1263.666491	1246.614882	1029.694301	=
1218.423648	1208.749665	835.8846144	651.8879623	770.7613093	857.5101701	=
729.9225293	1168.708626	799.7471812	741.2774135	670.0989442	795.390754	=
586.3830908	653.0503317	672.6303573	691.5309525	683.7901814	607.773429	=
577.909503	839.9213174	850.2598624
Cd86__6845435	Cd86	CD86 antigen	6845435	Clr1_IFNup_RNAdn			NM_019388 // =
Cd86 // CD86 antigen // 16 B5|16 26.9 cM // 12524 /// ENSMUST000000	=
310.2204868	176.884034	218.8274889	174.19266	204.9317774	153.2783117	=
153.3644094	148.8504767	415.9424544	278.2543128	438.3197287	173.7934404	=
231.3751658	232.283003	213.6743925	273.3015556	226.7392177	258.8531846	=
192.5487379	290.0484364	58.75094629	70.64864795	84.04964844	56.22617328	=
49.95232406	65.46627714	35.50892471	79.85551833	81.51083094	123.060175	=
129.1944314	111.091139	112.9233512	97.6859902	39.88626343	48.33110599	=
45.62270638	103.8300378	551.6464813	540.7093907	747.7021968	861.9617873	=
697.0461278	773.4101632	917.7898457	862.2484385	659.3861362	798.2461337	=
725.8562434	721.6022201	889.8389718	1083.137233	772.4404145	819.8121877	=
866.4365142	670.953959	722.8186543	773.6944718	808.1502272	298.5088919	=
265.9312861	398.042808	454.1957424	473.1094597	333.9410305	252.9695687	=
251.2552729	264.1053211	528.6906151	283.8588146	411.9882956	336.3805461	=
354.7477489	267.8626424	260.0076738	289.0248606	379.8272394
Nfkbiz__6846375	Nfkbiz	nuclear factor of kappa light polypeptide gene =
enhancer i	6846375	Clr5_FkB			NM_030612 // Nfkbiz // nuclear factor of =
kappa light polypeptide gene enhancer i	108.7046488	112.6747167	=
121.9655418	109.7996706	108.9377534	104.5370112	125.8141265	107.6347412	=
119.1454642	107.0106111	145.8134686	145.8366999	120.7450404	129.4741272	=
100.1473115	106.5384192	105.3268885	269.8324609	137.1784246	393.3474382	=
125.2094991	163.472033	170.3631929	98.89255265	87.70455277	104.5572948	=
80.47339786	90.03413466	96.60861704	99.76764178	101.0299976	120.3072819	=
84.20652914	83.19528657	71.77602232	97.46349588	98.93299325	107.1479307	=
127.591635	332.3110503	136.2799755	105.6127379	109.2356409	136.2998409	=
136.8944373	125.1548013	862.6731765	145.0784887	131.9090567	146.6496619	=
129.6267762	126.7164317	133.150131	153.1148137	144.54649	127.9086509	=
146.6405013	153.1286301	310.3322685	109.4926449	135.5244986	138.7544498	=
95.86951197	106.6093263	94.93776108	109.3379003	102.6727867	111.7150653	=
122.0450627	106.9231087	113.2729756	90.19777327	101.4425978	97.58924168	=
83.06392452	108.9505723	100.3982293
Samsn1__6847190	Samsn1	"SAM domain, SH3 domain and nuclear localization =
signals, "	6847190	Clr5_FkB			"NM_023380 // Samsn1 // SAM domain, SH3 =
domain and nuclear localization signals, "	183.3059491	139.496023	=
96.26771873	93.40061138	82.18651708	86.61410699	100.405895	91.62886451	=
143.8169458	101.1084665	231.4360469	98.75624882	75.73140483	115.3768675	=
162.7484417	122.7636964	134.1311132	289.8996901	95.89806588	480.2095532	=
86.76912059	117.970299	108.6135354	82.88448611	76.66786086	83.46735143	=
47.8172794	66.78536179	105.9514934	98.33341439	85.64338813	93.75344812	=
95.75196332	100.3696956	91.5475853	61.19194421	63.43423554	106.9994705	=
142.732476	312.3456662	176.8643914	171.3877477	101.9748819	167.7059492	=
168.5321648	166.7392772	437.2547615	169.3964885	163.7612436	199.2602636	=
262.3229315	281.3047577	143.0633246	181.0042594	185.9215125	154.0986282	=
141.7839193	138.7505975	434.2524375	134.3637515	151.8854645	225.1886094	=
161.091873	117.4212568	109.9923985	130.4370796	116.8213192	138.5026729	=
178.0983173	122.0712853	177.303831	148.6061643	196.0149665	138.6006259	=
88.73305802	158.3342911	128.8358136
ORF9_6848201	ORF9	ORF9	6848201	Clr1_IFNup_RNAdn			NM_020622 // ORF9 // =
open reading frame 9 // 16 C4|16 71.3 cM // 52793 /// AF494	19.38300096	=
17.08963712	18.133936	16.82902617	18.43633741	14.88048846	17.09828707	=
18.78800526	35.70787123	21.97818252	44.84017754	14.92014808	30.45801545	=
23.22247504	22.13780158	24.94882792	22.57540216	26.29797567	19.18663925	=
31.60060311	7.423193697	10.65537959	10.1377109	8.4274136	10.63331902	=
9.090628581	15.1924232	14.38805913	10.03883461	8.218186258	8.048946856	=
10.86118715	12.63347767	15.97362789	10.94545496	12.76764128	12.55543357	=
12.30932734	44.12027403	47.97729831	66.08265741	89.34901909	66.1665384	=
66.19910973	65.25424619	94.68803348	63.77989981	52.76721787	63.79626032	=
66.19269919	84.77282595	85.89009609	64.6778644	40.99567871	51.45181791	=
43.88846829	58.63499789	49.00136077	63.27352405	17.48384019	34.25042815	=
31.55244855	37.80041633	30.88019224	24.80157751	21.06681305	15.13304129	=
15.59249616	48.13517984	17.80079915	31.46945189	32.77400542	32.03507001	=
22.7830672	17.41960654	24.31981203	23.08542136
Zdhhc14__6848479	Zdhhc14	"zinc finger, DHHC domain containing 14"	=
6848479	Clr2_IFNdn_RNAup			"NM_146073 // Zdhhc14 // zinc finger, DHHC =
domain containing 14 // 17 A1 // 22445"	136.0714059	156.1425363	=
95.69090258	137.0197358	134.0567434	137.0055163	141.189597	119.4613534	=
130.2807205	124.7192329	91.19165639	144.6587577	135.0256597	141.8193047	=
165.9713244	139.7873478	154.3883492	107.2378146	135.8150704	66.88078866	=
216.7878275	210.5413627	206.2671445	213.1861672	198.0334116	217.1156697	=
187.0901479	190.6364065	208.1673613	214.2690899	207.171281	189.177941	=
175.0277492	182.7439686	187.7930646	213.1005027	182.8466174	205.5549248	=
73.48918412	46.43658458	55.25181832	98.24690232	90.65532205	78.55438821	=
65.67854117	63.60771585	51.33853133	89.23946543	67.56479735	54.31016025	=
70.3257013	78.09508886	73.78216385	85.38731294	73.93009328	78.77195289	=
71.67311335	76.36342238	49.6351351	162.8037486	96.71046645	149.2326924	=
114.4314503	108.973225	123.9083643	139.058703	154.70648	144.9578939	=
101.8491404	148.9154812	147.5356521	102.6244065	106.8275566	116.8269952	=
151.3106999	161.2259435	150.0365148
Clcn7__6849342	Clcn7	chloride channel 7	6849342	Clr1_IFNup_RNAdn	=
Cluster5	Clr2_Sustained_5-24hr	NM_011930 // Clcn7 // chloride channel 7 =
// 17 A3.3|17 10.0 cM // 26373 /// ENSM	646.4655119	576.1537404	=
703.2967268	697.7759133	645.628473	749.5544972	663.5215883	712.2698992	=
706.1056981	718.7420543	984.7065947	558.9596243	714.3762342	664.5482955	=
446.0340788	622.3835331	576.748949	798.6060857	597.8747902	1106.739252	=
316.4359979	279.1834514	377.0728868	495.7710818	432.5220712	472.5652878	=
420.980722	492.1349597	470.9499112	483.1909243	417.4847698	462.6764639	=
525.0059755	533.4837152	366.0659408	329.713773	336.0727186	391.3131429	=
967.3335107	1576.271297	1281.573007	881.2206715	809.7314516	1086.06889	=
1298.56274	1210.007189	1654.982504	1014.694529	1052.496976	1391.572264	=
1084.413885	762.1336594	896.0219181	906.8561551	1051.694399	1048.637153	=
884.329221	1206.155612	1247.825186	458.8630726	770.3125691	575.064373	=
555.6374502	848.2349525	653.3262401	585.0272131	524.1879267	597.8170913	=
750.3397533	567.2850937	504.9476466	625.6579552	578.3704021	479.3947518	=
521.484196	500.5396235	625.6881475
Tmem8__6849432	Tmem8	transmembrane protein 8 (five membrane-spanning =
domains) /	6849432	Clr2_IFNdn_RNAup	Cluster6		NM_021793 // Tmem8 // =
transmembrane protein 8 (five membrane-spanning domains) /	420.9309122	=
536.1862114	259.2302464	342.6779636	354.9520583	374.7435573	451.2020506	=
377.9810321	338.2953798	332.2095783	207.5276515	360.7860847	301.5221598	=
332.8873038	470.5030748	348.1801872	367.5634827	246.6839174	343.4985035	=
125.9895247	515.4362632	466.7254354	521.7734964	538.5288376	444.9656632	=
475.8060774	368.5790522	434.8697609	455.9431897	557.2573818	513.0194119	=
467.4148751	455.48831	454.7879011	409.3864456	545.3428204	482.575181	=
540.1849399	171.9744208	84.12310293	113.913109	171.9350915	201.651487	=
167.0562424	155.9705701	164.333162	108.3225715	165.2125874	141.7092407	=
101.5446097	122.9297224	143.4555707	147.9678386	165.2641433	160.2288214	=
166.8097783	142.2682688	163.268195	69.12138127	319.3755182	197.2320518	=
235.8490642	230.3270274	238.5222785	260.6554153	289.6707775	272.7112475	=
250.7681087	173.8537074	254.5790803	261.9032804	258.9069192	254.4237996	=
265.4414585	284.2428001	301.1460837	290.8436813
Cdkn1a__6849595	Cdkn1a	cyclin-dependent kinase inhibitor 1A (P21)	=
6849595	Clr4_noIFN_RNAdn	Cluster3		NM_007669 // Cdkn1a // =
cyclin-dependent kinase inhibitor 1A (P21) // 17 A3.3|17 	670.0989442	=
572.2691864	523.9987678	822.778081	632.7799651	659.135118	632.8853831	=
729.4879212	794.4706415	724.1477077	938.8296659	674.8906607	732.2538512	=
857.1474656	537.9506688	649.668623	690.9319182	842.1774199	614.4663812	=
1047.982988	408.0973541	403.9800342	386.7426605	306.2104984	343.1319891	=
460.7210517	286.2159373	447.1298869	335.6746282	341.0903308	485.1342606	=
462.8272706	521.4624791	407.8683859	354.7109341	310.6680607	314.7711699	=
331.6667252	818.3589481	1023.524249	847.0129155	995.5846502	903.9318933	=
823.388548	807.8869012	1010.847708	995.4813311	838.1880496	966.2751726	=
860.0045107	1090.6705	977.5387629	939.4355677	914.468766	774.8050939	=
1005.766775	767.1954305	848.0112569	759.5861881	339.6346343	514.3868861	=
531.0190966	861.3164588	746.4695446	496.6343992	417.7917643	422.8493577	=
436.4159018	742.892779	551.8339476	646.4612385	585.4856611	590.1098406	=
543.1173726	393.770193	408.4171536	576.8011829
H2-Eb2__6849968	H2-Eb2	"histocompatibility 2, class II antigen E beta2"	=
6849968	Clr1_IFNup_RNAdn			"NM_001033978 // H2-Eb2 // histocompatibility =
2, class II antigen E beta2 // 17 B"	355.217766	360.723605	529.1304487	=
599.7926869	628.1215429	540.2524326	295.9315691	454.6018483	743.789048	=
643.2696888	850.2306361	529.185716	609.9512477	661.8635167	721.3270404	=
662.7632231	705.3424886	536.8256454	652.3354127	658.9294938	118.7842703	=
143.6973996	283.9434533	189.3825767	144.3202603	276.5659543	278.6730827	=
381.5399379	373.6154114	471.907555	358.3708794	374.862977	460.9254524	=
465.5040526	125.0507678	192.0489159	202.5900903	271.109206	2210.258902	=
1512.269973	2072.275641	2151.161259	2133.638653	1956.826895	1702.454286	=
1682.043853	1232.011431	1843.459293	2109.228298	1720.246669	2143.124964	=
2084.809164	1969.754305	2219.931784	2272.397678	2202.917596	2129.797329	=
1955.470448	1695.50575	1465.523584	1990.065285	1808.527169	2632.103428	=
1913.104572	1747.649526	2015.887697	1792.9254	1740.155292	2086.978099	=
2108.79054	2584.734123	2095.094671	2040.772644	2384.217721	1877.893934	=
2424.212477	1974.12763
Daxx__6849986	Daxx	Fas death domain-associated protein	6849986	=
Clr4_noIFN_RNAdn	Cluster4	Clr2_Sustained_5-24hr	NM_007829 // Daxx // Fas =
death domain-associated protein // 17 B1|17 17.0 cM // 	788.4034813	=
624.7520381	881.6850616	712.6994315	670.3820554	770.0030348	690.0368483	=
759.0496175	890.4373887	823.8741979	966.2751726	738.8870793	803.8319773	=
710.9133002	565.0403193	743.5776592	716.8066712	954.4130272	789.584801	=
906.673936	127.0286279	151.495403	301.6330005	349.2483832	265.1692741	=
376.159215	261.7525296	415.4670572	403.0011646	392.742584	319.1121504	=
465.336378	477.3090462	500.9523948	206.1670877	233.6475035	266.5643563	=
310.891987	714.361123	843.5675578	999.5676287	980.0148587	800.002037	=
851.1382425	1062.391381	1107.506962	1015.877079	968.1792237	929.1065234	=
866.5562265	1033.411986	824.7138711	787.4201382	751.9276458	874.3823539	=
810.4838443	900.2300148	955.5449051	850.5133861	220.8939335	317.4355509	=
370.215089	540.2374335	584.6502782	330.5214042	345.8829779	246.0878945	=
281.4217463	559.9366772	276.8633798	429.5999496	448.2500172	431.2975273	=
364.3497193	199.9270814	298.7199072	366.5991754
H2-DMb2_6850017	H2-DMb2	H2-DMb2	6850017	Clr1_IFNup_RNAdn			"NM_010388 // =
H2-DMb2 // histocompatibility 2, class II, locus Mb2 // 17 B1|17 18"	=
92.46143438	135.6589004	125.3258422	137.4134869	161.5626492	142.946342	=
94.95684123	104.4660322	196.1943777	193.1663429	222.3979888	142.7493187	=
173.0662006	162.9934303	133.4744724	147.0680239	133.1612216	164.1555933	=
162.6086443	218.5894473	60.15821398	69.50138956	97.22396141	59.94135983	=
54.21800883	84.90983726	67.02604554	93.65539385	92.42492215	95.00358496	=
86.3150372	90.13778164	105.3115721	107.8229207	51.07339256	72.59860812	=
75.64012316	83.03974093	745.5493462	305.2759541	808.4863195	878.3366884	=
792.3753384	634.1936915	539.6089168	580.9580076	290.7389194	629.8303819	=
643.2696888	601.8416446	673.782944	603.2281181	517.760101	651.9694116	=
662.2994261	699.3593522	647.9192365	749.4350953	492.2611998	472.5128104	=
679.4906724	660.0446412	861.919624	731.6093849	481.3323656	696.0708934	=
631.1678381	551.3213018	769.4748738	868.8419451	866.4061592	712.3734907	=
884.7338388	893.5223371	518.9494439	809.7314516	652.9143635
Tap1__6850019	Tap1	"transporter 1, ATP-binding cassette, sub-family B =
(MDR/TAP)"	6850019	Clr1_IFNup_RNAdn	Cluster5	Clr2_Sustained_5-24hr	=
"NM_013683 // Tap1 // transporter 1, ATP-binding cassette, sub-family B =
(MDR/TAP)"	1074.984267	963.7197519	1271.838941	1302.167855	1210.343177	=
1193.928227	1145.451174	1174.882172	1436.656697	1455.60133	1756.636218	=
1049.728104	1336.366456	1301.716884	745.8441201	954.0755543	1046.168848	=
1425.152017	1110.967148	1514.577962	345.8326805	521.2784386	690.271344	=
678.2014366	556.2964036	814.1949489	599.1776578	728.2650774	751.7974295	=
621.2026499	733.6152863	965.257552	878.7931686	852.8689728	410.8791912	=
591.4900097	610.7509141	651.3232685	2134.377838	2397.973662	2439.551794	=
2164.023121	2152.950875	2361.357019	2478.583293	2548.442565	2662.008962	=
2294.398667	2318.699325	2430.605224	2296.784129	1918.548959	2122.86921	=
1983.31768	2175.150873	1992.687499	2323.203835	2525.931687	2189.066177	=
1415.111093	1976.730151	1813.423391	1933.501029	2132.603661	1683.444308	=
1807.649883	1555.648167	1581.414514	1732.091979	1594.181691	1602.379227	=
1602.156804	1628.468479	1535.507999	1429.20777	1791.062066	1691.045274
Psmb8__6850021	Psmb8	"proteosome (prosome, macropain) subunit, beta type =
8 (larg"	6850021	Clr1_IFNup_RNAdn	Cluster2	Clr3_Late_up_24hr	"NM_010724 =
// Psmb8 // proteasome (prosome, macropain) subunit, beta type 8 (larg"	=
2026.114416	1762.734957	1358.406531	1745.712074	1392.633291	1614.420037	=
1186.9145	1542.655147	1959.948093	1810.032933	2535.931425	1193.100612	=
1502.032218	1541.586817	2138.080431	1678.550583	1680.995665	1646.287308	=
1155.418719	1518.782785	661.0795151	850.283469	881.0867022	765.4690281	=
923.9684816	1045.154137	754.2140737	1041.393522	1013.843704	1430.0999	=
1725.741017	1768.609338	1648.685393	1751.529726	1169.681683	978.1082212	=
898.6651127	1109.658502	3023.492478	2696.177767	3139.241812	3716.684055	=
3034.198112	2370.211641	3228.391885	3871.293792	3305.836626	2359.228851	=
2544.735743	2589.935214	3429.779941	3320.304146	2182.702623	2614.103183	=
2698.982739	2170.633518	2759.516168	2562.790229	3116.9079	2327.555537	=
2471.549662	2344.882801	2892.096567	2119.488562	1976.455765	2190.887327	=
2009.191988	1837.591373	3294.856391	2708.541134	3509.621197	3318.235054	=
3282.547486	3101.390707	2084.376475	2386.366853	2127.877854
Tap2__6850022	Tap2	"transporter 2, ATP-binding cassette, sub-family B =
(MDR/TAP)"	6850022	Clr1_IFNup_RNAdn			"NM_011530 // Tap2 // transporter =
2, ATP-binding cassette, sub-family B (MDR/TAP)"	398.2994335	320.0048496	=
348.6269837	387.2550687	344.0823294	352.3363976	281.7007436	382.1222346	=
449.20812	416.4731774	648.9977318	323.9191466	402.4399876	337.466299	=
295.9110295	334.3741966	346.612426	383.3928837	299.1945944	489.7425403	=
125.7853538	173.6080594	224.3970377	175.8924779	167.484044	244.2491902	=
198.9524782	226.5601035	209.6690132	217.7833512	255.0966648	297.9590586	=
265.1031993	291.6875715	162.2303431	173.8609477	184.7345916	218.1973493	=
837.044116	1137.538785	1122.344903	1052.423926	881.6728223	924.5256782	=
1113.356482	1144.260741	1163.374725	862.8345748	962.7385514	1124.44722	=
1079.688782	753.9892552	831.1126489	768.3073888	908.0324686	842.5800175	=
908.8509681	1034.057055	1057.542704	468.0762473	820.4150309	634.2641253	=
784.0870767	755.8731196	516.4481782	586.1311915	505.0735007	469.0441704	=
759.122878	549.1705528	614.2194704	648.957406	641.3908181	575.2278558	=
415.7549786	565.2910017	543.8743559
H2-Ab1__6850033	H2-Ab1	"histocompatibility 2, class II antigen A, beta =
1"	6850033	Clr1_IFNup_RNAdn	Cluster9	Clr3_Late_up_24hr	"NM_207105 // =
H2-Ab1 // histocompatibility 2, class II antigen A, beta 1 // 17 B1"	=
128.9564214	123.8663117	194.5894938	133.505004	162.1977453	154.3551844	=
135.5837283	118.4176349	251.9790494	204.0275014	328.2588875	152.3367372	=
187.912834	197.454993	244.7830675	184.2894652	199.133196	223.6781012	=
175.0908748	236.7860379	44.05701653	46.54131544	81.73034348	69.91645532	=
55.11258394	80.35801903	101.1407202	141.7976506	149.9637346	114.8860599	=
81.84431126	107.2281743	126.3244364	135.9780717	33.40842321	68.02484255	=
82.05731738	89.12757155	729.1036945	428.8948353	681.6086505	680.1503714	=
566.5344733	562.8706536	505.9530169	643.198255	430.5210351	588.9617706	=
708.3459668	558.8199735	667.6507579	684.5395729	514.857701	716.9355661	=
724.2429729	626.4127853	446.2906676	631.5705888	536.9931662	431.874963	=
598.3144332	527.6655255	702.5611672	554.8483231	582.3044544	518.9854648	=
463.4211862	446.7983811	610.4631234	604.51308	750.1627015	700.3780829	=
643.6044279	692.0344329	405.8408076	804.7459084	655.3085133
Bat5__6850114	Bat5	HLA-B associated transcript 5	6850114	=
Clr1_IFNup_RNAdn			NM_178592 // Bat5 // HLA-B associated transcript 5 // =
17 B1 // 193742 /// ENSMUS	279.1603836	267.6251238	158.5770376	=
231.4954138	218.3032445	222.5938967	187.3964903	217.5706062	245.1481414	=
227.7994125	311.7336643	207.7709515	200.3238197	191.1710285	270.1824696	=
230.8113248	229.5842355	213.8921644	165.9126382	217.2993112	193.4410077	=
199.311311	183.1675624	183.8900785	201.6710162	224.1374539	191.5264612	=
195.6403404	217.1683484	260.3213621	267.9499507	273.8096886	224.8376528	=
230.4803226	209.5106545	203.617842	249.0808331	222.7389531	544.7270882	=
412.2770765	531.7078992	574.0886256	506.4971307	407.6309234	535.8850231	=
611.4922059	525.3263987	428.6451311	457.6782994	453.8400972	523.5888115	=
432.3451273	353.3612798	438.2255716	479.5608349	410.9873047	455.7882989	=
425.3275387	500.563778	401.8742789	452.6838535	429.5343549	476.7405047	=
403.3980273	387.7922516	459.8979705	408.8847542	370.1458381	536.4017535	=
462.1668992	474.0053765	456.0538151	514.6613624	469.1613859	392.6745702	=
442.100312	397.3619079
Ier3__6850191	Ier3	immediate early response 3	6850191	Clr5_FkB			=
NM_133662 // Ier3 // immediate early response 3 // 17 B1 // 15937 /// =
ENSMUST000	694.8512426	408.1596751	161.1588677	242.7605042	166.8016738	=
176.8190347	188.2818105	212.7713391	272.0333668	188.7574787	458.0051616	=
171.9886884	182.5186336	169.5327076	373.3719749	299.9835828	313.9889481	=
641.3776748	185.3643787	906.2592843	246.6206555	326.8806403	189.5822328	=
148.4372976	130.7548123	191.059728	98.41115499	146.5551751	154.2033299	=
248.2259507	314.1500546	275.2731555	248.5978849	203.1751572	232.6358928	=
228.3605754	217.4605382	190.7672577	372.2582931	1217.241861	345.324858	=
411.2008988	288.6584565	256.8139114	346.6486294	382.9362094	2012.817118	=
237.6772381	292.2177187	312.6315541	478.0375033	340.8421751	235.6399326	=
311.757363	340.4454115	259.3433691	290.662246	284.1128066	1323.552913	=
226.268176	251.1455951	281.7828762	347.3629295	175.0326087	146.6100185	=
216.0033672	200.3932206	154.524297	422.7789248	300.8144191	360.9036808	=
295.9726525	274.6346518	330.4663501	204.7372709	291.0998822	239.5445216
Gtpbp2__6850681	Gtpbp2	GTP binding protein 2	6850681	Clr1_IFNup_RNAdn			=
NM_019581 // Gtpbp2 // GTP binding protein 2 // 17 C-D // 56055 /// =
ENSMUST00000	378.8780905	318.365437	458.0781321	413.9406783	357.225189	=
466.2952447	395.5729562	441.9594726	459.4740729	429.7280442	626.5821677	=
344.2659313	466.0012781	360.2039169	213.952971	371.1194746	346.7758295	=
491.1093224	324.4741987	486.1541682	233.3642603	243.2422418	201.3790746	=
199.7746939	190.0111264	229.2201402	174.2047509	211.6959862	234.5269686	=
224.8438952	185.1986661	213.8166045	207.657193	207.3249934	176.0364226	=
164.1885845	201.1433259	172.6659672	679.7593281	923.9752002	818.8697787	=
652.9458711	456.547284	655.548974	935.4324523	1051.840403	1042.766405	=
790.6304257	772.5583747	890.5792555	743.2945906	547.3805115	627.3426744	=
606.6330985	852.0828655	715.5804873	654.6815645	740.1840249	805.6449017	=
291.9526213	487.1897459	433.5907022	293.9730595	425.2417945	315.7896781	=
323.0558867	303.6636185	302.6592105	359.7422835	269.7837705	282.9141161	=
307.537777	313.7474433	252.0681788	278.5012649	361.2089416	323.4749333
Pcaf__6851103	Pcaf	p300/CBP-associated factor	6851103	Clr1_IFNup_RNAdn			=
NM_020005 // Pcaf // p300/CBP-associated factor // 17 C|17 30.0 cM // =
18519 /// 	73.50548419	67.71012989	87.63408237	76.90096364	82.87068026	=
86.14050412	97.2158639	58.50386502	148.2758758	111.0865127	114.0000015	=
88.37583198	92.46913587	122.4670821	99.56245159	100.7544537	99.76002484	=
108.6670018	97.69480495	106.9193981	112.6130251	108.8984781	114.5862456	=
99.28267339	86.1870953	71.57628966	69.37289116	88.32134324	91.1903905	=
98.45344877	67.33290495	77.88101532	97.63660356	94.41212271	72.58704337	=
58.22311594	60.51202149	73.9260127	126.4584914	97.39867172	128.7456552	=
174.9998678	140.9148633	163.3870651	153.9128878	148.4291046	141.5894342	=
187.7956715	130.1706192	157.1882973	147.7024679	146.2720313	157.2503941	=
189.7084102	207.3206764	161.3041894	181.8771134	184.1987909	141.4883868	=
132.8422077	134.7274697	178.194646	124.7356403	163.298741	132.2991401	=
99.86658294	137.2640532	134.6845052	85.597685	117.282167	94.65718052	=
85.54431538	79.54283872	75.1822315	104.6435874	139.5820833	136.8868361
Uhrf1__6851232	Uhrf1	"ubiquitin-like, containing PHD and RING finger =
domains, 1 "	6851232	Clr3_CellCycle	Cluster1	Clr4_Repressed	"NM_010931 =
// Uhrf1 // ubiquitin-like, containing PHD and RING finger domains, 1 "	=
48.56988694	62.98297882	21.334259	27.55343225	30.55062072	25.22950715	=
44.20385283	36.77338642	26.37264112	27.19896864	35.03488216	41.7348344	=
23.95492046	22.68410972	51.59716706	35.94353098	25.82846204	25.65254035	=
26.64402591	35.77003977	716.3595101	780.3512131	223.4533939	252.321578	=
575.1643581	193.6462865	262.6357672	54.97675304	97.44188303	339.6418187	=
355.9153721	200.1045176	64.09189183	66.28221841	721.3170272	584.6015844	=
406.8039853	212.6239191	46.08866288	27.06581571	30.68262751	20.0405484	=
20.47795786	20.78873248	25.46651856	22.49293104	17.25807923	24.75400464	=
23.01209021	33.4728607	30.27761882	18.88671351	22.96094409	30.70772702	=
25.51298992	30.46603985	27.8282838	21.25381397	24.97754892	367.5814631	=
149.7456057	97.75443033	65.09342007	31.75165737	145.4520764	130.7992035	=
262.6722283	227.2048569	37.14201359	449.6597002	113.689084	74.91953947	=
98.96730063	171.3532533	410.0936431	189.6992559	83.95999483
Rasgrp3__6852235	Rasgrp3	"RAS, guanyl releasing protein 3"	6852235	=
Clr2_IFNdn_RNAup			"NM_207246 // Rasgrp3 // RAS, guanyl releasing =
protein 3 // 17 E2 // 240168 /// E"	41.06963252	89.24937639	32.64002314	=
73.72694942	76.68859189	112.6208417	113.8365539	46.13789222	35.93654622	=
28.34967247	24.46233436	59.83923826	42.64663619	56.6306102	105.786368	=
65.82164377	71.12672877	11.21525129	76.52980556	10.34893134	103.2630156	=
95.35919929	103.8890811	189.2750074	153.7625357	146.5145402	131.0569442	=
118.5268445	130.5926768	120.1905922	106.7106084	105.8853983	128.5432631	=
120.6421205	142.8146325	94.85288836	71.3108752	108.0908189	23.78994333	=
8.467053855	16.97370817	46.98244759	32.00199904	17.88862024	22.27201182	=
21.40639627	8.169683075	23.31683637	17.90747336	17.88366033	17.50445351	=
17.80684252	27.37373122	32.03528178	20.59254036	29.79007781	21.64991998	=
13.1277705	12.44884448	38.99696017	26.59973166	21.26398125	80.59062046	=
52.73248776	63.98358724	27.08570941	35.66803775	45.71893725	16.03741605	=
48.64703579	31.78138122	29.78863046	27.9074786	31.98780752	47.88593592	=
42.11260318	48.36092326
Msh6__6852902	Msh6	mutS homolog 6 (E. coli)	6852902	Clr3_CellCycle			=
NM_010830 // Msh6 // mutS homolog 6 (E. coli) // 17 E4|17 47.0 cM // =
17688 /// E	39.36386543	47.58219845	38.40946767	39.40235623	41.78866619	=
45.67237393	38.17218446	40.69304136	52.28699385	53.08160945	60.87803002	=
49.44524673	45.10107787	44.50852684	54.91048767	40.44558086	44.06190952	=
43.48874616	41.77593354	43.86931012	91.01673812	126.5408998	57.0521725	=
72.74014946	92.61411682	77.93179332	61.12158127	52.94196423	54.42773749	=
89.58964024	76.32057772	58.55985191	52.15957504	50.32139507	93.31840825	=
90.29913141	64.44203436	77.67938929	48.47738007	44.55823323	38.23998316	=
54.80440093	52.71493963	40.10194059	48.44143854	52.26669167	38.11482205	=
41.12603157	52.67805009	45.63819529	46.86730489	50.79343674	36.8246524	=
50.48734087	53.8136353	48.72633638	42.02278244	40.94654941	57.27445451	=
103.7760701	65.51757883	71.76309429	76.35072796	40.19850914	57.53626972	=
57.70042821	80.35746127	81.57244094	41.9253233	81.68786248	67.08555365	=
47.2355124	64.89475712	57.42074475	80.65878589	89.8109891	49.60935263
A630033E08Rik_6854231	A630033E08Rik	A630033E08Rik	6854231	=
Clr1_IFNup_RNAdn			BC016216 // A630033E08Rik // RIKEN cDNA A630033E08 =
gene // 17 A3.3 // 240041	20.90215901	20.61882229	31.26052213	=
26.97254738	31.40538321	18.0613016	33.26769081	19.13749198	28.0362179	=
26.89134794	33.18041262	23.57081798	24.59852812	32.84359076	24.92617807	=
22.89372056	20.71422602	28.11951736	30.5334799	26.70651841	23.84177766	=
21.72960181	24.82273576	25.84458451	20.72197763	22.16927951	19.19461856	=
21.53064943	21.85346288	31.37601102	26.97890447	19.86352642	24.91011806	=
23.54942695	18.10504592	21.92979098	12.09140571	19.70691567	34.14920389	=
56.85793953	49.86343	57.75604711	51.18502825	60.14403879	52.90126137	=
55.00419783	54.63676049	61.0682314	62.09175578	62.24000205	54.67122688	=
54.94705177	52.52892689	57.87947745	62.14990261	57.10914843	54.83214027	=
68.48709208	52.73576453	39.49504702	43.0851877	53.88418677	56.38033227	=
42.53445699	40.60457077	33.43321087	26.25754569	36.51279056	31.36318552	=
37.71953113	30.31499915	31.66155371	31.86277828	26.95367219	34.12861144	=
34.16057173	32.49374129
Nme4__6854463	Nme4	"expressed in non-metastatic cells 4, protein"	=
6854463	Clr2_IFNdn_RNAup			"NM_019731 // Nme4 // expressed in =
non-metastatic cells 4, protein // 17 B1 // 56"	172.1544726	240.6328559	=
117.6338944	170.4293679	167.4793942	161.203564	151.4250181	182.0953368	=
125.4718586	123.3633631	98.94192053	170.7616442	135.4137252	139.3993261	=
243.8803767	159.1673037	185.8622837	113.2399968	149.1562103	75.19266885	=
274.602339	280.5823307	301.5179742	233.6734524	254.9569945	265.6770391	=
234.1079073	200.5029998	247.2574378	277.9188315	298.22547	253.0782864	=
269.9241582	244.4405925	287.2155155	324.4943613	287.0224927	283.1827995	=
81.93568656	38.06201154	59.58923448	94.48086099	95.36512485	63.0436897	=
58.25620544	67.8506169	37.46495779	73.6646178	72.5221518	61.30828809	=
53.22897644	83.34073821	63.5535193	76.93083462	68.05974583	82.56564968	=
72.29880931	59.59171615	35.60998914	187.9727783	134.1999353	160.0700774	=
163.7044752	141.4452765	164.5748246	204.8678468	188.2714183	158.0371653	=
112.8349298	209.7955229	215.4889511	179.6792778	196.2827825	237.3331735	=
200.6934837	200.8256622	174.5576572
Brd2__6855006	Brd2	bromodomain containing 2	6855006	Clr1_IFNup_RNAdn	=
Cluster3		NM_010238 // Brd2 // bromodomain containing 2 // 17 D|17 18.53 =
cM // 14312 /// N	645.5030106	642.9533993	761.2887546	688.2315326	=
720.7174407	705.9978844	745.1207027	663.0664651	850.719746	896.6244931	=
758.9969346	805.8291888	736.0858755	820.3694769	675.7424089	710.583479	=
685.0760023	946.2645809	792.0239538	917.0778647	633.5697722	576.0939487	=
624.0812994	655.3310392	568.5367099	631.2508714	563.8940536	574.6581483	=
650.1639731	610.2008797	554.7485692	584.9259	625.4755918	603.7343516	=
550.9201953	581.751965	510.2639897	569.5704118	883.8821349	1212.106238	=
1092.184151	792.908211	905.8699721	1030.194031	1066.819327	1046.531286	=
1128.663675	1126.318921	1037.359076	931.4211507	892.2167718	1049.437396	=
1068.150882	1129.916305	1146.642846	965.2907322	1061.803034	1200.317508	=
834.8249425	632.7490123	648.9621248	724.4335409	791.8150822	894.3466753	=
726.2032345	718.3682361	664.1750033	675.1668701	737.5719284	635.1573835	=
643.5240236	686.9874704	701.3982974	647.3310217	610.2597738	725.2327485	=
694.4177777
Psmb9__6855013	Psmb9	"proteosome (prosome, macropain) subunit, beta type =
9 (larg"	6855013	Clr1_IFNup_RNAdn	Cluster2	Clr3_Late_up_24hr	"NM_013585 =
// Psmb9 // proteasome (prosome, macropain) subunit, beta type 9 (larg"	=
1202.9825	1079.389777	1276.077393	1332.296717	1224.944016	1152.77908	=
1122.966797	1198.072549	1345.941176	1169.19544	1786.103424	993.2615759	=
1308.138967	1299.373321	1179.205898	1161.521295	1239.807041	1244.111438	=
1098.256888	1377.656451	604.9072192	852.5319004	904.7592562	811.5072548	=
782.1111801	1048.855529	802.2845472	945.2811563	953.0707816	863.7499259	=
1198.488405	1246.787946	1177.816871	1184.695391	799.9465117	910.6605257	=
925.67351	784.0596068	2155.937352	2170.782749	2282.659352	2750.35052	=
2324.331329	2151.609235	2407.799467	2613.740324	2144.016243	2279.972037	=
2245.779195	2347.646624	2477.552932	2375.803859	2148.925621	2014.351822	=
2066.68052	2086.25533	2225.170905	2317.413708	2327.555537	1877.373877	=
2185.578666	2065.678008	2704.975126	2104.117502	1940.617858	1996.144296	=
1809.907305	1689.756892	2030.191433	2002.102908	2351.229543	2195.143538	=
2214.246812	2194.07871	1797.280326	2022.607056	1955.06331
H2-Aa__6855018	H2-Aa	"histocompatibility 2, class II antigen A, alpha"	=
6855018	Clr1_IFNup_RNAdn	Cluster2	Clr3_Late_up_24hr	"NM_010378 // H2-Aa =
// histocompatibility 2, class II antigen A, alpha // 17 B1|1"	=
124.3445941	101.8660743	124.0106276	140.8035466	137.3678043	119.052997	=
80.27561969	96.42799323	203.5430188	159.862767	222.8902921	133.5688694	=
116.2663644	158.3320931	180.4793378	152.5142238	146.2031068	141.5835846	=
167.2752034	198.7498513	33.57184714	42.64959635	67.54700157	63.58392168	=
58.06915771	98.04146967	73.99470386	118.6698814	132.2423068	131.4773126	=
106.0999374	91.81002664	116.6287676	108.7121941	45.91202353	54.3975597	=
63.03800143	82.89538998	470.5096062	269.8922212	483.4826308	521.6796889	=
511.0356477	411.9741342	331.4116235	443.8719316	265.6900355	398.7609857	=
411.7086979	486.733936	471.2831363	505.4275291	382.3792119	491.5997754	=
468.624853	470.0075703	412.6999877	409.2419603	382.5647877	353.4126722	=
568.138852	404.2741584	557.0371415	512.0852967	410.1505753	333.3583252	=
403.272183	382.7901784	414.4976159	447.3903592	557.2765372	461.6066296	=
461.8529424	500.0157917	391.8994746	540.4435292	452.7622614
H2-Ea__6855022	H2-Ea	"histocompatibility 2, class II antigen E alpha"	=
6855022	Clr1_IFNup_RNAdn			"NM_010381 // H2-Ea // histocompatibility 2, =
class II antigen E alpha // 17 B1|17"	59.08499329	76.7497532	194.7230584	=
206.1970724	185.4723001	124.7140391	79.42162742	65.85175994	336.4877406	=
228.7265561	484.6166201	196.983383	281.755496	326.5454559	316.9409323	=
252.9484995	208.2495972	198.8532093	219.3285611	205.1492502	68.52839303	=
55.04921148	79.61122305	41.87653319	44.00818927	74.28557398	70.45400849	=
112.8552568	137.3706647	175.8485909	144.5134333	159.41902	169.1934834	=
177.0238753	43.32235762	65.09522732	62.05991309	101.0874486	1284.151832	=
697.2346095	1203.482795	1792.9254	1563.323032	1212.946236	909.7586046	=
1065.119723	565.683126	1338.591793	1250.769273	1253.63329	1493.725846	=
1707.299196	1171.385515	1808.402841	1587.675068	1432.380953	1100.696008	=
1275.988825	1079.239949	1089.688256	1242.645957	1336.829431	1975.908413	=
1269.196746	1206.155612	1158.144785	1128.898717	1211.181952	1338.683821	=
1559.535	1778.444294	1609.280108	1519.099069	1647.199519	1289.325061	=
1815.686824	1439.447673
C4a_6855051	C4a	C4a	6855051	Clr1_IFNup_RNAdn			NM_011413 // C4a // =
complement component 4A (Rodgers blood group) // 17 B1 // 62	118.3257326	=
118.8254616	169.2075203	213.8195727	202.5339858	150.9105422	139.5182478	=
124.0777018	253.4328633	174.4234537	262.1974163	96.18098947	192.2487142	=
152.6823792	119.3380291	174.1817789	169.3002154	95.18946869	145.8124565	=
103.9257941	28.08231946	42.52973362	107.6071383	100.4929132	68.8125572	=
92.61794323	66.28221841	161.0126125	150.6336206	98.25713166	66.92021407	=
132.6848512	132.3422622	149.1531045	36.8317976	56.64002586	61.13131931	=
96.53565052	284.4439188	157.7690138	374.3800818	336.3525299	401.6262349	=
355.2473536	369.5896095	392.7698447	204.5599861	369.5998708	381.5689433	=
338.980815	276.5718046	266.2984137	375.8127495	328.9968347	393.5627913	=
394.4887457	359.2413442	367.0135608	191.1100642	140.3241838	270.5046783	=
288.2385901	331.8068516	454.5829167	264.6404366	256.3142751	185.6292382	=
215.4949339	216.3885189	175.0447579	227.3702771	217.4801609	204.971541	=
191.3764918	129.8246094	261.901376	258.027352
Cfb__6855061	Cfb	complement factor B	6855061	Clr1_IFNup_RNAdn	Cluster9	=
Clr3_Late_up_24hr	NM_008198 // Cfb // complement factor B // 17 B1|17 =
18.85 cM // 14962 /// ENSMUS	2943.874477	2364.796719	2851.489415	=
2654.823324	2505.356332	2564.923986	2284.24276	2782.758206	3536.239094	=
2961.679599	4693.667159	2459.074628	3129.030024	3079.541859	2325.297968	=
2641.789926	2523.656865	4927.703687	2822.582484	5501.082851	260.743994	=
416.6290287	1241.957785	1135.018772	853.3003718	1225.877994	925.1859509	=
1600.492788	1418.548326	1842.565062	1242.645957	1551.125941	1622.834277	=
1671.931686	479.6106076	711.4558176	1101.764644	1381.00271	4015.04374	=
5822.005056	4543.221388	3894.440382	3416.255561	4607.280339	4787.642005	=
4856.832505	6113.571818	3685.641721	4413.17185	4800.603579	5119.9016	=
4240.445689	3915.822355	4088.341935	4488.4449	4097.419031	3967.461404	=
4693.992952	5747.424576	2177.867237	3729.844153	3388.42794	3023.072793	=
3094.734927	2244.689806	2835.917255	2156.685687	2473.434134	4683.269181	=
2076.301426	3055.515186	3095.807076	3066.549071	2159.527449	2103.972854	=
2537.864986	2816.134088
Hspa1a__6855067	Hspa1a	heat shock protein 1A	6855067	Clr1_IFNup_RNAdn	=
Cluster4	Clr2_Sustained_5-24hr	NM_010479 // Hspa1a // heat shock protein =
1A // 17 B1 // 193740	22.58526853	12.62052536	21.90502339	31.44219168	=
12.13683234	14.69741005	14.71116882	22.1740428	26.49190959	24.44928017	=
26.794589	25.9517533	14.3992318	11.16235924	23.07725854	36.69343753	=
38.01771731	27.78915648	18.39216953	30.0605615	26.46437734	20.88217524	=
11.754653	19.1132309	13.80347771	15.64944935	18.47765524	30.38358105	=
29.14547568	13.67292596	23.84277057	17.24372795	21.45645519	25.44552643	=
19.32236937	19.72809591	22.93580787	16.50750462	45.79314683	141.6208859	=
65.93715667	53.13497137	38.92810242	65.37604482	61.98769158	47.76957366	=
80.23723625	50.21059746	48.40486771	56.75360495	65.03208943	51.39299459	=
48.43607523	53.17219845	52.50417483	28.03389211	61.91340542	58.43821545	=
73.89628262	17.33589279	23.32022754	29.68454688	35.42215842	25.50662417	=
16.83089521	20.35159861	20.25252935	20.40527336	40.68485126	20.96629252	=
21.46850746	31.3416625	25.36223374	26.72318014	31.44437412	22.97590691	=
23.8502109
Aif1__6855084	Aif1	allograft inflammatory factor 1	6855084	=
Clr1_IFNup_RNAdn	Cluster2	Clr3_Late_up_24hr	NM_019467 // Aif1 // =
allograft inflammatory factor 1 // 17 B1|17 19.05 cM // 116	1296.583926	=
1204.484008	791.4529592	1083.738118	896.0651573	1003.816673	971.6953639	=
1235.603295	983.6903712	836.6380799	1265.595067	990.0312027	1033.197507	=
1215.80803	1165.06937	970.0331622	958.3174426	1183.874175	1145.848008	=
1370.987334	686.6496853	863.5404052	965.9737328	657.7884013	703.4380721	=
690.5967587	599.8593001	737.4339612	820.0680167	996.4616494	951.2228521	=
949.4575833	936.0615309	943.3697532	649.7360509	873.8368933	844.7321328	=
933.553923	1733.173173	1214.62878	1778.197431	1790.814636	1443.144339	=
1296.763928	1798.152579	1823.254433	1583.38941	1372.224047	1404.071284	=
1374.318301	1925.343462	1779.060424	1252.244335	1638.318854	1547.367463	=
1199.235725	1437.255121	1326.491517	1572.996656	1735.09671	1522.788885	=
1726.698395	1382.247544	1335.070273	1298.472612	1541.158877	1288.967148	=
1359.914138	1512.165012	1245.405751	1935.781252	1522.471832	1713.345563	=
1599.16134	1111.814223	1432.679243	1517.625648
Enpp4__6855526	Enpp4	ectonucleotide pyrophosphatase/phosphodiesterase 4	=
6855526	Clr4_noIFN_RNAdn	Cluster4	Clr2_Sustained_5-24hr	NM_199016 // =
Enpp4 // ectonucleotide pyrophosphatase/phosphodiesterase 4 // 17 B	=
392.3261193	203.7858233	988.8787385	318.5906994	521.2095264	369.6895468	=
400.433836	341.9163358	841.9965085	662.313436	785.7027574	608.7855019	=
705.4156948	628.731369	344.1014358	669.8062116	497.295694	876.0989592	=
612.781809	882.1928493	101.4257343	115.6779476	158.1094739	246.521556	=
159.452166	156.9117839	137.8896058	327.7313723	203.9370239	151.5090232	=
195.9239625	155.7048444	255.3354698	241.1923081	90.49210953	203.4259945	=
135.659842	244.9442839	382.0108556	527.3802791	630.3722745	500.813663	=
562.441811	935.4392542	787.0600252	579.4618188	840.0606889	941.5798448	=
771.1139649	817.5311493	591.7238719	889.4132051	862.2843478	802.6457897	=
987.2967799	860.9345017	716.4689061	1126.943761	557.06034	297.694853	=
286.0731275	301.4322812	389.2409926	589.4478491	416.2595963	293.7652031	=
291.7602723	381.9474776	414.368309	187.1641193	210.1273055	267.428649	=
320.5843448	235.5582471	228.7804641	316.1334652	379.4116788
Vegfa__6855659	Vegfa	vascular endothelial growth factor A	6855659	=
Clr1_IFNup_RNAdn			NM_001025250 // Vegfa // vascular endothelial growth =
factor A // 17 C|17 24.2 cM	232.942503	208.8307149	316.2233376	=
242.728572	256.149131	240.4044644	205.8600643	206.8455331	347.6737438	=
344.0536717	328.5843184	265.1967955	345.8422822	281.1701601	212.3985226	=
260.590293	228.2118579	384.4387204	254.2986178	278.3025083	116.7768085	=
198.8490687	165.6093372	133.7893887	125.1071155	163.214996	147.4334311	=
198.5199364	185.1870975	134.5165632	141.4737035	189.4823784	188.6306245	=
165.3053887	107.2029079	153.7945056	145.8629722	173.7802292	494.1688177	=
667.8220205	490.5716863	504.2235106	551.9255156	544.9197675	572.7335377	=
563.7140418	619.697436	616.3816781	556.0151595	529.8756431	506.5426673	=
596.3023166	633.758685	565.3694796	583.840401	578.4866403	676.9285186	=
665.5717518	619.8391886	375.9742611	374.9903669	471.8320696	360.3413314	=
493.2175098	389.0953866	417.0076099	412.0996974	419.8876538	468.5275927	=
307.734018	365.7108821	403.232998	396.421086	389.176415	367.7547521	=
462.3655229	440.6196561
C3__6856290	C3	complement component 3	6856290	Clr1_IFNup_RNAdn	Cluster9	=
Clr3_Late_up_24hr	NM_009778 // C3 // complement component 3 // 17 =
E1-E3|17 34.3 cM // 12266 /// EN	2151.459899	2093.789084	2285.192727	=
2172.890303	2188.308053	1863.889292	1975.359907	2152.653451	2744.827285	=
2283.925688	2649.491925	2032.585685	2278.549736	2358.084429	2010.306614	=
1983.042379	1977.962745	3206.091245	2398.306566	3397.599179	1319.248338	=
1395.726192	2104.847851	1697.85768	1256.243086	1483.408673	1325.848059	=
1687.416184	1646.287308	1890.301137	1766.527201	1829.330498	1377.656451	=
1219.437291	1008.007148	1210.678457	1259.64411	1472.447181	2836.704716	=
3904.170756	3411.760047	2337.256566	2612.653778	3618.560985	3181.298033	=
3204.093326	3737.608888	2977.528963	3332.985961	3159.105512	3161.294792	=
3308.589037	3525.225224	3651.313696	3736.83317	3293.486701	3323.989135	=
3594.064073	3488.279815	2353.348939	2742.164991	2970.932782	2140.749086	=
2774.668806	2326.910953	2316.450346	2286.460469	2537.16216	3050.225854	=
2106.015544	2555.162912	2025.131582	2061.959037	1690.108781	2040.490717	=
2191.495679	2306.036765
Prkcn__6857441	Prkcn	"protein kinase C, nu"	6857441	Clr2_IFNdn_RNAup	=
Cluster1	Clr4_Repressed	"NM_029239 // Prkcn // protein kinase C, nu // =
17 E3 // 75292 /// ENSMUST00000003"	84.72993976	92.59293666	100.9964105	=
90.72951142	109.5116098	100.9299038	108.3067837	82.62518945	100.4184069	=
96.40125699	111.3764338	114.8980217	94.80819291	109.1062473	105.6090727	=
110.5940692	112.9969393	89.06087348	101.5805278	93.81845087	132.0435389	=
155.9868095	102.9064928	144.1113404	144.5425247	114.8932368	111.7971773	=
103.5576385	107.3025196	119.6925988	105.8567746	88.68204214	102.717625	=
105.5212515	129.2831094	96.45872198	94.87919517	109.8209753	55.62300591	=
61.22886608	62.41929322	65.59983189	59.38553976	59.44855946	64.10123446	=
53.88680486	57.74243795	64.89926154	68.24871819	70.42178757	56.17007826	=
57.50199266	67.28438481	67.4824224	67.97301545	76.27032015	58.08123132	=
61.66543532	70.51753897	81.16862157	82.12219039	74.15026443	72.30031478	=
75.99433125	80.5046299	62.30992255	81.97545147	92.19905079	48.34717882	=
81.50633195	62.99957218	51.57999673	54.10574861	57.42510999	84.71409052	=
80.44717657	75.48196092
Cdc42ep3__6857461	Cdc42ep3	CDC42 effector protein (Rho GTPase binding) 3	=
6857461	Clr2_IFNdn_RNAup			NM_026514 // Cdc42ep3 // CDC42 effector =
protein (Rho GTPase binding) 3 // 17 E3 	294.9363585	433.7650018	=
313.5778371	387.3275206	492.7322827	388.1310311	395.7018909	326.8964145	=
294.8361642	280.1140261	223.4099711	442.5020384	316.9189346	402.8781073	=
544.908601	456.8479703	552.5417143	388.588763	459.0891056	203.7349767	=
840.2878418	611.7675408	764.0904006	665.1059894	653.7794315	604.5046883	=
589.476294	571.9439487	581.4009682	593.1776079	532.7260513	502.1276906	=
511.7905418	604.8232532	612.4039941	678.629265	500.5081914	641.3331591	=
218.7744077	172.0519121	163.2138632	242.8463727	226.4407726	248.3395245	=
167.6339059	181.469099	123.1266943	251.4416938	177.7948927	162.4126465	=
222.7929962	233.7350155	313.2345515	325.6978023	253.4469361	293.726562	=
269.5987202	213.8121523	189.3602944	443.8628358	309.5373413	386.7935384	=
367.4641202	395.4249816	450.0433054	398.3381391	449.8624647	472.9618681	=
338.6614293	395.8253729	478.2363089	304.1966298	332.0370154	288.7945388	=
445.0518542	444.8515521	452.8376893
Sod2_6858344	Sod2	---	6858344	Clr5_FkB			---	2298.377335	1500.367058	=
1984.142499	1092.789333	1024.142159	943.2063836	1142.279182	1468.166818	=
2031.035746	1621.147714	3736.314467	1438.949159	1297.213183	1602.49045	=
1060.773158	1332.296717	1146.721678	4387.55121	1412.563378	5051.863373	=
1116.060768	1159.430134	1498.807771	920.4911692	1035.778982	934.901436	=
716.4338597	827.5311842	958.5170105	1056.73628	1223.925795	1056.443631	=
1095.671788	969.1595627	1005.097495	1189.137765	1175.533177	1202.148608	=
1981.393998	5974.488686	2832.18542	1809.907305	1641.956314	2882.290494	=
2537.690519	2315.648106	4771.080797	2309.87681	2338.8763	3674.162526	=
3243.643828	3480.069029	2431.111393	1787.218334	2014.351822	1629.823251	=
2501.538547	3044.943665	5522.094095	1826.037038	3032.517787	2672.176437	=
2205.820275	1965.662218	1686.597647	1903.976803	1448.054177	2055.395609	=
2733.056975	1609.280108	1836.699988	1836.445039	2291.536958	1684.844816	=
1424.7564	1649.598933	1842.820861
Cul2__6858456	Cul2	cullin 2	6858456	Clr1_IFNup_RNAdn	Cluster3		NM_029402 =
// Cul2 // cullin 2 // 18 A1 // 71745 /// ENSMUST00000025073 // Cul2 /	=
116.4099052	89.54245271	93.81587718	94.48410872	95.57688981	94.0033207	=
88.69678682	84.90573997	135.3743002	123.3043775	190.0137641	122.8164561	=
95.57290957	101.3639031	138.407671	134.6984838	120.0465555	137.8418514	=
112.9875654	128.8787014	104.3552907	128.4497432	111.4374111	114.5227125	=
113.116066	118.8015461	87.33755249	97.60749974	133.1639504	140.9314916	=
111.9266546	104.9137458	123.5148085	129.8749948	92.09303361	76.46141451	=
75.52383556	124.0218178	143.4624934	260.9664349	208.0115805	247.326013	=
190.6800136	192.131452	209.8725752	216.156131	251.7101866	278.5997755	=
206.9401736	271.9109342	229.2630252	247.209471	182.0082687	204.033166	=
248.2207821	197.5617913	194.3764693	262.7760831	253.7844979	195.5643765	=
243.909155	245.3810395	227.8830772	190.3868659	191.7203931	168.868891	=
175.4188458	193.387373	165.0260502	168.464388	159.9691644	167.7826818	=
169.1137581	161.8552222	162.8567597	213.0325451	193.4182479
Rbbp8__6858868	Rbbp8	retinoblastoma binding protein 8	6858868	=
Clr1_IFNup_RNAdn	Cluster1		NM_001081223 // Rbbp8 // retinoblastoma =
binding protein 8 // 18 A1 // 225182 ///	34.85563734	34.22669751	=
37.83632787	29.98834726	32.71362709	22.56304915	32.85907422	27.81921629	=
55.71485671	46.79783505	61.08557206	45.88497489	39.18474262	47.73911115	=
40.12918769	37.55726167	40.53650514	60.7086435	40.25566773	51.52819643	=
58.14647985	67.35905937	36.85581174	33.73513386	46.74759252	35.91663285	=
27.7093358	21.66628408	26.7771393	44.46535664	36.4197673	30.32802751	=
32.15407929	30.67836851	42.64989237	30.76866391	23.67184407	32.99441368	=
66.91742722	66.55845435	71.8576531	92.36790639	68.67153107	63.26561941	=
99.74136414	85.41336589	79.85219279	115.2825241	71.94786571	73.8752809	=
90.81633754	99.83127091	73.2420418	102.9007789	111.4582968	81.3229201	=
82.3770224	92.92727177	92.76702072	77.69176537	69.68565796	80.12275213	=
88.64271545	83.07831174	65.8125072	49.41270307	56.27492108	74.01879754	=
41.45861471	55.94858722	44.60426512	51.88443368	45.91425427	39.98092507	=
67.77447896	58.68174155	50.61805212
Kif20a__6859953	Kif20a	kinesin family member 20A	6859953	Clr3_CellCycle	=
Cluster1	Clr4_Repressed	NM_009004 // Kif20a // kinesin family member 20A =
// 18 B1|18 17.0 cM // 19348 //	16.8741133	18.01841333	22.17373498	=
18.99634748	20.1052476	18.02303532	19.22005015	15.9592396	20.14234845	=
20.41503472	15.44780648	20.01860925	17.50651328	17.83513297	23.48503648	=
20.09883605	17.76714801	20.42862204	18.13619573	14.95680362	328.4568431	=
224.8953271	30.67326863	37.04507306	69.37000217	29.08291804	24.2640752	=
18.54527548	18.89523007	38.74235656	59.1833629	26.21826105	22.20265138	=
22.34019335	166.9983317	77.42726533	47.56504361	39.83265729	16.37859891	=
15.37313929	16.60608277	16.44537395	16.71266647	16.07904837	15.80720171	=
12.36199809	14.29768734	20.28020046	13.0123523	18.06105087	17.78303987	=
16.4420695	18.64193827	21.54990756	16.29164191	18.01129206	20.24214319	=
15.96421717	15.5301517	49.74569868	21.66643446	21.1534359	25.87827945	=
20.9966876	29.18226848	23.75287455	47.20638901	43.13090953	18.32574351	=
73.90602847	23.79885379	17.42419587	22.45897439	24.31087526	77.24876853	=
38.94375117	28.16184626
Rnf14__6860254	Rnf14	ring finger protein 14	6860254	Clr1_IFNup_RNAdn	=
Cluster4	Clr2_Sustained_5-24hr	NM_020012 // Rnf14 // ring finger protein =
14 // 18 B3|18 17.0 cM // 56736 /// BC	393.7891951	381.5820596	=
415.1732974	355.6242231	361.0888591	379.801128	420.2314151	367.3368588	=
396.9985378	348.1679889	560.2239785	432.9179558	373.0744375	367.5049309	=
329.1815262	387.9265996	368.7859642	476.1886939	366.8738444	516.3696642	=
268.9006677	312.9851441	314.5421624	364.0138905	382.1725046	386.9410966	=
327.511121	385.281824	362.5257779	360.8612178	333.7444026	329.9217656	=
343.3961124	358.4827118	260.843293	242.6393768	230.103626	285.8213508	=
619.7576564	640.5734765	650.1098228	654.2463441	517.0463002	596.9597729	=
686.4686028	636.9118877	693.3692148	616.3816781	538.0623404	794.3551116	=
696.6158986	541.6584812	528.1704897	593.57652	604.5426515	645.2837235	=
547.0770131	651.2418999	739.1635833	408.9980205	692.0774355	511.3651219	=
575.6029013	617.11675	567.2419708	458.6753526	478.4918115	502.7753614	=
467.7292118	438.8030005	384.6652152	490.717961	497.2782715	417.6757867	=
424.7175844	486.1438846	516.989225
Arhgap26_6860259	Arhgap26	Arhgap26	6860259	Clr2_IFNdn_RNAup			NM_175164 =
// Arhgap26 // Rho GTPase activating protein 26 // 18 B3 // 71302 /// 	=
53.72307214	53.41007104	54.23340434	60.82658147	67.57605332	60.83458351	=
67.82335252	54.78199867	74.15798486	62.23309042	44.20874751	69.49608335	=
70.9420965	72.39460041	60.60184959	53.22602087	55.3123526	71.93987604	=
75.43070983	60.37962434	93.65539385	75.47881751	87.99502831	79.77751025	=
61.10336196	56.00020379	57.66283235	60.30058821	65.03524917	56.4507223	=
51.90206559	50.01642456	60.13153638	52.14149373	49.12686088	61.61030748	=
59.29259543	58.66386173	32.31898272	25.17674435	33.32239478	39.48902966	=
38.45902294	38.08998758	40.78283698	36.12711648	27.32406022	41.193072	=
36.60452698	29.43233624	32.96469933	39.2233305	46.45589656	49.96099264	=
42.24854617	45.81284232	39.13533877	35.20186397	24.07176654	49.29945765	=
34.55661289	48.98913443	40.68852248	39.43487555	43.77575702	45.30285824	=
45.2830677	43.1437557	33.03171983	41.83707737	40.5233102	36.16318337	=
30.58982431	37.02993024	41.03975286	43.95026355	46.8660037
Iigp1__6861308	Iigp1	interferon inducible GTPase 1	6861308	=
Clr1_IFNup_RNAdn	Cluster5	Clr2_Sustained_5-24hr	NM_021792 // Iigp1 // =
interferon inducible GTPase 1 // 18 D3 // 60440 /// ENSMUS	420.8552348	=
384.0419772	342.5760435	255.8013219	346.9874748	301.4051833	304.6481996	=
333.0303675	585.5057868	445.2278179	685.5602811	356.9752054	484.865275	=
353.9667826	366.2232636	553.9607046	409.221942	354.0451762	370.3484886	=
504.4892288	26.98208804	100.7705395	120.6563565	137.9259339	81.61712786	=
161.4137869	115.9951094	198.0210413	207.3910618	232.3587143	326.400647	=
425.7964859	242.9103525	303.4089954	45.0267397	72.7658789	160.1333656	=
274.0414643	1556.726241	1536.039966	1861.693753	1883.238116	1524.583737	=
1285.39858	1559.535	1886.243184	1367.571323	1295.057492	1325.204912	=
1259.64411	1688.937219	1677.6199	1017.75171	1509.128292	1622.272252	=
1238.003687	1327.963704	1696.916292	1537.211144	1681.461322	1834.409148	=
1521.838932	1977.552231	1182.807994	1229.963279	1280.507714	1235.175377	=
1224.858997	1113.433761	1400.377503	1340.819949	1562.673149	1662.225298	=
1688.469492	1153.258496	1618.341382	1216.735847
LOC675319_6861314	LOC675319	LOC675319	6861314	Clr1_IFNup_RNAdn			=
XM_001471581 // LOC667597 // hypothetical LOC667597 // 18 D3 // 667597 =
/// XM_00	8.287057476	7.422936084	19.61519827	14.38706051	9.870614649	=
7.639827722	10.98474813	8.636699355	17.92970613	17.21399721	24.42590512	=
13.886296	16.59745142	13.43514571	5.418524563	12.27235391	8.769532488	=
14.22513017	18.64452628	12.33760097	4.163942134	5.240665412	5.169232368	=
5.003057158	5.935830524	5.704537782	7.040851348	8.239347326	9.791229807	=
4.392127337	6.026624086	5.413718966	7.094396409	7.617566083	3.682154155	=
5.618402524	4.843667794	6.259293857	15.99523067	53.71712405	37.79884216	=
50.19702416	41.87595187	57.59732698	52.08226064	50.94893119	74.47063718	=
71.80736763	48.22969575	62.05174987	67.53577277	63.31212041	48.94433601	=
46.33337575	61.88766767	62.06594389	51.53640603	78.74027397	41.52131142	=
14.40312536	17.24444609	24.68786269	32.96378413	26.36276702	13.64291562	=
9.666475666	9.988721979	14.52020465	14.96489337	7.873909369	7.922248408	=
9.877663991	9.934310858	7.111333356	10.5727597	17.33072525	14.82212004
Malt1__6861627	Malt1	mucosa associated lymphoid tissue lymphoma =
translocation g	6861627	Clr5_FkB			NM_172833 // Malt1 // mucosa =
associated lymphoid tissue lymphoma translocation g	90.1852829	=
79.51857642	116.0658656	69.22350921	84.84982902	84.16685035	101.770803	=
84.0852143	121.0089637	121.429086	176.2024395	101.7595352	97.38988369	=
113.266686	79.27423764	89.48413913	78.77359315	206.0656493	103.7861547	=
447.3746852	86.7474708	98.12916305	84.4414784	101.8512611	96.4366626	=
87.04260137	80.51860044	99.53622799	97.93278045	96.65483213	80.93769576	=
62.85431546	96.25368791	84.65657096	85.78954703	69.02323656	75.98433513	=
99.89220023	90.38928	794.9444899	154.9683506	91.95397418	91.80304758	=
178.5470189	157.637818	140.631879	632.5169149	149.2234198	144.596615	=
198.5446746	144.2962689	161.7800776	130.827307	122.9322822	171.6623646	=
142.4379793	141.3825048	210.0836254	337.5506329	82.11649058	88.67342512	=
103.0028272	75.3915032	95.03125276	85.74555132	89.12017783	87.46234554	=
110.1030081	105.2166951	80.03448319	62.99388789	66.72243701	80.19052183	=
63.03014704	75.50499159	92.45312238	88.95043832
Rttn__6862919	Rttn	rotatin	6862919	Clr2_IFNdn_RNAup			NM_175542 // Rttn =
// rotatin // 18 E4 // 246102 /// ENSMUST00000023828 // Rttn /	=
25.90789917	33.59605648	32.96355533	42.94802891	46.93070389	41.07589074	=
46.70644934	32.42848757	37.73470652	42.57545702	37.97426535	51.02102176	=
41.08813842	39.68714299	40.95506292	34.88343569	35.01399866	21.27784525	=
45.54529551	22.51274481	93.81197027	77.63095668	50.95246762	70.50628243	=
72.22367131	62.08488114	52.70507899	49.92601379	59.09686791	72.1946497	=
64.58199456	39.65690596	50.95423593	43.72692352	71.5167927	59.1686156	=
38.03194418	46.75568951	15.08329832	14.02530159	16.68905217	24.79023494	=
18.97739545	20.76453984	26.98190076	22.20203497	16.12447099	20.83344925	=
16.79849462	22.31837737	18.61056569	18.54553293	21.47565405	22.55163461	=
26.62168479	25.00162541	23.78730937	25.25855127	18.87166907	39.50874287	=
22.05447971	23.56118299	26.40830756	23.5892889	28.616194	19.71251807	=
24.03142287	27.99951887	15.98647562	26.7799273	17.34033398	17.90747336	=
16.47355395	16.25340174	35.06038987	25.41591449	25.77177183
Crem_6863002	Crem	Crem	6863002	Clr1_IFNup_RNAdn			NM_013498 // Crem // =
cAMP responsive element modulator // 18 A // 12916 /// ENSM	23.81716492	=
24.41659042	30.03973384	19.18198513	22.84489876	19.70404343	19.51781704	=
16.63407631	32.33131212	32.88983476	46.04907371	29.53820065	21.70958035	=
29.2823648	31.22716701	29.61651501	22.43547773	37.36796483	30.07577671	=
35.25705644	27.08158271	25.4633455	19.30081454	27.6358636	32.46042211	=
26.92267889	22.43003553	28.54349637	22.06059637	32.59615576	25.6964973	=
23.47641422	33.5195254	26.0458216	19.6489463	23.93201806	17.27268222	=
21.92218894	32.43006319	83.16301069	47.878292	70.32228452	47.12269305	=
54.34555222	55.92649361	64.12210669	68.81112435	70.92636486	51.5206863	=
67.22378935	58.77864326	80.23166727	46.67797614	45.99483093	59.49308074	=
52.19102973	64.77745195	80.10832072	68.35949742	30.1377505	35.56114288	=
40.44949788	65.60163151	51.73360708	42.11522003	31.82348943	33.38087351	=
32.99372665	36.5467178	26.55331686	32.13001698	29.99001248	33.16477774	=
30.02391169	28.76115655	38.16848798	43.76694648
2610307O08Rik_6864609	2610307O08Rik	---	6864609	Clr1_IFNup_RNAdn			---	=
543.6446705	546.5048397	258.8944258	390.2109432	387.8299361	442.4590415	=
419.2042998	393.4290921	450.6988666	377.1957915	408.7372037	317.0727412	=
369.3795607	329.7046191	440.3875785	441.2431142	396.8775757	324.247134	=
374.2919897	246.1595624	330.9295708	315.3937218	316.5391383	333.0719776	=
295.6445358	342.6115989	253.8548833	316.908041	344.6313789	384.3853572	=
434.3787609	416.2307052	430.7060584	406.9505689	291.7805237	328.3133568	=
318.6612583	372.3769208	1010.686683	268.8896472	925.7830474	954.0358224	=
852.7032383	872.37842	875.94087	866.8868098	488.8844166	814.5728619	=
761.7216638	775.3533145	846.0621682	792.6991062	652.9687474	865.6802466	=
844.8611328	883.183614	701.4956707	799.032221	615.9930924	687.0733052	=
813.2412568	814.1045342	787.4695885	858.1169095	761.6949774	811.2149498	=
777.349649	771.6697759	855.9719985	853.6078414	849.2644877	810.2481443	=
883.9125179	896.0094798	688.327078	906.4917535	850.3599137
Ppargc1b_6865980	Ppargc1b	Ppargc1b	6865980	Clr1_IFNup_RNAdn			"NM_133249 =
// Ppargc1b // peroxisome proliferative activated receptor, gamma, coa"	=
49.52448987	50.20434134	63.29676272	65.15842651	59.71370094	54.59701025	=
59.15588581	49.99908619	51.19673656	44.00910564	46.45718636	58.45846097	=
58.0751846	58.70616543	43.84924725	47.19983638	55.94278103	60.22414364	=
52.00614374	61.93014684	55.03394819	44.13649281	61.82506611	59.19895522	=
59.82887551	50.56509532	55.75387287	50.57631078	56.1066581	47.17073499	=
48.93484103	48.94433601	46.529057	51.87760892	48.0648315	70.88605528	=
63.27220654	49.88035863	89.65984585	70.42129878	89.66171282	72.81633019	=
86.10170687	84.97460619	88.36114066	85.34885492	73.77755498	94.28392632	=
77.91881242	65.19004911	81.49841217	99.41145627	98.2857145	86.81183381	=
90.79430812	81.28798528	94.94959157	108.6835606	62.46257084	66.67481956	=
79.58365184	84.92751958	62.75071538	91.12467864	76.7422956	93.68718985	=
68.79920787	77.39991324	75.91274314	69.27677061	86.36948713	66.76082025	=
77.80334168	81.36069347	64.98116789	81.67484984	64.88980261
Ptpn2__6866307	Ptpn2	"protein tyrosine phosphatase, non-receptor type 2"	=
6866307	Clr1_IFNup_RNAdn	Cluster3		"NM_008977 // Ptpn2 // protein =
tyrosine phosphatase, non-receptor type 2 // 18 E1"	104.9319176	=
86.43836922	90.58059457	88.97819602	87.60370369	74.42058931	83.37655524	=
75.74559852	149.431453	146.0531897	186.6006098	112.9202161	107.0907518	=
114.7666623	158.8685621	115.0478203	102.7197638	144.8373515	101.6495462	=
181.567251	87.58792484	104.9312239	94.2486569	78.22347922	80.9646389	=
87.85544882	57.92724621	75.24636954	90.82705405	106.816435	86.05695376	=
99.7047123	118.6912596	98.29731241	86.1715716	59.57477986	48.2594664	=
85.86508968	156.5706425	271.4005838	217.4771419	306.8692616	210.3998687	=
210.8173894	224.7722669	251.3946602	232.247613	284.2172475	209.4162919	=
220.0152642	269.5800083	349.674822	190.6139766	243.2304239	281.3730106	=
196.0000014	278.4646315	263.6097954	270.2910805	163.8543128	148.5361399	=
190.586195	257.587668	194.6717706	143.9515779	123.4899493	115.0941065	=
154.9801829	163.298741	147.1506332	159.5417316	157.7230803	178.435637	=
143.8817494	108.3961708	174.0562634	152.1446721
Socs6__6867363	Socs6	suppressor of cytokine signaling 6	6867363	=
Clr2_IFNdn_RNAup	Cluster2		NM_018821 // Socs6 // suppressor of cytokine =
signaling 6 // 18 E4 // 54607 /// E	1968.79881	1772.66028	1720.009021	=
1803.020715	2171.385519	2085.388062	2274.131807	2037.522734	1830.47239	=
2093.207855	1520.573921	2306.835676	1908.866433	1883.499561	1866.215713	=
2622.632741	2401.80009	831.3604634	2183.308703	568.83256	2556.935347	=
2136.894959	2345.045562	2815.547755	2777.74823	2418.84047	2763.345872	=
2767.945605	2698.982739	3036.935143	3181.960532	2530.137904	2899.121324	=
2936.74128	3177.332231	2458.903952	2578.471146	2583.121704	847.4060611	=
451.1084063	781.444529	1135.333186	1088.027736	907.1769257	1024.710316	=
851.156247	535.4579803	932.4678187	696.0708934	947.1507256	929.3190517	=
767.8281002	823.845334	771.9269101	859.7720279	902.5920252	884.2678429	=
770.2911828	681.2640529	1518.467571	882.5597344	895.3138032	1216.651397	=
1286.022408	1461.060513	1013.893299	1200.150895	1211.434179	900.8729361	=
1168.547173	1061.287971	1286.914481	1093.016905	915.9594612	1617.556352	=
960.565138	1543.618093
Ctsf__6867701	Ctsf	cathepsin F	6867701	Clr2_IFNdn_RNAup			NM_019861 // =
Ctsf // cathepsin F // 19 A // 56464 /// ENSMUST00000006627 // Ctsf	=
77.96799155	73.18215191	44.58788918	71.29701765	61.48660239	62.35831798	=
72.8945904	73.76629004	53.05217803	49.52139627	53.86662926	68.10835236	=
48.8846631	45.94800181	86.63572349	70.51460231	77.64817542	41.4902392	=
50.93727955	35.98266121	163.5422877	154.9511929	119.0084227	114.5608357	=
113.6591396	111.6972694	108.4217184	97.13842541	99.69920909	139.1203969	=
161.243796	125.0004774	123.3513762	110.6830028	141.9431996	147.3537312	=
108.7709937	104.1883484	55.01983477	27.5536235	40.96898071	52.17583461	=
43.26534893	38.52678354	38.54335379	42.74192937	32.11042987	43.75300369	=
45.65275392	39.61266718	41.15883073	32.83084898	35.82289057	43.55359168	=
42.48289387	53.28398344	36.76574217	37.5034139	30.37179364	78.15520199	=
63.73482472	62.27580668	91.58692936	63.93748062	74.97616744	75.11035257	=
75.81598042	73.94394936	55.38755994	111.5734413	77.88804295	68.11355262	=
77.16154897	80.88386312	81.17873625	85.44710822	94.99567238
Cdca5__6867830	Cdca5	cell division cycle associated 5	6867830	=
Clr3_CellCycle	Cluster1	Clr4_Repressed	NM_026410 // Cdca5 // cell =
division cycle associated 5 // 19 A // 67849 /// ENSM	30.31752421	=
43.38636709	25.69079901	33.26169876	27.46058014	28.54665699	23.67331502	=
22.43781368	28.23103375	28.47453129	25.40745667	25.15354673	28.35202446	=
24.45283604	29.88873201	28.97044946	25.2799239	23.45152755	33.38342223	=
20.32650379	227.378168	203.035728	43.37975686	46.17084273	98.77609639	=
44.17046656	37.58930181	31.3603557	26.34012196	61.65858749	84.11376122	=
46.58326774	27.01539975	32.92039559	194.6623124	119.5623966	92.62180041	=
48.66458086	28.62888969	20.95089336	25.46210836	38.35493048	34.87448986	=
30.04472838	32.89804315	25.83670135	22.37212173	25.04845713	28.08835322	=
34.54440536	29.83740651	34.29436812	26.05900473	29.04564568	27.65982375	=
28.6604641	28.88262447	24.94692315	23.67823712	92.72906992	40.47390421	=
31.93906292	44.3090689	35.72123371	43.95209391	49.82715253	75.15410757	=
65.20586616	30.06848119	118.3314818	50.22556885	38.87551419	46.27368951	=
47.27384028	111.7235951	61.91899221	49.02650318
Batf2__6867840	Batf2	"basic leucine zipper transcription factor, =
ATF-like 2"	6867840	Clr1_IFNup_RNAdn	Cluster5	Clr2_Sustained_5-24hr	=
"NM_028967 // Batf2 // basic leucine zipper transcription factor, =
ATF-like 2 // 1"	203.3921103	179.5323543	229.4331287	213.6373185	=
222.2500692	190.9776523	207.0994643	202.2828444	284.597579	266.4128597	=
277.9247104	214.7761217	262.4556199	234.9744266	172.0328061	226.7910831	=
207.7982848	348.6173047	195.2853413	304.6036971	65.55526895	75.38522405	=
136.0562954	132.2982218	89.0948494	122.6055128	114.6728556	131.6222736	=
124.3988967	107.8415963	151.0277528	147.621598	160.0412462	129.4570537	=
74.03675671	86.62850784	126.7366623	126.1616647	749.7105906	1128.272792	=
1028.98053	984.1196334	895.2398269	1076.624882	867.638396	959.7400332	=
1206.657226	1136.198839	1082.311292	810.540101	1072.156946	938.5628454	=
935.128271	946.3433991	1057.688821	801.1896137	1074.761161	1046.821881	=
850.8316624	478.6376483	507.773034	567.536772	646.4120969	809.445672	=
516.0366245	625.3499119	493.7064783	502.0961588	648.8403037	454.3876363	=
619.8219799	519.8493432	628.8884909	552.9136643	420.7442473	579.0161253	=
470.0302514
D930010J01Rik__6867885	D930010J01Rik	RIKEN cDNA D930010J01 gene	6867885	=
Clr2_IFNdn_RNAup			NM_134147 // Macrod1 // MACRO domain containing 1 // =
19 A // 107227 /// BC008653	56.40456263	75.02658894	61.39801974	=
65.68307829	62.9118456	66.78026294	58.30833209	63.39732484	57.48804435	=
52.70288411	45.9747533	53.8905274	70.58355293	58.17954503	71.42117163	=
73.59010344	67.5413981	40.36323767	53.62374565	29.69771655	104.233125	=
120.2055695	76.35231781	93.73070625	103.1113836	89.34653848	114.0632446	=
94.83777856	93.88092322	86.001507	104.7589628	88.13785914	81.35165853	=
91.26565122	92.07325076	119.39346	81.64089714	79.36329443	53.51345872	=
36.36200955	43.94721312	51.02527151	58.06835162	47.77784767	38.47661956	=
44.23081684	46.98407812	43.47819705	60.05365865	50.19423694	44.96903392	=
57.56738961	48.55574609	40.92839137	44.82370017	51.2407682	39.87243671	=
48.46932134	43.4474554	62.37085046	61.18219651	48.44480092	63.59007956	=
47.4287485	69.0428361	60.5833647	75.14576186	66.52062719	61.8113562	=
76.98470797	71.98777977	69.21822422	69.86607347	81.89480408	71.6592091	=
71.73074884	77.40152493
Hrasls3_6867930	Hrasls3	Hrasls3	6867930	Clr1_IFNup_RNAdn			BC024581 // =
Hrasls3 // HRAS like suppressor 3 // 19 A // 225845	205.6803117	=
165.2549669	140.3368461	200.9022754	184.5835344	128.1571375	106.8779183	=
147.9852991	284.6766044	280.4091503	451.3115257	167.5421231	181.749777	=
186.1007269	321.826678	174.5782553	205.2686906	205.7729908	154.967275	=
240.6145639	93.65991336	108.1020375	91.64918801	79.65981162	84.39583087	=
138.4258792	73.29536686	116.2752416	125.4614084	141.8448533	200.4182584	=
195.145973	190.3683665	186.6226291	119.9342412	89.46429573	99.45210907	=
130.6542421	1236.631231	753.9110082	1303.341628	1919.480066	1459.33948	=
868.2339357	1312.6806	1628.581513	1050.966073	1056.150366	1107.506962	=
932.8426624	1542.869309	1661.303667	818.9493541	1317.511443	1333.128355	=
880.3234665	1205.486851	1106.049573	1257.898377	1194.755627	826.4821022	=
919.9552558	1357.277371	914.8109755	737.8737911	931.014875	797.8093425	=
774.5905224	932.6872813	987.4129566	1585.25569	1307.595166	1516.784191	=
1471.528633	854.5552052	1055.345701	787.2020732
Rab3il1__6868017	Rab3il1	RAB3A interacting protein (rabin3)-like 1	=
6868017	Clr2_IFNdn_RNAup			NM_144538 // Rab3il1 // RAB3A interacting =
protein (rabin3)-like 1 // 19 A // 747	637.2209929	628.4309515	=
259.4477943	507.8435268	438.037318	455.2673603	503.7204633	480.7323374	=
421.1702759	383.451432	381.8916833	416.0345739	357.5918647	410.0681617	=
617.6901674	482.3210051	490.8574654	334.258395	381.812424	211.901516	=
865.5898364	735.6621865	798.041424	677.9100938	667.4980712	721.8121331	=
539.317214	558.7464676	682.5306858	819.0511353	813.1853501	778.5200669	=
705.2445814	654.7681239	765.0446092	630.1756231	620.9616523	593.2309376	=
396.5419089	41.02723484	174.5455994	402.1416153	310.9351474	198.314997	=
266.4848979	296.4490489	61.04875678	231.46657	165.9195478	175.6402918	=
267.1413589	223.1932788	252.8608976	305.1934297	275.6950929	269.426798	=
236.2122901	182.1028602	108.5051753	815.1093472	541.6473815	597.6471884	=
382.1432007	411.3691891	539.4031394	597.1129022	637.7734601	579.5541401	=
404.7030388	656.3993085	677.0180194	569.0886867	549.242799	535.0316315	=
590.466095	613.7977588	639.9652784
Slc15a3__6868058	Slc15a3	"solute carrier family 15, member 3"	6868058	=
Clr1_IFNup_RNAdn	Cluster3		"NM_023044 // Slc15a3 // solute carrier =
family 15, member 3 // 19 B // 65221 /// "	1606.271326	1368.614049	=
1810.283019	1631.405602	1589.216498	1422.290036	1246.268825	1536.25321	=
2097.41988	2254.356891	2259.989468	1678.667093	1872.046336	1996.974449	=
1238.862451	1619.014416	1472.344984	2417.499329	1568.423999	2461.462077	=
520.9639282	575.1719623	802.8962617	870.1679499	818.0582267	1030.407886	=
916.607557	960.2991229	1027.768459	891.9195682	719.8389804	968.6151632	=
1069.706818	1166.119562	612.0559466	640.3647533	782.7240701	932.9592153	=
2068.830595	3727.519851	2727.568468	2407.633941	2383.061177	2676.811971	=
2750.159628	2820.432001	3324.450596	2463.169514	2720.770542	2409.636924	=
2762.195308	2556.04982	2454.477032	2369.718152	2704.601442	2452.77562	=
2365.123454	2796.098902	2491.847377	1531.681049	1588.995902	1751.044664	=
1792.304469	2068.830595	1689.52234	1670.310028	1507.037797	1701.156088	=
1866.34525	1304.788122	1557.050426	1827.809888	1753.351932	1604.601976	=
1334.515277	1591.53145	1624.184362
Smarca2__6868884	Smarca2	"SWI/SNF related, matrix associated, actin =
dependent regu"	6868884	Clr2_IFNdn_RNAup	Cluster2		"NM_011416 // Smarca2 =
// SWI/SNF related, matrix associated, actin dependent regu"	61.36440316	=
69.58622905	65.93944502	75.4631274	80.73263902	70.021216	77.25520289	=
62.82426194	64.00841952	60.99504712	52.5456663	81.71108521	75.13639888	=
93.2311313	77.30769362	64.1421165	64.24134626	57.85861014	83.29221692	=
45.32766102	110.5181739	105.6295644	123.3718851	105.2298412	84.77400276	=
87.67965564	89.42893749	77.91559329	93.50618676	104.2461138	93.5003458	=
78.17470737	83.92972469	81.42724951	88.02306972	93.1568669	77.59704362	=
97.5378407	40.1072162	24.0444129	43.13179338	58.18356411	45.89134498	=
49.26393243	46.91541208	45.84460607	27.7197051	50.40517431	42.74311606	=
42.2330351	37.99348609	45.10514759	56.10276394	63.70302371	56.86464888	=
56.48123637	47.7242342	42.55480438	31.09131706	65.89375843	57.58055785	=
63.14207581	62.55616285	70.72457841	78.48691168	67.38987897	73.30653565	=
83.14973558	41.98348023	64.34919387	61.82721175	52.20550456	52.31128044	=
52.22540322	69.75428218	70.29012384	73.39347291
Cd274__6869032	Cd274	CD274 antigen	6869032	Clr1_IFNup_RNAdn	Cluster5	=
Clr2_Sustained_5-24hr	NM_021893 // Cd274 // CD274 antigen // 19 C2 // =
60533 /// ENSMUST00000016640 // 	1339.891395	881.6605832	1997.388995	=
1790.690342	1743.776769	1481.764159	1621.372773	1522.683193	1907.410835	=
2204.598702	2601.450251	2015.469311	2273.658321	2084.087147	1170.0057	=
1446.249034	1357.841834	2284.558365	2046.297624	2626.635337	522.080903	=
575.8342885	1051.986427	960.4591041	692.4325377	793.5185464	807.266048	=
861.7823226	910.4396258	929.9569284	1042.404582	1195.252501	1097.191654	=
1062.097167	588.0032539	700.1549642	737.6333638	790.5431503	2517.716628	=
4809.595815	3054.45699	3075.702907	2467.440844	2836.704716	3394.774963	=
3145.77496	4075.325627	3093.663148	2596.226036	3586.099699	3201.205645	=
2794.356476	3482.480739	3113.884714	3221.461423	2825.322853	3045.998565	=
3281.864044	3534.523723	1686.480586	2387.690722	2037.80425	2467.269588	=
2969.491632	2378.605699	2182.702623	1895.549056	2296.466835	2260.615514	=
2111.569193	2076.301426	2151.161259	2183.458805	1872.82488	1473.672154	=
1876.332956	2066.68052
Stambpl1__6869305	Stambpl1	Stam binding protein like 1	6869305	=
Clr1_IFNup_RNAdn	Cluster2		NM_029682 // Stambpl1 // Stam binding protein =
like 1 // 19 C1 // 76630 /// ENSMU	207.9351427	199.7982017	223.8719549	=
221.7161597	216.6511579	220.9275934	221.206489	190.3314359	279.3132206	=
286.8394594	279.5010588	233.7803678	205.4366759	240.0332054	250.0061606	=
225.6917895	239.6424797	167.5734687	244.9476842	154.4268803	136.9760856	=
152.4634707	212.5369351	170.8717374	146.7991723	166.6341047	123.1915803	=
132.1488473	163.298741	210.128764	213.2467731	213.4286236	219.1462467	=
212.1043011	164.5759669	151.7244552	132.2743927	179.938512	339.1264975	=
157.25476	380.736733	509.8539938	388.174137	310.0033967	430.9449985	=
413.5361773	236.4924241	451.2709542	339.0301159	383.4301407	443.4015424	=
393.8139252	394.7676089	404.3693071	403.0150176	347.799021	419.3728162	=
352.209486	329.6200665	351.9362573	307.0478232	348.9703005	362.6916487	=
378.7023137	316.4623551	328.1178735	313.2194365	336.6744118	296.7655031	=
351.6922997	345.4924505	350.4148148	404.8068512	345.4275958	277.0072684	=
339.6512485	335.3002813
Fas_6869310	Fas	Fas	6869310	Clr1_IFNup_RNAdn			NM_007987 // Fas // Fas =
(TNF receptor superfamily member) // 19 C1|19 23.0 cM //	63.97914637	=
49.69779373	43.18265971	50.47999913	50.3789752	43.7806043	37.02146177	=
38.12406984	72.18465236	52.61345986	107.212546	50.48630629	43.65606233	=
49.1636522	88.2246545	74.50266676	53.59066584	78.13515914	48.88296662	=
99.25376781	59.03587957	58.89324061	49.95024382	38.51477743	27.19218222	=
40.03749639	25.4471076	43.67755259	41.37449626	60.25044413	76.66413595	=
56.31704699	55.75542081	51.38088477	43.05801126	26.47777232	28.46564836	=
48.07916308	119.7033598	192.0116592	147.0354111	162.446415	106.5302853	=
127.235742	146.3450514	131.2141915	166.3306392	143.966566	134.5958591	=
144.3933082	167.7954924	217.2195323	121.4593913	142.6227403	139.4293235	=
127.532398	118.0733982	122.023887	215.8372281	75.71148308	81.83635864	=
94.61323399	130.7874019	111.1743357	79.3577861	72.9355359	78.40098907	=
98.86719172	147.8919558	98.07543547	119.050518	108.6534263	113.6386677	=
102.8501496	65.92985627	101.6516629	92.15752479
Ifit2__6869324	Ifit2	interferon-induced protein with tetratricopeptide =
repeats 	6869324	Clr4_noIFN_RNAdn	Cluster5	Clr2_Sustained_5-24hr	=
NM_008332 // Ifit2 // interferon-induced protein with tetratricopeptide =
repeats 	733.0408496	633.4424659	1034.845488	973.5354417	951.4209426	=
770.045792	950.6099763	796.9138248	1235.517537	1214.376691	1088.254316	=
1001.231461	975.9543007	1129.837882	683.9985899	811.7266868	1016.081246	=
956.9172022	1159.670817	1037.359076	56.70562324	102.5817449	435.1202149	=
460.7307975	234.5692183	465.7912395	246.2124523	546.2397393	434.1740781	=
419.646245	378.0202621	532.0176419	574.1444139	652.4259747	119.9301186	=
147.1210655	280.7923672	414.0066283	838.8332388	976.5363919	1372.794726	=
1211.601558	1049.582393	1084.038327	1445.747209	1294.518274	1311.952777	=
1666.724335	898.3847646	1145.371673	1352.581441	944.8750809	1232.866038	=
985.2046799	1277.139	1010.105602	1032.0521	1105.436317	1055.638045	=
364.2916794	564.4217482	546.7357334	792.5398252	892.0864382	573.1346132	=
513.9236358	358.1724152	448.3338807	779.8809081	386.6542153	542.4288491	=
575.9861869	670.2429216	575.1404057	315.1511364	449.0991551	608.2287942
Ifit1__6869334	Ifit1	interferon-induced protein with tetratricopeptide =
repeats 	6869334	Clr4_noIFN_RNAdn	Cluster4	Clr2_Sustained_5-24hr	=
NM_008331 // Ifit1 // interferon-induced protein with tetratricopeptide =
repeats 	960.4387875	625.2114452	1187.078491	923.5782775	925.7634643	=
946.7501055	935.899427	916.9505669	1245.319312	1346.9683	1834.409148	=
1321.07834	1185.763274	1187.490531	725.5089386	1145.927543	694.8801805	=
1382.343488	1192.026121	1300.904842	36.14389703	46.25315382	495.3553759	=
378.5498897	241.6239709	392.8269687	225.8811171	383.0873608	500.0852076	=
446.3216452	187.5641074	491.9336283	580.1329198	615.566094	102.192103	=
116.3074898	124.784092	324.1234838	881.1047578	1177.408966	1176.022833	=
1382.918375	906.152656	939.5591551	1538.491013	1528.075746	1169.275822	=
1540.197466	1190.209652	1528.817349	1695.50575	971.9581108	1429.009384	=
929.7829745	1315.960372	938.1534546	1318.882118	1194.921492	1114.90088	=
219.736418	388.545611	368.5610229	840.2061929	821.5020261	445.2896277	=
220.8021066	215.2575294	189.4049242	634.4004033	195.3462816	304.4939788	=
491.2080233	362.0487236	173.5911903	97.02736997	244.242409	330.1115588
Pcgf5__6869414	Pcgf5	polycomb group ring finger 5	6869414	=
Clr1_IFNup_RNAdn	Cluster4	Clr2_Sustained_5-24hr	NM_029508 // Pcgf5 // =
polycomb group ring finger 5 // 19 C2 // 76073 /// ENSMUST	164.3605391	=
123.0149542	148.6514571	127.9139778	135.8725409	139.6295175	136.1912246	=
133.1529036	191.1524529	199.3016934	254.1911401	156.0625128	147.4876282	=
169.0984994	171.3806104	174.9137642	148.4270442	212.5841465	148.532016	=
195.7135523	103.4528863	117.7709489	106.9705456	95.00820093	111.3524718	=
120.7324699	98.55313874	94.32575576	120.7709837	133.4532103	144.3322813	=
114.4933433	153.2857591	144.1612668	109.5450234	95.23632694	83.27779266	=
116.8229409	167.8699356	313.3084805	220.2380428	278.5417697	195.0851596	=
203.8833093	295.2371459	256.3551117	316.2825001	257.9485628	211.569799	=
293.6656008	275.4830419	342.6519145	205.2857883	200.4460157	243.4075118	=
189.4377304	225.469754	281.9880328	311.1033242	129.9912047	155.3964733	=
164.439165	203.7025223	186.8115956	134.4289607	125.6101983	110.2389398	=
134.9227857	185.9808216	150.06771	151.097903	158.5517767	186.7170884	=
147.101665	130.8191348	166.3179404	139.5898341
Kif11__6869503	Kif11	kinesin family member 11	6869503	Clr3_CellCycle	=
Cluster1	Clr4_Repressed	NM_010615 // Kif11 // kinesin family member 11 =
// 19 C2 // 16551 /// ENSMUST0000	9.795777698	10.70527491	10.54823763	=
8.847071693	9.27720385	10.05422541	10.36558722	10.05715183	7.613342478	=
9.565033766	8.353726389	8.891519936	8.444195699	8.254666244	9.627158944	=
8.779324706	7.778165755	7.168245104	8.628800045	6.417093711	243.9497085	=
224.4639466	19.19581765	28.59874899	68.94336731	21.37525972	20.6233956	=
10.72034978	11.10417335	33.66738719	47.21423776	19.17148263	10.16550445	=
12.88695923	153.1509009	66.28497881	33.53208005	27.12610553	9.710597639	=
6.889551172	6.590143923	8.489561402	8.950572191	7.693926792	7.493500878	=
8.556376013	7.274509381	8.609085496	9.477851148	9.037978457	5.799626365	=
6.944544547	8.285908534	7.865562466	7.364563279	7.824996232	10.24288332	=
8.135833106	8.06978417	39.81913869	14.11228876	12.43901248	15.78431899	=
10.61064128	23.11071391	16.43090559	33.91097014	30.34506302	8.942944435	=
53.65386655	12.83303155	9.78342725	9.812563266	15.08465688	91.77695666	=
25.91328588	14.39115055
Tmem20__6869561	Tmem20	transmembrane protein 20	6869561	Clr2_IFNdn_RNAup	=
		NM_175507 // Tmem20 // transmembrane protein 20 // 19 C3 // 240660 /// =
ENSMUST00	85.70217303	110.6270087	73.85482218	91.93549741	97.60682226	=
89.41965679	94.55486828	105.9470811	80.96520087	79.00544684	72.50606979	=
81.2282815	112.0780616	82.00160173	83.41009944	84.88278762	111.8196457	=
86.24864792	92.88348368	77.1331945	193.8826682	225.2526274	170.7628295	=
135.1399122	150.8394319	103.4916001	143.7790661	103.1528676	96.97761115	=
127.8988855	139.6895256	131.113268	103.0028272	96.5028878	143.6704727	=
199.7816271	154.2108222	132.0966629	60.23081225	69.82200471	61.31975831	=
55.16838871	65.21446587	60.2905441	57.63368003	55.52479121	57.04110463	=
55.15117834	76.95802094	58.05144535	45.68504086	68.1159165	65.96688962	=
60.42232654	45.1442386	67.17954428	64.19104389	58.21020478	56.39127192	=
140.8337997	99.84651625	84.32743371	71.11194334	71.32075153	81.97033079	=
85.43646171	113.0533482	99.37630516	89.91125881	101.7306146	87.74044721	=
74.27165388	76.30839485	109.8826627	124.2799635	78.59087563	65.18914416
Hells__6869577	Hells	"helicase, lymphoid specific"	6869577	=
Clr3_CellCycle	Cluster1	Clr4_Repressed	"NM_008234 // Hells // helicase, =
lymphoid specific // 19 C3-D1 // 15201 /// ENSMU"	16.02508616	=
24.00794741	15.74116042	12.1222034	15.71172745	13.69720857	14.03570778	=
11.63710186	15.03496859	16.64538377	25.43335976	21.29820767	13.27849721	=
19.5074079	21.78464987	15.67952486	11.0731985	19.04222432	16.59814264	=
19.19328633	102.4687336	160.4188434	53.49824991	63.00392423	110.4477333	=
55.72953522	61.2462726	20.66417755	37.95294686	87.52359393	67.22985533	=
38.57354497	21.17001248	24.09914333	116.6773096	66.62261173	71.52669755	=
60.06572795	15.56863006	14.01014436	12.52032357	18.11571863	13.35585018	=
16.05788435	16.92612822	16.86990303	13.94175334	13.8113271	13.95364475	=
22.19111111	13.97280666	15.1724262	12.24431277	14.54236502	16.82331466	=
17.26453749	15.66725004	18.75833355	17.9711418	114.5036746	58.33217639	=
37.45068308	53.16666281	18.92091537	55.96798873	38.92001027	73.31773038	=
99.32327353	14.19882754	88.08535127	23.95840443	23.48405846	33.83700956	=
40.81449907	122.7322138	74.37780219	30.91532247
Marveld1_6869796	Marveld1	---	6869796	Clr2_IFNdn_RNAup			---	120.5585328	=
129.760733	70.53609406	118.9787289	102.5639463	62.25337493	99.06407288	=
97.89546659	100.296673	104.5138298	72.54226534	115.1180366	99.2792279	=
75.97273325	131.2014417	111.2074847	96.894982	63.02271024	77.79848162	=
67.93155526	209.2755541	227.1356295	187.4757257	153.3218866	137.5049885	=
157.2503941	184.0954439	165.6230767	182.811146	182.7439686	199.5767705	=
207.7263195	169.4187735	132.9223617	238.70083	244.262753	199.7456432	=
178.716644	63.81439672	56.9202523	73.08836245	58.53713343	67.10693183	=
76.63864925	57.88228967	73.83331977	78.3836034	71.67905961	51.03056733	=
62.82993092	66.30382271	74.39892218	81.4566171	77.79092212	70.42081	=
79.28411626	74.23768702	87.60978438	75.74402131	114.5076485	98.21352636	=
104.9115613	89.13252069	95.88412062	96.3665014	142.398486	116.2188384	=
127.6482416	148.2213891	145.248575	165.1038484	114.6291257	126.8649907	=
131.7701818	167.4527152	122.7662527	106.7106084
Nfkb2__6870063	Nfkb2	nuclear factor of kappa light polypeptide gene =
enhancer in	6870063	Clr5_FkB	Cluster3	Clr1_Transient_up_5hr	NM_019408 // =
Nfkb2 // nuclear factor of kappa light polypeptide gene enhancer in	=
363.2730344	316.7739972	394.9043735	270.180505	279.9450209	276.1388507	=
298.1324354	330.2992778	367.6553379	279.9004264	414.0008812	344.4833316	=
317.5522415	311.280234	284.4260567	359.9194902	334.3463475	608.7054237	=
310.8424628	641.8845241	278.6305327	281.2930429	271.8354526	260.4947063	=
287.4744112	297.4843651	279.4332599	260.1914726	250.8584679	232.6842619	=
239.7089429	230.4596032	206.2342185	221.468827	234.2946149	273.7300609	=
270.3866871	298.8980736	356.1966345	771.739663	438.7484717	254.6337791	=
285.730297	396.308421	337.0081858	340.1223974	685.0234725	331.6022738	=
405.0089337	361.0563983	363.3409995	302.8689553	318.5066811	352.2779427	=
390.8199072	383.5789514	347.0572107	372.3200634	466.3276109	192.4019744	=
255.9307962	253.2239578	201.9745958	268.7274142	233.9846009	235.6301195	=
231.2308284	243.3535354	237.4154744	203.2568318	210.4669865	229.0295279	=
212.0631538	209.1667789	198.5653468	262.961839	265.0443242
Pdcd4__6870489	Pdcd4	programmed cell death 4	6870489	Clr2_IFNdn_RNAup	=
Cluster2		NM_011050 // Pdcd4 // programmed cell death 4 // 19 D2|19 20.0 =
cM // 18569 /// E	27.20443496	29.39868714	21.04521108	18.97173861	=
27.33429438	27.7404645	30.97667131	23.46795026	22.22374457	24.33009499	=
23.56722679	25.19350918	26.72170516	30.64394306	42.19646495	27.76162483	=
21.4762503	16.57986242	29.08734971	14.07955725	73.2725016	64.46301756	=
49.22774943	44.73276883	41.16310253	35.55178824	31.42280577	61.28108023	=
45.50773733	52.44815264	50.01225884	29.75375777	42.92659964	37.6654507	=
39.25841389	34.28011176	24.15767894	38.61447907	24.26996239	9.909965883	=
18.49406036	31.51551101	28.98410701	17.77823263	22.15268926	22.71132701	=
9.357284736	20.22307116	19.28931613	19.63056943	22.51664416	22.58229025	=
20.35201566	27.88988488	23.8669128	33.79996689	16.56366613	19.61315617	=
16.83241396	36.87267482	34.840664	44.27836906	34.69630646	23.51207237	=
45.33332443	25.48417545	32.78444952	40.81279938	20.18035817	29.58840513	=
25.23824775	22.72156069	24.62241016	22.06748055	40.39934064	42.04901363	=
48.08784038
Tcf7l2__6870580	Tcf7l2	"transcription factor 7-like 2, T-cell specific, =
HMG-box /"	6870580	Clr1_IFNup_RNAdn	Cluster3		"NM_009333 // Tcf7l2 // =
transcription factor 7-like 2, T-cell specific, HMG-box /"	44.53414586	=
61.23311605	89.86639686	84.36426035	88.62305864	93.55156705	93.01039074	=
61.15294251	73.88553681	80.71249541	71.14546766	88.04381564	97.96946092	=
101.2108448	55.77086577	67.68433132	51.78167732	104.5326578	122.0560352	=
91.66124492	59.82679921	83.55647898	88.04687121	59.13088395	53.59996581	=
66.52247406	44.51870794	46.50680933	61.44440715	45.24699692	51.31859742	=
53.1393972	44.40530277	50.83604617	42.07407913	47.60991712	58.25903596	=
50.88716749	169.4504702	74.86451314	152.4983459	178.08472	184.8472783	=
179.1308434	178.4962749	192.704976	99.03248141	201.9115877	157.2177058	=
142.5298117	165.7264609	172.5654975	202.5171173	226.2933054	192.2619949	=
197.1035413	186.7843682	194.9472229	87.82441285	128.3295669	162.1224417	=
155.6605922	220.8602787	192.4420418	163.3383621	159.4986031	125.3466795	=
170.1295618	97.93821852	106.9208823	130.4235001	95.0338912	133.019138	=
109.0238416	106.9987278	153.0776725	121.272622
Casp7__6870614	Casp7	caspase 7	6870614	Clr1_IFNup_RNAdn			NM_007611 // =
Casp7 // caspase 7 // 19 D2|19 50.0 cM // 12369 /// ENSMUST00000026	=
234.0446215	209.7126071	234.6846881	264.647784	189.3051632	203.8352679	=
225.2276135	234.2247756	245.078469	200.4140852	416.4183955	166.8849424	=
215.8925936	220.0961427	179.5871323	212.5885029	192.1274513	197.498789	=
193.60872	264.0231052	217.4364615	244.0105916	207.3968198	165.5071749	=
229.0089388	206.7810054	131.1651073	140.9803163	175.5563102	201.1544952	=
231.5050547	229.2900787	190.0361233	206.3171911	270.855559	164.4288931	=
148.2142367	151.5941271	320.9689946	600.6080172	445.3452639	469.0767273	=
302.8521383	349.0113643	486.0394542	483.268227	517.4265066	422.9432865	=
358.9553047	578.3746077	514.2797882	352.7885275	385.5248705	330.516816	=
401.4008974	323.0334645	379.6035932	362.6741472	462.458447	275.5404107	=
341.4758823	270.7880673	320.9021673	360.4061273	292.1103378	272.7395516	=
255.461162	267.6362694	307.6955734	347.6833966	295.708058	308.6526228	=
286.9767709	240.9883948	258.9949037	289.0649851	270.253562
Cdc42ep2_6871163	Cdc42ep2	Cdc42ep2	6871163	Clr5_FkB			NM_026772 // =
Cdc42ep2 // CDC42 effector protein (Rho GTPase binding) 2 // 19 A|1	=
173.9441184	118.0480344	91.86287231	87.97612576	64.98073835	69.84379323	=
68.4657268	117.2415495	129.0601635	84.88747299	179.020399	81.0814515	=
56.94036715	76.00907666	91.10700087	112.5669926	102.8237737	283.3359657	=
65.74456654	384.6280924	58.63296303	61.92114111	56.8362758	50.56790313	=
48.11850951	73.74381408	45.6530708	52.67805009	66.19681237	89.77549384	=
92.41914874	98.77746759	84.59791608	67.38192776	60.20577396	55.43250257	=
73.86300011	85.81274457	208.5587369	601.5914556	260.8922668	171.1752276	=
138.4412529	189.4836936	164.8545435	189.8097011	583.8322964	202.7263992	=
202.4132599	203.406228	251.7817444	136.6223716	142.7592271	176.5520983	=
222.4319515	173.0937739	177.5276567	184.8562595	443.4721862	96.21634598	=
173.6296932	108.2077419	159.4356185	142.0662636	95.54577881	144.6497693	=
116.4599343	94.72215241	208.9219133	144.3963149	140.9891234	122.0662017	=
167.9676715	153.5005718	90.5228316	128.5432631	113.498544
Prdx5__6871258	Prdx5	peroxiredoxin 5	6871258	Clr1_IFNup_RNAdn			=
NM_012021 // Prdx5 // peroxiredoxin 5 // 19 A|19 0.5 cM // 54683 /// =
ENSMUST0000	3049.379121	2468.981054	1846.144592	2102.076653	1905.296271	=
1817.954283	1690.459626	2189.522046	2719.639503	2457.540598	3414.835404	=
1839.757271	1943.713202	1929.217704	2724.357373	2162.97339	2285.667104	=
3635.65621	2049.278389	4225.48123	1231.670243	1415.994424	1524.901229	=
1133.681794	1312.316204	1492.587799	1208.833566	1392.633291	1578.348275	=
1976.318586	1894.892583	1798.277392	1798.776726	1901.471324	1586.684638	=
1531.999006	1555.001475	1743.776769	3950.719814	5037.177748	3814.556897	=
3590.578079	3325.371511	3812.179805	3839.2266	3999.766735	5060.275808	=
3044.732326	3538.446461	3495.541665	4209.695702	4246.327845	3017.211292	=
3554.916449	3816.408173	3258.065301	3744.092672	3528.647769	5294.579132	=
3904.710181	3725.194535	3693.824727	3758.91242	2782.951361	2526.633072	=
3394.068155	3125.778116	3062.301185	4334.049914	3338.767829	4166.44156	=
3864.324057	3949.351588	3784.532927	3312.028943	3527.425716	2892.498069
Polr2g__6871377	Polr2g	polymerase (RNA) II (DNA directed) polypeptide G	=
6871377	Clr1_IFNup_RNAdn			NM_026329 // Polr2g // polymerase (RNA) II =
(DNA directed) polypeptide G // 19 A 	504.4788909	450.4052049	=
373.4884886	508.3859769	425.2153718	453.384019	400.9225081	414.5694097	=
477.305891	417.2880476	656.7543379	444.3859998	410.2500901	451.9471248	=
601.4622255	453.679623	412.3882838	465.8592915	368.985431	513.7347849	=
393.2273287	487.1694571	337.0315779	421.0798027	527.5629865	575.3396592	=
346.7302155	406.5757427	518.3885263	648.6829139	590.293989	473.5784933	=
703.1898068	604.8528399	511.443213	525.09691	466.3405579	456.550302	=
958.3440492	856.4825284	1012.039824	1260.255439	879.4329883	867.0793739	=
1226.643203	1235.94639	916.4863828	1028.338628	950.4849353	808.665911	=
1176.593579	1335.348299	857.3197311	911.0019123	980.1573908	781.9597126	=
915.2489002	938.8426986	974.1972283	888.7109005	1075.133505	947.6103955	=
1415.797872	859.9624432	866.8386754	811.1136063	720.7822369	811.6140126	=
879.7987256	916.6960243	1076.400723	1176.022833	1129.524989	1116.370669	=
643.0647631	888.5934142	730.4443042
Incenp__6871457	Incenp	inner centromere protein	6871457	Clr3_CellCycle	=
Cluster1	Clr4_Repressed	NM_016692 // Incenp // inner centromere protein =
// 19 A|19 0.0 cM // 16319 /// E	86.61951777	106.9223666	96.05442313	=
101.0125015	98.73640524	87.82197457	107.0462336	99.23451303	101.1133791	=
92.14409302	92.34489017	86.78779248	101.4834104	112.3541927	114.267384	=
88.2050904	87.44537825	120.166402	110.049599	123.5267705	437.0909057	=
405.4865702	156.7998015	142.552567	174.2228313	100.0959526	101.7094674	=
83.12613145	98.92066643	147.5898868	164.1385034	126.834217	103.7839937	=
96.17367814	360.1765355	213.1388925	160.2455043	140.2162534	106.5014872	=
101.0713457	81.79495799	96.63205717	92.36537249	114.7937113	104.4805004	=
99.52037215	88.02795752	95.26865967	98.13597432	108.8705511	95.4444935	=
100.1376135	107.8505789	129.8146977	117.2569732	96.68499404	109.5556325	=
107.9612827	102.1135018	204.1987228	152.3641804	147.9114606	133.1593731	=
120.5334718	163.7782401	147.8489468	162.3810855	180.8399941	101.1000454	=
221.4888113	166.5729269	129.3826241	130.3376585	136.3451683	217.5630557	=
176.3845277	143.9964991
Fen1__6871476	Fen1	flap structure specific endonuclease 1	6871476	=
Clr3_CellCycle	Cluster1	Clr4_Repressed	NM_007999 // Fen1 // flap =
structure specific endonuclease 1 // 19 A // 14156 ///	108.3608512	=
100.8376078	48.11550374	101.8646602	94.35060662	98.1863275	83.79894789	=
96.01116069	107.5221333	94.74513483	113.1976363	71.39049042	66.08724429	=
103.7818326	86.46714346	89.11955926	87.21533005	111.8374981	107.3367137	=
91.83421471	347.5218626	382.7504535	163.3519673	157.0881107	313.3215286	=
191.6194125	173.4192077	82.64867865	105.0614651	224.0085151	283.9434533	=
191.0266409	113.4316774	140.1919712	400.0314274	189.644026	280.9033863	=
142.0544313	111.3717956	116.2349344	125.9615861	146.8480399	104.5131043	=
101.0005833	136.0176275	114.4108393	77.53469458	131.798494	97.03343127	=
102.4779799	181.9855307	80.92873454	86.99557648	107.8161854	125.1444189	=
127.762459	92.16392156	93.04713425	149.8297191	290.8980955	194.5544451	=
140.3446388	147.3680506	112.1176685	180.9992341	175.5624028	149.1531045	=
223.5230504	153.3941672	349.6359913	149.786097	155.4998981	166.2061667	=
231.6623498	312.525555	227.4774663	168.143584
Insl6__6872528	Insl6	insulin-like 6	6872528	Clr1_IFNup_RNAdn	Cluster5	=
Clr2_Sustained_5-24hr	NM_013754 // Insl6 // insulin-like 6 // 19 C3 // =
27356 /// ENSMUST00000052380 //	135.050029	128.7661673	140.8641058	=
183.7193686	182.3314785	116.7096307	104.280816	119.2594837	249.8935591	=
212.1043011	300.2498197	155.9186667	178.435637	185.9215125	208.3015706	=
165.8275527	137.2259945	151.6078063	159.3505365	179.5037553	94.22383289	=
100.1834307	121.3853071	94.11872265	123.8036483	121.6034351	86.51271035	=
130.1201191	107.5616588	132.8256558	128.8643897	113.7876518	149.2937682	=
154.916832	77.30554732	102.1956495	102.9856703	131.4627123	327.2525094	=
328.4659623	335.935454	534.671711	475.499514	331.8643228	375.7136406	=
466.0530324	331.703341	338.8562501	358.0829292	325.3457649	453.6733251	=
542.8424326	318.5862769	359.9918252	359.0324299	285.25736	425.84659	=
326.1157488	406.8152797	238.0812053	242.7958912	304.662901	523.4943316	=
303.6571951	266.1894716	267.9779379	240.7479685	255.7109571	357.6166856	=
286.6546478	425.86714	363.3157813	374.0453925	343.6295451	298.9705952	=
310.2053122	256.5025844
Ch25h__6872781	Ch25h	cholesterol 25-hydroxylase	6872781	Clr1_IFNup_RNAdn	=
Cluster3		NM_009890 // Ch25h // cholesterol 25-hydroxylase // 19 C1 // =
12642 /// ENSMUST00	511.4290137	397.3206707	316.2057791	201.2465318	=
248.1828818	208.7902027	186.731283	287.8851716	533.9720093	399.9677036	=
901.2851233	178.2539059	281.5017506	315.3499426	261.6146626	309.0679003	=
260.4495947	646.6672466	213.7662225	978.6100846	47.00231282	113.2399968	=
107.3664828	76.60094145	96.31310224	156.6933368	76.85675046	93.79699529	=
93.82105564	101.1007472	103.9812832	154.2011893	107.1055835	156.0592632	=
73.42147185	62.44135136	79.82229556	110.6339196	2209.493438	1336.366456	=
2671.251	1756.149742	1877.504188	2413.982971	1935.109567	2390.836869	=
2087.990948	1899.231517	2201.392017	2277.760621	2245.779195	2428.416252	=
1621.709349	2317.252865	2174.24665	1902.656991	1798.277392	1952.219584	=
3336.685026	504.9686757	1492.070881	1209.420235	1781.034887	1210.259171	=
711.4210163	1106.969728	642.6992901	859.2833937	2204.750269	744.5111726	=
1164.74595	1092.410875	1503.906986	1188.31347	440.9130584	1074.686566	=
634.7917886
Blnk__6873111	Blnk	B-cell linker	6873111	Clr2_IFNdn_RNAup	Cluster2	=
Clr3_Late_up_24hr	NM_008528 // Blnk // B-cell linker // 19 C3|19 31.0 cM =
// 17060 /// ENSMUST00000	468.5861323	519.1364369	469.4278657	=
558.1812759	588.602533	531.7669508	487.9974727	400.2644629	515.6935727	=
576.157549	371.1813013	548.2612107	500.9593489	578.4346361	687.0206222	=
558.0303842	552.9363255	354.9544047	593.9387935	289.1490737	758.7496246	=
610.1500578	683.7237391	809.1257614	730.2111247	805.7620736	709.4514129	=
708.6058892	768.137268	687.6780856	690.0751651	662.3270084	730.0697083	=
707.0459149	624.5096635	649.0247601	515.0432196	683.5723471	253.2449661	=
237.8750476	218.6122066	401.9327269	359.6849776	289.3657143	306.1509938	=
309.8335616	165.8402141	330.4182945	285.33638	205.5306718	303.4657604	=
309.4323913	340.7430535	373.2789381	349.8662648	311.6493942	333.1481661	=
296.0587504	156.9030713	424.2792732	266.0548954	366.1242634	392.2229148	=
442.7656685	433.0650746	320.7821253	372.1190399	370.4332039	315.8727709	=
348.5979476	392.7233728	401.8713567	378.5866761	356.275522	403.965881	=
368.5101073	454.5892271
Arhgap19__6873150	Arhgap19	Rho GTPase activating protein 19	6873150	=
Clr3_CellCycle	Cluster1	Clr4_Repressed	NM_027667 // Arhgap19 // Rho =
GTPase activating protein 19 // 19 D1 // 71085 /// 	16.26106409	=
22.31126005	16.60147846	23.67135116	21.02800244	21.15783407	22.06396527	=
15.32292616	17.19527174	15.89763286	16.50143862	20.80502327	17.80314093	=
24.89372282	20.95655849	16.25261744	16.75639508	15.88430526	18.37025582	=
15.5523421	121.6801459	112.0539857	31.81532832	34.03812958	49.6840142	=
30.29903202	25.78160353	22.78606442	27.47771232	34.51520018	51.04013156	=
27.46438334	27.00847167	22.11877838	68.48043735	47.93176169	26.09081464	=
21.89258134	16.43682614	14.0424221	10.83922711	15.01237263	12.95457684	=
12.37631508	10.49827267	13.38086986	12.1685883	12.55412853	15.53305725	=
14.56273969	10.72488258	10.43045369	16.54427552	13.66761925	13.34631858	=
15.27668874	13.72524461	11.63911941	12.46361014	34.07802374	19.65044655	=
20.02624616	17.69794807	21.10056868	26.9775937	22.18726813	24.97097012	=
30.50639524	15.36834601	37.99269497	19.98242978	14.79112723	14.00820195	=
18.58852079	45.54844181	29.05450795	25.73839422
Mrc1__6875181	Mrc1	"mannose receptor, C type 1"	6875181	Clr2_IFNdn_RNAup	=
		"NM_008625 // Mrc1 // mannose receptor, C type 1 // 2 A2|2 5.0 cM // =
17533 /// EN"	2418.504715	2747.492163	916.0672435	1170.654776	=
1306.236221	1481.352826	1685.779506	1592.414374	1153.818194	975.1565867	=
1045.73395	1376.224694	1128.194483	1146.007083	2129.649507	1680.995665	=
1591.641921	886.0782401	1315.139444	436.4311919	3623.832008	3716.16815	=
2801.530851	2773.707873	2744.257612	2510.223459	2672.361916	2506.920209	=
2747.87359	3268.698205	3141.199293	2945.710135	2447.85159	2327.555537	=
3419.57231	2972.991657	2651.696117	3067.611456	1143.309587	39.40481769	=
516.0976884	802.8798089	743.2788677	541.1781829	615.6299824	685.741124	=
172.0089834	480.689121	408.2587068	542.7972208	504.111864	508.5832835	=
549.9970489	832.4845228	697.8437212	852.8746106	578.3826366	420.6978026	=
434.5956059	1981.531529	1722.03633	1677.154198	1289.950794	1117.299412	=
1800.02329	1726.219069	2039.359355	1987.721119	964.6286193	1890.562313	=
1495.279846	1632.537255	1442.844823	1567.663183	2196.361323	2037.522734	=
2125.07774
Fmnl2__6877139	Fmnl2	formin-like 2	6877139	Clr5_FkB	Cluster3	=
Clr1_Transient_up_5hr	NM_172409 // Fmnl2 // formin-like 2 // 2 C1.1 // =
71409	50.89352552	40.27073207	62.62469981	50.61067464	46.81924702	=
49.94748681	57.72362327	40.2760432	54.05777208	68.81399007	68.12206298	=
64.88577065	52.246052	59.32507704	39.606357	47.3072737	41.24450095	=
93.35465634	59.12801108	127.7296944	45.61417239	45.29845627	54.14852362	=
54.4458378	58.28004769	48.21031563	42.7552532	44.21242984	45.33521239	=
55.85636957	41.17737682	44.7439329	51.26492465	41.06649699	34.37481556	=
28.70877822	39.16437556	45.11577831	48.05784203	198.2270528	59.74846698	=
55.39561544	49.04044073	82.01637421	64.60840438	63.25861479	90.05285435	=
75.17860362	55.82503064	71.07399483	61.95891253	57.27683978	62.75071538	=
71.8491985	78.86920367	65.83258758	75.5002751	69.34739879	93.07229425	=
51.7138958	61.19916498	56.76461702	77.29910876	73.06660019	75.58456758	=
67.11811152	52.34573313	72.76234357	44.40006347	50.6355884	42.78283245	=
39.46386067	46.16219094	44.56718834	51.97297958	52.21998341	59.51658333
Pkp4__6877428	Pkp4	plakophilin 4	6877428	Clr1_IFNup_RNAdn			NM_026361 // =
Pkp4 // plakophilin 4 // 2 C3 // 227937 /// NM_175464 // Pkp4 // pl	=
100.0002546	91.79603871	134.5566723	135.1989292	140.6192367	114.816023	=
127.8386185	111.9421931	183.8531285	211.6783546	153.533553	155.4158891	=
147.3159911	145.5882392	130.3945783	130.9252842	121.4736837	177.8824146	=
152.8751231	181.5571693	179.1805241	136.7616591	141.2316957	157.9703719	=
135.6654917	122.3024894	108.1567535	98.37434166	116.1616564	111.3563363	=
110.9880103	102.074595	107.0855488	99.58315238	114.4401874	109.8460963	=
90.63962267	119.1983235	201.0763902	288.6424286	238.3519748	213.8417646	=
212.2822304	272.0767078	257.5413574	224.7223487	241.1621764	327.3319106	=
244.586304	228.9247852	229.4299438	258.1059947	289.6747986	316.8904445	=
334.3047992	264.5323476	303.996214	272.6299568	217.9857129	246.6036199	=
192.3353411	247.452915	251.2082741	270.476606	230.1722365	241.8854179	=
197.7768686	227.0726524	152.0961532	181.6062625	169.8844592	164.3297402	=
176.3025793	137.7024196	187.6772794	211.2899238	172.2487821
Gca__6877608	Gca	grancalcin	6877608	Clr1_IFNup_RNAdn	Cluster4	=
Clr2_Sustained_5-24hr	NM_145523 // Gca // grancalcin // 2 C1.3 // 227960 =
/// ENSMUST00000028257 // Gca	76.50277051	43.95209391	97.05697448	=
67.09810474	85.20403822	79.2703861	78.46623913	64.95415486	101.1940198	=
84.27892293	153.9374096	79.93304788	83.90761858	90.13527913	74.27887139	=
93.67941788	67.00422805	115.0167197	77.88155588	141.590417	54.3274673	=
67.73831147	63.09353089	59.42714608	54.276657	58.66832148	45.5090008	=
48.42466215	59.37896474	74.49697872	59.64089803	57.01224779	78.14977751	=
80.41094357	46.02799874	44.62406873	40.85752767	50.35558573	165.7746704	=
235.8114941	250.3582537	248.0728233	166.4759475	202.4160697	309.0572766	=
231.6784298	329.6634297	252.5928471	212.4029454	263.2700416	240.5995337	=
235.7607606	182.0448479	196.1563169	230.691356	214.4325336	197.1623121	=
218.3637895	254.4485238	106.6137662	152.1372801	120.4925247	229.3981729	=
190.1626656	144.3102435	131.4791378	109.9039836	137.521169	158.4309262	=
110.5748804	115.8135272	117.5768321	145.5085269	122.39833	84.96991601	=
140.1890521	129.9542605
Lass6__6877895	Lass6	longevity assurance homolog 6 (S. cerevisiae)	=
6877895	Clr1_IFNup_RNAdn	Cluster5	Clr2_Sustained_5-24hr	NM_172856 // =
Lass6 // longevity assurance homolog 6 (S. cerevisiae) // 2 C2 // 2	=
606.2923385	558.9673837	630.8224703	529.255333	595.2740063	447.4645965	=
580.1892954	488.5594151	654.9088074	628.809925	694.3360742	671.8287168	=
558.2779566	673.5821007	499.475339	548.1130007	532.4232871	898.2107789	=
663.5908927	942.311471	426.1949482	390.1242838	524.4312314	554.6063043	=
414.8539666	461.1012913	424.8529294	483.9350761	551.6577858	430.1392844	=
413.6537399	438.4292662	489.9734197	422.9108564	362.3448927	397.5521271	=
386.670318	470.4834809	864.9183499	996.0467562	977.0038648	881.2393123	=
840.0434744	999.4011334	966.6565776	904.7843758	1099.399461	1109.812553	=
845.8513466	931.9378693	1004.797893	1031.62307	1063.202121	1289.950794	=
1263.141178	1078.268	1010.161024	1156.781331	980.5449235	820.1759007	=
927.3111886	962.4445769	1205.820787	1156.701043	961.2447949	853.3122172	=
820.7220439	1045.73395	750.2460148	668.7948118	728.1692831	782.4204097	=
866.9767823	731.4116108	725.1670729	925.1798351	807.7245685
Itga6__6878031	Itga6	integrin alpha 6	6878031	Clr2_IFNdn_RNAup			=
NM_008397 // Itga6 // integrin alpha 6 // 2 C2-C3|2 38.0 cM // 16403 /// =
ENSMUST	267.1284681	314.3482292	258.3171349	265.1086319	310.8036299	=
287.3429398	332.3363132	250.597841	237.7283055	236.1140173	178.7215468	=
245.5767378	260.2690545	286.3766125	291.766444	264.0211854	274.7394225	=
115.5489045	288.3805746	77.8642854	319.683478	336.5902968	326.9054904	=
434.9120203	354.2170009	367.2249344	388.8177029	385.0147516	398.7828648	=
383.4592899	358.4504853	328.4978817	353.334185	379.5958144	338.6520269	=
365.4042321	317.3937962	376.6994326	77.57393889	48.25077409	69.46381838	=
89.77611696	93.85033325	87.88103488	87.76417227	86.20441678	42.92600375	=
91.23338041	85.88475926	79.37704067	60.37710986	69.40896788	108.4886437	=
91.56598411	79.94411835	99.97530354	86.91059352	80.12108378	43.64638146	=
163.2161289	132.6820884	148.8834921	143.4296846	142.3333625	176.0437538	=
137.6537291	160.2999076	180.7560354	75.59348671	151.9981572	128.1997994	=
122.3915337	116.1045024	117.7635923	187.9545756	154.1541546	173.8633613
OTTMUSG00000016703_6878406	OTTMUSG00000016703	---	6878406	=
Clr2_IFNdn_RNAup		Clr3_Late_up_24hr	---	69.3897231	54.01544367	=
85.86747363	99.8430512	79.77969882	93.91866251	87.42959902	90.68172351	=
77.92476173	98.52037512	62.91228226	79.035012	70.57865398	78.29996773	=
131.5073874	120.9955259	109.4099474	48.99932014	84.4865642	32.42354685	=
97.12831254	62.68811104	99.41763363	94.11156809	106.5598308	91.61550979	=
78.61867457	84.18084431	109.1032182	113.1042898	134.3767642	103.5547634	=
154.5832467	158.2421606	138.1948402	92.29881394	72.37603487	107.2184994	=
35.34318468	25.56468291	26.06315652	70.88113534	49.29365719	30.28098146	=
63.02227281	46.6576003	25.61292487	43.52764475	28.3410252	32.06550429	=
57.37737603	56.4972932	42.95100999	46.68282076	48.41861255	32.42219659	=
52.58029075	43.05683007	21.62832771	68.11402539	29.76861106	39.5665684	=
75.18744999	55.66698044	56.07788476	37.89800568	44.66954853	42.37966094	=
50.96905843	50.73923992	57.94852134	93.78986519	73.04887635	87.24133521	=
53.08748716	29.43518667	62.81381823
Bub1b__6880451	Bub1b	"budding uninhibited by benzimidazoles 1 homolog, =
beta (S. "	6880451	Clr3_CellCycle	Cluster1	Clr4_Repressed	"NM_009773 // =
Bub1b // budding uninhibited by benzimidazoles 1 homolog, beta (S. "	=
12.84940802	15.71401514	10.92022007	9.694657765	10.5105771	10.7878089	=
12.15147893	12.60146851	10.9092496	10.93407967	9.963619592	12.14777247	=
11.9923287	10.60931747	13.56239381	12.54638612	12.17896732	11.25434309	=
10.71210421	9.87068316	297.5813284	236.0387987	21.75024558	29.73190446	=
63.44436301	23.15866471	22.97558797	12.38592763	13.81352755	32.65586396	=
48.06051062	20.31368263	12.83970312	13.87177039	165.135884	71.95882917	=
47.01665393	29.01244826	13.62996449	13.45928629	11.19567771	10.0642662	=
10.60792019	11.02067041	10.42539406	9.743229079	10.36515727	11.49767213	=
12.34076575	13.15883517	11.31104263	10.51239934	11.73910141	10.63295001	=
8.987314397	11.94769171	11.25059977	10.61409976	9.837693141	47.08971693	=
18.54849378	16.7770823	15.14206464	10.11020219	25.08234103	19.26646723	=
41.83301216	34.62446658	12.6726825	67.50957204	15.75185569	15.60709285	=
17.86594239	22.44730089	109.7852278	35.38460842	17.71955174
RP23-357I14.1_6880694	RP23-357I14.1	RP23-357I14.1	6880694	=
Clr1_IFNup_RNAdn			XM_355381 // RP23-357I14.1 // novel protein similar =
to solute carrier family 28 	129.9263445	106.7742541	105.6991679	=
101.8343297	93.83733708	85.01407571	96.66888947	102.6215573	143.7601537	=
129.2687528	206.2942799	95.01806166	105.8347697	97.91785967	71.05971358	=
111.6376628	99.42729475	157.6203648	80.02895473	196.0638864	41.60255189	=
45.36507058	60.12613074	54.33425517	50.60436867	58.62563813	37.42317659	=
64.660829	68.52981999	60.35829453	53.84461033	62.23006682	71.06859205	=
73.18519966	44.65686797	30.01621208	56.81067703	66.40960125	180.6908674	=
200.6378381	245.1617541	200.4266051	170.2534274	193.4718912	268.3347646	=
242.4914589	268.7050326	170.9866487	183.1306971	243.9987364	215.8193229	=
174.0067956	182.0296859	174.1866149	220.5114762	183.50302	184.1209405	=
228.4540355	238.7819478	99.8437442	177.4784342	136.4501191	164.2671281	=
147.4150612	113.5142632	116.6837499	86.38387586	106.9260773	156.6531529	=
92.69695569	96.14501039	121.8810372	119.8569672	90.15527135	86.93168063	=
108.3315583	123.8937856
AA467197_6880703	AA467197	AA467197	6880703	Clr1_IFNup_RNAdn			=
"ENSMUST00000047498 // AA467197 // expressed sequence AA467197 =
(AA467197), mRNA /"	18.06230451	13.33550008	27.40334166	23.53343725	=
17.8232706	14.28966308	12.43539093	13.34779862	42.67235412	40.98857922	=
90.03785448	24.38800662	21.70536879	22.75749387	25.43635254	21.64976971	=
19.72098985	52.48305976	17.77724548	64.01241812	9.117699867	10.85742387	=
12.87187284	9.145930882	9.343933572	9.694455898	12.34581436	13.54398051	=
12.98424244	9.609756683	9.000530825	8.331521139	14.86760079	11.10063224	=
8.61105478	11.47736856	10.38011171	10.69808045	20.94595666	173.9429111	=
50.41775406	46.17084273	36.94993653	59.40489613	46.43948547	74.21967911	=
116.4236034	36.28747637	64.60885282	51.83410935	66.97309783	98.43981517	=
38.27790636	37.6991531	63.14339061	33.29998951	50.32209362	51.64833679	=
101.7891369	11.28105476	12.50012066	14.54246596	26.01766941	19.89177053	=
15.38305318	8.521278699	10.84899937	16.21244859	27.32387057	11.88022194	=
20.91244837	12.61134346	15.42918671	10.06328828	14.39444245	13.36520526	=
15.02215566
Dut__6880853	Dut	deoxyuridine triphosphatase	6880853	Clr3_CellCycle	=
Cluster1	Clr4_Repressed	NM_023595 // Dut // deoxyuridine triphosphatase =
// 2 F1|2 70.0 cM // 110074 /// 	52.0616766	47.07698729	31.84135443	=
36.02034583	48.80341113	30.11123582	30.68943299	31.44197344	34.53123201	=
38.07177502	25.17709385	29.41968293	42.05164042	41.63831831	67.94615103	=
42.56069809	33.50907971	31.50480471	37.12784965	21.37911045	128.7653161	=
151.9402436	79.61674897	68.88797148	117.8918356	70.53220081	78.30431562	=
65.33662215	56.66043496	90.0534794	110.4018196	73.71466892	72.20966024	=
66.31668785	156.8237465	138.9950609	93.22660167	69.69146236	33.74892933	=
22.14593221	31.5570375	29.54393204	40.72859124	29.03698767	26.98732345	=
33.15650279	20.30059446	29.31952422	27.82288524	32.71612486	25.61025837	=
35.50573257	24.24340115	39.13072126	31.83098983	36.87267482	33.61748314	=
21.0935469	25.19787286	103.1349698	55.74613378	58.51156149	67.96782593	=
39.9244337	58.85895275	74.700195	88.71153395	80.87210119	46.18555601	=
114.0324102	85.81274457	68.63536126	67.64213057	92.05855332	113.5221423	=
99.8728216	49.18614663
Gins1__6882189	Gins1	GINS complex subunit 1 (Psf1 homolog)	6882189	=
Clr3_CellCycle	Cluster1	Clr4_Repressed	BC027537 // Gins1 // GINS complex =
subunit 1 (Psf1 homolog) // 2 H1 // 69270	30.5023825	31.08076514	=
18.15569382	23.0587084	19.55018269	21.15974326	17.59117304	22.47719065	=
22.30507389	19.54638358	44.64169735	18.04728447	18.14801443	22.8186225	=
40.72746049	25.00110481	14.54357391	19.71197079	17.90734907	24.48811563	=
81.32009789	100.0820916	33.02072765	40.34253807	81.94817196	57.77565528	=
36.76700598	30.758008	22.32843398	73.07063333	75.7214433	58.92752898	=
41.08102291	43.33166587	79.69625933	73.0615289	53.92976328	41.82809018	=
37.25338958	18.34646408	23.63429531	43.35060357	34.72204967	19.58910786	=
33.08533591	45.74684057	24.5896596	19.05489796	23.92588071	29.94576713	=
47.17563075	40.10805134	16.69876874	28.19387469	28.33807468	23.54518531	=
22.11035079	24.89475955	42.67029499	88.75215254	64.53545673	37.23093757	=
51.99461121	24.61847974	36.03232464	42.35528133	57.53706844	56.54509862	=
40.2570648	121.3962604	72.24921806	46.13436974	57.27405698	65.7696475	=
99.63148194	66.87661088	37.1530883
Src__6882670	Src	Rous sarcoma oncogene	6882670	Clr5_FkB			NM_001025395 =
// Src // Rous sarcoma oncogene // 2 H1|2 89.0 cM // 20779 /// NM_0	=
100.8096489	79.446963	91.04261292	82.79604799	82.46555808	77.97232101	=
78.89981311	112.7012727	122.9868216	127.65976	103.9243515	103.8372448	=
85.27199084	97.71783038	90.63521894	92.15816445	78.85278272	167.7175899	=
80.63476952	181.7271314	92.23739439	64.88126716	78.73264898	73.14919103	=
66.08495081	73.91318602	89.16466727	61.63167232	66.03412153	92.17860535	=
96.05905841	79.08980991	62.3881486	60.34365336	68.06163543	77.45088954	=
74.4066685	70.89491205	93.41808578	272.8454029	119.9982776	72.83146999	=
83.79138693	133.7022598	100.108459	104.1991619	268.2622263	99.60596443	=
133.6818893	108.6240543	111.9103785	107.8281595	103.0999674	123.2872618	=
132.5818763	126.8139707	103.3446535	122.4780925	149.6512016	75.16036747	=
69.5259734	71.80537403	46.81503811	80.53534168	74.80329655	74.39840579	=
74.36902649	84.48773703	138.2466007	74.1235555	80.58390829	69.32913349	=
76.06441631	68.23689911	61.64448663	66.63507621	80.908542
Ogfr__6884183	Ogfr	opioid growth factor receptor	6884183	=
Clr4_noIFN_RNAdn			NM_031373 // Ogfr // opioid growth factor receptor // =
2 H4 // 72075 /// ENSMUST0	661.6802228	551.7113943	537.246321	=
678.3987244	474.6136362	673.9370684	487.2709093	607.3143902	670.3776239	=
585.6157167	901.035525	532.9771945	520.1088557	605.1547869	525.5229846	=
586.8018707	611.2464903	592.5693619	495.3897591	663.4943949	242.412446	=
242.9187827	358.1151227	360.05156	314.0520521	401.9048302	313.6844004	=
359.2539304	377.6955508	469.616882	451.3398683	538.0847486	418.1769307	=
489.3762062	290.6340031	276.303549	380.4386079	363.129461	761.4840367	=
841.6225627	914.4814605	998.2516194	687.3590442	653.8066589	984.8569704	=
1027.839798	873.4066587	747.5000724	738.226527	879.1650326	1039.950948	=
623.545227	739.0609814	693.7057198	761.0884915	557.2227563	801.2505218	=
[truncated: 274,858 more chars]
